# Supplementary material for: Comprehensive microarray-based analysis for stage-specific larval camouflage pattern-associated genes in the swallowtail butterfly, Papilio xuthus
Source: BMC Biol. 2012 May 31;10:46. doi: 10.1186/1741-7007-10-46 (PMC3386895; doi:10.1186/1741-7007-10-46)
Supplement: Additional file 3 — List of identified putative isoforms or premature transcripts of P. xuthus. [file 1741-7007-10-46-S3.XLS]

## Sheet: Sheet1
cluster No.	Total ESTs	sequence	length	member
Px-0001.1	9	CATGAAAGCGTTCTTGGTTTTAGCAGCCGTTGCGGCGCTTGGCTCGGCTAGGCCCGAGGCAGGGTACAGCTACAACGCGCCCGGCGGAGGAGGTCTAGGAGGTCACGGTGGTGGCTTGGGAGGACACGGCGGTGGCCTCGGCGGCATCGGTGGAGGCATCGGTGGCGGACACGGTGGCTTCTCTTCAGGAGGTTCCGGCTTCGGCGGAGGCGCAGGATTCGGCGGAGGTGCCGGTTTCGGAGGCGGCGCTGGTTTCGGTGGCGCTCCCATCGTCCAAAAGCACATCTACGTCCACGTTCCCCCACCAGAACCTGAAGAACAGCGCCCTCAGATCATCGGCGGAGGCGGTGTTCCCCAGAAACACTACAAGATCATCTTCATCAAGGCCCCAGCACCTCC…	1032	pxa17e12,pxa26p06,pxa33c09,pxa33n13,pxa33n14,pxa45n17,pxa46k12,pxa47k12,pxa48n22
Px-0001.2	5	GCGTTCTTGGTTTTAGCAGCCGTTGCGGCGCTTGGCTCGGCTAGGCCCGAGGCAGGGTACAGCTACAACGCGCCCGGCGGAGGAGGTCTAGGAGGTCACGGTGGTGGCTTGGGAGGACACGGCGGTGGCCTCGGCGGCATCGGTGGAGGCATCGGTGGCGGACACGGTGGCTTCTCTTCAGGAGGTGGCTTCTCCTCCGGCGGCCTGAGCTCAAGCAGCTTCGGCATTGGCGGAGGACTCGGAGGAGGATTCTCGTCAGGCGGCGGCTCCGGCTTCGGAGGAGGTTCCGGCTTCGGCGGAGGCGCAGGATTCGGCGGAGGTGCCGGTTTCGGAGGCGGCGCTGGTTTCGGTGGCGCTCCCATCGTCCAAAAGCACATCTACGTCCACGTTCCCCCACCA…	1112	pxa18h11,pxa23j06,pxa25h04,pxa26g12,pxa7d05
Px-0001.3	3	GCGTTCTTGGTTTTAGCAGCCGTTGCGGCGCTTGGCTCGGCTAGGCCCGAGGCAGGGTACAGCTACAACGCGCCCGGCGGAGGAGGTCTAGGAGGTCACGGTGGTGGCTTGGGAGGACACGGCGGTGGCCTCGGCGGCATCGGTGGAGGCATCGGTGGCGGACACGGTGGCTTCTCTTCAGGAGGTGGCTTCTCCTCCGGCGGCCTGAGCTCAAGCAGCTTCGGCATTGGCGGAGGACTCGGAGGAGGATTCTCGTCAGGCGGCGGCTCCGGCTTCGGAGGAGGTTCCGGCTTCGGCGGAGGCGCAGGATTCGGCGGAGGTGCCGGTTTCGGAGGCGGCGCTGGTTTCGGTGGCGCTCCCGCACCCGTCGCGCCCATCATTCCCGCCCAGGCCCAAAAC…	936	pxa24l20,pxa25l20,pxa27l20
Px-0001.4	3	TGAAAGCGTTCTTGGTAGGTAGCCGTGCAGTGAAAGTGATCCGTGACCCGTGTGTGACCCCCGCTTCCTCATACGTGACGCAGCGCCTTCAGCGATCGCCCGATTGTTATGACCGATGATGGCAATCATCGGTCACAAATCGATTCTGGATTATTATCTGTTTTTTTGTTTCCATCGTAGTAAATCGTTTTTGTGTTTTAATCCTTTGAAAATTTTTAAATTCGAATTTTGACATTCCTTTTTCAAATTCAAGATCATGGAAGACAACTATAAATTGGATTGCCAGCTATCAAAAGCACCACTGACCGATTTATTCTCCCATAGGTTTTAGCAGCCGTTGCGGCGCTTGGCTCGGCTAGGCCCGAGGCAGGGTACAGCTACAACGCGCCCGGCGGAGGA…	891	pxa24h13,pxa33h23,pxa46h09
Px-0001.5	1	GCGTTCTTGGTTTTGCAGCCGTTGCGGCGCTTGGCTCGGCTAGGCCCGAGGCAGGGTACAGCTACAACGCGCCCGGCGGAGGAGGTCTAGGAGGTCACGGTGGTGGCTTGGGAGGACACGGCGGTGGCCTCGGCGGCATCGGAGGAGGCATCGGTGGCGGACACGGTGGCTTCTCTTCAGGAGGTGCCGGTTTCGGAGGCGGCGCTGGTTTCGGTGGCGCTCCCATCGTCCAAAAGCACATCTACGTCCACGTTCCCCCACCAGAACCTGAAGAACAGCGCCCTCAGATCATCGGCGGAGGCGGTGTTCCCCAGAAACACTACAAGATCATCTTCATCAAGGCCCCAGCACCTCCCGCACCCGTCGCGCCCATCATTCCCGCCCAGGCCCAAAACGAGG…	955	pxa27e19
Px-0001.6	1	GAAACCCGACGAGCAGCCCGACATCACCATCCCCACCGCCGCACCCACACAGCCCTCCAAACCCGAAGTTTACTTCATCAAGTACAAGACCCAGAAGGAGGGCGGTGCTATCGGCGGCGGTATTGGCGGTGGAATCGGTGGTGGCGTTCTGTCCGGCGGTAGCATCGGCGGTGGTATCGGCGGCGGTCTCCTGTCCGGCGGTGGTCTAGGCGGTGGTCACGGTGGCATCTCGAGCGGCATCTCCGGAGGCAGCATCGGCGGCGGTATCGGCGGTGGGCACGGCGGCTCCGGTGGCCACGGATCCGGCTCAGGCGTCAGCACCTCGTACGGACCTCCCGGACAATCCGGACCGTACTAAACGACGCACGTCGCGTGCTCACTTGTGATACCTGCTTCGCT…	531	pxa34b11
Px-0001.7	1	CAGAAACACTACAAGATCATCTTCATCAAGGCCCCAGCACCTCGTACGGACCTCCCGGACAATCCGGACCGTACTAAACGACGCACGTCGCGTGCTCACTTGTGATACCTGCTTCGCTGGCGACAAATTTAGTCTTAAGTAGATAAAAAATTACGGTGCCTAAATGTATTTATGTAAATAGTAATTTTAATATGTAATT	199	pxa4p12
Px-0001.8	1	CTCACCAGTACCGCTCCCTACGTCAGTGCCAGTGTTGTCACCGATCGTTGCGCCTATTGTATTGCCACCGTCCGCCGCGGAGCCCATCGACCTCTCCTTCAGGAGGTTCCCCTCACCACCTCCTCCGGTGCCCACATATTCGCCGGAGCCGCCTAAAAAGCCTTTCAAGCTATTTCGACCATACCTGTTGGACGATGAAGAGGAAGAGAAGCCAGCGGTGGTCTGGGCGGTGGTCACGGTGGCATCTCGAGCGGCATCTCCGGAGGCAGCATCGGCGGCGGTATCGGCGGTGGGCACGGCGGCTCCGGTGGCCACGGATCCGGCTCAGGCGTCAGCACCTCGTACGGACCTCCCGGACAATCCGGACCGTACTAAACGACGCACGTCGCGTGCTCACTT…	548	pxa32a05
Px-0001.9	1	AAGCGTTCTTGGTTTTAGCAGCCGTTGCGGCGCTTGGCTCGGCTAGGCCCGAGGCAGGGTACAGCTACAACGCGCCCGGCGGAGGAGGTCTAGGAGGTCACGGTGGTGGCTTGGGAGGACACGGCGGTGGCCTCGGCGGCATCGGAGGAGGCATCGGTGGCGGACACGGTGGCTTCTCTTCAGGAGGTGGCTTCTCCTCCGGCGGCCTGAGCTCAAGCAGCTTCGGCATTGGCGGAGGACTCGGAGGAGGATTCTCGTCAGGCGGCGGCTCCGGCTTCGGAGGAGGTTCCGGCTTCGGCGGAGGCGCAGGATTCGGCGGANGTGCCGGTTTCGGAGGCGGCGCTGGTTTCGGTGGCGCTCCCATCGTCCAAAAGCACATCTACGTCCACGTTCCCCCAC…	849	pxa39k07
Px-0003.1	7	ATACACATGGCAAGTGGAGCATCGTAAGTGTTAACCAGGAGTGCAGTGATAGTGAATAAGATCCAGTGTAGCGAGCAAAACCGTTGCCCCGTAACGTAACGTGGGAAGCGTTCGGTGAAACAAAAGCTGGTCTAGTATCAGCTTTTGTAGTCTGAGGTCATCCTCAGATATAAAAAATCATCACCATGTCATAAAAGGATATTCAACACAAAGTGGAATTTAAATTATTTTCGCGTTACTTTTTCATTGATAATTTCATGTTCAATCTGAGTGATTAATAGTACAAGTTACACGACCACCTAATTACCTATCATCAATAACCCTTAGTTGATACCGTATTCTTATGTGATTTTATTTTTTATCAGGTCGCCCTCGCCCTGATCGGCTGTGCCGTCGCCG…	1123	pxa12p19,pxa13p19,pxa27d16,pxa35l24,pxa36g22,pxa4j12,pxa8l05
Px-0003.2	4	GTGGAGCATCGTAAGTGTTAACCAGGAGTGCAGTGATAGTGAATAAGATCCAGTGTAGCGAGCAAAACCGTTGCCCCGTAACGTAACGTGGGAAGCGTTCGGTGAAACAAAAGCTGGTCTAGTATCAGCTTTTGTAGTCTGAGGTCATCCTCAGATATAAAAAATCATCACCATGTCATAAAAGGATATTCAACACAAAGTGGAATTTAAATTATTTTCGCGTTACTTTTTCATTGATAATTTCATGTTCAATCTGAGTGATTTATAGTACAAGTTACACGACCACCTAATTACCTATCATTAGTTGATACCGTATTCTTATGTGATTTTATTTTTTATCAGGTCGCCCTCGCCCTGATCGGCTGTGCCGTCGCCGAGCCTCCGGTTGGCTACAGCTAC…	1040	pxa28o10,pxa35i05,pxa5o20,pxa6o20
Px-0003.3	1	CACGGAGACCATAACAACAATGGCAAAGTGGAGCATCGTCGCCCTCGCCCTGATCGGCTGTGCCGTCGCCGAGCCTCCGGTTGGCTACAGCTACTCTGCGCCTTCCGCTCTCGTCTACTCGAGCAGCAGCCACGGCTCCCCGCTCAGCAGCGGCGGCCACTACACCTCCGTGCCCGTCGGACACCAAGACACCGAAGGCTACCACATTGACCCCCATCTACTTGGCAAGATCAAGCACATCATCCTTAAGGACGAGATCCAGAACCAAGCGTACCAGAGCGCCTCCTCTGGCCACGGAATCTCCGGCTCCTACGGGGTCCCCTCACCCTCTTCCTCCTACGGCGCGCCTCACCATTAAACGAAACGAAACACTATATAGTCATCTCATTTCATTCATTG…	507	pxa14o22
Px-0003.4	1	CAACAATGGCAAAGTGGAGCATCGTCGCCCTCGCCCTGATCGGCTGTGCCGTCGCCGAGCCTCCGGTTGGCTACAGCTACTCTGCGCCTTCCGCTCTCGTCTACTCGAGCAGCAGCCACGGCTACAGCGGTGGCTCCCTCTCATACTCCGCCCCCTCGGTCTCCTACACCACCATCGGAGCTCCCTCCGGCTCCTACGGGGTCCCCTCACCCTCTTCCTCCTACGGCGCGCCTCACCATTAAACGAAACGAAACACTATATAGTCATCTCATTTCATTCATTGTAATGTTATGATAAATCATGTGATCGCACCCTAGAAGTAAACTTGTATTATATTTGTTGTTAATGTAAGTTTCTGTAAATAAAACTACTTTTTTGTACAAAAAAAAAA	391	pxa25n14
Px-0003.5	1	GTTGATTTGAACCAAAGAGCAAAGAACATATAAATACTTTTCTAACAAATTTTTGTTATTAAAAAAGCTTTACACAGGTTCTTTCGTTCATCCATTTGTGCAATTTAAAAGTGGTACAAAGTTTTCGATTCAATAATATAGAGATTACGAACTACAAAGTACTAAAACACTACACACTACGAACTACAAACTACTAATAAGTCTTAGGGCGCAGTTTCATTATTCGTTAGCGCTTGAATGCAGTGTGCGAAAGATTTCTATTCATGCATGCCTTAGGACTTGCACATTAGAATCATTTTCATTAGTTGTTAGGGTCCGTATACGTCTTGTAATATTTGCCGCGCCTTATACTCGGCAACTGATTCTCCATACGACGTTTGCTTTACATCAACCCATGTA…	849	pxa54b18
Px-0004.1	5	ACCTCTTCTTGGCTGGCTTTTAAGCGTTTAGCTAACAGCCATGGCGTTTGTTATGAAACTGCTGTTTCTGTCTGCGTTAGCGTATAGTGCTAATGCCGGGATCCTTACTGGAGAACACAGCTCCGATTCCTTCTTATCTTCAGCTCTAAATTCTCCATCAGCTAATTTCGGTTCGCCGTCTACATCTTACGGACCTCCGGCACCATCTTTGGACTTGAGTGGACCGGGAGCTAGCGCCGATGGAAGCTTATTAGCCGATGATCACTCTTCAGGCTTGGGCTCTATTAACCATGGACACATTTCATTGGGTGATCAACCCTTGGCCAGTGGCCCGTCTCTGGGCGGAAATCTCGGATTCGGTGACTCCGGCCTCAGCGGCCCAGGACTTAACGGTCCAGG…	1611	pxa18h02,pxa33h01,pxa38o21,pxa44a02,pxa44d19
Px-0004.2	2	ACCTCTTCTTGGCTGGCTTTTAAGCGTTTAGCTAACAGCCATGGCGTTTGTTATGAAACTGCTGTTTCTGTCTGCGTTAGCGTATAGTGCTAATGCCGGGATCCTTACTGGAGAACACAGCTCCGATTCCTTCTTATCTTCAGCTCTAAATTCTCCATCAGCTAATTTCGGTTCGCCGTCTACATCTTACGGACCTCCGGCACCATCTTTGGACTTGAGTGGACCGGGAGCTAGCGCCGATGGAAGCTTATTAGCCGATGATCACTCTTCAGGCTTGGGCTCTATTAACCATGGACACATTTCATTGGGTGATCAACCCTTGGCCAGTGGCCCGTCTCTGGGCGGAAATCTCGGATTCGGTGACTCCGGCCTCAGCGGCCCAGGACTTAACGGTCCAGG…	1010	pxa48p16,pxa49p16
Px-0004.3	1	ACCTCTTCTTGGCTGGCTTTTAAGCGTTTAGCTAACAGCCATGGCGTTTGTTATGAAACTGCTGTTTCTGTCTGCGTTAGCGTATAGTGCTAATGCCGGGATCCTTACTGGAGAACACAGCTCCGATTCCTTCTTATCTTCAGCTCTAAATTCTCCATCAGCTAATTTCGGTTCGCCGTCTACATCTTACGGACCTCCGGCACCATCTTTGGACTTGAGTGGACCTATCTCAAACGGTGCTCCAATTGTAGGACCAAGCGGAGGTGATGGCGCTTTACTTGGTGCTCCCGCATCGGGTCCTGCCTTCGGAAATCCCATCGGCCCAGTTCTCGACACCGGACTCGCTGGCCCCGCCAACGGAGCTGTCGGCGCTCCAAGAGTACTCGGCACCACGGTTAC…	918	pxa10g24
Px-0004.4	1	TGGAGAACACAGCTCCGATTCCTTCTTATCTTCAGCTCTAAATTCTCCATCAGCTAATTTCGGTTCGCCGTCTACATCTTACGGACCTCCGGCACCATCTTTGGACTTGAGTGGACCGGGAGCTAGCGCCGATGGAAGCTTATTAGCCGATGATCACTCTTCAGGCTTGGGCTCTATTAACCATGGACACATTTCATTGGGTGATCAACCCTTGGCCAGTGGCCCGTCTCTGGGCGGAAATCTCGGATTCGGTGACTCCGGCCTCAGCGGCCCAGGACTTAACGGTCCAGGTTTGGCTAACGGACCAGTCTTCGGTGGCGATGCAGGTTTTGGAGGTCCCGCATTGGGCGCTGGACCTATCTCAAACGGTGCCCTACCCGGTTCACGTTGACGTCGTGA…	780	pxa17g17
Px-0004.5	1	ACAGCAACAACAACCTCTTCTTGGCTGGCTTTTAAGCGTTTAGCTAACAGCCATGGCGTTTGTTATGAAACTGCTGTTTCTGTCTGCGTTAGCGTATAGTGCTAATGCCGGGATCCTTACTGGAGAACACAGCTCCGATTCCTTCTTATCTTCAGCTCTAAATTCTCCATCAGCTAATTTCGGTTCGCCGTCTACATCTTACGGACCTCCGGCACCATCTTTGGACTTGAGTGGACCGGGAGCTAGCGCCGATGGAAGCTTATTAGCCGATGATCACTCTTCAGGTTTGGCTAACGGACCAGTCTTCGGTGGCGATGCAGGTTTTGGAGGTCCCGCATTGGGCGCTGGACCTATCTCAAACGGTGCTCCAATTGTAGGACCAAGCGGAGGTGATGGCGC…	1046	pxa26m16
Px-0004.6	1	ACCTCTTCTTGGCTGGCTTTTAAGCGTTTAGCTAACAGCCATGGCGTTTGTTATGAAACTGCTGTTTCTGTCTGCGTTAGCGTATAGTGCTAATGCCGGGATCCTTACTGGAGAACACAGCTCCGATTCCTTCTTATCTTCAGCTCTAAATTCTCCATCAGCTAATTTCGGTTCGCCGTCTACATCTTACGGACCTCCGGCACCATCTTTGGACTTGAGTGGACCGGGAGCTAGCGCCGATGGAAGCTTATTAGCCGATGATCACTCTTCAGGCTTGGGCTCTATTAACCATGGACACATTTCATTGGGAGATCAACCCTTGGCCAGTGGCCCGTCTCTGGGCGGAAATCTTGGATTTGGCGACTCCGGACTCAGCGGCCCAGGACTTAACGGTCCAGG…	930	pxa16g11
Px-0004.7	1	ACCTCTTCTTGGCTGGCTTTTAAGCGTTTAGCTAACAGCCATGGCGTTTGTTATGAAACTGCTGTTTCTGTCTGCGTTAGCGTATAGTGCTAATGCCGGGATCCTTACTGGAGAACACAGCTCCGATTCCTTCTTATCTTCAGCTCTAAATTCTCCATCAGCTAATTTCGGTTCGCCGTCTACATCTTACGGACCTCCGGCACCATCTTTGGACTTGAGTGGACCGGGAGCTAGCGCCGATGGAAGCTTATTAGCCGATGATCACTCTTCAGGCTTGGATTTGGCGACTCCGGACTCAGCGGCCCAGGACTTAACGGTCCAGGTTTGGCGAACGGACCAGTCTTCGGTGGCGATGCAGGTTTTGGAGGTCCCGCATTGGGCGCTGGACCTATCTCAAAC…	1082	pxa17i16
Px-0004.8	1	CTCGAAACAAGCAACAACAACCTCTTCTTGGCTGGCTTTTAAGCGTTTAGCTAACAGCCATGGCGTTTGTTATGAAACTGCTGTTTCTGTCTGCGTTAGCGTATAGTGCTAATGCCGGGATCCTTACTGGAGAACACAGCTCCGATTCCTTCTTATCTTCAGCTCTAAATTCTCCATCAGCTAATTTCGGTTCGCCGTCTACATCTTACGGACCTCCGGCACCATCTTTGGACTTGAGTGGACCGGGAGCTAGCGCCGATGGAAGCTTATTAGCCGATGATCACTCTTCAGGCTTGGGCTCTATTAACCATGGACACATTTCATTGGGAGATCAACCCTTGGCCAGTGGCCGTCCCAGTCCGTCAGGAAGTCAGGGTGCCAGTGCCTCAGCCCTACCCG…	799	pxa17d18
Px-0004.9	1	ACCTCTTCTTGGCTGGCTTTTAAGCGTTTAGCTAACAGCCATGGCGTTTGTTATGAAACTGCTGTTTCTGTCTGCGTTAGCGTATAGTGCTAATGCCGGGATCCTTACTGGAGAACACAGCTCCGATTCCTTCTTATCTTCAGCTCTAAATTCTCCATCAGCTAATTTCGGTTCGCCGTCTACATCTTACGGACCTCCGGCACCATCTTTGGACTTGAGTGGACCGGGAGCTAGCGCCGATGGAAGCTTATTAGCCGATGATCACTCTTCAGGCTTGGGCTCTATTAACCATGGACACATTTCATTGGGTGATCAACCCTTGGCCAGTGGCCCGTCTCTGGGCGGAAATCTCGGATTCGGTGACTCCGGCCTCAGCGGCCCAGGACTTAACGGTCCAGG…	1104	pxa51j01
Px-0005.1	1	CAGATGAGAGTTCTGATTGTCGCCGCCGCCGTCCTCGCCTGCGCCGCAGCCGCGCCCTCCGGCGCTCTGCTGGCCGCACCCTACGCTCACGGCTTAGTGGGTCATGCCGCCCCCTATGCCGTAGCGCACGCCGCTCCCTTTGCCGTAGCCCATGCCGCACCCCTTGCCGTCGCCCACGCTGCACCTGCTCTGCCCACCATCTCTCCCGGAGACATCCAGGGTGCCGCCATCGACGCGCACGTTGAGGCTTCCGACCACGCCCGCGCCGCCGTCGACGCCGCCCGCGAACAGCACGACCAGGCTTCCGAGATCCACGGCCAGGCCGCCAACGCCGCCNAAGATCACTCATGGCAAGCCGTAGACGCCGTCAAGACCGCCGAAGCTCAGTTGGACGGTTAC…	950	pxa7d23
Px-0005.2	1	GATTATTGGTACATTGTCATCCTAAAATATGCATCAAATTATTTAAGAAACAAGTCAATAGTGTTTGTTTGTAATATTCAATATTTAGTTCATCTTAACATTAATTTTATTGTTTTTATATGCTAATGCATTCTCTTTGACCTTAGGTTGTTCTTGTGGCCTCACTGGCCGTGGTCNCNCATTGCCACCGAGGAGAAAGGCACGAAACAAGCGGCGGCTGAAGAGAAGAAGCAAGAAAAGAGAGGAATTTACGACACCGGTTCCTACGGCGGTTACAGTGACGGTGGTCACGGTTTCGGCGGCAGCANCGAAGGTCAGAGCTATGGCGGTGGTCATGAAGGATACAGCTTCGGTGGACAGGAGGGTAGCTTCNGTAGACAGGAGGGTAGCTACGGAGGT…	919	pxa7d13
Px-0006.1	2	CATCTCCAAAAAGCGAAGTTGTTCAAGTTCGGTGCGACAGCATTTACTACAAGTAGGGTCCACACCTACATAAAGGAAGCACAACCCAAGCACAATATGCGCGCTTTTGTGGTACTCGCCTGTGTGGCGCTCGCCTACGGCCGCCCTGAACCTCCAGTTGGCTACAGCTACTCCGCACCGTCGAGATATTCTACTCCATCTGGCAGCTATGGAGCCCCATCTCTGGGAGGAATCAGGGGCATCTCAGCTGGAGGACACTCCGGTGCCCTTTCGGGTGGAATCTCCCTTGGCTCAGCTGGACTCTCCCTTGGTGGATACTCTGGCGGACTATCATCCAGTTTCTCTTCTGGTGGCATTTCCCTTGGCGGAGGCAGCATTGGTGGAGGTCTCTCATTGAGC…	1268	pxa28p14,pxa37o19
Px-0006.2	1	CCACTGACAGTAACATCTCCAAAAAGCGAAGTTGTTCAAGTCGGTGCGACAGCATTTACTACAAGTAGGGTCCACACCTACATAAAGGAAGCACAACCCAAGCACAATATGCGCGCTTTTGTGGTACTCGCCTGTGTGGCGGTGATCTTAGCGCCATTTCTCTTGGTGGATCTGGAATCGGAGGAATCGGAGGTGGTGCTGGCATCGGCGGCGGATCCGGTCACGGCAATGACATCGGTGCTGACTTCGGTACAAGCGGTGTTGAAGACAGCGGCTCAGACGGTGGTCACGGTGGTGCTACCAGCACTCAGTACGGTCCCCCAGGACACGTTGCTGGACCTCTTCATTAAATACAAATTCCTCAAATATGCTTAAGTGGTAGAAAGAGGAGCAACGATA…	720	pxa24n24
Px-0006.3	1	CATCTCCAAAAAGCGAAGTTGTTCAAGTCGGTGCGACAGCATTTACTACAAGTAGGGTCCACACCTACATAAAGGAAGCACAACCCAAGCACAATATGCGCGCTTTTGTGGTACTCGCCTGTGTGGCGCTCGCCTACGGCCGCCCTGAGCCTCCAGTTGGTTACAGCTACTCCGGTGCCCTTTCGGGTGGAATCTCCCTTGGCTCAGCTGGACTCTCCCTTGGTGGATACTCTGGCGGACTATCATCCAGTTTCTCTTCTGGTGGCATTTCCCTTGGCGGAGGCAGCATTGGTGGAGGTCTCTCATTGAGCGGCGACTCTGGATTCAATGGCGGATATGCCGGTGGCTACTCTGGTGCACCTCTGGTCCAAAAGCACATCTACGTTCACGTCCCACCCC…	815	pxa10o11
Px-0006.4	1	GACAGCATTTACTACAAGTAGGGTCCACACCTACATAAAGGAAGCACAACCCAAGCACAATATGCGCGCTTTTGTGGTACTCGCCTGTGTGGCGCTCGCCTACGGCCGCCCTGAACCTCCAGTTGGCTACAGCTACTCCGCACCGTCGAGATATTCTACTCCATCTGGCAGCTATGGAGCCCCATCTCTGGGAGGAATCAGGGGCATCTCAGCTGGAGGACACTCCGGTGCCCTTTCGGGTGGAATCTCCCTTGGCTCAGCTGGACTCTCCCTTGGTGGATACTCTGGATTCAATGGCGGATATGCCGGTGGCTACTCTGGTGCACCTCTGGTCCAAAAGCACATCTACGTTCACGTCCCACCCCCAGAACCCGTAGAACAGAGAATTCCTCGCATCCC…	907	pxa8c19
Px-0006.5	1	CATCTCCAAAAGCGAAGTTGTTCAAGTCGGTGCGACAGCATTTACTACAAGTAGGGTCCACACCTACATAAAGGAAGCACAACCCAAGCACAATATGCGCGCTTTTGTGGTACTCGCCTGTGTGGCGCTCGCCTACGGCCGCCCTGAACCTCCAGTTGGCTACAGCTACTCCGCACCGTCGAGATATTCTACTCCATCTGGCAGCATTGGTGGAGGTCTCTCATTGAGCGGCGACTCTGGATTCAATGGCGGATATGCCGGTGGCTACTCTGGTGCACCTCTGGTCCAAAAGCACATCTACGTTCACGTCCCACCCCCAGAACCCGTAGAACAGAGAATTCCTCGCATCCCAGCTGTTGCTCCTCCTCAGAAGCACTACAAGATCATCTTCATCAAGGC…	862	pxa44j16
Px-0006.6	1	CATCTCCAAAAAGCGAAGTTGTTCAAGTCGGTGCGACAGCATTTACTACAAGTAGGGTCCACACCTACATAAAGGAAGCACAACCCAAGCACAATATGCGCGCTTTTGTGGTACTCGCCTGTGTGGCGCTCGCCTACGGCCGCCCTGAACCTCCAGTTGGCTACAGCTACTCCGCACCGTCGAGATATTCTACTCCATCTGGCAGCTATGGAGCCCCATCTCTGGGAGGAATCAGGGGCATCTCAGCTGGAGGACACTCCGGTGCCCTTTCGGGTGGAATCTCCCTTGGCTCAGCTGGACTCTCCCTTGGTGGATACTCTGGCGGACTATCATCCAGTTTCTCTTCTGGTGGCATTTCCCTTGGCGGAGGCAGCATTGGTGGAGGTCTCTCATTGAGCG…	1529	pxa3b15
Px-0006.7	1	CTCCAAAAGCGAAGTTGTTCAAGTCGGTGCGACAGCATTTACTACAAGTAGGGTCCACACCTACATAAAGGAAGCACAACCCAAGCACAATATGCGCGCTTTTGTGGTACTCGCCTGTGTGGCGCTCGCCTACGGCCGCCCTGAACCTCCAGTTGGCTACAGCTACTCCGCACCGTCGAGATATTCTACTCCATCTGGCAGCTATGGAGCCCCATCTCTGGGAGGAATCAGGGGCATCTCAGCTGGAGGACACTCCGGTGCCCTTTCGGGTGGAATCTCCCTTGGCTCAGCTGGACTCTCCCTTGGTGGATACTCTGGCGGACTATCATCCAGTTTCTCTTCTGGTGGCATTTCCCTTGGCGGAGGCAGCATTGGTGGAGGTCTCTCATTGAGCGGCGA…	1292	pxa26h16
Px-0006.8	1	CAGTCGGTGCGACAGCATTTACTACAAGTAGGGTCCACACCTACATAAAGGAAGCACAACCCAAGCACAATATGCGCGCTTTTGTGGTACTCGCCTGTGTGGCGCTCGCCTACGGCCGCCCTGAACCTCCAGTTGGCTACTCTGGTGCACCTCTGGTCCAAAAGCACATCTACGTTCACGTCCCACCCCCAGAACCCGTAGAACAGAGAATTCCTCGCATCCCAGCTGTTGCTCCTCCTCAGAAGCACTACAAGATCATCTTCATCAAGGCCCCGACACCCCCCACCCCAGTAGCGCCCATCATCCCTGTCCAGCCTCAGAATGAAGAAAAGACTCTTGTCTACGTTTTGGTCAAGAAGCCCGAAGAACAGCCCGACATCATCATTCCCACTCCGGCCC…	925	pxa31e05
Px-0006.9	1	GTCGGTGCGACAGCATTTACTACAAGTAGGGTCCACACCTACATAAAGGAAGCACAACCCAAGCACAATATGCGCGCTTTTGTGGTACTCGCCTGTGTGGCGCTCGCCTACGGCCGCCCAGAGCCTCCAGTTGGTTACAGCTACTCCGCACCGTCGAGATATTCTACTCCATCTGGCAGCTATGGAGCCCCATCTCTGGGAGGAATCAGGGGCATCTCAGCTGGAGGACACTCCGGTGCCCTTTCGGGTGGAATCTCCCTTGGCTCAGCTGGACTCTCCCTTGGTGGATACTCTGGCGGACTATCATCCAGTTTCTCTTCTGGTGGCATTTCCCTTGGCGGAGGCAGCATTGGTGGAGGTCTCTCATTGAGCGGCGACTCTGGATTCAATGGCGGATAT…	1263	pxa51i08
Px-0007.1	45	ACAGACACTATGGCAAAGTTTATCGTCCTCGTAGCGGCGCTCGCGGCCTGCAATGCAGCGCCTGTTGAAATCGTCGAACTTCCCGAGGGTGTATTCCGTGTGGGCCGGTCGCCGGGCGTGGCCTGGAGCTTCGGCAGCGGTTTTGCCAGCGACATCGGCGGTGTCCGGCACGCGTCGGGACAGTCCAGCTCCTTCCAGAGCGGGGACGCGCAGGCATACGGCTCCGGCTTTGCTAACGCCAACAACAACTACGCCAGCGGCACTGCTTTCGCGCAAGCACCACAGGCAATCCAGTACCCGACCGTTCAACACACTGTAGTACGACAACCAGCCCATCAAAACAATATTCTGGTGCAACCCGTGCCACTCGTCCAATACAGTGTGGTGAAGCAACCGGCA…	880	pxa10k21,pxa13d06,pxa14b06,pxa18b14,pxa19i17,pxa19o17,pxa20d21,pxa20l05,pxa21d13,pxa24a23,pxa24k03,pxa25p03,pxa27a22,pxa27l24,pxa27p24,pxa28a18,pxa30g02,pxa30j14,pxa30m14,pxa31i05,pxa33m19,pxa34g10,pxa35c09,pxa36c15,pxa37b03,pxa37o02,pxa38l09,pxa39h16,pxa40h22,pxa41b04,pxa43p09,pxa44i19,pxa45h18,pxa46m17,pxa48f16,pxa49f06,pxa49l13,pxa49m02,pxa49n18,pxa52i18,pxa7j21,pxa8a20,pxa8f24,pxa9a20,pxa9f24
Px-0007.2	4	GCTTCGGCAGCGGTTTTGCCAGCGACATCGGAGGTGTCCGGCACGCGTCCGGACAGTCCAGCTCCTTCCAGAGCGGGGACGCGCAAGCATACGGCTCCGGCTTTGCTAACGCTAACAACAACTACGCCAGCGGCACTGCTTTCGCGCAGGCACCACAGGCAATCCAGTACCCGACCGTTCAACACACTGTAGTACGACAACCAGCCCATCAAAACAATATTCTGGTGCAACCCGTGCCACTCGTCCAATACAGTGTGGTGAAGCAACCGGCACAGCAACATAATGTAGTCCAGCATCCCGTCAGCCATCAACACGCCACCATAGCTCATCACCAACCCGCCCAAGTAGCTGTTACAGTGCCGAAAAAAACCTAGCAAACCTATCAACCACAACTTCAAC…	889	pxa16c05,pxa26m13,pxa27i22,pxa37d10
Px-0007.3	2	AGACACTATGGCAAAGTTTATCGTCCTAGTAGCGGCGCTCGCGGCCTGCCATGCAGCGCCTGTTGAAATCGGTAAGTGCAATATAAAGCTAATGATAATAAATAAATAACAGTTGAAAAAGTAGTTTAAAAAACAACGTACTATCCGCAGATAGTGTTTACTACAGCTGCAATATTTAACGATCCTAATTTTTGCTTCTAGTCGAACTTCCAGAGGGTGTATTCCGTGTGGGCCGGTCTCCGGGTGTAGCCTGGAGCTTCGGCAGCGGTTTTGCCAGCGACATCGGAGGTGTCCGGCACGCGTCCGGACAGTCCAGCTCCTTCCAGAGCGGGGACGCGCAAGCATACGGCTCCGGCTTTGCTAACGCTAACAACAACTACGCCAGCGGCACTGCTTTCG…	858	pxa29d04,pxa35l17
Px-0007.4	1	TATGGCAAAGTTTATCGTCCTCGTAGCGGCGCTCGCGGCCTGCCATGCAGCGCCTGTTGAAATCGTCGAACTTCCCGAGGGTGTATTCCGTGTGGGCCGGTCTCCGGGTGTAGCCTGGAGCTTCGGCAGCGGTTTTGCCAGCTCCTTCCAGAGCGGGGACGCGCAAGCATACGGCTCCGGCTTTGCTAACGCTAACAACAACTACGCCAGCGGCACTGCTTTCGAGCAGGCACCACAGGCAATCCAGTACCCGACCGTTCAACACACTGTAGTACGACAACCAGCCCATCAAAACAATATTCTGGTGCAACCCGTGCCACTCGTCCAATACAGTGTGGTGAAGCAACCGGCACAGCAACATAATGTAGTCCAGCATCCCGTCAGCCATCAACACGCCAC…	871	pxa20g09
Px-0007.5	1	ACAGACACTATGGCAAAGTTTATCGTCCTCGTAGCGGCGCTCGCGGCCTGCCATGCAGCGCCTGTTGAAATCGTCGAACTTCCCGAGGGTGTATTCCGTGTGGGCCGGTCTCCGGGTGTAGCCTGGAGCTTCGGCAGCGGTTTTGCCAGCGACATCGGAGGTGTCCGGCACGCGTCCGGACAGTCCAGCTCCTTCCAGAGCGGGGACGCGCAAGCATACGGCTCCGGCTTTGCTAACGCTAACAACAACTACGCCAGCGGCACTGCTTTCGCGCAGGCACCACAGGCAATCCAGTACCCGACCGTTCAACACACTGTAGTACGACAACCAGCCCATCAACACGCCACCATAGCTCATCACCAACCCGCCCAAGTAGCTGTTACAGTGCCGAAAAAACCT…	910	pxa49o08
Px-0008.1	1	TTGTGTGGCCAGCGATTAGCTAAATAAAATGGCTACTTTTACAAATTTAGCGTTTTTAGCAATCTTACTTAGTAGCAGTAATGCTGGTATCCTACATGGAGGCCACAGTGGGCTCGCGGTGCCGCCACCACCTCATTCCATCAGCGCCTCGAGCTTCTCTCCGAGCAGCTTCTCATCAGGTTCACTGCCCTCAGCTACGTTCTCTGGCAACGGCTTCCTCAACGGCGGATTAGCCGTCGAGTCTCATGGTACCGGATATGATGCATCCGGTGACGCCGGCCCTATTCTTGCCGCTGCGACCCTACCCGGTGCCGGAATAAACGGACCTGGAGCACCTTTGGCTGGACCTCTGAACTTTGGTGGTGGCGCTCCACCCCCGGGACCCAAGGCTCCAGTAAT…	871	pxa41p23
Px-0008.2	1	TGGTGCTGGCTTTGGTGCACCATTGGGGGGATNTTTTGGNGCATCATTAAACGGACCTGGAGCACCTTTGGCTGGACCTCTGAACTTTGGTGGTGGCGCTCCACCCCCGGGACCCAAGGCTCCAGTAATCAACGAGATTCACGGTCTCGCTAACAGCAATGGAGCACCCACCCAATACCGAGTACGCGATGAACCTTACCAGGTCGTGCGCGACGTCACACACAGCTTCGGCCACGGCCACGGCTGGTCTCAGTGGTAATCTCAGCTTGCCTTCGGCGCGACCAGTGTACCTCAACAATAACTGTATACCTCCCTGCTAGTCTAACATTTTGTACATATTTGCCATCATGAGCTCATCGAGAGGCTGCAATGTAGGGTGATAACTAAGTCATTAAGTTA…	440	pxa51h15
Px-0009.1	1	AAATGAAATTCCTAGTCCTTTTCGCCGCCGTGGCTTTGGCCAGCGCTGATGTTTCCCACATCGTAAGGAGCGATGAGTCCCAGGCTCCCATCCTCAAGTCAGCTTACGAAAGCAGCCCCGAAGGCAACTACCAATACGTCTACGAAACCGGCAATGGCATCAGCGCCCAGGCTGAGGGTATCGTGAAGAACGCTAACTCCGAATCAGCTACTCTTGAAGTTAAGGGATCTGTCCGTTACACCGCCCCCGACGGTACCCCAGTTGAGACCACCTACATCGCTGACGAGAACGGTTACCAAGCTCAGGGAAGCCACATCCCCGTGCCCCCACCAATCCCAGAGCTGATCCTCCGCAGCCTCCAGTACATCGCTGACCACCCACCACCAGCGGAATACATCA…	504	pxa40n05
Px-0009.2	1	CTGAATCAGACTCAGTAAGCCCACTCCAATCAAAATGAAATTCCTAGTCCTTTTCGCCGCCGTGGCTTTGGCCAGCGCTGATGTTTCCCACATCGTAAGGAGCGATGAGTCCCAGGCTCCCATCCTCAAGTCAGCTTACGAAAGCAGCCCCGAAGGCAACTACCAATACGTCTACGAAACCGGCAATGGCATCAGCGCCCAGGCTGAGGGTATCGTGAAGAACGCTAACTCCGAATCAGCTACTCTTGAAGTTAAGGGATCTGTCCGTTACACCGCCCCCGACGGTACCCCAGTTGAGACCACCTACATCGCTGACCACCCACCACCAGCGGAATACATCAAGAAGACCGTTGCCTAAGCTAACACCGACCTAGTTCAAAGTTATCAACACTGCCTGTA…	512	pxa11f05
Px-0009.3	1	AATGGTAAGACATTAAAAATATACAAGAAAAAAAAATATAATTAACTATCTCGTCTTTAAATTCAAAGATTAAGATATTTGTCTAAACTGATTTTGTTTTTCAAATTTTTTTCTAGAAATTCCTAGTCCTTTTCGCCGCCGTGGCTTTGGCCAGCGCTGATGTTTCCCACATCGTAAGGAGCGATGAGTCCCAGGCTCCCATCCTCAAGTCAGCTTACGAAAGCAGCCCCGAAGGCAACTACCAATACGTCTACGAAACCGGCAATGGCATCAGCGCCCAGGCTGAGGGTATCGTGAAGAACGCTAACTCCGTAAGTCAAACATACTAATATAATAATTTGATTTTAATATAAGTAACTTTACATGCATTATTAATTAATTTAGGTAATCAAAATTGGT…	1146	pxa45k02
Px-0009.4	1	CTCAGTAAGCCCACTCCAATCAAAATGAAATTCCTAGTCCTTTTCGCCGCCGTGGCTTTGGCCAGCGCTGATGTTTCCCACATCGTAAGGAGCGATGAGTCCCAGGCTCCCATCCTCAAGTCAGCTTACGAAAGCAGCCCCGAAGGCAACTACCAATACGTCTACGAAACCGGCAATGGCATCAGCGCCCAGGCTGAGGGTATCGTGAAGAACGCAGCCTCCAGTACATCGCTGACCACCCACCACCAGCGGAATACATCAAGAAGACCGTTGCCTAAGCTAACACCGACCTAGTTCAAAGTTATCAACACTGCCTGTAGAAAATTGTTAATACCACGATTTATGTTTATTTTGTTTTTGTTTTCTTTTATAAGTTTGTAACAACGATATGGATTTTGA…	426	pxa5n10
Px-0010.1	3	TTCGAAAAGAACTCCTAAAGTGAGGCCGTTAGCGCTCCGAAACAAACCGAATTTATTTAAAAAAAAAGTAGCATGTTTCGCTTCGTAACTATCGCAGTGTTGTTCGCTGCGGCGACTTCTGAAGTCATATTTGAGGGGCCATGTCCCGATATCAAGACGGTTGACAATTTTGAATTTGAAGCTTACGGAGGAACATGGTACGAAATGGCAAAGTACCCTAACGCAGGGGAAGAAAACACAAAGGGCAAATGCACAATCGCTGAATACACAGTAAACGGTGACAAGGGCAAGGTTAAGAACTCGCACGTCATTGATGCGGTCCGACACTACATCTCTGGTGATCTGACACTCGTCGCTCCTGGCAAGATTATGCTTACTTACACATTTGGAGGTAATAAC…	2555	pxa17l14,pxa49h04,pxa50h04
Px-0010.2	1	GAATTTATTTAAAAAAAAAGTAGCATGTTTCGCTTCGTAACTATCGCAGTGTTGTTCGCTGCGGCGACTTCTGAAGTCATATTTGAGGGGCCATGTCCTGATATCAAGACGGTTGACAATTTTGAATTTGAAGCTTACGGAGGAACATGGTACGAAATGGCAAAGTACCCTAACGCAGGGGAAGAAAACACAAAGGGCAAATGCACAATCGCTGAATACACAGTAAACGGTGACAAGGGCAAGGTTAAGAACTCGCACGTCATTGATGCGGTCCGACACTACATCTCTGGTGATCTGACACTCGTCGCTCCTGGCAAGATTATGCTTACTTACACATTTGGAGGTCAATCCAAAAACTCTTACCTGAACATCTTGGATACGGACTACAAGAGCTACTCT…	1739	pxa52l17
Px-0011.1	71	ATGTCGATTCCTCGTTTTGGCACAGACGTCCCACAGCGCTATCCATAGCCACTTGTGCCTTCTCACCATGAATTCTTTAATTTGGTTTATGTTTGCGGCCCTCGCTATTGTCGTAGTGCAATCCAAGCGGTTAGACCCCGGGCCACAAACATTTATCGATAAGACACCAGCAGTGCAAAATCCTCAGAAGAGGTATGCCACAAAAGAAGTCGTAGTTTACCTTACACCTAGCCAAATTAAGGCGATACAAGAAGGTAAAGGTTTTATCAGTGCCGAGCCAGCGGATCAAGCTGAACCTGCCGAAGAAACTGAACAAGAGACTGAGGAGCAGCAGCCGGAACAGGATGACCTTTTCGAATTGAGTCCTGAAGAGTTAGAGCAATCTCAAGCAGCTGAGGA…	1560	pxa11a15,pxa11e01,pxa13b03,pxa13b24,pxa13m22,pxa14h10,pxa14p23,pxa15f02,pxa16l09,pxa17j08,pxa18c14,pxa18p03,pxa19c14,pxa19n20,pxa1d08,pxa1k12,pxa1k23,pxa20n02,pxa20n20,pxa23f10,pxa25d22,pxa26f14,pxa26j08,pxa27a24,pxa27c18,pxa28m02,pxa29f17,pxa29g22,pxa29o04,pxa2b03,pxa30n01,pxa31g14,pxa32p07,pxa33p07,pxa34e17,pxa34o06,pxa35c11,pxa37c08,pxa38d02,pxa39d01,pxa39o12,pxa3j07,pxa3k12,pxa3o10,pxa40k04,p…
Px-0011.2	1	GACTTAATCTGTATTAATTTATTAAAATATGTGACTTATCTGTNAACATGGTGGATAAATTTTAAAACATAAATNATAAAATTAAACGTTAAACATCACAATCCTAACTAAATTATTGTTTATTAGTTTTAGAATTAAATTGTTTGTTGGTCATTATTAAAAATAATTTTGCANAAGGGCGGTGACCTTAATCTATTAATTAAATAAGTAATTTGATAATAATACTAATATTTCTATTTCAGATTTGGTTTATGTTTGCGGCCCTCGCTATTGTCGTAGTGCAATCCGAGCGGTTAGACCCCGGGCCACAAACATTTATCGATAAGACACCAGCAGTGCATAATCCTCAGAAGAGGTATGCCACAAAAGAAGTCGTAGTTTACCTTACACCTAGCCAAA…	758	pxa24k01
Px-0011.3	1	CCGGACGGATGACCTTTTCGAATTGAGTCCTGAAGAGTTAGAGCAACCTCGGAACAAATTGAAGATGACCCTCAGTTCGCTTGGCTTTTCAGGCAAGACGATAAGAATTTCGTGCCATCCCCCGAAGATCCTTACGCTTACTTGCGTTACTATCCCGAAACTGAGACACAAACTGAACAAGCTCAGTCAGCTGAGACAGAAGAGGAAGTTGAAGAGGAAACAGAAGAAGCTCAACCTGAGACTCAGCAAGATCAAGAGCAACAGCAAAGATTCCGACTAGTTCCCTTCGAGTCTGCTTCTGAAAAACCTGCCCCAAGCACGACCAAGGCTCCTCAAGAAGAACCAATCAGAGAACGTTGGCTGCGCTTGTTGGAGTTGAACCGTTCTCAATTGAGAAAA…	1102	pxa48p20
Px-0012.1	9	CAGCTGCCTTCTCATCACCCTCAAACAAAACAACTAACTCAACAAAATGAAACTGTTCATTGCTCGCCGCTCTGTTCGTTGCCGCCGCCATGGCCGCGCCCGCCACACCCGATGGCGCCGCACAGATCGTCACCCAAAACACCGACAACATCGGCACAGGACCCTACCAATACGAAATCGAGACATCGAACGGCATCGTCATCAGAGAGCAGGGACAGCTGAAGAACGCCGGCACTGACAACGAAGCGCTTGAGGTACAGGGCCAGTACTCTTACCCCGGCGACGACGGCATCGTGTACACCGTCACCTACATCGCTAACGAGTTAGGCTTCCAGCCCCAGGGCGCCCACATTCCCCAGGCACAATAAATAGCTCTAGTATAACTAATTATCTAGTCCA…	794	pxa24j04,pxa28o24,pxa29m12,pxa37n08,pxa38m10,pxa41m10,pxa47m08,pxa48m08,pxa6h14
Px-0012.2	1	AACAACTAACTCAACAAAATGAAACTGGTACGTTGCCGTGAGCCTCGCGATGGATTGCGCATTACCCGATGCGGAATCAATTTGAACAGTGGAAATATAAATATCATGCCAAAAATTATTAAATCTACGGGAGTCTTACATTTATCTGTAACTTATCACATTTTCTTGATTATATTAACATATTATTTATTGTGTGCATGCAGTTCATTGTCGCCGCTCTGTTCGTTGCCGCCGCCATGGCCGCGCCCGCCACACCCGATGGCGCCGCACAGATCGTCACCCAAAACACCGACAACATCGGCACAGGACCCTACCAATACGAGTGAGTTACCTCATTAACCACGTTCAGTGTACAACTAAACTTTATAGCCAATTTTACAGGGGCAAAACTTATATTAC…	764	pxa5b04
Px-0012.3	1	CTCAACAAAATGAAACTGGTACGTTGCCGTGAGCCTCGCGATGGATTGCGCATTACCCGATGCGGAATCAATTTGAACAGTGGAAATATAAATATCATGCCTAATAATTATTAAATCTACGGGAGTCTTACATTTATCTGTAACTTATCACATTTTCTTGATTATATTAACGTATTATTTATTGTGTGCATGCAGTTCATTGTCGCCGCTCTGTTCGTTGCCGCCGCCATGGCCGCGCCCGCCACACCCGATGGCGCCGCACAGATCGTCACCCAAAACACCGACAACATCGGCACAGGACCCTACCAATACGAAATTGAGACATCGAACGGCATCGTCATCAGAGAGCAGGGACAGCTGAAGAACGCCGGCACTGACAACGAAGCGCTTGAGGTACAG…	668	pxa41n11
Px-0013.1	2	GCGCGTCCCGACAAACGAAAACAAACCGCAAACATGTGTGACGACGATGTTGCTGCGCTCGTAGTGGACAATGGCTCCGGCATGTGCAAGGCCGGCTTCGCCGGTGACGACGCTCCCCGCGCCGTCTTCCCGTCCATCGTCGGTCGCCCGCGCCACCAGGGTGTCATGGTCGGTATGGGCCAGAAAGACTCCTACGTAGGTGACGAGGCCCAGAGCAAGAGAGGTATCCTTACCCTGAAGTACCCCATCGAGCATGGCATCATCACCAACTGGGATGACATGGAGAAGATCTGGCACCACACCTTCTACAACGAGCTGCGCGTCGCCCCCGAGGAGCACCCAGTCCTGCTCACCGAGGCTCCCCTTAACCCCAAGGCCAACAGGGAAAAGATGACCCAG…	1437	pxa29d07,pxa8d18
Px-0013.2	1	TGGNTCCGGCATGTGCAAGGCCGGCTTCGCCGGTGACGACGCTCCCCGCGCCGTCTTCCCGTCCATCGTCGGTCGCCCGCGCCACCAGGGTGTCATGGTCGGTATGGGCCAGAAAGACTCCTACGTAGGTGACGAGGCCCAGAGCAAGAGAGGTATCCTTACCCTGAAGTACCCCATCGAGCATGGCATCATCACCAACTGGGATGACATGGAGAAGATCTGGCACCACACCTTCTACAACGAGCTGCGCGTCGCCCCCGAGGAGCACCCAGTCCTGCTCACCGAGGCTACTCTTTCACCACCACCGCTGAGAGGGAAATCGTGCGTGACATCAAGGAGAAGCTCTGCTATGTCGCCCTGGACTTCGAACAGGAGATGGCCACCGCCGCCGCCTCCACC…	1099	pxa52f18
Px-0013.3	1	TCCTGCTCACCGAGGCTCCCCTTAACCCCAAGGCCAACAGGGAAAAGATGACCCAGATCATGTTTGAGACCTTCAACTCGCCCGCCATGTACGTCGCCATCCAGGCCGTGCTCTCCCTGTACGCCTCCGGTCGTACCACCGGTATCGTCCTGGACTCCGGTGACGGTGTCTCCCACACCGTCCCCATCTACGAAGGTTACGCCCTTCCCCACGCCATCCTCCGTCTGGACTTGGCTGGTCGCGACTTGACCGACTACCTCATGAAGATCCTCACCGAGAGGGGCTACTCTTTCACCACCACCGCTGAGAGGGAAATCGTGCGTGACATCAAGGAGAAGCTCTGCTATGTCGCCCTGGACTTCGAACAGGAGATGGCCACCGCCGCCGCCTCCACCTCCC…	986	pxa5h07
Px-0013.4	1	ATCGAGCATGGCATCATCACCAACTGGGATGACATGGAGAAGATCTGGCACCACACCTTCTACAACGAGCTGCGCGTCGCCCCCGAGGAGCACCCAGTCCTGCTCACCGAGGCTCCCCTTAACCCCAAGGCCAACAGGGAAAAGATGACCCAGATCATGTTTGAGACCTTCAACTCGCCCGCCATGTACGTCGCCATCCAGGCCGTGCTCTCCCTGTACGCCTCCGGTCGTACCACCGGTATCGTCCTGGACTCCGGTGACGGTGTCTCCCACACCGTCCCCATCTACGAAGGTTACGCCCTTCCCCACGCCATCCTCCGTCTGGACTTGGCTGGTCGCGACTTGACCGACTACCTCATGAAGATCCTCACCGAGAGGGGCTACTCTTTCACCACCACC…	924	pxa24c04
Px-0013.5	1	GTCTGGACTTGGCTGGTCGCGACTTGACCGACTACCTCATGAAGATCCTCACCGAGAGGGGCTACTCTTTCACCACCACCGCTGAGAGGGAAATCGTGCGTGACATCAAGGAGAAGCTCTGCTATGTCGCCCTGGACTTCGAACAGGAGATGGCCACCGCCACCTCCCTCGAGAAGTCCTACGAGCTTCCCGACGGTCAGGTCATCACCATCGGAAACGAAAGGTTCCGTTGCCCAGAAGCCCTGTTCCAGCCTTCCTTCTTGGGTATGGAATCGTGCGGTATCCACGAGACCGTGTACAACTCCATCATGAAGTGCGACGTCGACATCCGTAAGGACCTGTACGCCAACACCGTCATGTCCGGTGGTACCACCATGTACCCCGGTATCGCCGACAGGA…	886	pxa2f19
Px-0013.6	1	GCGCGTCCCGACAAACGAAAACAAACCGCAAACATGTGTGACGACGATGTTGCTGCGCTCGTAGTGGACAATGGCTCCGGCATGTGCAAGGCCGGCTTCGCCGGTGACGACGCTCCCCGCGCCGTCTTCCCGTCCATCGTCGGTCGCCCGCGCCACCAGGGTGTCATGGTCGGTATGGGCCAGAAAGACTCCTACGTAGGTGACGAGGCCCAGAGCAAGAGAGGTATCCTTACCCTGAAGTACCCCATCGAGCATGGCATCATCACCAACTGGGATGACATGGAGAAGATCTGGCACCACACCTTCTACAACGAGCTGCGCGTCGCCCCCGAGGAGCACCCAGTCCTGCTCACCGAGGCTCCCCTTAACCCCAAGGCCAACAGGGAAAAGATGACCCAG…	1204	pxa27n23
Px-0014.1	1	ACACACAACACTCATCTCCAAAATGAAATCCGTAATCGCAATTGCTCTGCTGGTGTGCGCAGTGGCCGCCGTGCCCATCGACCCCCAGACTGCGGAGACNACTGACCAAAAATTCGATAACATCGGTGTCGGACCCTACTCCTTCAGTTTCCAAACAAACGATGGCAAGTCGGTGTACGCCGAGGGTCAGTTGAAAAACCAGGGTACTGAAGGAGAGGCCCTCGAGGTCCGCGGCCAGTACTCTTACACCGGCGACGACGGCCAGGTCTACACCATTACCTACATCGCCAACGAGCTTGGCTTCCAGCCCCAGGGCGCCCACATTCCCTAAGCATGACGACCCCCGCACGCCTTACAGCTCATACCAGCCTCGCTGCCGATTGATCACCAACACGGTCG…	811	pxa38h21
Px-0014.2	1	CACACACAACACTCATCTCCAAAATGAAATCCGTAATCGCAATTGCTCTGCTGGTGTGCGCAGTGGCCGCCGTGCCCATCGACCCCCAGACTGCGGAGACAACTGACCAAAAATTCGATAACATCGGTGTCGGACCCTATTCCTTCAGTTTCCAAACAAACGATGGCAAGTCGGTGTACGCCGAGGGTCAGTTGAAAAACCAGGGTACTGAAGGAGAGGCCCTCGAGGTCCGCGGCCAGTACTCTTACACCGGCGACGACGGCCAGGTCTACACCATTACCTACATCGCCAACGAGCTTGGCTACCAGCCCCAGGGCGCCCACATTCCCTAAGCATGACGACCCCCGCACGCCTTACAGCTCATACCAGCCTCGCTGCCGATTGATCACCAACACGGTC…	875	pxa52h24
Px-0014.3	1	TTGAGACAGAAGATTGTTAAATTTACAGAATATTTTGACTCACGGAATTCTTCACTTTGTAAATTAGAGGCACATTATCACTTAATTACAACTAAATATAGCTAAAACAAACTTAAGTGTAACATCGTGCAAGATCTCTCACAGAACTTTGTATTTCAACTTGGACATCACTTAAGACTTCAACCATTACTCCAATATTATCTTTGCAATAAAAATATTTAAAAACTCCATATACATGTTAAGTAAACACTTTTTAATACTTTAATAGAATATAAATGGCAAAAAAAAACTAGAACTATATGGTAAATAATATAAATCCCATAGTAAAATAATTTTTAAATATATGCTCATTTCCTCTTTAAAATACGGATTTTTAAAAAAACAATAAGTACTTTTGGA…	815	pxa20i08
Px-0014.4	1	ACTCATCTCCAAAATGAAATCCGTAATCGCAATTGCTCTGCTGGTGTGCGCAGTGGCCGCCGTGCCCATCGACCCCCAGACTGCGGAGACAACTGACCAAAAATTCGATAACATCGGTGTCGGACCCTACTCCTTCAGTTTCCAAACAAACGATGGCAAGTCGGTGTACGCCGAGGGTCAGTTGAAAAACCAGGGTACTGAAGGAGAGGCCCTCGAGGTCCGCGGCCAGTACTCTTACACCGGCGACGACGTGCGCGAGCAGGCGGTGTGGGCGCTGGGAAATGTCGCCGGTGACTCGCCGCGCTGCCGGGATGCCGTTCTCGCCGCTGGCGTACTACCCCCACTTATAGAAATTTTAAATAAATATACAAGGTTATCCATGACAAGGAATGCCGTGTG…	865	pxa8k18
Px-0014.5	1	CACAACACTCATCTCCAAAATGAAATCCGTAAGCTTAATCACGTCGCAATTACCTTTGCTACCATCATTTTGAAGATCAGAAATCACTAAGGCAACTAGTATTCTTGACACCGCGACACTGAAAAGTGAAGGGGTACTTTTTCAATTGACTACNGTAAATTTTTACACCATGATGTTTGCTTTTGACCGACAATTCGCTTTCTTTTCATCTTTCCTTGTACGATGATGAGCATCAATCCGCATTTTGTGTTTATCATTTTAATGCCTAGGTGCTCCAGCTTTCTTTTCTTGATGGTACAAAGACTTCTGCCTTTTTCTCTCTCCAGGATATCCTTAACATTTTCCTGTATAGCCACATTTTAAAGGCTACGTCTTTCTTTCACATCGATTCTGTGAGAG…	1544	pxa14p08
Px-0014.6	1	ACTCATCTCCAAAATGAAATCCGTAAGTTAATCACGTCGCAATTACCTTTGCTACCATCATTTTTGAAGATCAGAAATCACTAAGGCAACTAGTATTCTTGACACCGCGACACTGAAAAGTGAAGGGGTACTTTTTCAATCAACTATTGTAAATTTTTACACGATGATGTTTGCTTTTGACCGACAATTCGCTTTCTTTTCATCTTTCCTTGTACGATGATGAGCATCAATCCGCATTTTGTGTTTATCATTTTAATGCCTAGGTGCTCCAGCTTTCTTTTCTTGATGGTGCAAAGAGATTCTGCCTTTTTCTCTCTCCAGGATATCCTTAACATTTTCCTGTATAGCCACATTTTAAAGGTTACGTCTTTCTTTCACATCGATTCTGTGAGTGTCCAC…	1547	pxa26b21
Px-0014.7	1	CACTCATCTCCAAATGAAATCCGTAAGTTAATCACGTCGCAATTACCTTTGCTACCATCATTTTGAAGATCAGAAATCACTAAGGCAACTAGTATTCTTGACACCGCGACACTGAAAAGTGAAGGGGTACTTTTTCAATCGACTACTGTAAATTTTTACACCATGATGTTTGCTTTTGACCGACAATTCGCTTTCTTTTCATCTTTCCTTGTACGATGATGAGCATCAATCCGCATTTTGTGTTTATCATTTTAATGCCTAGGTGCTCCAGCTTTCTTTACCGTCATGCAGGAAAACGGAGAAAACGTGCAATGCGCTAATCGCATCCGTAGCTTTAAATACACAATTTTATTGCTTAATAGCTTTCGGAGTCTGTGGAAAGTATTCCAAGCTTATTCT…	1423	pxa7d06
Px-0014.8	1	GTTCTATCAATTTAATTTGCGAGCGATAACGTGACCTGAATGCTCGCATAAATATAAAAGTACAGATTAAAGCGCCTCCTTAAGAAAAGGGTGGTCTGAGCTATCCGGTACTATATTATAATAACTATACACAGGCATCTGGATATGCGCGTATATCTATGACAACGGTTGCGAATTGCAGCTACAAAACCCACGGGATAAATTTGAATTCATTACTTTGCAGTTTCCAAACAAACGATGGCAAGTCGGTGTACGCCGAGGGTCAGTTGAAAAACCAGGGTACTGAAGGAGAGGCCCTCGAGGTCCGCGGCCAGTACTCTTACACCGGCGACGACGGCCAGGTCTACACCATTACCTACATCGCCAACGAGCTTGGCTTCCAGCCCCAGGGCGCCCACA…	527	pxa53b05
Px-0015.1	4	CTCTAATTTAATCGTTCAAAGTGAAAAATTCTGTGTCAATAGTAAAAGTGGTACCGGACCTGACGGGCCGAGGGTCGACTTTCGCGCGCGGTGTGAAGCCGCCGCTGTGTTTATCGCGTATTTGTAATAAAAACACAAACAAACAAAGTGAAGATGAGGTTCGCCGTGTGGTCTCTGATGGCGCTGGCGTTGGTGGCGGCGGCGTGGGCCGCGCCGCAGCGGGAGGGCGCCGCCTTCACCAAGGAGGCCATCAAGCAGGCACAGAACACATTCCTCATACCCAAAGACGCCGAAATACAAAAGGTGCAGGAGGGCATCGAGTTGGCGGCGTACGAGTCGATCCCCGGCAACCAGAAGATCGACCTGCGGCTGATCCTGGGTGACCAGGTGCCCGAGGAG…	727	pxa13d21,pxa27i24,pxa37j09,pxa47j19
Px-0015.2	3	CCTTCACCAGACTCAACACCAGCCTTTTTGTTCTACTATAAATATTCAATAAGAAAGTGTCAATTCGTGCTCACGCTTATGGGGAAGGCTCTAATTTAATCGTTCAAAGTGAAAAATTCTGTGTCAATAGTAAAAGTGGTACCGGACCTGACGGGCCGAGGGTCGACTTTCGCGCGCGGTGTGAAGCCGTCGCTGTGTTTATGTAACTTGTTTATTGAATTAGTGAAGTCGAGCTTCTTCTTTCTACAACTAATATAATAGAACTGATGTGATTTAACATCTAACACAATCTATTCCAACAAGATATTGTTTTAGAGTTTGCCTTGTAGCAGGAGGAGGAGGAGGAGGAGGAGGAGGAGGAGGAGCGTAGCATTGTCTATTCTATTTTCACGATAGCTA…	1389	pxa21e19,pxa28a13,pxa34o05
Px-0016.1	6	GCATGAGGACCTTCATCGCTCTCTTCGCCCTTGTGGCAGTGGTGGTTGCTGACGGACCCGCACTCCGGTCTCCCGAGGCTGACGCTGCCATCATTAACCAAGAGGCTGACGTCTTTCCCGACAAATACCAGTTTAGTTATGAGACCGCAAACGGTATTGTCGCTGCTGAGTCTGGATTACTGAAGAACGTTGGCCGCGAAGACGAAGCTTTGCAAGTCGAAGGACAAAACAGATACGCGGCACCTGACGGCAGCATCATCTCTTTGACTTACGTCGCCAACGAGTTCGGATACCAACCACAGGGTGCCCACCTTCCCGTCGCCCCCGAACCTCAACCTATCCCCGAGTACATCGCCCGCTCCATCGAATACAACCGCATTCATGCCCCAAAAACAGTTG…	517	pxa19a02,pxa22a23,pxa27g19,pxa3f20,pxa52m07,pxa53m07
Px-0016.2	3	AGCATGAGGATCTTCATCGCTCTCTTCGCCCTTGTGGCAGTGGTGGTTGCTGACGGACCCGCACTCCGGTCTCCCGAGGCTGACGCTGCCATCATTAACCAAGAGGCTGACGTCTTTCCCGACAAATACCAGTTTAGTTATGAGACCGCAAACGGTATTGTCGCTGCTGAGTCTGGATTACTGAAGAACGTTGGCCGCGAAGACGAAGCTTTGCAAGTCGAAGGACAAAACAGATACGCGGCACCTGACGGCAGCATCATCTCTTTGACTTACGTCGCCAACGAGTTCGGATACCAACCACAGGGTGCCCACCTTCCCGTCGCCCCCGAACCTCAACCTATCCCCGAGTACATCGCCCGCTCCATCGAATACAACCGCATTCATGCCCCAAAAACAGTT…	468	pxa26g11,pxa28g11,pxa2j20
Px-0016.3	2	TTCATCGCTCTCTTCGCCCTTGTGGCAGTGGTGGTTGCTGACGGACCCGCACTCCGGTCTCCCGAGGCTGACGCTGCCATCATTAACCAAGAGGCTGACGTCTTTCCCGACAAATACCAGTTTAGTTATGAGACCGCAAACGGTATTGTCGCTGCTGAGTCTGGATTACTGAAGAACGTTGGCCGCGAAGACGAAGCTTTGCAAGTCGAAGGACAAAACAGATACGCGGCACCTGACGGCAGCATCATCTCTTTGACTTACGTCGCCAACGAGTTCGGATACCAACCACAGGGTGCCCACCTTCCCGTCGCCCCCGAACCTCAACCTATCCCCGAGTACATCGCCCGCTCCATCGAATACAACCGCATTCATGCCCCAAAAACAGTTGACGGCCAAAGA…	490	pxa18a19,pxa19a19
Px-0016.4	2	AAGCATGGAGGACCTTCATCGCTCTCTTCGCCCTTGTGGCAGTGGTGGTTGCTGACGGACCCGCACTCCGGTCTCCCGAGGCTGACGCTGCCATCATTAACCAAGAGGCTGACGTCTTTCCCGACAAATACCAGTTTAGTTATGAGACCGCAAACGGTATTGTCGCTGCTGAGTCTGGATTACTGAAGAACGTTGGCCGCGTAAGTAATAAACTTATTTAAAATTTCGACTACCATGGACGGATCCATCCCGGGGTGAGGGATTAAGAATTGAAGCTCTATCACGAAGTCTTTATTCGTGTTGGTCAGATGCTCAAAGAAACGATATAACAGTGAATTACATTTGATAGGACTAACAAACAAGATAGGAAAGGATAGCCGATAGGAGAATAATCACATA…	1392	pxa10l20,pxa16b10
Px-0017.1	1	CAGACCAGCCGTTCGATCAGTGTCTTATAAATAGATACATTTGTGAAGTGAAAAAAACATTAGTATAGTGACTTAGTTTCTTAAACGTGACTGTTGTTCTTAATTAAACGTTTCAAAATGAAATTCACGGTCGTATTCACCACACTTCTGTGTGTGTCAACATCGTTTGCTATAAAAACAAAAGTGGAAGAACCGAAGGATAAAAGAGAAACTTTAACAGGGTACCCGGGAGCAGGTCATTCTTCGCACAGCTATCAAGCCCCTTCGTATGGTCAAGGAAGTGAGGAAGCGAGCGCTATCAGCGTCGGCGCGGGCTACAGCATTGGTGGAGCCAAACCTAGTTACAGCTTCGGCGCACCAGGATCTGAATCAGGATACCAGCTGTCGGCGGAAAGCCAC…	852	pxa17f23
Px-0017.2	1	TGCTCCTATTACCCTCCAATCAAACCATGGTATCTTTAGTCGGCAATGATCTCTCTCAACTGATGAGCCAAATTTCTCACGGTCTTAATTCAGGAGCGATTACTTTACAACAAACCGGGGGACAAGGGGGAGGTTATCAGTTAGGTAATTTAGGTGCGCACGGCGGCCAGGAATATTCGTTACCTCAGTACTCTTTCGGATCTCCAAAGTTACAACAACAATTTGCTGCGTTTGAACAATCTCAATCTGTGCCGTCATATGCTGCTGGCACCAAGGGCCTCGGTTCTTATGGTTCAACCGGACCCGTATTGTTTAGTCCAGCCGAGTCTCACGGTAACCAAGCCTTTCTGGATCTTACGGCGCACCTTCATTCGGTGGCTCACACGGAGGATCCAGCTC…	1349	pxa54o21
Px-0017.3	1	TGNTATTCNGTANATATNGGCNAACCAGATGTGCGAGAGAGTATGCGGGCCACGGTCTAGACGGANAGATTGAAATAGCGANAGCGATGCTGTTTTCTTTAGACTNATTAATNTGTATCCGTACAGATAAATACTAGGNGTTGNTAATCTTTAAAAAANTTATNTTTTGTGTGAGAGTGTTATTAGNAGAAAAAGTGGCCCGACCAGTTAANTGNAAATTATTTTTTGTGTGAGAGTGTTATTAGAAGAAAAAGTGGCCCGACCNGTTAATTNTAAANTATGCTTTAAAATAGCATTGCACTGATTACAGATGTCTNCGTACCGTTAAAGTCGACTGTCGACATTGAATACGCAGTGAATTTCTGTACATATACCGTTATNAGTAAGGTAGCTTATNTN…	404	pxa39j01
Px-0018.1	1	AAGTGTTAAGTGTTAAATGTGATTAAGTGTAAAGTGAATCAAATATTTAATAATCAATCTGAAAAAATGCTGAAAATGGTCGATATTTATTATTAAAGTGTAAATCTGAGGGCATCTCGTAGAATAACTATAGCTGAAGGTGTCGTCTTGAAAGGGGAACCTGATGTGCGATCCCCTAAGAAATTGGACTCTTTACCTGTGGACCCAACAGCCAGAGATGCTGAAGTCAACTACAGACTTATGGACGGTGTCGTCAGCTTGTTTGAAACCCACGCTCTTGAGGTCAAGATGAATCCCGCTGATAAGGAAACCGTTCAAAGATCTTTGGAAGAAGGTCGCGGTAAGGGTGGTAAGAAGGGAGGCGGCGGTATGGGAATCATCGGTCTTCTCGCCGCTAAG…	843	pxa49c23
Px-0019.1	3	GGAATCGCATCGAGAAGCACCAGACCTTCTATCAAAAATTAAAATGTTGCGCAACACTTGCATATTTATTCTTCTTCTTTTTGCATATGTGGTCGGCGACTCCAGTACTTACTTCGATTGCCATGCCATATATCGCGGAAGGGATTCAAGAGATCGGCATATCCAGCACGGACCCACTGATTTTGGAAAATATAGTCATGGACACAGATGAAAGTGTATTCAAATTTGTCTTGCCAACTTTAAAGGTACAAGGTGGTAGAAAGTGCAAGGTGGCTGATTTTAAGCAAAATCTTGAGGAGTCTACTATGAAGTTGACACTCGACTGTCCATTCTTAGGAACAGGCACATACAAATTTTCAGGACAAATGAGTATATTTAATATAGAAAGGGAAGGAGACT…	781	pxa18e02,pxa28h02,pxa29h02
Px-0020.1	60	CACATCAACTCAATATGAAATTCTTCGCGGGCATCTTGGCTGTCCTGGCGCTGGTGAGCGCGGCCGCGGCAGGCTTCATCGGCTCCGGCTGGTCCTCGCCGTTGGTCTACTCGCGCCCGGCGGTGGTCTACTCGCGCCCGGCAGTGGTCTACTCGCCCTCATACTACGGCGGTCTCGGCTACGGCGGCCGCGGCTACGGCGGCTGGTCCTCCGGCTATAGGAGCGGCTGGTGGTAGTCGATGCGGGTCTTGTCATCTCGATACCTGACAGTTCGATTGCAGACAATAAGACCACTAGTCAGCTGCCACTACTCTTGCAATAAGTTCTCCTGATAACTTTATAACTAAACAATTTGTCTCGAGTATCTTGTATGTTTCTGTGATAATCAAAATAATTTTT…	434	pxa10a14,pxa11l20,pxa11n18,pxa12o15,pxa14e19,pxa14i13,pxa14o04,pxa14p24,pxa15p24,pxa16o14,pxa17p02,pxa18j01,pxa19g11,pxa19k16,pxa1f16,pxa1k01,pxa1o14,pxa20g07,pxa20h20,pxa20i18,pxa22e22,pxa23m16,pxa23m17,pxa24f20,pxa24m16,pxa28b13,pxa28j09,pxa30p15,pxa31j08,pxa32m16,pxa32n12,pxa33k05,pxa34c20,pxa34h05,pxa34l20,pxa35f15,pxa35f19,pxa3e04,pxa3e06,pxa3p12,pxa40d14,pxa40o16,pxa41e06,pxa41f15,pxa41o16,…
Px-0020.2	5	TGAAATTCTTCGTAAGTTTTACTCTGTTATGTTTTATTTGCAAAAATTACTAAGTAATTTACCTTCATTACTTCAGGTTGTACTGAAACATTTCAGGCCCAGTTTCACCACTTATCTGCAATTTAATTGATAAACTGTAGTTGTAATCTCTGGAGCGGATTCAGATAAGGAGAGAGAGAAGAGAGAATAGCATATGACTCTTTTTATACCTTTGTTAGTTGAATTCCATCCGTGTTTGTGTGTGCAGGCGGGCATCTTGGCTGTCCTGGCGCTGGTGAGCGCGGCCGCGGCAGGCTTCATCGGCTCCGGCTGGTCCTCGCCGTTGGTCTACTCGCGCCCGGCGGTGGTCTACTCGCGCCCGGCAGTGGTCTACTCGCCCTCATACTACGGCGGTCTCGG…	678	pxa13i15,pxa20o21,pxa23o23,pxa38l11,pxa9f16
Px-0020.3	5	AGAAGTCAACATCAACTCAATATGAAATTCTTCGTAAGTTTTACTCTGTTATGTTTTATTTGCAAAAATTACTAAGTAATTTACCTTCATTACTTCAGGTTGTACTGAAACATTTCAGGCTCAGTTTCACAACTTATCTGCAATTTAATTGATAAACTGTAGTTGTAATCTCTGGAGCGGATTCAGATAAGGAGAGAGAGAATAGCATATGACTCTTTATACCTTTGTTAGTTGAATTCCATCCGTGTTTGTGTGTGCAGGCGGGCATCTTGGCTGTGCTGGCGCTGGTGAGCGCGGCCGCGGCAGGCTTCATCGGCTCCGGCTGGTCCTCGCCGTTGGTCTACTCGCGCCCGTCGGTGGTCTACTCGCGCCCGGCAGTGGTCTACTCGCCCTCATACT…	690	pxa28h22,pxa43m09,pxa44b23,pxa47l16,pxa6l21
Px-0020.4	2	AGAAGTCAACATCAACTCAATATGAAATTCTTCGTAAGTTTTACTCTGGTTATGTTTTTTTATTTGCAAAAATTACTAAGTAATTTACCTTCATTACTTCAGGTTGTACTGAAACATTTCAGGCTCAGTTTCACCACTTATCTGCAATTTAATTGATAAACTGTAGTTGTAATCTCTGGAGCGGATTCAGATAAGGAGAGAGAGAAGAGAGAATAGCATATGACTCTTTTTATACCTTTGTTAGTTGAATTCCATCCGTGTTTGTGTGTGCAGGCGGGCATCTTGGCTGTCCTGGCGCTGGTGAGCGCGGCCGCGGCAGGCTTCATCGGCTCCGGCTGGTCCTCGCCGTTGGTCTACTCGCGCCCGGCGGTGGTCTACTCGCGCCCGGCAGTGGTCTAC…	681	pxa32h12,pxa6c22
Px-0020.5	2	ATATGAAATTCTTCGCGGGCATCTTGGCTGTCCTGGCGCTGGTGAGCGCGGCCGCGGCAGGCTTCATCGGCTCCGGCTGGTCCTCGCCGTTGGTCTACTCGCGCCCGGCGGTGGTCTACTCGCGCCCGGCAGTGGTCTACTCGCCCTCATACTACGGCGGTCTCGGCTACGGCGGCCGCGGCTACGGCGGCTGGTCCTCCGGCTATAGGAGCGGCTGGTGGTAGTCGATGCGGGTCTTGTCATCTCGATACCTGACAGTTCGATTGCAGACAATAAGACCACTAGTCAGCTGCCACTACTCTTGCAATAAGTTCTCCTGATAACTTTATAACTAAACAATTTGTCTCGAGTATCTTGTATGTTTCTGTGATAATCAAAATAATTTTTTTTTCAAATATA…	804	pxa23p02,pxa23p13
Px-0020.6	1	CGCTCTCAAAGAAGTCAACATCAACTCAATATGTTTTTTTATTTGCAAAAATTACTAAGTAATTTACCTTCATTACTTCAGGTTGTACTGAAACATTTCAGGCTCAGTTTCACCACTTATCTGCAATTTAATTGATAAACTGTAGTTGTAATCTCTGGAGCGGATTCAGATAAGGAGAGAGAGAAGAGAGAATAGCATATGACTCTTTTTATACCTTTGTTAGTTGAATTCCATCCGTGTTTGTGTGTGCAGGCGGGCATCTTGGCTGTCCTGGCGCTGGTGAGCGCGGCCGCGGCAGGCTTCATCGGCTCCGGCTGGTCCTCGCCGTTGGTCTACTCGCGCCCGGCGGTGGTCTACTCGCGCCCGGCAGTGGTCTACTCGCCCTCATACTACGGCGGT…	666	pxa8l06
Px-0021.1	4	ATCCGTGGTGAGTGTCAGAACCAGAAGAGAGTTCTTGTGCCGTGAAAACCCTAGTGATTAATTACTTTTATTTTAAAGTTGTACTAACCAAAAATGGGCAAGGAAAAGATACACATTAACATTGTCGTCATTGGACACGTCGACTCTGGCAAGTCCACCACCACCGGCCACTTGATCTACAAATGTGGTGGTATCGACAAACGTACCATCGAGAAGTTCGAGAAGGAAGCCCAAGAAATGGGCAAAGGTTCCTTCAAGTACGCCTGGGTTTTGGACAAGCTGAAGGCTGAGCGTGAACGTGGTATCACCATCGACATCGCCCTGTGGAAGTTCGAGACTAGCAAATACTATGTCACCATCATCGACGCTCCCGGACACAGAGATTTCATCAAGAACATG…	839	pxa11o22,pxa23p10,pxa3d01,pxa52d08
Px-0021.2	3	ATCCGTGACTAACCAAAAATGGGCAAGGAAAAGATACACATTAACATTGTCGTCATTGGACACGTCGACTCTGGCAAGTCCACCACCACCGGCCACTTGATCTACAAATGTGGTGGTATCGACAAACGTACCATCGAGAAGTTCGAGAAGGAAGCCCAAGAAATGGGCAAAGGTTCCTTCAAGTACGCCTGGGTTTTGGACAAGCTGAAGGCTGAGCGTGAACGTGGTATCACCATCGACATCGCCCTGTGGAAGTTCGAGACTAGCAAATACTATGTCACCATCATCGACGCTCCCGGACACAGAGATTTCATCAAGAACATGATCACAGGAACGTCGCAGGCTGATTGCGCCGTGCTCATTGTCGCCGCCGGTACCGGTGAGTTCGAAGCAGGTATC…	1704	pxa27h10,pxa3g04,pxa46h01
Px-0021.3	1	TCCGTGGTGAGTGTCAGAACCAGAAGAGAGTTCTTGTGCCGTGAAAACCCTAGTGATTAATTACTTTTATTTTAAAGTTGTGTTAGTATTTAGAAACTAACCAAAAATGGGCAAGGAAAAGATACACATTAACATTGTCGTCATTGGACACGTCGACTCTGGCAAGTCCACCACCACCGGCCACTTGATCTACAAATGTGGTGGTATCGACAAACGTACCATCGAGAAGTTCGAGAAGGAAGCCCAAGAAATGGGCAAAGGTTCCTTCAAGTACGCCTGGGTTTTGGACAAGCTGAAGGCTGAGCGTGAACGTGGTATCACCATCGACATCGCCCTGTGGAAGTTCGAGACTAGCAAATACTATGTCACCATCATCGACGCTCCCGGACACAGAGATTT…	1747	pxa4d23
Px-0021.4	1	CCATCATCGACGCTCCCGGACACAGAGATTTCATCAAGAACATGATCACAGGAACGTCGCAGGCTGATTGCGCCGTGCTCATTGTCGCCGCCGGTACCGGTGAGTTCGAAGCAGGTATCTCCAAGAACGGACAGACCCGCGAGCACGCACTACTCGCCTTCACACTCGGTGTCAAACAACTGATCGTCGGTGTCAACAAAATGGACTCCACTGAGCCGCCATACAGCGAGTCCCGTTTCGAGGAAATCAAGAAGGAAGTATCGTCATACATCAAGAAAATCGGTTACAACCCAGCGGCTGTCGCTTTCGTACCCATTTCTGGCTGGCACGGAGACAACATGTTGGAGCCATCCACCAAAATGCCCTGGTTCAAGGGGTGGAATGTTGAGCGTAAGGAGG…	817	pxa8k15
Px-0021.5	1	AAGGGGTGGAATGTTGAGCGTAAGGAGGGCAAGGCTGAGGGCAAATGCCTGATTGAAGCCTTAGATGCCATCCTGCCCCCGGCTCGTCCCACCGACAAGGCTNTGCGTCTTCCCCTTCAGGACGTATACAAAATTGGTGGTATTGGTACAGTGCCCGTAGGCAGAGTTGAAACCGGTGTCCTCAAGCCTGGTACCATCGTCGTGTTCGCGCCCGCCAACATCACTACTGAGGTTAAGTCTGTTGAAATGCACCACGAAGCTCTCCAGGAAGCCGTACCCGGTGACAATGTAGGTTTCAACGTAAAGAACGTTTCCGTCAAGGAGTTGCGTCGTGGTTACGTCGCTGGCGACTCCAAAAACAATCCCCCCAAAGGAGCTGCAGACTTTACCGCACAGGTC…	930	pxa16k03
Px-0021.6	1	TCCGTGACTAACCAAAAATGGGCAAGGAAAAGATACACATTAACATTGTCGTCATTGGACACGTCGACTCTGGCAAGTCCACCACCACCGGCCACTTGATCTACTGAGGTTAAGTCTGTTGAAATGCACCACGAAGCTCTCCAGGAAGCCGTACCCGGTGACAATGTAGGTTTCAACGTAAAGAACGTTTCCGTCAAGGAGTTGCGTCGTGGTTACGTCGCTGGCGACTCCAAAAACAATCCCCCCAAAGGAGCTGCAGACTTTACCGCACAGGTCATCGTTCTCAACCACCCCGGTCAAATCTCCAACGGCTACACACCAGTGTTGGATTGCCACACAGCTCACATTGCCTGCAAATTCGCCGAAATTAAAGAGAAGGTCGACCGTCGTACTGGTAAA…	847	pxa38d09
Px-0022.1	1	TTCGAGAAAACGTCGTCACGATCCTGCGCANGAGTTGAACCTCGGGTGTACTAGCAGAGGGGCTGTTTGATAAATACACAAGCGCACGCTGACTGGAGGCAGTCGCGACGGCGGTCACCTCGGTACCAAAATGAGGACGCTAGCGATCACGTTATGGTTGGTGCTCGCACTTGCGGCGGCTCTAGCCGTTCCTGTCAAGGACGTTGCGAACGACCCTGAAGCAGCCAGGGAGAAACGCTCACCGAGTGGTTGGCATTCCGAGCCTGAAGGAGTTTGGAAGAAGAAACTCGTCTGGAAAGAAGACTGGAAGCAAATTTGGAAAACTGAAAAGAAACTTATTTGGAAGACAGAATGGAAGAAGGAAAAGGTTCCCGCTTGGAAAACGGAGCAAGTCCAACA…	1729	pxa48k07
Px-0022.2	1	ATCACGGCGGGCTGTACAGCTGGAAGGTGTTGTGCTTATTTTATATTTCGANAAATAGTGAAATTCTTTTTATATTTACAAAAAATATATATATATAATATTTGTGTCTAGTGTTGTTGACAAAATTGAAAATTTCAATAAGGGCACGAGACTACTCCATAAGCAGAGTATCGTTGCCAGTCTCTTCCAAACTGTAATAAAACCACCAAAAATTGGCACTGGTCCAATTCTGGAAATGATTTGAGAGTTTTACGATTAAATTTAATTGAAGGACAAGTGTAAAAGAAAANAATTTGCAAAAAGAACNAAACCTTTAAAAGANAGAATTAACGAANAGGTTCNCTTCATCTGGATATGATTTCCATTTCTAATCTTTCGCAAAACATAATAATAGGTCCT…	1246	pxa31o13
Px-0022.3	1	CGCTCACCGAGTGGTTGGCATTCCGAGCCTGAAGGAGTTTGGAAGAAGAAACTCGTCCGGAAAGAAGACTGGAAGCAAATTTGGAAAACTGAAAAGAAACTTATTTGGAAGACAGAATGGAAGAAGGAAAAGGTTCCCGCTTGGAAAACGGAGCAAGTCCAACAATGGAAAGAAGAACAAGTCCCAGATTGGAAAGTAGTTCAAAAGCCGATTTGGAAAGAAGTTCAAGTGCCCATATGGAAGGAAGTTCAGGTACCAGATTCGAAAAAGGTTTGGAAACCGATATGGAAGGAAATACAAGTGCCAATCACTAAAGATGTTCAGGTACCTGAATGGAAACAGTCCTATGTTCCGGAATGGGTCAAAGAAGGTATTCCTGGTGAGAAATTCTTAGGTAAA…	933	pxa53i05
Px-0023.1	26	CCTGCTCACCCCGGCACAGCAATACCTACTCCTGCAACATGAAGGCTATCGTGTGTTTGTTAGTCCTGGTCGCCGCAGTGTACGGCGCAGAAGAGGAGAAGAAGAATGAGAAGCGCGGTCTACTTGGCCTTGGTTACGGAGGTCACAGCCTAGGCTACGGAGGCTACAATCTCGGCTACGGGGGCCATAGCCTCGGTTACGGGGGTCAGGGTCTCGGGTACGGAGGCTACAGCGGACACGTAGTCTCGGCTCCCGTCGTCACACGCAGAGTTGTCTCGTACAGCCTCGGGCACGGCTACTCTGGCGGCCACGGAGGCTACAGCGGATACGGAGGCTCCAGCGGATACGGAGGCTACAGCGGATACGGAGGCTCCAGCGGAGGCTACGGCGGCCACGGAG…	654	pxa12d22,pxa15h21,pxa15j22,pxa16h21,pxa17f03,pxa18o14,pxa19k24,pxa19p15,pxa1c07,pxa21l04,pxa21p15,pxa27b03,pxa27e22,pxa27k12,pxa29g02,pxa32h05,pxa33e17,pxa39o04,pxa43k04,pxa44e09,pxa45p07,pxa46l19,pxa49f23,pxa50f23,pxa53i16,pxa54o10
Px-0023.2	11	CCTGCTCACCCCGGCACAGCAATACCTACTCCTGCAACATGAAGGCTATCGTGTGTTTGTTAGTCCTGGTCGCCGCAGTGTACGGCGCAGAAGAGGAGAAGAAGAATGAGAAGCGCGGTCTACTTGGCCTTGGCTATGGAGGTCACAGCATAGGCTACGGAGGCTACAATCTCGGCTACGGGGGCCATAGCCTCGGTTACGGGGGTCAGGGTCTCGGGTACGGAGGCTACAGCGGACACGTAGTCTCGGCTCCCGTCGTCACACGCAGAGTTGTCTCGTACAGCCTCGGGCACGGCTACTCCGGCGGCCACGGAGGCTACAGCGGATACGGAGGCTACAGCGGATACGGAGGCTCCAGCGGATACGGAGGCTACAGCGGATACGGAGGCTCCAGCGGAG…	672	pxa12j24,pxa13g10,pxa18b20,pxa29p09,pxa33d17,pxa35c10,pxa3j04,pxa41b15,pxa42h11,pxa46f20,pxa51c03
Px-0023.3	9	CTGCTCACCCCGGCACAGCAATACCTACTCCTGCAACATGAAGGCTATCGTGTGTTTGTTAGTCCTGGTCGCCGCAGTGTACGGCGCAGAAGAGGAGAAGAAGAATGAGAAGCGCGGTCTACTTGGCCTTGGCTATGGAGGTCACAGCATAGGCTACGGAGGCTACAATCTCGGCTACGGGGGCCATAGCCTCGGTTACGGGGGTCAGGGTCTCGGGTACGGAGGCTACAGCGGACACGTAGTCTCGGCTCCCGTCGTCACACGCAGAGTTGTCTCGTACAGCCTCGGGCACGGCTACTCCGGCGGCCACGGAGGCTACAGCGGATACGGAGGCTACAGCGGTTACGGAGGCTCCAGCGGAGGCTACGGCGGCCACGGAGGCTACAGCTCGCTGGGTCT…	635	pxa18h24,pxa20a15,pxa21a20,pxa25c17,pxa25o13,pxa2k02,pxa34m01,pxa35m01,pxa9c14
Px-0023.4	3	CTCACCCCGGCACAGCAATACCTACTCCTGCAACATGAAGGCTATCGTGTGTTTGTTAGTCCTGGTCGCCGCAGTGTACGGCGCAGAAGAGGAGAAGAAGAATGAGAAGCGCGGTCTACTTGGCCTTGGTTACGGAGGTCACAGCCTAGGCTACGGAGGCTACAATCTCGGCTACGGGGGCCATAGCCTCGGTTACGGGGGTCAGGGTCTCGGGTACGGAGGCTACAGCGGACACGTAGTCTCGGCTCCCGTCGTCACACGCAGAGTTGTCTCGTACAGCCTCGGGCACGGCTACTCCGGCGGCCACGGAGGCTACAGCGGATACGGAGGTTACAGCGGATACGGAGGCTCCAGCGGATACGGAGGCTCCAGCGGAGGCTACGGCGGCCACGGAGGCTA…	645	pxa27i09,pxa44k05,pxa4a11
Px-0023.5	1	CCTGCNACATGCAAGGCTATCGCTGTGTTTGTTAGTCCTGGTCGCCGCAGGTGTACGGCGCAGAAGAGGAGAAGAANAATGAGAAGCGCGGATCTACTTGGCCTTGGCTATGGAGGTCACAGCATAGGCTACGGAGGCTACAATCTCGGCTACGGGGGCCATAGCCTCGGTTACGGGGGTCAGGGTCTCGGGTACGGAGGCTACAGCGGACACGTAGTCTCGGCTCCAGTCGTCACACGCAGAGTTGTCTCGTACAGCCTCGGGCACGGCTACTCCGGCGGCCACGGAGGCTACAGCGGATACGGAGGCTCCAGCGGATACGGAGGCTACATACACNTAAGGCGCACGTCGCGTTAAGCCAAGCTCTTCAGTATCATACAACTAAATACAAGTGATAGT…	554	pxa32g11
Px-0024.1	5	TGCCTTTGGTAGAGCTAGCTGGCAAATACTCTATAAAATTGTTCTTATATTATACAATATGCTAAGACTAACTTTACTCGTCATTTTCGTCGCTTCTGCTTCGGCAGTTTCCGTCATCTTTGAAGATGGACCTTGTCCACAATTCAAACCAATGTCAAACTTTGATTTCAATGCTTATGGCGGTACCTGGTATGAGATTGCTAAATTCCCCAACCCCTCTGAGGAAGGTGACAAGGCAAAATGTACTCTGATAGAGTACTTCGTGAGGGACTTCAGAGGAAAGATGAAGTTCACACACGTGGTAGATGGAGTAAGGAAATACATTGAAGGAGATCTTACACAGGTTTACCCAGGACATGGAAAAATTATGTACACGTATACATTCGGAGGTNNNNNNNN…	1489	pxa11m12,pxa16i09,pxa17i09,pxa49a19,pxa6b24
Px-0024.2	3	GTTTTTATCAGATACTAATTCTAATTGCAATTGTTGTATAAAATATTTAATTAATTAGTATGGCGGTACCTGGTATGAGATTGCTAAATTCCCCAACCCCTCTGAGGAAGGTGACAAGGCAAAATGTACTCTGATAGAGTACTTCGTGAGGGACTTCAGAGGAAAGATGAAGTTCACACACGTGGTAGATGGAGTAAGGAAATACATTGAAGGAGATCTTACACAGGTTTACCCGGGACATGGAAAAATTATGTACACGTATACATTCGGAGGTAAATCCAAGAACACCTACCTCTACGTTATGGACACTGACTACAATAACTACGCGGTTGCCTTCAGCTGCAGATACTTCAAGGACAGTGACAAACACCAATTGCTCTCGTGGATCCTGTCCAGAAA…	879	pxa17m23,pxa23c03,pxa2h10
Px-0024.3	2	TGCCTTTGGTAGAGCTAGCTGGCAAATACTCTATAAAATTGTTCTTATATTATACAATATGCTAAGACTAACTTTACTCGTCATTTTCGTCGCTTCTGCTTCGGCAGTTTCCGTCATCTTTGAAGATGGACCTTGTCCACAATTCAAACCAATGTCAAACTTTGATTTCAATGCTTATGGCGGTACCTGGTATGAGATTGCTAAATTCCCCAACCCCTCTGAGGAAGGTGACAAGGCAAAATGTACTCTGATAGAGTACTTCGTGAGGGACTTCAGAGGAAAGATGAAGTTCACACACGTGGTAGATGGAGTAAGGAAATACATTGAAGGAGATCTTACACAGGTTTACCCGGGACATGGAAAAATTATGTACACGTATACATTCGGAGGTAAATCCAA…	815	pxa28b02,pxa51c01
Px-0024.4	1	ATTGTTCTTATATTATACAATATGCTAAGACTAACTTTACTCGTCATTTTCGTCGCTTCTGCTTCGGCAGTTTCCGTCATCTTTGAAGATGGACCTTGTCCACAATTCAAACCAATGTCAAACTTTGATTTCAATGCTTATGGCGGTACCTGGTATGAGATTGCTAAATTCCCCAACCCCTCTGAGGAAGGTGACAAGGCAAAATGTACTCTGATAGAGTACTTCGTGAGGGACTTCAGAGGAAAGATGAAGTTCACACACGTGGTAGATGGAGTAAGGAAATACATTGAAGGAGATCTTACACAGGTTTACCCGGGACATGGAAAAATTATGTACACGTATACATTCGGAGGTCTTTTTTCAGGTAAATCCAAGAACACCTACCTCTACGTTATGGAC…	860	pxa48f23
Px-0024.5	1	CAAATGTACTCTGATAGAGTACTTCGTGAGGGACTTCAGAGGAAAGATGAAGTTCACACACGTGGTAGATGGAGTAAGGAAATACATTGAAGGAGATCTTACACAGGTTTACCCAGGACATGGAAAAATTATGTACACGTATACATTCGGAGGTAAATCCAAGAACACCTACCTCTACGTTATGGACACTGACTACAATAACTACGCGGTTGCCTTCAGCTGCAGATACTTCAAGGACAGTGACAAACACCAATTGCTCTCGTGGATCCTGTCCAGAAACAAGGTATTGGAAGGCAACGCGCTCGCCGCCGTCGACAAATTCCTTGCGGCTAACTCAAAGTTAATCAACACATCTTACTACGTACAAAACGAGCATACAAATGAGGCCTGCAAAGCAAG…	496	pxa32g02
Px-0025.1	4	CATTGCTAGCGATCATGATAATTTTGCGATCTTCCTTAATCTTGGCCGTGGCTATAAGCCTGGCCACGGCAGAGGAGAAGGCAGAAAAGGATAACAAGGCTGAACCAAAACCAGTAGAAGAAAGTAAGAAACAGGACAAGAGAGGTCTTTCTGACTTTGGATATGGCGGTGGTGACCACGGAAGTTTCGGCGGCGATTTCGGACATGGATATGGTGGCCACGATTTCGGAGGCGAAGGAGGTAGCTTCGGAGGTGACGGCGGCAGTTTCGGAGGTGAACACGGACATGAAACGCACGAGGAGAAAACAATCACAATCGTAAAGAAGGTACCGCTACCGTACCCGGTCGAGAAACACATTCCCGTACCGGTAGAGAAACATGTACCAGTACCAGTAAAGG…	1182	pxa22l12,pxa39h07,pxa42i21,pxa47i22
Px-0025.2	3	TAGCGATCATGATAATTTTGCGATCTTCCTTAATCTTGGCCGTGGCTATAAGCCTGGCCACGGCAGAGGAGAAGGCAGAAAAGGATAACAAGGCTGAACCAAAACCAGTAGAAGAAAGTAAGAAACAGGACAAGAGAGGTCTTTCTGACTTTGGATATGGCGGTGGTGACCACGGAAGTTTCGGCGGCGATTTCGGACATGGATATGGTGGCCACGATTTCGGAGGCGAAGGAGGTAGCTTCGGAGGTGACGGCGGCAGTTTCGGAGGTGAACACGGACATGAAACGCACGAGGAGAAAACAATCACAATCGTAAAGAAGGTACCGCTACCGTACCCGGTCGAGAAACACATTCCCGTACCGGTAGAGAAACATGTACCAGTACCAGTAAAGGTGCATG…	1085	pxa15h20,pxa16h20,pxa46g12
Px-0025.3	3	TAGCGATCATGATAATTTTGCGATCTTCCTTAATCTTGGCCGTGGCTATAAGCCTGGCCACGGCAGAGGAGAAGGCAGAAAAGGATAACAAGGCTGAACCAAAACCAATAGAAGAAAGTAAGAAACAGGACAAGAGAGGTCTTTCTGACTTTGGATATGGCGGTGGTGACCACGGAAGTTTCGGCGGCGATTTCGGACATGGATACGGTGGCCACGATTTCGGAAGCGAAGGAGGTAGCTTCGGAGGTGACGGCGGCAGTTTCGGAGGTGAACACGGACATGAAACGCACGAGGAGAAAACAATCACAATCGTAAAGAAGGTACCGCTACCGTACCCGGTCGAGAAACACATTCCCGTACCGGTAGAGAAACATGTACCAGTACCAGTAAAGGTGCATG…	1154	pxa22e05,pxa47n02,pxa4b14
Px-0025.4	2	TNGCGATCATGATAATTTTGCGATCTTCCTTAATCTTGGCCGTGGCTATAAGCCTGGCCACGGCAGAGGAGAAGGCAGAAAAGGATAACAAGGCTGAACCAAAACCAGTAGAAGAAAGTAAGAAACAGGACAAGAGAGGTCTTTCTGACTTTGGATATGGCGGTGGTGACCACGGAAGTTTCGGCGGCGATTTCGGACATGGATATGGTGGCCACGATTTCGGAGGCGAAGGAGGTAGCTTCGGAGGTGACGGCGGCAGTTTCGGAGGTGAACACGGACATGAAACGCACGAGGAGAAAACAATCACAATCGTAAAGAAGGTACCGCTTCCGTACCCGGTCGAGAAACACTTCCCCGTCAAGGAGTACATCAAAGTACCTGAATATATCAAGAAACCAT…	966	pxa49l16,pxa50l16
Px-0025.5	1	AGCGATCATGATAATTTTGCGATCTTCCTTAATCTTGGCCGTGGCTATAAGCCTGGCCACGGCAGAGGAGAAGGCAGAAAAGGATAACAAGGCTGAACCAAAACCAATAGAAGAAAGTAAGAAACAGGACAAGAGAGGTCTTTCTGACTTTGGATATGGCGGTGGTGACCACGGAAGTTTCGGCGGCGATTTCGGACATGGATACGGTGGCCACGATTTCGGAAGCGAAGGAGGTAGCTTCGGAGGTGACGGCGGCAGTTTCGGAGGTGAACACGGACATGAAACGCACGAGGAGAAAACAATCACAATTGTAAAGAAGGTACCGCTACCGTACCCGGTCGAGAAACACATCCCCGTGCCAGTAAAAGTACATGTGCCACACCCGTATCCAGTTGAAAA…	1083	pxa41h06
Px-0025.6	1	TAGCGATCATGATAATTTTGCGATCTTCCTTAATCTTGGCCGTGGCTATAAGCCTGGCCACGGCAGAGGAGAAGGCAGAAAAGGATAACAAGGCTGAACCAAAACCAATAGAAGAAAGTAAGAAACAGGACAAGAGAGGTCTTTCTGACTTTGGATATGGCGGTGGTGACCACGGACAAGGGGAATCCGACTGTCTAATTAAAACAAAGCATTGCGATGGCCCTAGCGGGTGTTGACGCAATGTGATTTCTGCCCAGTGCTCTGAATGTCAACGTGAAGAAATTCAAGCAAGCGCGGGTAAACGGCGGGAGTAACTATGACTCTCTTAAGGTAGCCAAATGCCTCGTCATCTAATTAGTGACGCGCATGAATGGATTAACGAGATTNCCCACTGTCCCT…	1227	pxa28b23
Px-0025.7	1	TAGCGATCATGATAATTTTGCGATCTTCCTTAATCTTGGCCGTGGCTATAAGCCTGGCCACGGCAGAGGAGAAGGCAGAAAAGGATAACAAGGCTGAACCAAAACCAGTAGAAGAAAGTAAGAAACAGGACAAGAGAGGTCTTTCTGACTTTGGATATGGCGGTGGTGACCACGGAAGTTTCGGCGGCGATTTCGGACATGGATATGGTGGCCACGATTTCGGAGGCGAAGGAGGTAGCTTCGGAGGTGACGGCGGCAGTTTCGGAGGTGAACACGGACATGAAACGCACGAGGAGAAAACAATCACAATCGTAAAGAAGGTACCGCTACCGTACCCGGTCGAGAAACACATTCCCGTACCGGTAGAGAAACATGTACCAGTACCAGTAAAGGTGCATG…	1158	pxa43p12
Px-0025.8	1	CGGACATGGATATGGTGGCCACGATTTCGGAGGCGAAGGAGGTAGCTTCGGAGGTGACGGCGGCAGNTTCGGAGGTGAACACGGACATGAAACGCACGAGGAGAAAACAATCACAATCGTAAAGAAGGTACCGCTTCCGTACCCGGTCGAGAAACACATTCCCGTACCGGTAGAGAAACATGTACCAGTACCAGTAAAGGTGCATGTGCCTCAACCGTACCCAGTAGTGAAGACCGTGCACTTCCCCGTCAAGGAGTACATCAAAGTACCTGAATATATCAAGAAACCATACCCAGTGACAAAACACGTGCCCGTCCCCGTTGAAGTCCACGTCGACAGGCCTGTCCCAGTGAAAGTATACGAACATGTGCCGTATCCCGTCGAGAAACACATCCCCGT…	806	pxa51j07
Px-0025.9	1	TAGCTTCGGAGGTGACGGCGGCAGTTTCGGAGGTGAACACGGACATGAAACGCACGAGGAGAAAACAATCACAATTGTAAAGAAGGTACCGCTACCGTACCCGGTCGAGAAACACATTCCCGTACCGGTAGAGAAACATGTACCAGTACCAGTAAAGGTGCATGTACCTCAACCGTACCCAGTAGTGAAGACCGTGCACTTCCCCGTCAAGGAGTACATCAAAGTACCTGAATATATCAAGAAACCATACCCAGTGACGAAACACGTGCCCGTACCCGTCGAAGTTCACGTCGACAGGCCCGTCCCAGTGAAAGTATACGAACATGTGCCGTATCCCGTCGAGAAACACATCCCCGTGCCAGTAAAAGTACATGTGCCACACCCGTATCCAGTTGAAAA…	974	pxa40o09
Px-0026.1	7	CCTCAAAGGAGAGCGCCGGAGCAGCCGAGCGACCAAGCGGCAGCGGAGCAGAACTACAACTACCAGCCCGACTACAGACAGCCTAAACCCATCGAAGACTTCAGACCCAAAGTGCAGTTGGACCTCACCACTGTCATTCCCATCATCCGTTTCGACAAGGAACAAGGCACCGACGGAAGCTATAAGACCTCATACGAGACCGGCAACAACATCCAGGCTGAAGAGCAAGGCTACCTTAAGACGGTTGGCGAGAACCAAGACCAAGCTCTAGTGCAACAGGGCTCTTACTCGTACACCGCTCCCAACGGAGAGGTCATCACGGTCGAGTACACCGCCGACGAGTTCGGATTCAGAGTCAAGGGCGACCACATCCCTACCCCACCACCAGTCTCCCCTGAA…	958	pxa14d05,pxa16b18,pxa19o03,pxa38c24,pxa54a02,pxa6h10,pxa7l03
Px-0026.2	1	ATTATAAAAAAACACAATGAAAGTACTGGTAGCATTATCCGCAGTGCTTGCACTTACGACAGCTCTCCCTCAAAGGAGAGCGCCGGAGCAGCCGAGCGACCAAGCGGCAGCGGAGCAGAACTACAACTACCAGCCCGACTACAGACAGCCTAAGCCCATCGAAGACTTCAGACCCAAAGTGCAGTTGGACCTCACCACAGTCATTCCCATCATCCGTTTCGACAAGGAACAAGGCACCGACGGAAGCTACAAGACCTCATACGAGACCGGCAACAACATCCAGGCTGAAGAGCAAGGCTATCTTAAGACGGTTGGCGAGAACCAAGACCAAGCTCTAGTGCAACAGGGCTCTTACTCGTACACCGCTCCCAACGGAGAGGTCATCACGGTCGAGTACAC…	1093	pxa18d19
Px-0027.1	16	GAAAAGTTCTCGAGCCCCACTTCTTGGTCTGAACGTCTGCCAGTGAAGACCGGGAGGGAACCAACTAACACCACACAAAATGAGCGACCTCAGCAAGAACGACATCGAAAGGGCATCCTTCGCCTTCTCCATCTACGACTTCGAGGGTAACGGCAAGATCGACGCGTACAATGTCGGTGACATCCTGAGGGCGCTCAACTCCAACCCTACTCTTGCCACCATCGAGAAACTCGGCGGTACCAAAAAGAAGGGCGAGAAACAGCTCACGCTCGAAGAGTTCCTTCCCATCTACAGCCAGTGCAAGAAAGACAAAGACCAGGGTTGCTACGAGGACTTCCTGGAATGTCTGAAGCTGTACGACAAGGCTGAGAACGGTCTTATGCTCGGCGCTGAGCTCAC…	835	pxa11g17,pxa12g17,pxa13h05,pxa16a12,pxa17b06,pxa21l16,pxa22l23,pxa36d23,pxa40e05,pxa43e05,pxa45i06,pxa49h22,pxa4c21,pxa8p19,pxa8p20,pxa9p19
Px-0027.2	13	TTCTTGGTCTGAACGTCTGCCAGTGAAGACCGGGAGGGAACCAACTAACACCACACAAAATGAGCGACCTCAGCAAGAACGACATCGAAAGGGCATCCTTCGCCTTCTCCATCTACGACTTCGAGGGTAACGGCAAGATCGACGCGTACAATGTCGGTGACATCCTGAGGGCGCTCAACTCCAACCCTACTCTTGCCACCATCGAGAAACTCGGCGGTACCAAAAAGAAGGGCGAGAAACAGCTCACGCTCGAAGAGTTCCTTCCCATCTACAGCCAGTGCAAGAAAGACAAAGACCAGGGTTGCTACGAGGACTTCCTGGAATGTCTGAAGCTGTACGACAAGGCTGAGAACGGTCTTATGCTCGGCGCTGAGCTCACACACACCCTCCTTGCGTTAG…	770	pxa12p10,pxa13p10,pxa15n13,pxa16p13,pxa1f11,pxa35i23,pxa39e08,pxa39g09,pxa39m14,pxa43d23,pxa46p16,pxa52k16,pxa8p09
Px-0027.3	4	CAGTGAAGACCGGGAGGGAACCAACTAACACCACACAAAATGAGCGACCTCAGCAAGAACGACATCGAAAGGGCATCCTTCGCCTTCTCCATCTACGACTTCGAGGGTAACGGCAAGATCGACGCGTACAATGTCGGTGACATCCTGAGGGCGCTCAACTCCAACCCTACTCTTGCCACCATCGAGAAACTCGGCGGTACCAAAAAGAAGGGCGAGAAACAGCTCACGCTCGAAGAGTTCCTTCCCATCTACAGCCAGTGCAAGAAAGACAAAGACCAGGGTTGCTACGAGGACTTCCTGGAATGTCTGAAGCTGTACGACAAGGCTGAGAACGGTCTTATGCTCGGCGCTGAGCTCACACACACCCTCCTTGCGTTAGGTGAGAAGTTAGAGGACAAT…	766	pxa10d04,pxa18b24,pxa34g12,pxa35g12
Px-0027.4	4	CTAACACCACACAAAATGAGCGACCTCAGCAAGAACGACATCGAAAGGGCATCCTTCGCCTTCTCCATCTACGACTTCGAGGGTAACGGCAAGATCGACGCGTACAATGTCGGTGACATCCTGAGGGCGCTCAACTCCAACCCTACTCTTGCCACCATCGAGAAACTCGGCGGTACCAAAAAGAAGGGCGAGAAACAGCTCACGCTCGAAGAGTTCCTTCCCATCTACAGCCAGTGCAAGAAAGACAAAGACCAGGGTTGCTACGAGGACTTCCTGGAATGTCTGAAGCTGTACGACAAGGCTGAGAACGGTCTTATGCTCGGCGCTGAGCTCACACACACCCTCCTTGCGTTAGGTGAGAAGTTAGAGGACAATGAAGTTGCGGAAGTCACAAAGGAT…	754	pxa17h19,pxa27j13,pxa33m11,pxa4a20
Px-0027.5	3	AATGAGCGACCTCAGCAAGAACGACATCGAAAGGGCATCCTTCGCCTTCTCCATCTACGACTTCGAGGGTAACGGCAAGATCGACGCGTACAATGTCGGTGACATCCTGAGGGCGCTCAACTCCAACCCTACTCTTGCCACCATCGAGAAACTCGGCGGTACCAAAAAGAAGGGCGAGAAACAGCTCACGCTCGAAGAGTTCCTTCCCATCTACAGCCAGTGCAAGAAAGACAAAGACCAGGGTTGCTACGAGGACTTCCTGGAATGTCTGAAGCTGTACGACAAGGCTGAGAACGGTCTTATGCTCGGCGCTGAGCTCACACACACCCTCCTTGCGTTAGGTGAGAAGTTAGAGGACAATGAAGTTGCGGAAGTCACAAAGGATTGCATGGACCCTGA…	703	pxa34p10,pxa42a10,pxa43a10
Px-0027.6	2	CAACTAACACCACACAAAATGAGCGACCTCAGCAAGAACGACATCGAAAGGGCATCCTTCGCCTTCTCCATCTACGACTTCGAGGGTAACGGCAAGATCGACGCGTACAATGTCGGTGACATCCTGAGGGCGCTCAACTCCAACCCTACTCTTGCCACCATCGAGAAACTCGGCGGTACCAAAAAGAAGGGCGAGAAACAGCTCACGCTCGAAGAGTTCCTTCCCATCTACAGCCAGTGCAAGAAAGACAAAGACCAGGGTTGCTACGAGGACTTCCTGGAATGTCTGAAGCTGTACGACAAGGCTGAGAACGGTCTTATGCTCGGCGCTGAGCTCACACACACCCTCCTTGCGTTAGGTGAGAAGTTAGAGGACAATGAAGTTGCGGAAGTCACAAAG…	958	pxa25b06,pxa50a10
Px-0027.7	1	AAAATGAGCGACCTCAGCAAGAACGACATCGAAAGGGCATCCTTCGCCTTCTCCATCTACGACTTCGAGGGTAACGGCAAGATCGACGCGTACAATGTCGGTGACATCCTGAGGGCGCTCAACTCCAACCCTACTCTTGCCACCATCGAGAAACTCGGCGGTACCAAAAAGAAGGGCGAGAAACAGCTCACGCTCGAAGAGTTCCTTCCCATCTACAGCCAGTGCAAGAAAGACAAAGACCAGGGTTGCTACGAGGACTTCCTGGAATGTCTGAAGCTGTACGACAAGGCTGAGAACGGTCTTATGCTCGGCGCTGAGCTCACACACACCCTCCTTGCGTTAGGTGAGAAGTTAGAGGACAATGAAGTTGCGGAAGTCACANAGGACTGCATGGACCCT…	876	pxa43o15
Px-0027.8	1	TATCGTAGCTCACGAACTTTTACTTGCATCTTTAAATCACTCCCATTATGCGAATGAGTTTTCTAAAGCATTATGTAGACCTTAATGTTGTGGTTGTTATATGACTTCGCTGACGGTCTTTAATTGTAACATTTATTTTATCTGCATCTGTTCTTATTATTGTGTTATTTTGTCCTTAANAAAATATTTTCTTTTTAATATATCTTCAATATTTGATTTATAACCTGATTTCCAATGTCATTACNAGTCTAATGTCCACTAANAACAAAACTCTTTAAACATAATACTGTTGTGTTGCTGCCAAGTCTGTATAACTGCAAATTTTATGTGTGTAGTTGTGACAAAATACTNGATTCANGGCCCTTTTTGAAACGTCATTATTGAGGAACCAACTAACAC…	576	pxa28h22
Px-0028.1	6	TTTGTAAAACGGCGGCCAGTCCCGCCAGACACAGCCAAAGCAGCTTAAACCCCGCCCCCAGAAGGAGAACTAAATCTTAACTCCCTCCCTCTTAAACCTTTAATACTCACATTTTTACTATAAATTACTTCGCGCATTAAAAACAACGAGCACATACAGTGTACAGCACAGTCTGAATATAAATTTGAAAATTTAAACAGAAAAAAGTTGTTTTCGACGCGCGAGGATATTGTTCCAAGTTTAAATTTGAATTTCGAATTGTTAAGTGTGTGAAGCCGATTGATTGGTATTCATTTCTAGTTGCCAAATAATTTTCTCGTTGTAGCCTTAACAGAACAATTTTCGTAGGCGGATTAGAAAGTTAATAGAAAGTTTACAGCGTTAGTAATATTTATTTTA…	653	pxa28c15,pxa30a05,pxa48e24,pxa53d24,pxa54e23,pxa54j23
Px-0028.2	4	TCCCGTGTCAAGGACTTAAAGTTTACATAATGTATTCACGGATGCTTTGATAGTGCTAGCGGCCGCCCTCGGCGTGGCTCTTGGTCAAGAATCCTTCAAATGTCCCGATGACTTTGGATTCTACCCACACCACGTGTCTTGCGACAAATACTGGAAGTGTGATAATGGTGTCGCTGAACTGAAGACCTGTGGCAATGGACTCGCTTTCGACGCCTCCGACTCCAAATACCTGACAGAAAACTGCGACTACCTCCACAATGTTGACTGCGGTGACAGGTCACAACTTGAACCCCCAATCTCAACTCCCCACTGCCAGAGACTGTACGGTATCTTCGCCGATGAAAAGAAATGCGACGTATTCTGGAACTGCTGGAACGGCGAAGCTTCCCGCTACCAGTG…	1247	pxa32d05,pxa33e13,pxa34e13,pxa45d13
Px-0028.3	3	ACTCACATTTTTACTTTAAATTACTTCGCGCATTAAAAACAACGAGCACATACAGTGTACAGCACAGTGTGGATATAAATTTGAAAATTTAAACAGAAAAAAAGTTGTTTTCGACGCGCGGGGATATTGTTCCAAGTTTAAATTTGAATTTCGAATTGTTAAGTGTGTGAAGCCGATTGATTTGTATTCATTTCTAGTTGCCAAATAATTTTCTCGTTGTAGCCTTAACAGAACAATTTTTCGTAGGCGGATTAGAAAGTTAATAGAAAGTTTACAGCGTTAGTAATATTTATTTTATATTGTATCTTAGCTCTCATAGTGCTCTGTAAGTCACTCTACCGGACTTAGTCTGTGCCCGGTGATAATTCCGCTGGAAATTATAAAATAATAAAGACTAGG…	1516	pxa23b09,pxa28f06,pxa29f06
Px-0029.1	18	AGTCTCTCTATCGTCGATCCAACAAACAACACAATGGCGGATAAGGACAAGAAGGTAAAGAAGAAGAAGGCGCCGAAGGAAGAGGCACCCGCAGAAGAGGCAGCTGCGCCCGCGGCGCCCGCTGGCGAGCGCCAGTCGTCGCGCGGTAGCCGCAAGGCCAAGCGCACCGGCTCCAATGTCTTCTCCATGTTCTCACAGAAACAGGTCGCCGAGTTCAAAGAAGCCTTCCAGCTGATGGATCACGACAAGGACGGTATCATCGGCAAGAACGATCTCCGCGCCACCTTCGACTCGCTCGGCAGGCTGGCGACGGAAAAGGAGCTCGATGACATGGTCAGCGAGGCATCCGGCCCCATCAACTTCACGCAGCTGCTCACCCTCTTCGCCAACCGCATGTCC…	765	pxa10k05,pxa11i15,pxa11o01,pxa13m11,pxa17j01,pxa19f11,pxa23l23,pxa26o08,pxa28f22,pxa2i16,pxa36g11,pxa36o16,pxa43c19,pxa44c19,pxa48i05,pxa48m23,pxa4h19,pxa4k11
Px-0029.2	8	TGAGACTGCCGAGCGGTACAGTCTCTCTATCGTCGATCCAACAAACAACACAATGGCGGATAAGGACAAGAAGGTAAAGAAGAAGAAGGCGCCGAAGGAAGAGGCACCCGCAGAAGAGGCAGCTGCGCCCGCGGCGCCCGCTGGCGAGCGCCAGTCGTCGCGCGGTAGCCGCAAGGCCAAGCGCACCGGCTCCAATGTCTTCTCCATGTTCTCACAGAAACAGGTCGCCGAGTTCAAAGAAGCCTTCCAGCTGATGGATCACGACAAGGACGGTATCATCGGCAAGAACGATCTCCGCGCCACCTTCGACTCGCTCGGCAGGCTGGCGACGGAAAAGGAGCTCGATGACATGGTCAGCGAGGCATCCGGCCCCATCAACTTCACGCAGCTGCTCACCCT…	1187	pxa10a01,pxa11a01,pxa16a22,pxa16b09,pxa24e11,pxa25p10,pxa36k21,pxa50e12
Px-0029.3	1	GCGCCGAAGGAAGAGGCACCCGCAGAAGAGGCAGCTGCGCCCGCGGCGCCCGCTGGCNAGCGCCAGTCGTCGCGCGGTAGCCGCAAGGCCAAGCGCACCGGCTCCAATGTCTTCTCCATGTTCTCACAGAAACAGGTCGCCGAGTTCAAAGAAGCCTTCCAGCTGATGGATCACGACTAGGACGGTATCATCGGNAAGAACGATCTCCGCGCCACCTTCGACTCGCTCGGCAGGNTGGCGACGGANAAGGAGCTCGATGACATGGTCAGCGAGGCATCCGGCCCCATCAACTTCACGCAGCTGCTCACCCTCTTCGCCAACCGCATGTCCGGTGGCTCTGACGACGACGACNTCGTTATCAACGCCTTCAAGACCTTCGACACCGAGGGCAAGATCGAC…	702	pxa33h14
Px-0029.4	1	CAATGGCGGATAAGGACAAGAAGGTAAAGAAGAAGAAGGCGCCGAAGGAAGAGGCACCCGCAGAAGAGGCAGCTGCGCCCGCGGCGCCCGCTGGCGAGCGCCAGTCGTCGCGCGGTAGCCGCAAGGCCAAGCGCACCGGCTCCAATGTCTTCTCCATGTTCTCACAGAAACAGGTCGCCGAGTTCAAAGAAGCCTTCCAGCTGATGGATCACGACAAGGACGGTATCATCGGCAAGAACGATCTCCGCGCCACCTTCGACTCGCTCGGCAGGCTGGCGACGGAAAAGGAGCTCGATGACATGGTCAGCGAGGCATCCGGCCCCATCAACTTCACGCAGCTGCTCACCCTCTTCGCCAACCGCATGTCCGGTGGCTCTGACGACGACGACGTCGTTATCA…	993	pxa46f23
Px-0031.1	7	CTGCTGAGGAAGTGTCTACACTTGCTGAAGAAGCCGAATCCGCAGAGGGAGAGGCTGTCGCAGAAGGCGAAGAACTCGAAGCTGGACAAAAGGAACCCGCTAGTGCTGAAGTCGAAAGCCAAGCCAGCGCCGAGGTAGCCGCGCCCGAAAGCGATGCCGAAGACGATGATGATGAAGAGGAGGATGACATCACTGATGCGCTTGACCCTGAGGACGATGACGACGATGATGAGGAAGAAGAAGACGACGACGATGAGGATGACGACATAACCGACGCCCTCGGCAGAAACATCTCGAAGCACTCACGTGAGTCCAAAAAGTTGAATGCGAAGTTTTCGGGGCACATGAAAAAAAGCGGCAAAAAAGTTAACCACACTGGTAAAGTAAAGAAAACTAAAG…	906	pxa12l02,pxa22f05,pxa23a03,pxa24g23,pxa38g16,pxa39o03,pxa8a22
Px-0031.2	6	CAGTCGCACAGCAGGGACGCGAGCGGAACCTATTCCGCTGGAGCCCACAAGGACTCAGTGAAAAAGTCAAAAGATACGAGATGAGGTCGTTGTTATTGTTAGCGGTGCTGTGCTGCTTAGCGTTGTCAGCATGGGCGAGTCCCATCGGCAGGCCGGAAGATGACAAAGAAGTAGGTCGTCAGGCTGCGCCCGCGGCCGCTGCGCCTGCGGCTTCCACAGACGATGACGACGACGATGATGATGATGACGATGACGATGATGACCTAGGTGGATTAGGAGGGTTTTTCGCAGATGACGACGATGACGACGATGAGGACGATGATGACGATGAAGAAGAAGCTGACGATGATGATGATGACTATTTGGAAAGGTTCTTCGACGACATCTTAGGAGGAGGAG…	1160	pxa18g04,pxa25a17,pxa2m09,pxa52i16,pxa54h12,pxa8l10
Px-0031.3	2	CCGACCAGNTCGCACAGCAGAGACGCGCAGACGGAACCTATTCCGCTGGAGCCCACAAGGACTCAGTGTAAAAAGTCAAAAGGTGAAGTGCCCTGCCAGGACGTCAGCTGATCGTGACCGTGATAGTGTTGTGATAACGTGATAGCAGCGGTGTCCGTATGATAGTGGCACATATGTAGCACTGTCGCGGTCGCGGTTTTTGACACCGTGATAATTAAACCCTGCGTTTGTTTCAGATACGAGATGAGGTCGTTGTTATTGTTAGCGGTGCTGTGCTGCTTAGCGTTGTCAGCATGGGCGAGTCCCATCGGCAGGCCGGAAGATGACAAAGAAGTGGGTCGTCAGGCTGCGCCCGCGGCCGCTGCGCCTGCGGCTTCCACAGACGATGACGACGACNAT…	1705	pxa1d03,pxa39b15
Px-0031.4	2	ACAGTCGCACAGCAGGAACGCGAGCGGAACCTATTCCGCTGGAGCCCACAAGGACTCAGTGAAAAAGTCAAAAGATACGAGATGAGGTCGTTGTTATTGTTAGCGGTGCTGTGCTGCTTAGCGTTGTCAGCATGGGCGAGTCCCATCGGCAGGCCGGAAGATGACAAAGAAGTAGGTCGTCAGGCTGCGCCCGCGGCCGCTGCGCCTGCGGCTTCCACAGACGATGACGACGACGATGATGATGATGACGATGACGATGATGACCTCGGTGGATTAGGAGATGATGACGATGACGAGCCTGCAGCCGTGCAGCCGGTGGTCGCGCCAGCCGACACGGTGGCCGCCGCACCCGCTGCTCCGGCTGTTGTACCTGCTGCTGCTGAGGAAGTATCTACACTT…	1033	pxa13f09,pxa5o13
Px-0031.5	2	CGATGATGACGATGAAGAAGAAGCTGGACAAAAGGAACCCGCTAGTGCTGAAGTCGAAAGCCAAGCCAGCGCCGAGGTAGCCGCGCCCGAAAGCGATGCCGAAGACGATGATGATGAAGAGGAGGATGACATCACTGATGCGCTCGACCCTGAGGACGATGACGACGATGATGAGGAAGAAGAAGACGACGACGATGAGGATGACGACATAACCGACGCCCTCGGCAGAAACATCTCTAAGCACTCACGTGAGTCCAAAAAGTTGAATGCGAAGTTTTCGGGGCACATGAAAAAAAGCGGCAAAAAAGTTAACCACACTGGTAAAGTAAAGAAAACTAAAGCGACATCCCACGTGTTCGTAGCGGATCACAAAAAATTCAGATAGTGAATTTAGCGGCA…	597	pxa40h10,pxa6o14
Px-0031.6	1	GTCGCACAGCAGGACGCGAGCGGAACCTATTCCGCTGGAGCCCACAAGGACTCAGTGAAAAAGTCAAAAGGTGAAGTGCCCTGCCAGGACGTCAGTGATCGTGACCGTGATAGTGTTGTGATAACGTGATAGCAGCGGTGTCCGTATGATAGTGGCACATATGTAGCACTGTCGCGGTCGCGGTTTTTGACACCGTGATAATTAAACCCTGCGTTTGTTTCAGATACGAGATGAGGTCGTTGTTATTGTTAGCGGTGCTGTGCTGCTTAGCGTTGTCAGCATGGGCGAGTCCCATCGGCAGGCCGGAAGATGACAAAGAAGTGGGTCGTCAGGCTGCGCCCGCGGCCGCTGCGCCTGCGGCTTCCACAGACGATGACGACGACGATGATGATGATGACG…	908	pxa15a10
Px-0031.7	1	CCCGACCAGTCGCACAGCAGGACGCGAGCGGAACCTATTCCGCTGGAGCCCACAAGGACTCAGTGAAAAAGTCAAAAGATACGAGATGAGGTCGTTGTTATTGTTAGCGGTGCTGTGCTGCTTAGCGTTGTCAGCATGGGCGAGTCCCATCGGCAGGCCGGAAGATGACAAAGAAGTGGGTCGTCAGGCTGCGCCCGCGGCCGCTGCGCCTGCGGCTTCCACAGACGATGACGACGACGATGATGATGATGACGATGACGATGATGACCTAGGTGGATTAGGAGATGACGACGATGACGACGATGAGGACGATGATGACGATGAAGAAGAAGCTGACGATGATGATGATGACTATTTGGAAAGGTTCTTCGACGACATCTTAGGAGGAGGAGAGGACGA…	887	pxa28j03
Px-0031.8	1	ACGAGATGAGGTCGTTGTTATTGTTAGCGGTGCTGTGCTGCTTAGCGTTGTCAGCATGGGCGAGTCCCATCGGCAGGCCGGAAGATGACAAAGAAGTAGGTCGTCAGGCTGCGCCCGCGGCCGCTGCGCCTGCGGCTTCCACAGACGATGACGACGACGATGATGATGATGACGATGACGATGATGACCTTGGTGGATTAGGAGATGACGACGATGACNACNATGAGGACGATGATGACGATGAAGAAGAAGCTGACGATGATGATGATGACTATTTGGAAAGGTTCTTCGACGACATCTTAGGAGGAGGAGAGGACGATGATGACGACGATGATGAGGAAGAAGAAGACGACGACGATGAGGATGACGACATAACCGACGCCCTCGGCAGAAACATCT…	800	pxa51k17
Px-0032.1	3	GAACGCGCTGAGCAGAGCGACTGCAAAATCGTGGAGCTTGTTNGAAAAACTCCGTGTTGTTGGTAACAACCTGAAATCCCTGGAAGTCTCCGAGGAGAAGGCGACGCANAGAGAAGAAACGTACGAAGGTCAAGTTAAAATCCTCAGTGCACAGCTGAAAGAGGCTGAAGCGCGCGCCGAATTTGCCGAGCGCTCCGTTCAGAAACTCCAAAAGGAGGTCGACAGGCTTGAAGACGACCTGGTGGCCGAGCGCGAAAANNNNNNNNNNNNNNNNNNNNNNNNNNNNNNTCGTATAACTAATTTATATTTTCGTAAATGAGTCTTTACAATTATCTTAAAAAGCTATCGCAGTAAAGTGAGCGTCATTAGTGGAAGTGGTGATAAAGTTGCATCGTCTAG…	2076	pxa22a17,pxa54f08,pxa5n06
Px-0033.1	2	GGCTGCACGCTTACCGACTCTGCCTTTAAAAAAATATAGTGTAACTTTTTAATTCTGTGTTTGTTTTGCTAGCTGCCAGTAGCACATTATCGTTCAGAGCCCAGCTGATAGAAAGATGCGACAACTATTAGTTTTATGCTTGGCCTTGGGCTTTAGCAATGCATTATGGTTGAGACAAGGCCGCTCGGATCAGCCCAAAGACACCAGATTCGTTGGAGAGGCGACTAACGAACTTTCTACGACCATTTTCCAGGGTTACATCGATGATAGTAATAACCTTGCTTTCTCACCACTTGGATATGCTGCTATTCTCGCGATCCTAGCGGAAGGTGCTAAAGGCGAGACGAAAAACCAATTAGTTTCAGCGTTGCATTTGCCAGAAAATCCAAATTTAACAAG…	628	pxa31d14,pxa32d14
Px-0034.1	22	TTCGTCGTTCTGGCGTCTACGACTGGGCCGCTTATATAAATAGGTGAAGAGGGGCAGCAGACACCTCTTGCACTTTCTTGTGGAGCGCGACGCAGCGGCCAGTCCTTACCGAGCACCATGGCTCGACGCGCGTACATCTGTCTCGGTCTTTTATTATTCACCTACTCCGTGAGCGGCGAAATACGTGTGAAGCGGCAAGATGAAGACTCCGGTGGTGATGAAGTAAATCCTGAACAACTCTGTGACGGTCGCCCGGCCGATGAATACTTCCGGCTTACCACCGAAGGTGATTGCCGTGATGTCGTCAGGTGCGACAAAGGTGCTGAAAATGGTGTCACCAGACTCGCTTCAGTGCGGTGTCCTATCGGCCTAGCCTTCGATATCGACCGCCAGACCTGT…	2062	pxa10m08,pxa15b13,pxa15p13,pxa16o07,pxa25i17,pxa25p06,pxa26j17,pxa27j17,pxa29l14,pxa2p02,pxa30k23,pxa31g06,pxa31k13,pxa36d17,pxa37n09,pxa41i18,pxa45c06,pxa50d11,pxa50l01,pxa52d21,pxa5p04,pxa9d07
Px-0034.2	3	AAATGATCATAAAAGTTAAGAGTATAATTTTATTACTTTGAGCTGAAGATATGGCTGTGCTACAGGTGCGACAAAGGTGCTGAAAATGGTGTCACCAGACTCGCTTCAGTGCGGTGTCCTATCGGCCTAGCCTTCGATATCGACCGCCAGACCTGTGATTGGAAATCACATGGTTAAGAATTGCGATAAACTAGAAAGTAAGTTGTACATGATCGAGGAAGCGGTTGTGCGAAGGGCTAGCTTCCGTCTTCGCAGTAATGAAACGCGCATAGTTCCGGAAACCATGAGTTAGCCTCGAGTACGTCCGCTTCCTTTTATTTTATAGTAAATTTAATGTGTCATTTCTTATTAACGCAGGTGCACTAGGTCAGGTCTTAAACAGATCACTTGCCCGTCCGG…	1634	pxa18b17,pxa24e05,pxa37a16
Px-0034.3	1	GGACTTTCTGTCTGTTTTTACAAATTTATTTATTGTACCTTATGTTTCGCAGAGCCGAGAAAAGTTCTCCCAATACTGAAGACGGATGAGCCTATTTGTCCTGAAGGAAATCTGGCTTGTGGAAGTGGCGATTGTATCGAAAAAGCGTTGTTCTGTAACGGAAAACCCGACTGTAAAGATGAGTCTGATGAAAATGCTTGCACTGTCGATGTGGACCCGAACAGAGCGCCTGACTGCGACACTAACCAGTGTACACTCCCGGACTGTTTCTGCTCTGCTGACGGTACCCGCATTCCAGGTGGCATCGAACCCAATCAAGTACCACAAATGATAACGATCACCTTCAACGGTGCCGTCAACGTTGATAACATCGATCTTTATGAACAAATTTTCAACGGA…	861	pxa34p21
Px-0034.4	1	CGAGCGAGACGCAGCGGCCAGTCCTTACCGAGCACCATGGCTCGACGCGCGTACATCTGTCTCGGTCTTTTATTATTCACCTACTCCGTGAGCGGCGAAATACGTGTGAAGCGGCAAGATGAAGACTCCGGTGGTGATGAAGTAAATCCTGAACAACTCTGTGACGGTCGCCCGGCCGATGAATACTTCCGGCTTACCACCGAAGGTGATTGCCGTGATGTCGTCAGGTGCGACAAAGGTGCTGAAAATGGTGTCACCAGACTCGCTTCAGTGCGGTGTCCTATCGGCCTAGCCTTCGATATCGACCGCCAGACCTGTGATTGGAAATCACATGTTAAGAATTGCGATAAACTAGAAAAGCCGAGAAAAGTTCTCCCAATACTGAAGACGGATGAGCCT…	880	pxa21i16
Px-0035.1	1	AATGAAGCAGTTTAGAGGTACGAATAAGTTCGTGTATTTAACAGTTGTAATTAATTTAATTTCAGATATTGGTGTGTGCTGTATTAACAAGAGTGACTTCGGAACCGGACCCGAAAAAATATAAACCCGAAGATGCAGATAAAGATAAAAAATCGAGCGCAACTTTAACTAACGATGAGAAGAAATTTTTAAGAGAAGTCGAAGAAAAGTTCGGTATAAAACCTCAGGTTCCTGTTGAAATATCAAATACAACAGACGACAAATCAACGTCAGCAAATATAACAGAAAAAACTCCATTACCTGCTGTTATTGCAATTGAAATTGTTAACGATACAAACTCCTCGTATAAAGGAAAGAGAACCATTGATGCAAACCTTGGTTATGGCTATCGTACCAACG…	896	pxa18g01
Px-0036.1	1	GTCCCCGTTGACAGGCCAGTTCCCGTCAAGGTATTCGTGCCTCAACCTTACCCAGTGGAGAAACACGATACCATACCCCGCTCAAGGTTCCCGTCGATAGGCCTTACCCCGNTACACGTGCCCAAGCCAGTTACCTTACCCAGTAGAAAAGCCCGTCCCTTACCCGGTTGAGAAACCAGTGCCCTACCCAGTCAAGGTACCCGTCGACCGCCCCGTGCCTGTGCACGTAGAGAAACCAGTACCGTACCCCGGTGAAAGTGCATGTGCCAGCGCCATACCCCGTTCGAGAAGCACATCCCCTACCCGGTGGAGAAGCACGTGCCTTACCCAGTGAAGGTTCTCGTAGACAGGCCTTACCCCGTGCATGTCGAGAAGCACGTCCCCGTCCATGTCGAGAAG…	831	pxa12g21
Px-0036.2	1	GCACCAACNAGAGCAGCATCATGAGGTTCATGCTCGTGNCCGCCAGCTCTGGTGGCTCTTCTGGCCTTCGCGAACGCGGAAGAAGCCAAGCAAAGCAGAAACGGAAGTGGCAGTGGCTGACAACAAGGAGGCGGCGGCCACCGACAANAAACATGAAAAGCGCGGGCTGATCGATCTCGGCTACGGCGGANATGGGGGATACAGCGGCGGGTTCNGCGGCGGATACNGTGGCGGATTCGGCGGCGGATACGGTGGCGGATTCGGTGGCGGCTACTGCGGCGGNTATGGTGGTTACNGGGACTCGCACAAAACCATCACCGTGGTTAAGAACGTACCCGTTCCCTACCCAGTAGAGAAACATATCCCATACCCCGTCGAAAAGCAGGTTCCCGTGCCCGT…	1416	pxa28g02
Px-0038.1	2	TATGCACATTCCATTGCCAATGATAGATACGGTTCCGTGAACACCGTTGCCAACTCAGGCCACGGTTCTGCCAAATCTTCCGCCAACGTCAATCACCTAGGATATGGCTCGGTGACCTCAAATGCCAATGTTAATGGTGCAGGTTACGCGAACTCAGCTGCTAACAGCAATGGTTTGGGTTACAATTCGGCTGTCTCAAACGTTAATGGTAACGGATCAAGCAGTTCTAACGTAATGTCCTACGTACCAAACTTCCCTGGATCTCAGACAATCGCCAACGCCCAGTCTTCGGGTTCTGGTCACGCCATGTCCTCGGCGAGGGCTCAGGGCGTGCACACCGCCTTCAGGGTCGTCAATACATCCGCTAACACCAACGGCTACGGGTCTGCTACCGCCAAC…	546	pxa12p18,pxa13p18
Px-0038.2	1	AGTCACACTGACGTGCTTCGCTTCTCTGCCAATCCACCCCGGTCCTAATAAACGGTGTAATCTACCGCGAAGGACGCAATTACCCTATCGATGCCGCAAATTTACCAAATGTCATTGACATACAGTTCCCTCCGGGACATGGGTTCGCCGAAGTATATCCAGGAAACGCAATCGCCCAAGCGGAGGCTTACGAATTTCCCGGTAACACTGCCGCCGTAGCTTCGGCGCATAACGGACAATATTTCCCCATTCCACCGCCGGCTACCGTAGTGTCGTACCAAAACTTTGAAGCACCACCAGGTCTGGGATACGTAATACCACATCCTCCGCTACCAACTATGGCTCTGGTTCGGCGAAATCCTCTGCCCAAAGCCAAGGCACCGGTTCATATGGAGTCAC…	1657	pxa2m18
Px-0038.3	1	GATCGGTCATTGCAAACGCTAACGCCAACGGAGCGGGACATTCCATTCCGTCCGTCAATAACTACGGGCAGAACCCTATTACTACTTCTGCTAATGCACATGGACTTGGAAGCGCCACATCTAGTGCCACCGATGGACTTAACTCCGCCAACGCGGTTGCCAGTACTGATGGCCATGGGTTCCCACACACGGTTGCTAATACTGTGGGACAAGTGCCTTCTTATTCTCCTAACCAGGGTTATGGGGTGGTGCAATTGATCCCTAATGTTCAGGACGCAGGCTACGTGCAGTCCGTGGCCAACTCTCAGGGTTACGGTACCGCCAATGATAGATACGGTTCCGTGAACACCGTTGCCAACTCAGGCCACGGTTCTGCCAAATCTTCCGCCAACGTCAATC…	876	pxa35j08
Px-0039.1	8	GTGCTTTTGAGAACTGTTACTTCTTAAATATTTGAATATCAGATTATTGATTTTAATTGCAGCGGTGGAGGCTACACTGGAGCAGCGTACACGACTTCCGCATACGTTCCTACAACTACTGAAGCGCCGAGACCGACATCTACCTCGGCTCCCAGTCCCTCTCCTTCTCCCAGTCCTACCCCAAGCCCGAGCCCAGTTCCAGTTTTCGTGCCAACATACAAGCCCACTCAACAACCCTACGTCGCTCCTTCAATCAGACCTTACGATGAAACCTACTTGAACAGATACGACATTATCCGTTTGTATCACGATTACCTTCCTCCTGGTGGTTACCATTACCTTCTTGAGACTGAAAACAAAATCCTCGCCGAACAAGACGGCAAGGTCGAGCAAATAGAC…	682	pxa16c24,pxa23n11,pxa24n11,pxa35e10,pxa41l04,pxa54h02,pxa6h24,pxa7b24
Px-0039.2	1	TCGCTACGACGGCCGCTATGACCCTGGTCGCTATAGTGCCGGGCGATATGACCCTGGCAAATACGACCCCGGTAAATACGACCCTGGTAAATACAACCCCGGCAAATACGATCAATCTGGACGCTGGATTCCTGACGATTCTGGCAAGTACAATGGTGACCGCGGGGACCGTGGTGGCGCTGGTGGCTTCTATGTTCACCAAGGAAGTGATGGTGGAAAGTACCAGCCTGACAACAACGACTACAACGGCGGTGGAGGCTACACTGGAGCAGCGTACACGACTTCCGCATACGTTCCTACAACTACTGAAGCGCCGAAACCGACATCTACCTCGCTCCTTCAAACAGACCTTACGATGAAACCTACTTGAACAGATACGACATTATCCGTTTGTATCAC…	772	pxa1p10
Px-0040.1	10	GGTCGCCGCGGACTCCACATTCCAACGTCGCTGCGCTGCCGGTGCGAACCAGTGACTGAGTGACCGCCTTCAACCCGTGCGACAATAAATAAATTACCAACATGTCTGACGAGGAGGAATATTCTGGCTCCGAGGAGGAGGAAGTAGAAGAAGAAGTTCCGGAGACGAAGCCCGCTCCTAAACCAGAGAGTAGACCATCGATCGCGGGTGAGGGAGATCCAGAATTCATCAAGCGTCAAGACCAGAAGCGGTCGGACTTGGACGAGCAGCTGAAGGAGTACATCAACGAATGGCGCAAACAGCGGGCCAAGGAGGAGGACGAGCTCAAGCGCCTCAAAGAGAAGCAGGCTAAACGCAAGGTTTCTCGCGCTGAAGAAGAGAAACGCCTCGCCCAGAAGA…	1479	pxa27o12,pxa28a17,pxa28o12,pxa37p08,pxa42n03,pxa47i04,pxa47p01,pxa48i04,pxa4h01,pxa7a22
Px-0040.2	1	CCACATTCCAACGTCGCTGCGCTGCCGGTNCGAACCAGTGACTGAGTGACCGCCTTCAACCCGTGCGACAATAAATAAATTACCAACATGTCTGACGAGGAGGAATATTCTGGCTCCGAGGAGGAGGAAGTAGAAGAAGAAGTTCCGGAGACGAAGCCCGCTCCTAAACCAGAGGGTGAGGGAGATCCAGAATTCATCAAGCGTCAAGACCAGAAGCGGTCGGACTTGGACGAGCAGCTGAAGGAGTACATCAACGAATGGCGCAAACAGCGGGCCAAGGAGGAGGACGAGCTCAAGCGCCTCAAAGAGAAGCAGGCTAAACGCAAGGTTTCTCGCGCTGAAGAAGAGAAACGCCTCGCCCAGAAGAAGAAGGAGGAGGAGGAAGAGGAGGAGGAAGAA…	538	pxa36o22
Px-0040.3	1	GCCGGTGCGAACCAGTGACTGAGTGACCGCCTTCAACCCGTGCGACAATAAATAAATTACCAACATGTCTGACGAGGAGGAATATTCTGGCTCCGAGGAGGAGGAAGTAGAAGAAGAAGTTCCGGAGACGAAGCCCGCTCCTAAACCAGAGGGTGAGGGAGATCCAGAATTCATCAAGCGTCAAGACCAGAAGCGGTCGGACTTGGACGAGCGCTGAAGAAGAGAAACGCCTCGCCCAGAAGAAGAAGGAGGAGGAGGAGAGGAGAGTCCGGGAGATCGAGGAGAAGAAACAGCGCGACATCGAGGAGAAGAGACAGCGGCTCGAGGAGGCTGAGAAGAAACGCCAGGCCATGCTGCAGGCCATGAAGGAGTCCAGCAAGACCGGACCCAACTTCACCA…	792	pxa39h18
Px-0040.4	1	GAAACTGAACAAGGACTTCCTTGAGAAGATCTGGCACGAAAGGGCCGAGCAGTTCGGCGGCAGGCAAAAGGCGCGATTGCCCAAGTGGTTCGGCGAGAGGCCGGGCAAGAAGAAGGGCGAGCCTGAGTCGCCGGAGGGCGAGGAGGACGTGAAGGCGGAGCCCGAGGACGAGGAGCCGCAGTACGAGCCCGAGCCCGAGGAGGTAGAGGAGGAGGAGGAAGAGGAGGAGGAAGAAGAAGAGGAGGAATAAGGCGAAGGCACGCGCTGGAGGGGCGAGGTCGCGGGCGCGGGCCGGCCGCGTCCGCTGAACTGTTTTGTAACCAATCCATTAACTTATTGCTACTATAAATTATTTTTATTATTTATACTGTTGAGTCAATCGTTACGGAGCAAACATTT…	472	pxa53c08
Px-0040.5	1	GGAGGAGGAAGTAGAAGAAGAAGTTCCGGAGACGCCCGCTCCTAAACCAGAGGGTGAGGGAGATCCAGAATTCATCAAGCGTCAAGACCAGAAGCGGTCGGACTTGGACGAGCAGCTGAAGGAGTACATCAACGAATGGCGCAAACAGCGGGCCAAGGAGGAGGACGAGCTCAAGCGCCTCAAAGAGAAGCAGGCTAAACGCAAGGTTTCTCGCGCTGAAGAAGAGAAACGCCTCGCCCAGAAGAAGAAGAGGAGGAATAAGGCGAAGGCACGCGCTGGAGGGGCGAGGTCGCGGGCGCGGGCCGGCCGCGTCCGCTGAACTGTTTTGTAACCAATCCATTAACTTATTGCTACTATAAATTATTTTTATTATTTATACTGTTGAGTCAATCGTTACGG…	474	pxa16l16
Px-0040.6	1	ACGGGGTACCGCGCTCGAGCTAGCCCCGATTGCGTCAATAATCGCATGACGTCACAGCATGAGCGACCCGCTAAAACAATAATTTGTATTAAAATGATATGTCCTCGTCGTCCGTGTGCAGCAGCGACTCGCGCCGCGACCCAACTCCTGGCGACTTCCGAGGCGCTCGCTGTAATCGCTTTGGTGGAAGTTTGCCTAATACTACATGTGGCGCGCGACAACGTCGCACCGAATATATAANTTATATGTTATGTGTCAATGAATAATCCGTCCGCTGACATAACCGAGCTGTTAGAAGTACGTGTTAACTGTATCCATGTATCGCCNTAATAAAGCGTTGGATTCGAGGCTATATTTTGTTTAATGATACGAAACAGACAAAAGTTAATGAAAGCTTAG…	753	pxa35e02
Px-0040.7	1	ATTGGATTCTAAAAATTCATTCGTTTTAAAGATTTAATTTTTTTTAAACTCGTAGTACATTACTACGTAAATAATTCCTTAGTTCAAAATGATCAAACTAATGTTTCACATCAATAATCACTCTGTAATATAACTTGTTAACAGATAATGGGTCCCACAAAGTACTGCGCTTACAAACACAAAGTAATCTAATTTAAGTCTAGACGAAATTCGAGCAATCTAAGATCCTGAGTCAACAAAAACAACTTTAATACAGTGCCATTCAAACTTTACACCGGCTCGGAATTTGATTGGAAACACTGTGAATAGAATTCCACCTACACGACGAATAAAGTATTCATAATGAGATGTAACTGTCCTTTGTTTCAATGAAAAGCCTAAAGTAGGGAGGTATTCCAA…	876	pxa35o11
Px-0042.1	2	CTTGTGTTCTGTTTGGGTCACGAATCTTTTCGTGTCCCGTAGATCACTTATTTAAAGTTCAATCAAGATGGTGCAGAAGAAGCCTAAGAAGAAGGTAGGGAAAAAAGTTGCGGCAGCCCCATTGGTTGTCAAGAAAGTTGAACCCAAGAAGATTGTTAACCCTCTCTTCGAGAAGAGGACTAAGAACTTTGCTATCGGTCAGGATATCCAGCCGACACGTGACCTCTCCCGGTTCGTGAGATGGCCCAAGTACATCCGCATCCAGCGCCAAAAGGCGGTTCTTCAACGCCGTCTCAAGGTCCCACCTCCAATCAATCAGTTCACCCAGACCCTCGATAAGACCACAGCCAAAGGTCTGTTCAAACTCTTGGAGAAATACAGGCCCGAGACTGAAGCTGT…	828	pxa50g11,pxa51g11
Px-0042.2	1	TTTTGCCGAAAGTCTTGTGTTCTGTTTGGGTCACGAATCTTTTCGTGTCCCGTAGATCACTTATTTAAAGTTCAATCAAGATGGTGCAGAAGAAGGTAAAAACCATCCTAAGAAGAAGGTAGGGAAAAAAGTTGCGGCAGCCCCATTGGTTGTCAAGAAAGTTGAACCCAAGAAGATTGTTAACCCTCTCTTCGAGAAGAGGACTAAGAACTTTGCTATCGGATATCCAGCCGACACGTGACCTCTCCCGGTTCGTGAGATGGCCCAAGTACATCCGCATCCAGCGCCAAAAGGCGGTTCTTCAACGCCGTCTCAAGGTCCCACCTCCAATCAATCAGTTCACCCAGACCCTCGATAAGACCACAGCCAAAGGTCTGTTCAAACTCTTGGAGAAATACA…	918	pxa16e19
Px-0043.1	2	ATTGCTTCCTCGGGTAAGGCAGATTTAGGTCGTAGCAGCTGTCAAAAATCCCGCTGCTGTTGCTGATGAAATTGTCGCCATCTCTTCTCCTGAAAAGCCCGAATTAGCAGTCCCAGCCACAAAGAGTGCCGAACCCATTTCCGATGAAAAGAAAGAAGAACTTCCCGTTCCAGCACTAAAAACTAGCCTTGCTGAAGAGAGCAAGCCATCGGAATCTAAAATAGAGGAAAAACCAGAAAATGTTGAGGTTCCAGCCCCAGCACCTGTTGTAAAAGCAGCACCAGTTGAGGTCAAATCTGACGATGCCAAATCAGCTTCCGTCGATGATTCATTACGAGTAGTTCGCGACACCGTTGACGACAAAAAAGCTGTTGCATCACCCGCTGCAGAAGACAAACC…	947	pxa8b14,pxa9b14
Px-0043.2	1	TCGGTGTTGTTGAGGAGTTANCCGGCACTGAAGCTAAGGTTGATGAAGTCAAAGAGGAACCATCTGTGCCTGCACCTAAATCTGCCTTACCCGAGGAAGCAATTGATGTCGTAGCAGCTGTCAAAAATCCCGCTGCTGTTGCTGATGAAATTGTCGCCATCTCTTCTCCTGAAAAGCCCGAATTAGCAGTCCCAGCCACAAAGAGTGCCGAACCCATTTCCGAAGAAAAGAAAGAAGAACTTCCCGTTCCAGCACTAAAAACTAGCCTTGCTGAAGAGAGCAAGCCATCGGAATCTAAAACAGAGGAAAAACCAGAAAATGTGGAGGTTCCAGCCCCAGCACCTGTTGTAAAAGCAGCACCAGTTGAGGACAAATCTGACGATGCCAAATCAGCTTCCG…	1024	pxa52h21
Px-0044.1	1	ATTTTGGTAATATCAAAAATGTGTTAAGTCCAAATTTAAACAATACGTTGCGAAATACGTTTAAACTCTTTGACTATCATACATCTAATTTAATAAGGTCATCAATAATTACTTTGAAAACTTTACTTTGTTATTATTTCTAAATTAGTAGACAGTTAGACTAAAATAAATATCGGCGTCGTGTAGTAGTTACAATCAGTGAAAGTAGAAGTTCACAGTTTACAATTTTCCCTCAGGCTATAGACTACTTTAAATACGTAAGCGCCGGTTTCATTATTGCCTCGTAATGACAATTTGCGATGACCTCAGACACGTAAGTAGCAGATAGCGTAGCCCCTAACTAGGTTCATATTATGCAAACCTAAAACGACTTGTGTAATCCTTGGCGCTTTTGCAACG…	1209	pxa6d02
Px-0044.2	1	ATTTTGGTAATATCAAAAATGTGTTAAGTCCAAATTTAAACAATACGTTGCGAAATACGTTTAAACTCTTTGACTATCATACATCTAATTTAATAAGGTCATCAATAATTACTTTGAAAACTTTACTTTGTTATTATTTCTAAATTAGTAGACAGTTAGACTAAAATAAATATCGGCGTCGTGTAGTAGTTACAATCAGTGAAAGTAGAAGTTCACAGTTTACAATTTTCCCTCAGGCTATAGACTACTTTAAATACGTAAGCGCCGGTTTCATTATTGCCTCGTAATGACAATTTGCGATGACCTCAGACACGTAAGTAGCAGATAGCGTAGCCCCTAACTAGGTTCATATTATGCAAACCTAAAACGACTTGTGTAATCCTTGGCGCTTTTGCAACG…	892	pxa27c20
Px-0044.3	1	CGCCCGTGTCGCTACTTTGGCCGCGTGTCTCATATTCGCCTGCGCGGTAGCCGATGGTCATCGATGGCGGAGGCAGGCCGACGACGCGCCCAAGAAAGATGAAAGCCTGGAGCAAGAGCTATGCAAGGACAAGGACGCCGGCGAGTGGTTCCGGCTGATAGCCGGCGAGGGCGACAACTGTCGCGACGTCATCCAGTGCACTGCCTCGGGTATCCAAGCTATCCGTTGTCCGGCTGGTTTGTTCTTCGACATCGAAAAACAGACTTGTGATTGGAAAGATGCTGTAAAAAAAAAA	295	pxa18f21
Px-0045.1	9	GGCCATCCTCTTTTTCTTGCCGTAGGACACCTGAACCAACACATACAAAATGGCGGATGATGAAGCGAAGAAGGCCAAACAGGCCGAGATCGACCGCAAGCGCGCTGAGGTGCGCAAGCGCATGGAGGAAGCCTCCAAGGCCAAGAAGGCCAAGAAAGGTTTCATGACACCTGAGAGGAAGAAGAAGCTTAGGTTGTTGCTGCGTAAAAAAGCCGCTGAGGAGTTGAAGAAGGAACAGGAACGCAAAGCGGCGGAGAGGAGACGCATCATCGAGGAGAGGTGCGGCAGACCCAAGAACATCGACGACGCAAACGAAGATGCTATTTCGAGGGTTTGCAAAGAATACCACACCCGCATCGGCAAACTTGAAGATGAAAAGTTCGATCTGGAATACATCGT…	924	pxa10f21,pxa12c07,pxa22l08,pxa29g15,pxa34f18,pxa35i04,pxa46l11,pxa47l12,pxa48b14
Px-0045.2	4	CGTGTTGGCTGAACCATCTTGTAGGGCCATCCTCTTTTTCTTGCCGTAGGACACCTGAACCAACACATACAAAATGGCGGATGATGAAAAAAAGCGTCTCGAGGAGGCGAAGAAGGCCAAACAGGCCGAGATCGACCGCAAGCGCGCTGAGGTGCGCAAGCGCATGGAGGAAGCCTCCAAGGCCAAGAAGGCCAAGAAAGGTTTCATGACACCTGAGAGGAAGAAGAAGCTTAGGTTGTTGCTGCGTAAAAAAGCCGCTGAGGAGTTGAAGAAGGAACAGGAACGCAAAGCGGCGGAGAGGAGACGCATCATCGAGGAGAGGTGCGGCAGACCCAAGAACATCGACGACGCAAACGAAGATGCTATTTCGAGGGTTTGCAAAGAATACCACACCCGCAT…	813	pxa13f13,pxa23h24,pxa8n19,pxa9n16
Px-0045.3	4	CCTCTTTTTCTTGCCGTAGACACCTGAACCAACACATACAAAATGGCGGATGATGAAAAAAAGCGTCTCGAGGAGGCGAAGAAGGCCAAACAGGCCGAGATCGACCGCAAGCGCGCTGAGGTGCGCAAGCGCATGGAGGAAGCCTCCAAGGCCAAGAAGGCCAAGAAAGGTTTCATGACACCTGAGAGGAAGAAGAAGCTTAGGTTGTTGCTGCGTAAAAAAGCCGCTGAGGAGTTGAAGAAGGAACAGGAACGCAAAGCGGCGGAGAGGAGGCGCATCATCGAGGAGAGGTGCGGCAGACCCAAGAACATCGACGACGCAAACGAAGATGCTATTTCGAGGGTTTGCAAAGAATACCACACCCGCATCGGCAAACTTGAAGATGAAAAGTTCGATCTG…	1335	pxa32p09,pxa34a02,pxa3e12,pxa51f23
Px-0046.1	26	ATCATTCGAGAATTCACCTCCGACCTGTCGCACCAACATCGCCATGCAACTGATACTCATCGCCACCCTGATCGGCTTCGCCGCCTCAGCGTTCGCGCCAACTTACGAGTCCAATAGGCCTCAGGCGTCGTTAGAGAAGAATGCCCGCATTCTAGCTTACGACGCGGACGTCAAGGAAGATTCCTACAGATTCAGCTATGAAACTGAGAATGGAATTAAAGCTGAAGAACAGGGACAGGAGGTCGAGGGTATTGAAGCTCAAGGTGGTTTTCAATACACCGGTGATGACGGTCAGGTGTACGCAATCAGCTACTCAGCCGGTCAAGCTGGCTTCCAGCCCCAGGGCGCGCATCTGCCTACCGCTCCCCCCACTCCTGAGGCCATCCTCAAGGCTCTAGC…	1025	pxa10d06,pxa15g12,pxa16b17,pxa16f24,pxa16p24,pxa17k13,pxa19h04,pxa1n08,pxa23b21,pxa24b21,pxa24c10,pxa24j05,pxa25h11,pxa31g06,pxa32p13,pxa3a19,pxa42i05,pxa44i15,pxa44p24,pxa49j01,pxa51g21,pxa52g21,pxa53h23,pxa53m21,pxa6n06,pxa9o05
Px-0046.2	6	CATCGCCATGCAACTGATACTCATCGCCACCCTGATCGGCTTCGCCGCCTCAGCGTTCGCGCCAACTTACGAGTCCAATAGGCCTCAGGCGTCGTTAGAAAAGAATGCCCGCATTCTAGCTTACGACGCGGACGTCAAGGAAGATTCCTACAGATTCAGCTATGAAACTGAGAATGGAATTAAAGCTGAAGAACAGGGACAGGAGGTCGAGGGTATTGAAGCTCAAGGTGGTTTTCAATACACCGGTGATGACGGCCAGGTGTACGCAATCAGCTACTCAGCCGGTCAAGCTGGCTTCCAGCCCCAGGGCGCGCATCTGCCTACCGCTCCCCCCACTCCTGAGGCCATCCTCAAGGCTCTAGCACAGAATGCCGCTGATGAGGCCGCTGGTATTATTGA…	983	pxa25n21,pxa32e07,pxa36g01,pxa45n09,pxa4o23,pxa54o12
Px-0046.3	2	GCTGATGAGGCCGCTGGTATTATTGATGATGGTCAATACAACCCGGGTAAATACGGTGGTGGCCAGCAACAACAGTACCGCGCTCAGAACACCGGATTCCGACAGGCCTACAAATTCTAAGCTTAGCAATTGCCAGTATTAAGTTATCATCGATATTAAAGGAGTTTTTATTCGAAATTTAGAGCGACCAATTATTACTGGTTGTAAAGATTTTTTTTTATAATACAGTAATTCTTTTTTCTTAAATGACTTACGAAATTGTTTCCTATTATTATTGTCAATAGATAATTTAAAATTAATTTTATATTTTCTATTGACTTTAATTTTTCAAATCCATTTTTTGTCTTTTTATCGACTAAAACTTGATCTATTTTGTACGTCTTTGAAAATGCTCGCTCT…	622	pxa15p21,pxa16p21
Px-0046.4	2	ATAGTCCGCATCCGTTTTCACACGGTCTTTGTCCTTGCACCAGGAGTTAGGCTCAACGATGTTACACACTGCATCGACCTCTGTATATTGCACAATGACCTCTCACTCTGAATCACATTTATAGAACCGACAACCAATTTATTTTGCACCTTCATTTATCTTATGCTAATAGTAATAAAGTTTAAATTACCATATTCAGGGTAAGTTGTTTGTGGGTTATGTTTATGAGAAGATTTCAAATTATGATTTGCGGAGTTAGATTTAATGAGGAATGTAGATTGTGTTTTGTTTTTATGGAGTTCATTATAAAAAGGTTTGTAAGCTCGTTAAGAACTATTATTTGTTTAATCTGCAATTAACTTTGAACAATTGACGGAAATTCTATTAATTAAATATAAT…	725	pxa13h11,pxa47e10
Px-0046.5	1	ATCATTCGAGAATTCACCTCCGACCTGTCGCACCAACATCGCCATGCAACTGATACTCATCGCCACCCTGATCGGCTTCGCCGCCTCAGCGTTCGCGCCAACTTACGAGTCCAATAGGCCTCAGGCGTCGTTAGAAAAGAATGCCCGCATTCTAGCTTACGACGCGGACGTCAAGGAAGATTCCTACAGATTCAGCTATGAAACTGAGAATGGAATTAAAGCTGAAGAACAGGGACAGGAGGTCGAGGGTATTGAAGCTCAAGGTGGTTTTCAATACACCGGTGATGACGGCCAGGTGTACGCAATCAGCTACTCAGCCGGTCAAGCTGGCTTCCAGCCCCAGGGCGCGCATCTGCCTACCGCTCCCCCCACTCCTGAGGCCATCCTCAAGGCTCTAGC…	672	pxa33b14
Px-0046.6	1	CATTTTATAAATTGCTTTTACGATAAAAAAACATTTGGAATTTAAAATAATAGTCCGCATCCGTTTTCACACGGTCTTTGTCCTTGCACCAGGAGTTAGGCTCAACGATGTTACACACTGCATCGACCTCTGTATATTGCACAATGACCTCTCACTCCGAATCACATTTATAGAACCGACAACCAATTTATTTTGCACCTTCATTTATCTTATGCTTATAGTCATAAAGTTTAAATTACCATATTCAGGGTTAGTTGTTTGTTGGTTATGTTTATGAGAAGATTTCAAATTATGATTTGCGGAGTTAGATTTAATGAGGAATGTAGATTGTGTTTTGTTTTTATGGAGTTCATTATAAAAAGGTTTGTAAGCTCGTTAAGAACTATTATTTGTTTAATC…	1150	pxa22p10
Px-0047.1	2	GCTGTCTCTTTCTTTTCTAACTCATTTTGCTCTGTGGTTAGTTTTTATATTTTAACAAATCTAAAAAAATACCGAAAATCATTAAATAATATATAACGATAATTGACGACAATTCCGTTAATATTGCAATTTATGCGTGCGATCAATTATTTCAAGATATAATCGAATTGTTTCAGGTAAGGTGAGTTACTAACAAACATGGGGAAGGGGAATAATATGATCCCAAATGGCCATTTCCATAAGGATTGGCAAAGATTCGTGAAAACTTGGTTTAACCAACCTGCAAGAAGACACCGCAGGAAGCAAAACAGAATCAAGAAAGCAAAGGCAATCGCACCTCGTCCAGCAGCAGGTCCCCTACGACCGGTAGTGCGATGCCCTACTGTTCGGTATCATACT…	850	pxa39j10,pxa3i11
Px-0047.2	1	AAGATATAATCGAATTGTTTCAGGTAAGGTGAGTTACTAACAAACATGGGGAAGGGGAATAATATGATCCCAAATGGCCATTTCCATAAGGATTGGCAAAGATTCGTGAAAACTTGGTTTAACCAACCTGCAAGAAGACACCGCAGGAAGCAAAACAGAATCAAGAAAGCAAAGGCAATCGCACCTCGTCCAGCAGCAGGTCCCCTACGACCGGTAGTGCGATGCCCTACTGTTCGGTATCATACTAAAGTCCGCGCCGGGCGTGGATTTACACTTCGCGAAATAAGGGCCGCTGGACTCAATCCGGCTTTTGCTAGAACTATTGGTATCGCCGTCGATCCTCGCAGGCGTAATAAGTCTGTAGAATCTTTGCAGACAAATGTTCAAAGGATAAAGGAA…	734	pxa11i19
Px-0048.1	1	CGGTTCTAATATCAAATGGCTCCACCGAAGCCCAAAGAGGTGGCCAAGGCGCCTGCAGCGCCTGTTGGCAAGGTCGCGAAGAAGCCTAAATTCGGCGTACCGAGGAATTATAATTTGGGCAATGGGGTTGTTCGTTTTTCCAAGACTAAAATGTTCCACAAGAAGGCCAAGTACAAGTTCATTGGCAAGAAAAACCCAAAGGCAGAAAAGCCTAAGAAGCCCACAGTGGTGGTTAAGCAAATAGGAGGTGAGAAGAATGGTGGGACTCGTACAGTTCTTCTGCGCCGCAGAAAATCATTCTACCCCACTCAAGACAAGATCACCACTCGCTCTCACCATAAGACGTTCAGCAAACATGTGCGCCGGACCAGGCCGAACCTAACGGTCGGTACAGTGTGC…	874	pxa15h14
Px-0049.1	2	TTTTCCGACGTGCCATGTCAAATGCCGAGTATTATATTTAAGACAACCAACGATCAATTGGTACCTAAGAATGTCCCTGAATGTTGACTTACTATGAGAAGAAGAGGTATTCCCTTAAATAAGCAAACATAATTATCAGCCTTTTTAAAACCAATCAGTAACTAAATACGACATTAACGCATCTAGCTAGGTTTTGTATTCACTTTACATGTTATGGAAAATTAAATTATTTCTAATTTATTTTCTTACAGTATTATTTTAGATTTAGACATCCTTTTGTTATATCATAAATTTAAAATCGAAATAAGTAATTTTATGAACAATATTATGTTCCAAACGACCTTGTAAGCAACGCCTTAATTATAATATTTCTCAGTTTTAAATTTATTTAAGATCAAG…	1396	pxa40j10,pxa52b05
Px-0050.1	1	TCCGCCGTGTGAACAGCTCGTGAGGCCAGTAGCTGGCGTATATTTCATCGGGACCGTAAAGAAAGAACAAAACCGCCACCATGGACGCGATCAAGAAGAAGATGCAGGCGATGAAGCTGGAGAAGGACAATGCCATGGACAAGGCGGATACCTGCGAACAACAGGCCAGGGATGCCAACCTCCGCGCAGAGAAGGTAAACGAGGAAGTCCGTGAGCTCCAGAAGAAGCTCGCCCAGGTAGAGGAGGACCTGATCCTGAACAAGAACAAGCTGGAGCAGGCGAACAAGGACCTGGAAGAGAAGGAGAAGCAGCTGGCCGCCACTGAGGCGGAGGTCGCCTCGCTCAAATCACTGGAAGTATCAGAAGAGAAGGCCAACCAGCGCGTAGAAGAATTCAAGA…	761	pxa38m24
Px-0051.1	1	CTTACTCGGAGTACACACCGGAACCAGTGAACTATAAGCAATATTTCCAAAGCCATGAGCACGTGAGCGCTCATCAGCCACCTCAGCATCAGCCAACTGTACAAACTGTTCACTACCCGGCAGTGCGCCATCAACTCCACGCTCTACCTACCCCTGTACGTCACGAGCCTCCGACTCATTATGTTCAGGCTCATGAACCCGCTCCTCATCACTACGCGCCTAAGGTCCACCAATCGCCCATCTACCACCACCCAGAAGCCCCCAGCCACGACTCTCACGAGGAGCTCGTCGACTATTACGTAAGTTCATTGCTCGTGTGTGTCTAATACAAATCGTTAATTCATTCACGGATGTCCGGCTCCTGATTTACACTTACTTTCTACTATTTTATTTACATCA…	966	pxa12e22
Px-0051.2	1	GAAGAAGGATCAACATGTTAGCTAAAATTTTATTATTCACCGTGACCATATCTGCTATATCCTGTCAGGAGTACAAATACAAAATCAAGCCGATAGTTCACGAGCAGCCACAGGAATACAAGTATCAAACCGAACGTCCTTATGTGTACCACCAGGAACCAGCGCCAATTCACGAGGAAGAGAACCAAACACCCGTTGAGAATCAATACCGCCACGAAAACGGACATGCGATATCATCGCAGAGCATTGTCCATCATCAACCGCAACCTGCTCACGAATCTCAGGAGACTTACTCGGAGTACACACCGGAACCAGTGAACTATAAGCAATATTTCCAAAGCCATGAGCACGTGAGCGCTCATCAGCCACCTCAGCATCAGCCAACTGTTCACTACCCGG…	908	pxa54a10
Px-0052.1	3	CTGGTCGCGACTGCGCAGGCTATGCCTGCCTTCGACCAAGATGCGAAAGAACAAGGACTGATGACCAGCGTTATGGGAGTTGTTAAGGAGTGTGTTGAAAACGACGTATCTTTATGCTTAAAGGAGAAGGCTTTGAAATACGTTGAATCGCTGTCGACTGCTAGAGAGATGGATTTGGCTGATGGAGTAACACTTCTTGGTACTGGATCTCCGAGATCTGCGAGGGCGTTTGAACCTCTGTCTGATGAACCTCAAGCTAGAGAAGCTCAAGTGGAATCAAGACTATTGGATTCAGCTGCTGACTTCTTGGAGAACCATGTGATACAGTTCAAACTACCGTCATCAGCTGTCGAAGGCATGAAGCGATCTTTGGAAGAGGCTCGTGGCAAAAAGAAGAAG…	1494	pxa38l12,pxa53f08,pxa5n03
Px-0052.2	1	TTATTCTTTGGATGGATTGAAGAATATATCGATCTCGTGGCAAAAAGAAGAAGCTGAAGCAACTCATCCCACTCTTGGCGATCGCTAAACTGAAGATCATGGCTCTCATTCCTCTGTTCTTGGCTATCATCGCCTTCGCCGCTGTTAAGGCTGTCCTCCTCGCCAAGATCTCTCTTCTAGTCGCCGGTATCATTGCATGGAAGAAACTTCTAGCAAGTAAACACCATGAAACTAGGTACGAGGGTGGTCGCACATCCACATCACGAAGAGCACTTCGCAAGCAGTGGACATGGTTGGGGACGGTCTATCGATGATGCTCAAAACTGGGCGTACTCCGGACATATTAAATCAGATTAAGCGGAGCCTTAATGACAGTTACATAAGCGATATCGATAATCA…	1150	pxa30n09
Px-0053.1	1	TCGGGTATGGAGGATGGTTTGAGGTCGGGAGTCCTGGTGCTGTGTGGCCCATGNTTGACTGGAACGTCCACACTAAGCCTGGTATTGATATGGAAACCCCCCGGAGGAGTCTGGGGGTTGCAGGTTGACTAAGGAGGGGCGAACCGGGGCCAGGGGGGAAACCCAGCAGCCAAAAGTCCCCGTATCGGGCAGTAGTGGGATAGCCTGCTCGTCCCGGTGCTATTGCCCCTCTCTCAGTCGTCATCCCAGCACACAACACTGGTCTGGGCCCTGAGAAGACTTCCTTCTTCCAGGCCCTCTCCATCCCCACCAAGATTTCCAAGGGTACAATTGAAATCATCAACGATGTGCACATCTTGAAGCCCGGCGACAAGGTGGGCGCCTCTGAGGCCACTCTGC…	906	pxa19m24
Px-0059.1	3	CAAACATCCACCGAGGATCACCATTAATATTAAAAAATATATTTTTGATTTTATTAATTTAAAATTACAAATATGAAGTCGTTCGCAGCTCTATTAGTACTGGTCGCGATGGTCAGCGCCGCACCACAGTTCCAGTACCAACAGCCACAGTACCAGGGTCAACAGATCCCTATCTTAAGACAGACGCAGGAGGTCAATTTCGATGGTACCTACCAATACAGCTACGAAACTGGAAACGGTATCGCTGCTCAGGAGCAAGGGTACTTGAAGAACGCCGGAGTGAAAGACGCCGAGGCTCAAGTTGCACAGGGTTCTTACAGCTACACATCCCCGGAGGGCATCCCGATTGCCGTTTCCTACATTGCTGACGAGAATGGTTTCCGTGCTGAGGGCGCTCAT…	798	pxa14i19,pxa45c19,pxa46c19
Px-0059.2	1	TTTAAAAAATTATTAAAACGTTTTTGCATCGACTTTTTTGGTAGGCGTTGGATGTATTTAATGTTTAAATTAATGGTTATCGGCGACTCATCAAATTCTCGCCCATCCTGCACGGCATTTATCGCGCTATCGTAATCTTTATTCAGGTAAATCGGCTGCCTCGAAGGCAGTGTGGTGCCGGGTGGACTAGGAGTGATAATTTTTTGCGATTTTCAATGTTTTTTTTAATTCGGCAGGTTTCCGTGCTGAGGGCGCTCATCTTCCTACCCCTCCTCCGATCCCTGAAGCCATCGCCCGTGCTCTCCAGTTCATTCAATCCCAACCCCAACAGCCCCAGCAAGTTTTCCAACAACAACCTTTCAGAGGTTAGATCTCAACGAAACCCCCTCTACCGATCAA…	525	pxa12k05
Px-0060.1	4	GACAAACGTGGTCTCCTGAACCTCGGCTACGGATACGGAATCAGCGGCCTCGATATCGGCCACATTGGTCACGGCTCCGGCTTCGGCGGCGCCTACAACGTCATCCAAGACTCCGGTCTCGCCCACGGCTACGGCTCCATCAACCTCGGAGCCCACACTGATACCCTCAGAACTATCACCCTTGTCAAAGGAGTACCAGTGGGCGTCCCCGTCGATAGACCAGTGCCGTACCCAGTGGAGAAGCATGTACCGTACCCCGTGAAGGTTCCCGTACCGCAGCCCTATGAGGTCGTCAAACACGTGCCTGTTCACGTGAAGGAGTACGTTAAAGTTCCAGTCCATGTGCCCGCACCTTACCCTGTCGAGAAGAAGGTGCCCTACCCCGTCCATGTTCCAGTC…	871	pxa17p15,pxa48l21,pxa49l21,pxa50l21
Px-0060.2	2	GATCTGCCTAGTTTTCCTGCTGGTAGCAGCGGCTGCTGCCAGCGAGAAGAAGTCGACAGAAAGTAAGGCGGAGCCTTTGGAGAAAAAACTGGACAAACGTGGTCTCCTGAACCTCGGCTACGGATACGGAATCAGCGGCCTCGATATCGGCCACATTGGTCACGGCTCCGGCTTCGGCGGCGCCTACAACGTCATCCAGGACTCCGGTCTCGCCCACGGCTACGGCTCCATCAACCTCGGAGCCCACACTGATACCCTCAGAACTATCACCCTTGTCAAAGGAGTACCAGTGGGCGTCCCCGTCGACAGACCAGTGCCGTACCCAGTGGAGAAGCATGTACCGTACCCCGTGAAGGTTCCCGTACCGCAGCCCTATGAGGTCGTCAAACACGTGCCTGT…	1265	pxa48d05,pxa49d05
Px-0060.3	1	AGAGGCAAATGAGAACGACGATCTGCCTAGTTTTCCTGCTGGTAGCAGCGGCTGCTGCCAGCGAGAAGAAGTCGACAGAAAGTAAGGCGGAGCCTTTGGAGAAAAAACTGGACAAACGTGGTCTCCTGAACCTCGGCTACGGATACGGAATCAGCGGCCTCGATATCGGCCACATTGGTCACGGCTCCGGCTTCGGCGGCGCCTACAACGTCATCCAGGACTCCGGTCTCGCCCACGGCTACGGCTCCATCAACCTCGGAGCCCACACTGATACCCTCAGAACTATCACCCTTGTCAAAGGAGTACCAGTGGGCGTCCCCGTCGACAGACCAGTGCCGTACCCAGGGGAGAAGCATGTACCGTACCCCGTGAAGGTTCCCGTACCGCAGCCCTATGAGG…	1238	pxa51g12
Px-0061.1	2	AATTTTCGGCTCCTCGTCATGGGTCTATGGGATTCTATCCCAAGAAGAGATCCCGCCGCAGCCGCGGTAAGGTGAAGGCTTTCCCTAAAGATGATCCGAATAAACCTGTGCACCTTACCGCTTTTATCGGATATAAGGCTGGTATGACCCACGTGGTTCGTGAACCTGACCGTCCTGGATCAAAGATCAACAAGAAGGAAATTGTGGAGGCAGTTACCATCATCGAGACTCCACCAATGGTGTGCGTCGGCGCGGTCGGTTATATTGAAACACCACATGGCCTCCGCGCATTGCTCACCGTATGGGCAGAACATATGTCCGAGGACTGTAGACGTCGCTTCTATAAGAACTGCTCTCCTCTCACTGTGATGAGGGCTTTACCTTTATGTATGCCTTGGG…	1355	pxa38k08,pxa53g17
Px-0061.2	1	GTGAACCGACATGTCGCATAGAAAATTTTCGGCTCCTCGTCATGGGTCTATGGGATTCTATCCCAAGAAGAGATCCCGCCGCAGCCGCGGCTAAGGTGAAGGCTTTCCCTAAAGATGATCCAAAGAAACGAGTTATTACATTGAGAAAGTCACTTCGTGTGCACACCAAGAGGGCTGCTCTTGAGAAGATCAACCTTAAGTTCATTGATACTTCATCCAAATTTGGACATGGTCGCTTCCAAACACCTGCTGATAAGGCTGCTTTCATGGGCACTCTCAAGAAGGATCGTATCCGTGAAGAGGCTGCTGCCACCACCACAACGGCTGCGCCGCAATCTTAATTATTCTTTTAAGAATAAATGATATATTAAAAAAAAAA	379	pxa34l18
Px-0062.1	1	CAGTATGGCATAAAGGTTTGTCTTACCAACTATGCTGCAGCATACTGCACGGGCTTGTTACTCGCCAGACGTTTACTTCAAAGGCTAGGGCTGGACTCCCTGTACACTGGAGCGACAGAAGTCACTGGTGATGAATACAATGTAGAACCTGTAGACAATGGCCCTGGAGCATTCAGGTGTTATCTGGATGTTGGTCTTGCCCGCACCACCACAGGAGCCCGTGTGTTTGGCGCCATGAAAGGAGCAGTGGATGGTGGCCTAAATGTCCCACATTCCATTAAAAGGTTCCCTGGATATGATGCTGAATCGAAAAAGTTCAATGCTGAAGTACACAGGGCACACATCTTTGGTTTACATGTTGCTGAATACATGCGCAATCTTGAACAAGAAGATGAAGAT…	812	pxa40l20
Px-0063.1	2	CATATTTTCTTGGGTTTCTTTGCTGTGGTCGCAGCCTACCCTGGTTTCATCCATGAGCAGATTCCTCAAGTCGAGGAGAAGTACGATCATCAGGGTTTGATCGGAGAGTCGGGGCATTCCCATCAGATACAGCATGAACATGCAAAGTCGCACCAGTCTATTAAGTTTGAACACTTCCACCCGGTGCCCGTGTACGTGAAGAAAGAGCACAGTCATCTTCTGAAGCATCCTCTTGAGAAGGGAACTAGCGAGCAAAATTTGAAGCAGATTCACCCTGAGGCACAGCACAACCACGGTGGCGGTCTGGTGCTTGAGGACCACAGACTCGACACAGAACATCTCGCTGCCAGCCTCGGCCACGGTGGCTATGAACAAGGCCTCGAGCACGGAGGATACGAA…	1075	pxa47g07,pxa47h04
Px-0063.2	1	CACAATGAAATATCATATTTTCTTGGGTTTCTTTGCTGTGGTCGCAGCCTACCCTGGTTTCATCCATGAGCAGATTCCTCAAGTCGAGGAGAAGTACGATCATCAGGGTTTGATCGGAGAGTCGGGGCATTCCCATCAGATACAGCATGAACATGCTAAGTCGCACCAGTCTATTAAGTTTGAACACTTCCACCCGGTGCCCGTGTACGTGAAGAAAGAGCACAGTCATCTTCTGAAGCATCCTCTTGAAAAGGGAACTAGCGAGCAAAATTTGAAGCAGATTCACCCTGAGGCACAGCATAATCACGGTGGCGGTCTTGAGGACCACAGACTCGACACAGAACATCTCGCTGCCAGCCTCGGCCACGGTGGCTATGAGCAAGGCCTCGAGCACGGAGG…	980	pxa5d13
Px-0063.3	1	ACAATGAAATATCATATTTTCTTAGGTTTCTTTGCTGTGGTCGCAGCCTACCCTGGTTTCATCCATGAGCAGTATCCTCAAGTCGAGGAGAAGTACGATCATCAGGGTTTGATCGGAGAGTCAGGGCATTCCCATCAGATACAGCATGAACATGCAAAGTCGCACCAGTCTATTAAGTTTGAACACTTCCACCCGGTGCCCGTGTATGTGAAGAAAGAGCACAGTCATCTTCTGAAGCATCCTCTTGAGAAGGGAACTAGCGAGCAAAATTTGAAACAGATTCACCCTGAGGCACAGCACAACCACGGTGGCGGTCTGGTGCTTGAGGACCACAGACTCGACAGAACATCTCGCTGCCAGCCTCGGCCACGGTGGCTATGAACAAGGCCTCGAGCACGG…	998	pxa9h10
Px-0067.1	1	AACATCCAGTCAATATCAAACATCTGCTGCTAACAAATACCAACAATACTACAATGTAGTCCAACAGCAACCGGCTCAAGTGTTCAAACATTACTACGTGCATGCAGCTCCGGAAGAACCTGAAATTTCCAAACCTCGCCAACCCATTGTTCTACCACCAGCGCAAAAACACTACAAAGTCATCTTTATCAAGGCCCCAGCTGCGCCTGCGCAGGCTCCTCAAATCATTCCAGTTCAACCTCAGAATGAAGAAAAAACTATTGTCTACGTCCTTGTCAAGAAGCCAGAAGAAGCCCAAGACATCGTCATACCAAAGATAGAACAGAAGCCACCAACTAAACCAGAAGTTTACTTCATCAAGTACAATAACAAACAAGATTCTCAAGCGGTGATCAATAA…	909	pxa12a12
Px-0067.2	1	CGCGCTTTGGGCTTTAGCTGTTATCGGAGTGGTGGCGGGAGACGTCGGTCTCGGATACCATTACAAGGTACCACAGACGTCGTACGGTATTCCCACGTATCAAACCAGCTCCAGTAGCGGCGTTTATAACACTGGTTTGAGCGGAAGCTCCAGCGGCAGCAACTACAACGGCCAGTACACTGGAGCGGCTAATGCAGGTTCCAACTACTACACTGGACAGGGTGCCAATCAAAATGTACAAAGTTCTACTATCGGATATAATACTAAATACCAAACTGGTTACCAACCTAACATCCAAACAACCGGTGGTGCTATTGGTACAGGATCAAATTCAAACTATTACCAAACCTCAAGTTCGGGTGTTGTACGACCGACTTACCAAACGGGAGGCGATTACTC…	1397	pxa23c11
Px-0067.3	1	GTTTTTATANCTTCNCCANTATCTATGTACTATTCTACTTACATAGTTGTATTTGTTTCGAGAAAATATTGTANTGATGAANAGTATANTAAGGTATATTGAATCTAACAAGAACACTTTTTTACGGGCTTTAGCTGTTATCGGAGTGGTGGCGGGAGACGTCGGTCTCGGATACCATTACAAGGTACCACANACGTCGTACGGTATTCCCACGTATCAAACCAGCTCCAGTAGCGGCGTTTATAACACTGGTTTGAGCGGAAGCTCCAGCGGCAGCAACTACAACGGCCAGTACACTGGAGCGGCTAATGCAGGTTCCAACTACTACACTGGACAACGGTGCCAATCAAAATGTACAAAGTTCTACTATCGGATATAATACTAAATACCAAACTGGTT…	647	pxa28c23
Px-0067.4	1	CTGTTATCGGAGTGGTGGCGGGAGACGTCGGTCTCGGATACCATTACAAGGTACCACAGACGTCGTACGGTATTCCCACGTATCAAACCAGCTCCAGTAGCGGCGTTTATAACACTGGTTTGAGCGGAAGCTCCAGCGGCAGCAACTACAACGGCCAGTACACTGGAGCGGCTAATGCAGGTTCCAACTACTACACTGGACAGGGTGCCAGTCAAAATGTACAAAGTTCTACTATCGGATATAATACTAGATACCAAACTGGTTACCAACCTAACATCCAAACAACCGGTGGTGCTATTGGTACAGGATCAAATTCAAACTATTACCAAACCTCAAGTTCGGGTGTTGTACGACCGACTTACCAAACGGGAGGCGATTACTCCGCTTTCAACCAGTTCC…	1423	pxa2b04
Px-0068.1	4	TCACTGGCTGGCTTGAGAAGAACAAGGACCCTCTTAACGACACCGTCGTCGACCAGTTCAAGAAGGGCGCCAACAAACTGTTGGTTGAGATCTTCGCTGATCATCCTGGCCAGTCTGGTGATGCCAGTGCTGGTGGTGGTGGCAAGGGCGGTCGCGGTAAGAAGGGCGGTGGTTTCGCTACTGTCTCCTCCGCATACAGGGAACAACTTAACAACCTGATGACAACTTTGAGGTCAACACAGCCTCACTTCGTCCGTTGTATCATTCCCAACGAATTGAAACAGGCTGGTCTCATCGACTCCCACCTTGTGATGCACCAGCTCACCTGTAACGGTGTGCTTGAAGGCATCCGTATTTGCCGTAAAGGTTTCCCCAACAGGATGGTCTACCCCGACTTCA…	2579	pxa13b10,pxa17l22,pxa25f20,pxa41i16
Px-0068.2	1	CCAGCGGCGTCCGTTAAGGGCGCCCCTAGATCACCACAGGAGTATAACCCCAACGTACGCGCCCCGCCCTCGACGGTTTCGGCACCTTCCCACCAAGGTTCGATCTGGCGCCTGAAAGCGATTTCTAAACGTTCCAAACAACTCAAAAAACGGACTGTACAGATTTTTCGTTGAATTGTAACTTAAAATAAAAAAAAATTGTTATACCTAGTTGAACAAAACGTGTTACGAATGCCTGAAACGAGAAACTGTAAATTAAGGAAAGTAACCATACAACCTTATTTTGTAACGCCAAAAAAACATTTACATTAGAATCTTAATCTTTTTACGGAAGGCTATTTTATAATTTGTTGATATTTATTATTATTTATGATAATTTATTACCGTGGAGTATGTACG…	411	pxa29e13
Px-0070.1	1	TTCCATTGATTCGTNTNTGAATTTGAAAAATAAATATTNTATTACAGCTTCGAAACCGACAACGGTATCGCCGCCCAGGAGCAAGGTGCGCCCCGCAACTTCGGTGGCAACCCACCCGTCTCCCCTGATGTAGCCCAGGGTTCTTTCTCATGGACCTCCCCCGAGGGTGAAGTGATCTCTATCTCATACGTTGCTGACGAAAACGGATACCAGCCTCAGGTATGAGTTAACATTATAAAATTTACTAGATAATGTCGATTTTGAGTCTCACTTNGACTTCCTTTACATTTCTACTTGAATTTATGTAATGGAGTAAATCGACAGCAATACACTTTAACTGACTTCTTTCGATAACGACACAATACTATTTCAAGTCCGATATCTGTAAGTTTAGAGATT…	719	pxa12e17
Px-0070.2	1	TCCAAGCTAGACAATCCTAAATCAAAATGAGAACCTTCGTTGCCGCTCCCTCCCCAGCCCCCTCTGCGGTCCCAGCCTTCACAGCTCAATCCCCAGTCATCGCTGCCAAGGTAGTCTCAAGCGACGCAGCCGCTTCCATTCTTAAATTCGGCAATGAAATCAACCCTGATGGCGCTTACAACTACTACTTCGAAACCGACAACGGTATCGCCGCCCAGGAGCAAGGTGCGCCCCGCAACTTCGGTGGCAACCCACCCGTCTCCCCTGATGTAGCCCAGGGTTCTTTCTCATGGACCTCCCCCGAGGGTGAAGTGATCTCTATCTCATACGTCGCTGACGAAAACGGATACCAGCCTCAGGGTAACGCCATCCCCCAGCCCCCTGAAGTGCCCCCACAAA…	655	pxa7m08
Px-0070.3	1	TGAGAACCTTCGTTGTCGCGATGGCGTTGCTGGCCGTGGCCGCCGCCCAAACCCAAACCCCCTCCACCCCTAGATCGACATTTGACAACTTCGGATTCCCCGTGCAAAACAAATACAACCAGTACAACCGCTACAACCGCTACCAGAACCAGTTCAACCCATACGGCCAATACCAGAACTACCAGGGACAATACCAAGGACAATACCAGGGACAATACCAGCCCTTCCAATACCAGAACCAGAACCGTTACACGAACCCTACCTACAAACCCTTCGTATTCAGCACCACCGCTGCCCCCGCCGTCTCCTCCGCAGCTCCCCCCGCGGTCTCCTCCGTCGCTCCCGCCGTCACCCCCGCCGCCGCTCCCTCCCCAGCCCCCTCTGCGGTCCCAGCCTTCA…	996	pxa31n07
Px-0070.4	1	GGACAATACCAGGGACAATACCAGCCCTTCCAATACCAGAACCAGAACCGTTACACGAACCCTACCTACAAACCCTTCGTATTCAGCACCACCGCCGCCCCTGCCGTCTCCTCCGCAGCTCCCCCCGCGGTCTCCTCCGTCGCTCCCGCCGTCACCCCCGCCGCCGCTCCCTCCCCAGCCCCCTCTGCGGTCCCAGCCTTCACAGCTCAATCCCCAGTCATCGCTGCCAAGGTAGTCTCAAGCGACGCAGCCGCTTCCATTCTTAAATTCGGCAATGAAATCAACCCTGATGGCGCTTACAACTACTACTTCGAAACCGACAACGGTATCGCCGCCCAGGAGCAAGGTGCGCCCCGCAACTTCGGTGGCAACCCACCCGTCTCCCCTGACGTAGCCCAG…	782	pxa13m18
Px-0071.1	6	ATCCCGCAAGCCTCCGCCACCAGTTCCTCTACCACTACCGCACCGCAACCGTCCGCCGTGCACACAGAGGTACGCACGTACGCACCACGCACGTGCATTTACTACCCGCATTCCAACAGTGATCTTCGCATACACTAACTGCCCTCATTCACTAAAGTGCACATACGAATCGCATAGTAATACTCAAAAAAATTATGAGTCGTAAAATTTGCCTGGCAGCCGCGCTGCTGGCGCTGTTCTGCTACGCGGACGCGCAGCGCCGCCTAGCCCTGCCTGACCCCAGGAGTTGCGCCAACAGGGTTCGTCACGCGACGTACCGAGACGGACGCGGCGTGATGCACTCCTACTTCATGAGCTGGGAGCACGCGCCCACGCGTAACCTCGAGGTGGACTGGCTCG…	1161	pxa1m18,pxa23p21,pxa30h20,pxa30j04,pxa39h12,pxa43p24
Px-0071.2	1	TAGGCAACCCCGCATTCCAAGTAAATGATGAACGAAATGCAAAAGTATAAACCGCANATGGAATCCATGGGACGCATGAGTCGTAAAATTTGCCTGGCAGCCGCGCTGCTGGCGCTGTTCTGCTACGCGGACGCGCAGCGCCGCCTAGCCCTGCCTGACCCCAGGAGTTGCGCCAACAGGGTTCGTCACGCGACGTACCGAGACGGACGCGGCGTGATGCACTCCTACTTCATGAGCTGGGAGCACGCGCCCACGCGTAACCTCGAGGTGGACTGGCTCGACGCCAGGAACATCTGCCGCAGACACTGCATGGACACAGTCTCCCTCGAGACTCCTCAGGAAAATGAATTTGTAAAACAAAAGATCGCCCGTGGCAACATCCGCTACATTTGGACATCC…	994	pxa5c06
Px-0071.3	1	GCCGCGATTACTGGCCGTGCTCAGATCCCGCAAGCCTCCGCTACCAGTACCTCTACCACTACCGCACCGCAATCGTCCGCCGTGCACACAGAGATGAGTCGTAAAGTTTGCCTAGCAGCCGTGCTGCTGGCGCTGTTCTGCTACGCGGACGCGCAGCGCCGCCTAGCCCTGCCTGACCCCAGGAGTTGCGCCAACAGGGTTCGTCACGCGACGTACCGAGACGGACGCGGCGTGATGCACTCCTACTTCATGAGCTGGGAGCACGCGCCCACGCGTAACCTAGAGGTGGACTGGCTCGACGCCAGGAACATCTGCCGCAGACACTGCATGGACACAGTCTCTCTGGAGACTCCTCAGGAAAATGAATTTGTAAAACAAAAGATCGCCCGTGGCAACATC…	885	pxa26g15
Px-0071.4	1	AGCCTCCGCCACCAGTTCCTCTACCACTACCGCACCGCAACCGTCCGCCGTGCACACAGAGGTACGCACTACGCACCACGCACGTGCATTTACTACCCGCATTCCAACAGTGATCTTCGCATACACTAACTGCCCTCATTCACTAAAGTGCACATACGAATCGCATAGTAATACTCAAAAAAATTGTAAGTACAATATTTAATAAAATCAGGGATTTTTAAATGGATTTCGTAATCATAATTATTAATATATATAATAGTGGTAAAAATTGGAAAAAAGGCTTCATAGAGGCGATTTGTGTAAATTCAATAAACTATTGAAATATAAACAAACATATAAACAATTGAAATTGAGAAAAACATTTTTCTCATATCTTATAATTTTTCTTTCATGAAAATA…	847	pxa1f08
Px-0072.1	15	AAGTACGACCGGTGCAATAGGTTTCCGCATAGTGATATCAATTATTACAGTGAAAAAGTGTCTGTCTGTACGATTGTACAATTTTGAAGTGATTTTTGTTTTATTTTTTTTCACCTAAGTGTTTTAAGGATGCATTCCATAAAGTATATTATTGCGATTTGCGTGGTAGCAGTTGCCGGTACACCTGAAGAAGACGGCAAATGGCATCCCTATAAATATGGACAAAATGGCAAATACATACCAACAGACGAAGGGAAATACATTCACATACCAAACCCTTATATCCATATCGATAACCCTTACAACGGCGGCTTCGGTCCATACACGCACGACTATGAGCCATACGTCAGCGCGGCTACAGAAGATCGTTACAGACTGGTGATGACCCCACCAAAAGAC…	1109	pxa10h21,pxa15e18,pxa21n04,pxa22c21,pxa22j01,pxa23c21,pxa24d16,pxa37a04,pxa40e07,pxa40e09,pxa40k10,pxa53j07,pxa7d18,pxa7g20,pxa8c05
Px-0072.2	5	TGATATCAATTATTACAGTGAAAAAGTGTCTGTCTGTACGATTGTACAATTTTGAAGTGATTTTTGTTTTATTTTTTTTCACCTAAGTGTTTTAAGGATGCATTCCATAAAGTATATTATTGCGATTTGCGTGGTAGCAGTTGCCGGTACACCTGAAGAAGACGGCAAATGGCATCCCTATAAATATGGACAAAATGGCAAATACATACCAACAGACGAAGGGAAATACATTCACATACCAAACCCTTATATCCATATCGATAACCCTTACAACGGCGGCTTCGGTCCATACACGCACGACTATGAGCCATACGTCAGCGCGGCTACAGAAGATCGTTACAGACTGGTGATGACCCCACCAAAAGACATACCTTACTACAAGGATGGATACTACAAGAA…	1158	pxa10i14,pxa11i14,pxa18j11,pxa46m19,pxa48o11
Px-0074.1	3	TGTAATGTCTTTAATTATTTTCTAGCATGCATGGTGATAAGTAGTTTATTTAAATATAATGGCTAGAGTAATTATAATTTTTGTTTTCAATTAATAATCGGTACATAAAATGTGAATCCTTCATTACTTAGTTGAGCAATTAGTATTTAAAAACATTTAAACTAAAGGGAACAATAACATTTTACATTATCAGCTGCTTTAATATCTGTATTTTTTTCCAGTGGTGACCGTGGAACTGCAGGCGGTGCATACGTCGCCCAAAAGGAGCCAGTTGCCCCTGCTGCGGCTGTAAGCACGGCCACCGCCAGCCCGGTCGTTTCCGTAACCATCCTTCCCGAGTCTAGCCCCGTTCCAAGCGTTGTCCTCGGCGCGTCTCCAAGCAGCGAAACTGCTGCTCCC…	1115	pxa38m09,pxa44b24,pxa45b24
Px-0074.2	1	GAGTTCGGCCAAAGCTTCGTAAACAGGCCTGACAATAGCGGCAGATACACGCCTGACAACACCGGCTCATACAAGTAAGTCATGATCTCTTTATTATTAATTTCTAATTGTGTTCAACCTTGATATTTTACAAAAACTTTATTGCTAAAAATATATATGACTGTGAAATATAGTCTCTCTCACGTAATGTCTTTAATTATTTTCTAGCATGCATGGTGATAAGTAGTTTATTTAAATATAATGGCTAGAGTAATTATAATTTTTGTTTTCAATTAATAATCGGTACATAAA	291	pxa26p01
Px-0076.1	16	CACCAACAAGTCAACAACACCATCTAAACCTGCCAACATGATCGCATTCAGAGCAGCAACCATCCTTATAATCGCCGCAGTCGCGAGCGCGCGGCCGTCGGACGAATGGGAGCCGGAAGGTCACTCGCACACGGAGCACACGAAGCCCTATCATGTGACGGTGGTGAAGAAGATAGGAGTGCCCATCCCCCACCCGGTGGCCGTGTCCGTGCCGCAGTACGTCAAGATCCCCATCCCGCAGCCCTACCCCGTGCATGTGACTGTAGAGCAACCGATACATGTCCCCGTATACAAGGTTGTACCTCAGGTGGTAGAGAAGCCGGTGCCTTACACTGTGGAGAAGCCCGTGCCCTATGAAGTGGAGAAGCCCTACCCCGTGGAGGTGGAGAAGAAGGTGGA…	744	pxa12l08,pxa14c08,pxa16f08,pxa16m17,pxa20i05,pxa25k07,pxa26j14,pxa27j14,pxa28d02,pxa29d02,pxa2k23,pxa35e03,pxa38c17,pxa41f04,pxa49a22,pxa50a22
Px-0076.2	2	CAACAAGTCAACAACACCATCTAAACCTGCCAACATGATCGCATTCAGAGCAGCAACCATCCTTATAATCGCCGCAGTCGCGAGCGCGCGGCCGTCGGACGAATGGGAGCCGGAAGGTCACTCGCACACGGAGCACACGAAGCCCTATCATGTGACGGTGGTGAAGAAGATAGGAGTGCCCATACCCCACCCGGTGGCCGTGTCCGTGCCGCAGTACGTCAAGATCCCCATCCCGCAGCCCTACCCCGTGCATGTGACTGTAGAGCAACCGATACATGTCCCCGTATACAAGGTTGTGCCTCAGGTGGTAGAGAAGCCGGTGCCTTACACTGTGGAGAAGCCCGTGCCCTATGAAGTGGAGAAGCCCTACCCCGTGGAGGTGGAGAAGAAGGTGGAGGT…	739	pxa23h19,pxa4m19
Px-0076.3	1	GTCAACAACACCATCTAAACCTGCCAACATGATCGCATTCAGAGCAGCAACCATCCTTATAATCGCCGCAGTCGCGAGCGCGCGGCCGTCGGACGAATGGGAGCCGGAAGGTCACTCGCACACGGAGCACACGAAGCCCTATCATGTGACGGTGGTGAAGAAGATAGGAGTGCCCATCCCCCACCCGGTGGCCGTGTCCGTGCCGCAGTACGTCAAGATCCCCATCCCGCAGCCCTACCCCGTGCATGTGACTGTAGAGCAACCGATACATGTCCCCGTATACAAGGTTGTACCTCAGGTGGTAGAGAAGCCGGTGCCTTACACTGTGGAGAAGCCCGTGCCCTATGAAGTGGAGAAGCCCTACCCTGTGCACGTGCCCGTCTACAAGCACATCTACCA…	706	pxa28n11
Px-0076.4	1	ATCGCATTCAGAGCAGCAACCATCCTTATAATCGCCGCAGTCGCGAGCGCGCGGCCGTCGGACGAATGGGAGCCGGAAGGTCACTCGCACACGGAGCACACGAAGCCCTATCATGTGACGGTGGTGAAGAAGATAGGAGTGCCCATCCCCCACCCGGTGGCCGTGTCCGTGCCGCAGTACGTCAAGATCCCCATCCCGCAGCCCTACCCCGTGCATGTGACTGTAGAGCAACCGATACATGTCCCCGTATACAAGGTTGTGCCTCAGGTGGTAGAGAAGCCGGTGCCTTACACTGTGGAGAAGCCCGTGCCCTATGAAGTGGAGAAGCCCTACCCCGTGGAGGTGGAGAAGAAGGTGGAGGTGCCCATCCCCAAGCCCTACCCTGTGCACGTGCCCGTC…	693	pxa34n08
Px-0076.5	1	CAAGTCAACAACACCATCTAAACCTGCCAACATGATCGCATTCAGAGCAGCAACCATCCTTATATTCGCCGCAGTCGCGAGCGCGCGGCCGTCGGACGAATGGGAGCCGGAAGGTCACTCGCACACGGAGCACACGAAGCCCTATCATGTGACGGTGGTGAAGAAGATAGGAGTGCCCATCCCCCACCCGGTGGCCGTGTCCGTGCCGCAGTACGTCAAGATCCCCATCCCGCAGCCCTACCCCGTGCATGTGACTGTAGAGCAACCGATACATGTCCCCGTATACAAGGTTGTACCTCAGGTGGTAGAGAAGCCGGTGCCTTACACTGTGGAGAAGCCCGTGCCCTATGAAGTGGAGAAGCCCTACCCCGTAGAGGTGGAGAAGAAGGTGGAGGTGCC…	731	pxa39d20
Px-0076.6	1	CAAGTCAACAACACCATCTAAACCTGCCAACATGATCGCATTCAAAGCAGCAACCATCCTTATAATCGCCGCAGTCGCGAGCGCGTGGCCGTCGGACGAATGGGAGCCGGAAGGTCACTCGCACACGGAGCACACGAAGCCCTATCATGTGACGGTGGTGAAGAAGATAGGAGTGCCCATCCCCCACCCGGTGGCCGTGTCCGTGCCGCAGTACGTCAAGATCCCCATCCCGCAGCCCTACCCCGTGCATGTGACTGTAGAGCAACCGATACATGTCCCCGTATACAAGGTTGTGCCTCAGGTGGTAGAGAAGCCGGTGCCTTACACTGTGGAGAAGCCCGTGCCCTATGAAGTGGAGAAGCCCTACCCCGTGGAGGTGGAGAAGAAGGTGGAGGTGCC…	732	pxa10c05
Px-0078.1	1	CACGTGCCGCGTGGAGTTTTGCCTCGCAGCACAATGGGTTGCGGGTAACAGAAAAGAAGAAGACTGAAAAGGAGCCTGTAAAGGGCAAGGAGGGCAGCAAAAAGCTTCCCGCCGTACCTGAGTCTGTCTTAAAACACCGTAAAAGGAGAGATGCACTCCGCACACGCCGTATTGCAGTTACACTTAAGAGGCGTTCAGTAGCCATCAAGAAGAAGCAGGAGATCTTCAAGAGGGCCGAGCAGTATGTAAAGGAGTACCGCATCAGGGAACGTGATGAGATCAGGCTAGCCAGACAAGCTCGCAACCGTGGAAACTATTATGTTCCCGGTGAGGCCAAGCTTGCCTTTGTCATCCGTATCCGTGGTATCAACCAGGTTTCACCCAAGGCCACCGTCAACA…	783	pxa10o03
Px-0080.1	2	GGCCTCTGCAACCTACCCCCCGGGCAGCAGCTGTCATCCGCGCAACAGCTGCCCACCCAACAGACCGTCTACATACAGGAGTCTACAGCGCCACCCAAGATTGTGAGCCAGTACACGTCGGTATCGTCGCCCGCCGCGGCTGCCGGCCATCTCGCGCACAGCGCCACCGCAGCCGGTGCCAGCCTCTCTAACTCCTACCCTACCGCCAAACAACTCTACGTGTCATAGATAAAATAAACATCTGCTTCATTGTAAGGTTTCATTTTGTAACACTGTCATATTTTAAATTGTTGAATGCATATCGTGATATCGTAATAAAAACGATTAGACAACAACTTCTTAAGAATTGTATGAAGCTGTTCTATCACCATGTCCTGATTTTGTTTAGTGAAAGTAATT…	463	pxa44b09,pxa49g11
Px-0080.2	1	AACGTTCTGGTGATCCTCGCGGCGCTGGCCTCGGGTGGCCTCTGCAACCTACCCCCCGGGCAGCAGCTGTCATCCGCGCAACAGCTGCCCACCCAACAGACCGTCTACATACAGGAGTCTACAGCGCCAGTAACTATTTAATTACTGTTACGAANATACTAAAAAAAAATCGTACTCTATAAATATTTAAATGTTGTTTGTGACCCGTTATAAAAGTGTATTGGTATATTTTTAGCCCAAGACTGTGAGCCAGTACACGTCGGTATCGTCGCCCGCCGCGGCTGCCGGCCATCTCGCGCACAGCGCCACCGCAGCCGGTGCCAGCCTCTCTAACTCCTACCCTACCGCGTTCGCGGGATCCGCGAGGAACTTTGGCTCGGCAAAGTCTATCGCCTCTTT…	825	pxa35c23
Px-0080.3	1	GAACGTTCTGGTGAGTACTGAAACTAGTCTTACAAAATATCTTATAATTAATAGTATTAAGCTGAATTGTAACAAATACCAGAATTACTTACAACCGTAAAAATAATTCGGGTTTGTCAGCTTAGGAAATATCGCCCCGACATTTTCTTTTTGTTTTTCTCTTAGCTTTTCTTAAGTCCATCGAATGAGGTGTATACCAAGGTACCATAGTCCTGTTTGAAATAGCTTGTGTCGCAGGTGATCCTCGCGGCGCTGGCCTCGGGTGGCCTCTGCAACCTACCCCCCGGGCAGCAGCTGTCATCCGCGCAACAGCTGCCCACCCAACAGACCGTCTACATACAGGAGTCTACAGCGCCAGTAACTATTTAATTACTGTTACGAAAATACTAAAAAAAATCG…	860	pxa27a08
Px-0081.1	1	GAGTAGTTTTGTGTTGTTTAAATTTCAGTTTATTTATAATTTTTGTTTTATGTTGTGTTTATAAGTGCTTTATTATTCCCCATATGTGGAAGTGTACATAACTCTAAATTATTGATAACTCCAAGCAAAATGTCTACCGAAAAATATTTTGTATGCCTAGGTGTCGGCCATGGCGCAGACATGTTTTTCTCGTGGTGTTTATTTAAATCTATTTCCATCTCATAAACGTTGTACTAATTTTGAGGTAAACCCCGTGGTATTCGTACCGCGCGGAAGCACGTGAACCATCGTCGCGAGCAACGATGGGCGGACAAAGACTACAAAAAGGCTCACATGGGCACGAGATGGAAGGCTAATCCCTTCGGTGGTGCATCTCACGCTAAAGGCATCGTCTTGGAA…	781	pxa17h24
Px-0082.1	1	TGGTCCTGGCCGCGAGCCGCGCTGGCGCCCTCCCGCTCGACTCGGCGCCCGCGCACGGTGCCGAACCTGCGCAGGTGGCACCACTCGAAGACGCCGATGCTGAGAAATTACGCAACGTACCCGATGTCATCCCCGTCGCGATCGTAGAAGACACAGTTGTACCCGCTAAGATAGACGAAAACTCTAACGATTACATCCCCAGTGACGACAAACCCAGTCCGATCATTAAGCGCTTGGAGATTGATCTAAGCAACCCCGGACCACCGCAACGGCAGCAACACGAGACGCAAAATCCCGAATCGTACATTGAAAGAAACTGGTTCGTCGCCGACATTAAACAAAAGCTCTTAGACACTGAAAATGTTTTCAAGAAGAGCGTTTCGAATGTCAACGAAGGTT…	1453	pxa38g01
Px-0085.1	1	GGAACTTATCCACGTGCTATTAACTGTCCACTAAAATGTATCTGGACAGGGAGTCAGCTTATCTGACGGGACTTTATCCCTGAGTCCTTAAATAATGGGTTGGTATGCCAATGGCTTGCCAAAATAGATAAAGGTTTATTGATGCTATTCAGGAATGTGGTTGAGGCTCAAGTACATTCCGAGACCAAAGATGCAAGTTTGTGTTCTTGGAGACCAACAGCACTGTGATGAGGCTAAACAATTGGAAGTTCCATGCATGGATGCCGAGGCTCTGAAGAAGCTCAATAAGAACAAAAAACTTGTCAAGAAACTGGCCAAGAAGTATGATGCTTTCCTTGCATCAGAATCCCTCATCAAACAAATACCACGTCTGCTTGGTCCTGGTTTGAACAAGGCTGG…	703	pxa52m05
Px-0088.1	1	TTATATTACATTTATTCCGACAGTCATATGGTGAAGGTGATTGATGCAACCTGTATATATCTGCAAAGAAGTTCATTGATATATGTCAAGTTAATCCGCACTGTGCCTGCATGGTTAACTATGGCCTACTCACCCCAAATATAGTGTAGGCTCCGAGCCCCTCAGTAAGGGTGTATAGTGAGCTAAATGAATGGAAGTTAGAATTAACAGTTCTATATTATTTTTAGCTTACGTTACATTAGTATAATGCCTTTATTGACTGATTTTTGCGCCAAGATGAAGACACTGCATGTGAATGGTGTAGTGTTCACCAAAGTGGCGCTAAAGAAATGATATTCAAAGTGCAGTGTGCAGCCAATGATACTGCACTCTTCTCATAGGATAGCAACAATTGTAATA…	937	pxa54g02
Px-0089.1	2	TTTTTTTNTTATTACACTAAACGCACGCGGGGCATCATGTGTGCGGCGTGTCTGTGTGTGTGTGTGTGTGTGTGTGTGTGTATGTTGTGTAAAATAATAAATAGTTGAATAAGTGTGAGTGTATGCGTGTGCGTGTCCCCGGTGTGCGTGTGGCGAGCGTGTAGCGTAATAATTTTTTTTATTATTACACTAAACGCACGCGCGCGCGCGACCGCGCTCGCCCTCGCCTACACACAAACGACGCGACTATCTATTGTTTTATATAACAAACTCACCACAATAATGCACAAAAGTAAACACACAACACGCGCGCGCAGAGCAAAGCAGAGCAAAGGGCATGTCTTCTCCTAATCTGCGCGCTAACCTAACAAATTTTTTACAAAACTCTAAAGAAGAAAA…	594	pxa23p05,pxa9m08
Px-0089.2	1	CGTTTATAGTAGAGTCTGTTATAANAAAAGTGGCGACTTGTGTTCGGCGTGCGTGTTGATATCGCAGCGTTCGTTAACACCGGATCGACCCGCTAATGCACGTCTTCGCCTCATGTCGTCGTCTCGTCGTCATTGTGTTGAGCTTTTTTATTCCATCACTGCTGCTGCTGCTGCTGCGCTGGTGGTATGTGTGTGATGGAATATATATGTGAGCTTAACCTATATGTGACACGAAGACGACACAACGGGTGCGAGGTATACGGCGTTGATTTTTTTATGATTATTTTTATCATTCTACTTTTGATTGATTATATTTGTATTATTTTATCATATAAAAACGTAAGTAGAGATTTTTTAATATGTTTAATCAAACAAAACGTATAATACCAAAAGGTACGA…	563	pxa9j05
Px-0093.1	6	GTGGCCGGAGGATTCGAAAAATGGCCAGTCAAAGGATAATTATGAGGGCTCCACCGGCGCCGAGCACGAAGCGCTGGATACAAACTGGCATCAAGTCGTGGAAAGCTTTGATGACATGAACTTGAAGGAGGAATTGCTTCGAGGGATTTATGCGTATGGTTTTGAAAAACCATCTGCCATCCAACAACGGGCTATTATGCCATGTATCGAAGGGCGTGATGTCATAGCTCAAGCCCAGTCTGGAACCGGGAAAACTGCAACTTTTTCCATTTCTATTTTGCAACAAATCGATACTAGTATTCGTGAGTGCCAAGCGCTTATTTTGGCCCCCACCAGGGAATTGGCTCAACAGATTCAGAAGGTGGTTATTGCTCTTGGTGATCACTTGAATGCTAAATG…	1774	pxa13j05,pxa29i06,pxa36n17,pxa39g05,pxa40h05,pxa48b12
Px-0093.2	4	AGATCAGAAGAGTGGCCGGAGGCATTCGAAAAATGGCCAGTCAAAGGATAATTATGAGGGCTCCACCGGCGCCGAGCACGAAGCGCTGGATACAAACTGGCATCAAGTCGTGGAAAGCTTTGATGACATGAACTTGAAGGAGGAATTGCTTCGAGGGATTTATGCGTATGGTTTTGAAAAACCATCTGCCATCCAACAACGGGCTATTATGCCATGTATCGAAGGGCGTGATGTCATAGCTCAAGCCCAGTCTGGAACCGGGAAAACTGCAACTTTTTCCATTTCTATTTTGCAACAAATCGATACTAGTATTCGTGAGTGCCAAGCGCTTATTTTGGCCCCCACCAGGGAATTGGCTCAACAGATTCAGAAGGTGGTTATTGCTCTTGGTGATCACTT…	1460	pxa14j05,pxa15j05,pxa33m08,pxa33o08
Px-0093.3	3	AGATCAGAAGAGTGGCCGGAGGATTCGAAAAATGGCCAGTCAAAGGATAATTATGAGGGCTCCACCGGCGCCGAGCACGAAGCGCTGGATACAAACTGGCATCAAGTCGTGGAAAGCTTTGATGACATGAACTTGAAGGAGGAATTGCTTCGAGGGATTTATGCGTATGGTTTTGAAAAACCATCTGCCATCCAACAACGGGCTATTATGCCATGTATCGAAGGGCGTGATGTCATAGCTCAAGCCCAGTCTGGAACCGGGAAAACTGCAACTTTTTCCATTTCTATTTTGCAACAAATCGATACTAGTATTCGTGAGTGCCAAGCGCTTATTTTGGCCCCCACCAGGGAATTGGCTCAACAGATTCAGAAGGTGGTTATTGCTCTTGGTGATCACTTG…	1417	pxa14e05,pxa15e05,pxa45k16
Px-0093.4	1	TACTTAATATATTACATATACATTTAATTTAATCTACTTATTTTCTTTTTATAGCTCACCTTGGAAGGTATTAAGCAGTTCTTTATCTCCATCGAGTTAGAGGAATGGAAATTGGAGACTTTGTGTGACTTGTATGACACCCTGTCTATTGCTCAGGCTGTCATTTTCTGCAACACTCGCCGCAAGGTGGACTGGCTGACAGAGTCGATGCACCAGCGCGACTTCACCGTGTCCGCCATGCACGGCGACATGGACCAGCGCGAGCGTGAGGTGATCATGAGACAGTTCCGTACGGGCTCCTCCCGTGTGCTCATCACCACCGACTTGCTCGCTCGCGGTATTGACGTGCAGCAAGTGTCGTGTGTCATTAACTATGACTTGCCTACTAACCGCGAGAAT…	922	pxa10e12
Px-0093.5	1	CTCCCGTGTGCTCATCACCACCGACTTGCTCGCTCGCGGTATTGACGTGCAGCAAGTGTCGTGTGTCATTAACTATGACTTGCCTACTAACCGCGAGAATTACATCCATCGAATTGGAAGAGGCGGTCGTTTCGGCCGTAAGGGTATCGCTATCAACTTCGTAACTGAAGCTGACAAACGTGCACTGAAGGACATTGAAGACTTCTACCATACAACTATCACTGAAATGCCCAACGATGTGGCCAACCTCATCTGAGGTGCCTGCGCATTCCGGTTTATACTTTGTGTCCTGCATTCTATTGCGATATTTATACGGTGTGAGTATTAGGAGGGACCTCCTAAGTACCACTGTGCTGATTTTTTTTATTGGAACTCATTTAATTTGGACCGTTATATCTG…	674	pxa50b08
Px-0094.1	9	TTCCTCATAACAAGATGCAGACGTGGGCGTTGGTGGTGTGCGCGGCCGCGCTGGCAGCGCTTGCCGGTGCGCAGAAGCCGGGCCGTTTCCTCTCCCTGCCTCAGCCGCAGAAATGCGCTAACAGACCAAAGGAATTTTTCTACCGAGGCCATAACTACTTCTTTACTGGACACGTGCCAGCGCTGGCCAACAAGAAGTTCGACTGGCTGGACGGACGCAACATCTGCCGCGAGTACTGCATGGACCTCGTCTCCATGGAGACGCAAGAAGAGAACAATCTCATCTTCAAACTCATACAGACAAATGACATACCTTATATCTGGACATCTGGTCGTCTCTGTGACTTCAAGGGTTGCGAGTCCCGCAAAGACCTTGAACCCAAAAACATCTTCGGATGGT…	1071	pxa13d24,pxa15g12,pxa17l11,pxa48g09,pxa49l13,pxa50k18,pxa51k18,pxa6a02,pxa8p17
Px-0094.2	5	TTTATTCCTCATAACAAGATGCAGACGTGGGCGTTGGTGGTGTGCGCGACCGCGCTGGCAGCGCTTGCCGGTGCGCAGAAGCCGGGCCGTTTCCTCTCCCTGCCACAGCCGCAGAAATGCGCTAACAGACCAAAGGAATTTTTCTACCGAGGTCATAACTACTTCTTTACTGGACACGTGCCCGCGCTGGCCAACAAGAAGTTCGACTGGCTGGACGGACGCAACATCTGCCGCGAGTATTGCATGGACCTCGTCTCCATGGAGACGCAGGAGGAAAACAATCTCATCTTCAAACTCATACAGACAAATGACATACCTTATATCTGGACATCTGGTCGTCTCTGTGACTTCAAGGGTTGCGAGTCCCGCAAAGACCTTGAACCCAAGAACATCTTCGGA…	1115	pxa19b15,pxa1a23,pxa2n09,pxa53o12,pxa8p06
Px-0094.3	5	TTCCTCATAACAAGATGCAGACGTGGGCGTTGGTGGTGTGCGCGGCCGCGCTGGCAGCGCTTGCCGGTGCGCAGAAGCCGGGCCGTTTCCTCTCCCTGCCTCAGCCGCAGAAATGCGCTAACAGACCAAAGGAATTTTTCTACCGAGGCCATAACTACTTCTTTACTGGACACGTGCCAGCGCTGGCCAACAAGAAGTTCGACTGGCTGGACGGACGCAACATCTGCCGCGAGTACTGCATGGACCTCGTCTCCATGGAGACGCAAGAAGAGAACAATCTCATCTTCAAACTCATACAGACAAATGACATACCTTATATCTGGACATCTGGTCGTCTCTGTGACTTCAAGGGTTGCGAGTCCCGCAAAGACCTTGAACCCAAGAACATCTTCGGATGGT…	1110	pxa2d12,pxa34d17,pxa34d24,pxa34h22,pxa45p13
Px-0096.1	1	ACGATATGGAGAAGATCTGGCACCACACCTTCTACAATGAGCTGCGTGTGGCGCCCGAGGAGCACCCCGTGCTGCTCACAGAGGCCCCCCTCAACCCCAAGGCTAACAGAGAGAAGATGACACAAATCATGTTCGAGACCTTCAACACACCCGCCATGTACGTGGCCATCCAAGCCGTGCTGTCTCTGTACGCTTCCGGTCGTACCACCGGTATCGTGCTGGACTCCGGCGACGGTGTCTCTCACACGGTGCCCATCTATGAGGGATACGCCCTGCCACACGCCATCCTCCGTCTGGACCTGGCTGGCCGCGACCTCACCGACTACCTGATGAAGATTCTCACAGAGCGTGGCTACTCGTTCACCACAACGGCCGAAAGAGAAATCGTCCGTGACATCA…	1073	pxa39l21
Px-0097.1	2	TTTGTGAAGGTAAACTATGATTTCTTAATAATCTACTGTAATCCATTAAAGTGTGTGATATTTCTTACGTGTGAATTCAAGTGCACAAAGTTTATCTATTATTGATTATAGTTTTTGGTGTATTTCAGATCACAATGGGGCGCCGACCAGCAAGATGCTATCGGTACTGTAAAAACAAACCGTACCCAAAGTCACGGTTCTGTCGTGGTTTACCCGACCCAAAGATCCGAATTTTTGACTTGGGCAAAAAGAAAGCTGCGGTTGATGACTTCCCTCTGTGCGTGCACTTAGTGTCTGACGAGTACGAGCAGCTAAGTTCGGAGGCGCTTGAGGCGGGCCGCATTTGCTGCAACAAGTACCTTGTGAAGAACTGCGGAAAGGATCAGTTCCACATTCGTA…	837	pxa29b02,pxa47c24
Px-0098.1	1	AACTTAGGGGCACCCTGTGTGGTCACAATGGCTGGGTTACGCAAATTGCGACAAACCCAAAATACCCTGATATGATTTTGTCATCTTCACGAGACAAAACTCTTATCGTTTGGAAACTGACAAGAGACGAAACTAATTACGGTGTTCCTCAAAAGCGTCTGTACGGACACTCTCACTTTATCTCGGATGTCGTACTCTCCAGTGATGGAAACTATGCTCTTTCTGGTTCATGGGACAAAACTCTTCGTCTGTGGGATCTCGCTGCGGGCAAGACCACCAGGCGTTTCGAAGATCATACTAAGGTGTGACAGAACTTATAATTTGATAGGGTTAGGTGCCTATAAAGGCAAGTGCTAGCGCCTATACGAGGCAGAAGACTAAGTGTTTGTGCCTTTGCGA…	1166	pxa36o17
Px-0101.1	1	TTGTTGCTGCTGGCTCTGCTGGTAGCAGTCGTCTGCGCACGACTACCACGGAGATGCCGCAGCGTCCGGCGCCGCCGCGCGAGGAGGCCGAGGCGGAGCACCTCGAGCTAGGCATGGCGGAGCGCCTCGACNANCGTCGCTTTCAGGAATCCGAGAAAGCCCGTGTCANTGAAATCTTAAATGAAAACTCCAACGAAGGAAATTCTGACAACGAAGTATTTATTGATGACCCGTGCCTGAAGGTGCACTGTAGCGCGGGCCGTGTCTGCGAGATCGATGAGCNCGGNGACGCCGTCTGCAATTGCATAAAGGAGTGCCCCTACGAAACCGACTCCCGCCGCAAGGTGTGCACGCACCACAACGAGACATGGTCGTCGGACTGCNAGGTGTACCGGCNGC…	1362	pxa38e09
Px-0102.1	2	TCCGTGCCGGAATCATCCCTCGCAAGACACACACACATCACACAACATGTCTCTGGAACGTCAAGTCCGTGCCAAGCTCGCTTCCAAGCGCAATCCTGAGCAGGAGAAGGAGGCCCAGGAGTGGATCGAAGGCGTCTTAGGCGCCAAATTCCCCCCTGGTGAATTGTTCGAGGATGTCCTTAAGGACGGTACCGTCCTCTGCCAGCTCATCAACAAGCTGAAGCCCGGCTCCGTCGCCAAGATCAACACATCCGGTGGACAGTTCAAAATGATGGAGAACATCACAAACTTCCAAGCAGCGATCAAAGCGTACGGCGTACCTGACATAGACGTATTCCAGACAGTGGACCTCTGGGAGAAGAAAGACATCGCTCAAGTCGTCAGCACACTCTTTGCCCT…	873	pxa4p13,pxa5p13
Px-0103.1	1	GTGGAACTCACCGTTTCAAGATGAGTTCTCTAAAGCTACAGAAGAGGCTAGCAGCCTCTGTTATGCGATGTGGTAAAAAAAAAGGTGTGGTTGGATCCAAATGAAATCAATGAGATTGCAAACACCAACTCCCGACAGAACATCCGTAAGATGATCAAGGATGGTCTCGTCATCAAGAAACCCGTAGCCGTGCACTCGCGCGCCCGTGTCCGTAAGAACACTGAAGCACGTAGAAAGGGTCGTCACTGCGGTTTTGGTAAAAGAAGAGGTACAGCTAATGCCCGTATGCCTCAAAAAGAACTGTGGGTACAAAGACAGAGGGTACTCCGTAAGCTCCTCCTTAAGTACAGAACAGCCAAGAAAATTGACAGGCATCTGTACCATGCTCTGTACATGAAG…	588	pxa53i08
Px-0104.1	1	CAAGCCCTCAACTTCGCCTTCAAAGACAAGTACAAGCAGGTGTTCCTCGGTGGCGTAGACAAGCACACCCAGTTCTGGCGCTACTTCGCCGGTAACTTGGCGTCCGGTGGTGCTGCCGGAGCCACCTCCTTGTGCTTCGTGTACCCGCTCGACTTCGCCCGAACACGTCTCGCCGCTGATGTCGGCAAAGGCGACGGCCAGCGTGAGTTCACCGGCCTCGGCAACTGCCTCACCAAGATCTTCAAGTCCGATGGCCTGACCGGTCTCTACAGAGGCTTCGGCGTGTCCGTGCAGGGTATCATCATTTACCGTGCCGCATACTTCGGTTTCTACGACACCGCCCGCGGCATGTTGCCCGACCCCAAGAACACCCCCATCGTCATCAGCTGGGCGATCGCG…	804	pxa7g17
Px-0105.1	3	ATCTTCGGGTTTTTAAGTTATATTTATGAAAATAATCTAATAGTTAAATAAATACATGTATATTGTAGTTTTTAATGAATTGAGAAGTTTATGTACTGATAGTTTTATCCATTTACGATGAGTACGAAAATCATCAAACCGAATGCCGCGGAGGCTGACTCCTTCGAGACATCGATCTCGCAGGCGCTAGTTGAGTTGGAAACAAACTCAGACCTCAAGGCTCAACTTCGGGAGCTATACATAACCAAGGCTAAGGAAATTGAACTACATAACAAAAAGTCAATCATCATCTATGTGCCGATGCCCAAACTGAAGGCCTTCCAGAAGATCCAGATCCGTCTTGTCCGTGAGCTGGAGAAGAAGTTCAGTGGTAAACATGTTGTGTTCATTGGAGACCGC…	736	pxa36a09,pxa36a10,pxa37a09
Px-0107.1	1	GGCGGGTTCGGCGGTGGTCACGGTGGTTCCATCGGAGGAGGATACGGCGGTGGTGGTGGACATGACTTNGGCGGTCACGGGGACATAGGACTNGGAGGTGGCCACGGAGGTGGTGGATACGAAAGTCATGACATCGGTGGCAGCATCGGAGGCGGGGGCCACGGAGGACATGATTTNGGAGGTGGTCACGGAGGTGGATTCGGAGGTGGATTTGGCGGTGGTCACGAAGGTGGNGGATACGGAGGAGGACATGGAGATAGCGGATTTGGAGGTGGCCACGGAATCGNCGGTGGATCTGGGGGACATGACTTAGGCGGTGGCCATAGTGGTAGTGATTTTGGCAGTCATGACTCTTATAGCATCGGCGGACATGGTGGAGGAGGCGGTCATGACAGCTAC…	828	pxa5p21
Px-0107.2	1	AGCCACACATAATGGCTTCTCGCTTGGCTCTGACCTGTCTCCTACTGGCTAGCGTTGGCATCTGCTCCGCGACTTTTGGCCATGAACACGTTCATATACGAATTCACATACCGGAACAACATCACTCGTCCAAAGAGGTTGTAGTGCATGAGCATCATGACCACGGCCACGGCGGCGGCGGCGGGGGAGGGGGATACGGAGGTGGCCACAGCGGCAGTTTCGCAGATCACCTACACGGAGGCTTCATAGACCATTTGAAAGGCCATGATCACGGAGATCACGGAGGCTATGGAGGCGGGTTCGGCGGTGGTCACGGTGGCCATAGTGGTAGTGATTTTGGCAGTCATGACTTTGGAGGTGGTCATGGGGGTGGCCTAGACATCGGAGGTGGGCATGGTG…	870	pxa21p23
Px-0107.3	1	CAGGAGGATTAAGCGGTGGATTTTCATNTGGTGGAGGAGGCGGTCNTGACAGCTACTCATTAACCAGCAGTTACGATTCATTTGGCAGATGGCGGCCACGGTGGCTCATGGCGGAGGTAGCTTACAGTAGTGGTGGCCATAGTTTTGGCGGTAGTCACGGTGGTGACAGTTACAGTTTAGGACATGGTCACGGGTCAGGCGGTGGCCACGGCATTGCTGATATAAGTTTAACAGATATTGGTGGCCATGGAGGTGGTCACGGTGGCGATGAATTTGGTGGCGACAGTTACACAAATGCCCTTGGCGCAGGTCATGGCGGTGGTCCTTACCACAAACGGAAATAAATACACATGTTGCCTACACTGTTAAAAATAAAATCAACTAAGTCATAGATTCTGA…	536	pxa38c05
Px-0108.1	7	TACATAATGCTATGAAAAAAGTACTAAAAGTACTTTATTAGGAATTGTATACTATTATGATGTAGTGTTGAATTTTTTTTATTGAAAAATTTGCTTTTTTCATTAATTTTCATGTGGTCGATACTTTGCTTGAATGTATGAGGATGTGTAAACCGTTGTGTGTGTATTAGTATGATTATGTGTGTGTGTGTCAGCGTGTATGATTTGGGAAAACCCAAAATGTGAATATGTTTATTAGCAAATGTGATTGTGTGAGTGGTTTCTTCAACAAATAGAAATGTAATTTAGTGTGTTGTTTAAAAGCGAGAATACAATTATGTTGTATAAATAATTATGATGGTTGATAATTCTTTTTTTTTTAANAATGAATATGTTTCATTGGTAATAAGGAATTAAAAA…	888	pxa14b03,pxa1h23,pxa2e11,pxa2e12,pxa3e11,pxa41i11,pxa43n18
Px-0108.2	3	CAGAAAATACTGCCATTGCAGACAAAGATGATGTTGGCCTTGTCTTCCCCTGCGATGTTAAAATAGACGACGATAAAAACGTTTGGGTGCTATCGGACCGTATGCCGGTCTTTTTGGAATCTGAATTAGACTACAGTGATATTAATTTCAAAATCTTTACCTCCCCTCTTTACAACATGATCGAAGGTACTGTGTGTGAACCACCTTCGTACACCCTTCCTACACCTGCACCCACACAAGCACTAACTCCATCCATTCCACCAACTCAGTTATATGGCCTCTCAGTGAATATTCCCTCGCAGCGACCATACTACCCTTCGGTTTCCTTAAGTGGCCAACGTTTAAGATCCTTTAGCCGAACAATACCCGATTCATTTGATGAAAGACGTTTTGCTGATT…	1706	pxa45j20,pxa51n19,pxa52n19
Px-0108.3	1	TTTTCTACCTGGGTCTGGTGGCCTACGCGGTCCGCAGCTGTAAAGTTGCAGGAAGTGTTTTCATGGAATGCAATGGATTGGAACTACCCGAATGAATTTCTGAGACAAGAAGCTATCATATCGGGCAATTTGATTAGAGAAAACGCCCTTCCAGTTGGCATTGAACGTTGGAGGAATAAGCTATTCGTCAGTGTACCGCGTTGGCGACCTGGTAGGAAACAGAGGACCAAATGGACATACCACTTCCAAGGTAATGGACGATTCGGGAGTACAATTATATAACTTGATCGATCAAAACGCTATCGGTTGCTGGAGCTCATCGTTACCATTGAAACCAGAAAATACTGCCATTGCAGACNAAGATGATGTTGGCCTTGTCTTCCCCTGCGATGTTAAAAT…	903	pxa25c20
Px-0110.1	1	GGTGTGTTCACGTGAGGTTGTGTGGTCCCTCAGAAATAGGTCACACAATCCTCATAATTTCGTGAAATATTCTTCTAAAATAAAAAAAAAAGCACAAAATTTATAAAAACCCAAAAAAATAGTAAAATATTAAATAATAAACGGGAATTCCTCGCTTATAAGTTAGTGTACGTAAGCGTGCAACGTGGTCTAAGGAATGCGATAGGTAATCATAAAGAGAAAGTGAACTTGTTTTTTGCATACAGTTAATTAATGTTCAATATAAAACGATCACAGTGAAAATTCCAAAATGAATCCTGGACCACCTAATTACCCAATGGCGTCGTTGTATGTCGGAGATTTACACTCCGATATTACTGAGGCATTTAAAAAAAAAA	377	pxa54j02
Px-0114.1	3	TTTTAAGTGAAAAACTGAACATGAAAAAGCTCCCTCTTATTAAAATACTAGTGACAAATAAATAAAATAATTCCATGTTTAACAATTATTAAATTATTTCATTCACAAAACACTACATTCAGTATATAAAAAAAAACTATTTATAAAATTACAAAATATTAATAAGTTAATTATTTCACAGGAACAAGCTTTAAAAGCTACTGAACGACTCGGCACAGTGAGAAAGCTCAACATTATTGAAGGAGTTACTCTGTACAATAACGGTCCTAAAGAAGCCAGAAGCTTGGAGCCTTTAGCCACGGATCCTGAATTGAGAAGCAGACAGGTTAACGAAAGACTTTGGGAGAGCGCCTCAGATTTACTCACGAAGAGTGACTTAGAACTCAGTTTCAATGGCTC…	840	pxa39a02,pxa40a02,pxa41a02
Px-0114.2	2	GTATATTTATTAATTTCGTATCATATTTATATAACATTTGTATATAAATCTTATATAAATATGATACGAAATTAATAAATATACAAATGTTATATCTATTCATAATTTCATATATTTTTATGTTTATGATTTCTTTTATATTTATATTTTAATCTTGTCCTTGTTTTTTCAACTATATAAAGTATTTATGTATATATTTTATTTTTAACTTTTAGAAATCGTCGCCACCAAGTTTTGTTTTTTTATTGTTTTGATTTTGTTTGTTTGTTTTGTTACCATACGCGTTATATTTTTTGTTTGTTTGTACGTATGTTTGCCTGTAATTTAATAAAGAATTGTTAAATAATAAACTTCAATGAACATTAAAAAAAAAA	374	pxa54n08,pxa5b22
Px-0114.3	1	GTGTTGTGGCTCTAGCAAGATGTGTGCCTTTGGCTCAAGAAGATTCAGTGATGAAATCGGTGATAGGAAACTTTGTGAATTGCATGAACAGTGATTTAAATATGTGTTTAAAGGAACAAGCTTTAAAAGCTACTGAACGACTCGGCACAGTGAGAAAGCTCAACATTATTGAAGGAGTCACTCTGTACAATAACGGTCCTAAAGAAGCCAGAAGTTTGGAGCCTTTAGCCACCGATCCTAACTGAGAAGCAGACAGGTTAACGAAAGACTTTAGGAGAGTGCCTCAGATTTACTAACGAAGAGTGACTTAGAACTCAGTTTCAATGGTTCTGATGATGATGATGAAGAATCCAGGTCCCTTGATGAGGCTGAAGGCCGTGGAAAGAAGAAGAAGCAGAT…	1336	pxa11n10
Px-0114.4	1	AAAATAAAAAAGATGAAGTTTATCATATTATTAAGTGTTGTGGCTCTAGCAAGATGTGTGCCTTTGGCTCAAGAAGATTCAGTGATGAAATCGGTGATAGGAAACTTTGTGAATTGCATGAACAGTGATTTAAATATGTGTTTAAAGGAACAAGCTTTAAAAGCTACTGAACGACTCGGCACAGTGAGAAAGCTCAACATTATTGAAGGAGTCACTCTGTACAATAACGGTCCTAAAGAAGCCAGAAGCTTGGAGCCTTTAGCCACGGATCCTGAACTGAGAAGCAGACAGGTTAACGAAAGACTTTGGGAGAGCGCCTCAGATTTACTCACGAAGAGTGACTTAGAACTCAGTTTCAATGGCTCTGATGATGATGATGAAGAATCCAGGTCCCTTGAT…	1330	pxa45n20
Px-0114.5	1	AATTTTCGAAGCTATTTATTGATTAATTTATTGTGTGCGTGTGAGTGTGTATGGTTTTTATTGTTTTTTTTTTCTTTAGTTAATTTTGTTTTTCTTTTCGGTCATTTTATGTTGTTATTCTTTTTATTTTGTTTTTTTGTTATAATCTGACTGAAAAGGATTTTTAATTTTGTGATATTATTATAATATGTTTTATGTGTAAATATTTATTATATATTTATCTATTTTATTTATATTTATAGTATTGCTATATATTGAAGTATATTTATTAATTTCGTATCATATTTATATAAGATTTATATACAAATGTTATATCTATTCATAATTTCATATATTTTTATGTTTATGTTTTCTTTTATATTTATATTTTATTCTTGTCCTTATTTTTTTCAATTATAT…	461	pxa23k04
Px-0115.1	1	CTGCCACTCATTAAAAAAAAAACAACTGTCACTTTTGTGCGGCATCAAATTTCGAATTGACAGACGTGTTTTTCTGCGATTCCCGCCTAATTTTTTGATTAATTTGAGTGTGGTGCTTGTGTCAGGGTCAGGATTTCTTGGCTAGTGCGACGGCCGTGTTGGACGGTGTGGGACGTGTTGTGTGTGATGTACTCTGCCGCTCTAGGTACTGAGAGTGCAGCATGAGGGGCAGCATCTGTCAAATCTTGCTGTTGGCGCATGTCGCCTACGCAATTACCGGACCAAGGATAGAAAATGATTTCGATCGAAGCAGGCAACCTCAGGACCATCCCGGCTTCAACGAACATCAAACGAGATTCGGCATCAACTCACCACTTCAGAACTTCCAGCAACAACCCT…	700	pxa7e23
Px-0119.1	2	AATATTTTGGTAATAATGCACCTTTTAAACCGTTTTATTTTTTAGGTACTTCTTGCCCGTTGTGAATCCTGATGGCTATGAACATACTCATCAATCTGACCGTTTGTGGAGAAAGAACAAAAAGCCAAGTAGAACTACTAGTCGTACGTGTATTGGAACTGATCTGAACAGGAACTTCGGATATCGATGGGGAGGCAAAGGTTCATCCGGCAACCCGTGCAGTGAAATCTATCGCGGCAGTAGCGCTTTCTCTGAACCAGAGTCGAAAGCTCTATCAGATTTCATCAAGAGCAGTTCGGCGAACTTCACAGCATACATAACGTATCACAGCTACGGGCAGTACTTGCTGTATCCTTGGGGATACGACAATGCAGTACCTCCAGATTACAAAGACCTGGA…	795	pxa25g08,pxa26g08
Px-0120.1	1	ACCTATTCAGGCGGTTCAAGTTTTCGGCCGCAAGAAAACCGCGACTGCAGTGGCATACTGCAAGCGTGGACATGGAGTTCTGCGTGTGAATGGCCGCCCCTTAGACCTGGTGGAACCAAGATTGCTACAGTACAAATTGCAAGAACCAATTCTATTGCTCGGCAAGGAAAGGTTCGCTGGTGTTGACATCAGGGTCACAGTGAAGGGTGGTGGTCATGTTGCACAAGTCTACGCTATCAGACAGGCCATCTCAAAGGCACTCATTGCCTTTTTCCAGAAATATGTAGATGAAGCATCCAAGAAGGAAATCAAAGACATCCTGGTACAATACGACAGGAGTTTGCTGGTCGCCGACCCTCGTCGTTGCGAGCCCAAGAAGTTTGGTGGTCCAGGTGCCCG…	1154	pxa13h06
Px-0121.1	1	CCTTTCGTAACCAGCAGTCATAATGAGAGTGTTCTTGCTGTGCCTCTTGTTAGAGATTGTTTGGAGTCGGGAGAGCGACTGGCAGCCCATCGTCCCAGAACCCTCACAAGCCTATACAAGCTATGCCAACCTAGCAGATAGATCGATAGATGCTGGACCACAACTGAAGATATTAAATAGAAGACCAATACAAACATCGCACACAACGAACAAGCTAACCAGTTTCTACAATGTAGCATCTGCACCCTCCACAGACACGTGTAGCGTTTATAAAGTGTCCATGAATCAAGAACTGCTTTATCAATATTTGGAATATGATAAACTATTACCTGATCTTAAAGAATTCACTTTGTGTATGTGGACAAAGTTTCATAATCATTCACAAGATCATCCACTGTT…	828	pxa35o24
Px-0122.1	1	GTAGCGGGGTCAAGCAAAATGGCGGATCAGACTGAGCGTTCATTCCAAAAGCAACCGACGGTGTTTTTGAACCGTAAGAAGGGCATTGGTGTGAAACGTAGCCGCAAACCCCTCAGATACCACAAAGACGTGGGACTCGGTTTCAAAACGCCGCGTGAGGCAATTGAAGGCACATACATTGACAAGAAATGCCCCTTCACTGGCAATGTGTCTATCCGAGGCCGTATCCTTACCGGAGTCGTGCAGAAGATGAAGATGCAGCGCACCATTGTCATCCGCCGTGATTACCTTCACTATGTCAAGAAGTACAACAGATTTGAGAAGAGACACAAAAACATGTCCGTGCATCTCTCGCCTTGCTTCAGGGACGTTGAACTAGGAGACATCGTGACTATCGGT…	522	pxa22j15
Px-0123.1	7	CGGGTCTTCTAATAACTATATAATCAAAACATCTTATAATTTTGCTTTAGTATTTAAAGCAAACTACGAAGTGTTTCATCTAATATTTTATATTTATTTTTAAAAATGAAAGTACTAGTATGTTTCCTACTCGCGTTAGTTATAATTGCTCAAGCCCGATCAAATCGTAAATACACAAGTCGTTATGACAACATCGACTTGGATGATGTTCTGGCAAACCGGCGGTTGTTGGTGTCGTATATAAAATGTCTGCTCGACCTAGGCAAGTGTTCTAGTGAAGGCAAAGAACTAAAATCGCATATTAATGATGCGTTAGAAGACAATTGCGCGCAATGCACAGATGTGCAGAAATCTGGCTTTAGACGGGTCATCGGACATTTGATAAACCACGAAAAGGAT…	726	pxa34e04,pxa42m12,pxa43m12,pxa44n17,pxa4l15,pxa53h19,pxa7j08
Px-0123.2	5	CTACGAAGTGTTTCATCTAATATTTTATATTTATTTTTAAAAATGAAAGTACTAGTATGTTTCCTTCTCGCGTTAGTTATAATTGCACAAACCCGATCAAATCGTAAATACACAAGTCGTTATGACAACATCGACTTGGATGATGTTCTGGCAAACCGGCGGTTGTTGGTGTCGTATATAAAATGTCTGCTCGACCTAGGCAAGTGTTCTAGTGAAGGCAAAGAACTAAAATCGCATATTAATGATGCGTTAGAAGACAATTGCGCGCAATGCACAGATTTGCAGAAATCTGGCTTTAGACGGGTCATCGGACATTTGATAAACCACGAAAAGGATTATTGGGGCAAGCTCACTGCAAAGTACGATCCTGAAAGAAAATACGTTCTTAAATATGAAAGA…	721	pxa11i12,pxa21p14,pxa46b14,pxa46d14,pxa5c21
Px-0124.1	1	TTACTGAACGTTGAGGCGGGTTTTAAATCCTAGCCATGGTGCGTATGAATGTATTGAGTGATGCCTTGAAATCAATTCACAATGCCGAGCGAAGAGGCAAACGGCAAGTGCTCATTCGGCCCTGCTCCAAAGTTATTGTTAAGTTCCTCACTGTGATGATGAAGCACGGATACATCGGTGAATTTGAAATTGTCGATGATCACAGGGCTGGAAAAATAGTAGTCAACCTCACTGGCAGATTAAACAAATGTGGAGTAATATCACCGCGTTTTGATGTACCTATCAACGATATAGAAAGGTGGACTAACCTCCTTCCATCCCGGCAGTTCGGATACCTCGTCCTTACTACTAGTGGTGGTATAATGGACCATGAAGAAGCCAGAAGGAAACATCTGGGAG…	748	pxa9n10
Px-0125.1	6	GCCAATAACATGGCTGTTAACCCCAATTTCTTCCCCAACGGGTACCAGGACCCCATGCATCCCGAAGAAGAAGTGGTCACAAACTGGCCGTACCGTACAACGCCACTGGTACTACCAGGCGCGAAGGTGCGTCGCGAGCCCGGCCCCACTGAGAGCTACCTGCGGCATCATCCCAACCCCGCAATGCGCGCTCCGCCGCACCACGACTACCGCGACACACTCATGAAGCAGAAGTTTGTGCACAAGCAATTCAATTCGCCCATCAATCTATATTCGGAACAAAACATCGCCAACTCGATCCGACAACAAACAACGCCCTTGCCCTCTAACGGCCATTACGGGCGGCCGAACGTTGTCAAGAGGCAAGTGTTTTACTAGAAACACCGAAAGTCGACGACC…	1426	pxa30b20,pxa32b20,pxa3d11,pxa41h09,pxa47n03,pxa9d18
Px-0125.2	2	GATTTTATACGATAAGACGAATTAAAACCGGAAGTTGTAAATCAATAAAATCTAGGCACTCTCACTGAAATACGATGCTACATTAAGATTAAACACAACAGTACTACGAGATACAAAATAACATCAAAGGTAACCTGGCAATATAAAACGAGGGATGAATTATTCAATCCATTACATATATTGCTGCGTAAAATGTTTATACGTTTAGTTTATTGAATTGTATAGTCTCTAAAACAAATGAATTTGCGCCAACAATATAGACCAAGAGTTTTGCGACGCTAGTTATTAGTTTAAAATATTGATTCACGAAAGTTTAATCTATTTAACACGTTAGCTGCCATGTCGGACTATATGTCCGACAAGCTAATGTTTCGATCAGGCCGTGTCGGACTATGTGTC…	1879	pxa17n18,pxa18n18
Px-0125.3	1	GGACCCCATGCATCCCGAAGAAGAAGTGGTCACAAACTGGCCGTACCGTACAACGCCACTGGTACTACCAGGCGCGAAGGTGCGTCGCGAGCCCGGCCCCACTGAGAGCTACCTGCGGCATCATCCCAACCCCGCAATGCGCGCTCCGCCGCACCACGACTACCGCGACACACTCATGAAGCAGAAGGTGGCGGAGTCGGTGCTGCAGCGAGTGGTGGGCGAAGAGGGCAATAAGTTTGTGCACAAGCAATTCAATTCGCCCATCAATCTATATTCGGAACAAAACATCGCCAACTCGATCCGACAACAAACAACGCCCTTGCCCTCTAACGGCCATTACGGGCGGCCGAACGTTGTCAAGAGGCAAGTGTTTTACTAGAAACACCGAAAGTCGACGAC…	1333	pxa11h03
Px-0125.4	1	ATTAGTAGTGCAGAGGGATGTGGACCGCGAGGCGCCGCGCGATGCGACATTAGCGCCACGCTCGCCGTTAGTCAACGCCGCTGCACCTCCCTTCAGGACACCTAGTCCGTTACCGTCGGCATGGCGCGGTCCGGAGTCTTTACCGCGGAGCACCCCAGTGCCTCCGTACACACAGTTCCCTGTGCAACAGGAGGGCGAGTTCCGCTCCGTCATGATGACGCCGCCTTCCAGTCGCGGCGATGACGTCATCGACGAATCTATACAGAGCCAGCCGTACCGTACAACGCCACTGGTACTACCAGGCGCGAAGGTGCGTCGCGAGCCCGGCCCCACTGAGAGCTACCTGCGGCATCATCCCAACCCCGCAATGCGCGCTCCGCCGCACCACGACTACCGCGA…	1448	pxa8e16
Px-0125.5	1	GCGACGTCTCGCTCGAATACTCCGACGCGAAAAATAGATACTCCCAATATTCGCCGGGAATTATTCCTTACGGATAATACCAGCGCCGACGTCGACGGCGACACAACGCACGCCCTCTGCACTGAAGATATTATACGACCCAACCATGCCTATGTACCAGAGACCAGCATTCTGGAGAGTTCCGCATCAGAGGCCGGACCCTGATGATGAACAAAGAAGTTTCGGTAGACGACGAGTGACGCCAGGTACACCGGCAGGAAAGGAACTAGCGCGAGGCGACATAATTGCCAAAATTGACGACTACGATGCACGCGACCTGCGCCATGAAGACGCACAGAACCTCTTCAAGAACGCGAATAACCAAATCAAATTAGTAGTGCAGAGGGATGTGGACCGCGA…	1259	pxa48l19
Px-0125.6	1	CGACGTCTCGCTCGAATACTCCGACGCGAAAAATAGATACTCCCAATATTCGCCGGGAATTATTCCTTACNGATAATACCAGCGCCGACGTCNACGGCGACACAACGCACGCCCTCTGCACTGAAGATATTATACGACCCAACCATGCCTATGTACCAGAGACCAGCATTCTGGAGAGTTCCGCATCAGAGGCCGGACCCTGATGATGAACAAAGAAGTTTCGGTAGACGACGAGTGACGCCAGGTACACCGGCAGGAAAGGAACTAGCGCGAGGCGACATAATTGCCAAAATTGACGACTACNATGCACGCGACCTGCGCCATGAAGACGCACAGAACCTCTTCAAGANCGCGAATAACCAAATCAAATTAGTAGTGCAGAGGACACCTAGTCCGTTA…	1992	pxa33o18
Px-0125.7	1	GGCTACACGCATGGGTCAGAACTGCACACACTTCGTGGTGACCCTGTAGGCGAGAGTACCGCGTACATCAACTGGGGCCTACGGCTGGTGGGCGGCGCTGACCTCGCCACCCCGCTCATCGTCACCAGGGTGACGCCNGGTACACCGGCCGGAAAGGAACTAGCGCGAGGCGACATAATTGCCAAAATTGACGACTACTATGCACGCGACCTGCGCCATGAAGACGCACAGAACCTCTTCAAGAACGCGAATAACCAAATCAAATTAGTAGTGCAGAGGACACCTAGTCCGTTGCCGTCGGCATGGCGCGGACCGGAGTCTTTACCGCGGAGCACCCCAGTGCCTCCGTACACACAGTTCCCTGTGCAACAGGAGGGCGAGTTCCGCTCCGTCATGATG…	1844	pxa17f19
Px-0127.1	5	ACGATGGGACTCAGATATTGAACATTCCAAAGGCCGGTCTCCTCCTTTTCGGTGTTCTTTGTAGTCGCTCGCTGCACCTAATAAAAACAAAAATGCTGTCTGCTGCCCGATTGATCGCCCCTGCAGCTAGGTCTGCCATCTTCAGCAACACAGCACTTGTGAGGCCTCTGGCTGCAGCGACCACACAGAAACAGATTGTCCCTGTGGCGGCGCCTGCTCAGATGCCCGCCATCCGGGCCTTCCAGACCACAGCTGTCACCAAGGACATTGACTCCGCCGCTAAGTTCATTGGTGCTGGTGCAGCGACAGTGGGAGTAGCTGGCTCCGGAGCGGGTATCGGAACAGTGTTTGGTTCCCTCATCATCGGTTACGCCAGGAACCCCTCCCTCAAGCAACAGC…	725	pxa24g01,pxa3h16,pxa40e07,pxa41o18,pxa8i09
Px-0127.2	1	GAAAAAGTGTTGATATCACAGGAAATCATTGAACAGAAATTGTTTCAATCGCTATTTTGAAGGATCCCGCGGGTGACTGTGTTAATATTTTACGTAGTCACTCGCTGCACCTAATAAAAACAAAAATGCTGTCTGCTGCCCGATTGATCGCCCCTGCAGCTAGGTCTGCCATCTTCAGCAACACAGCACTTGTGAGGCCTCTGGCTGCAGCGACCACACAGAAACAGATTGTCCCTGTGGCGGCGCCTGCTCAGATGCCCGCCATCCGGGCCTTCCAGACCACAGCTGTCACCAAGGACATTGACTCCGCCGCTAAGTTCATTGGTGCTGGTGCAGCGACAGTGGGAGTAGCTGGCTCCGGAGCGGGTATCGGAACAGTGTTTGGTTCCCTCATCATCG…	935	pxa25j19
Px-0130.1	3	TTGAATCGTGTTGCAATTTGCTGACTTAATTACTTTAATTCCCTTCCAACAAGGGCATCAGTAATATAATTGTCACAGATCACCAACCATGTCGGTCGACAAGGAGGAGCTGGTGCAACGCGCCAAGTTGGCGGAGCAGGCGGAGCGGTACGACGACATGGCGGCCGCGATGAAGGAAGTCACGGAAACCGGCGTCGAGCTAAGCAACGAAGAGCGAAACCTGCTCTCCGTCGCCTACAAGAACGTGGTGGGCGCCCGGCGGTCATCATGGCGAGTAATCTCCTCAATCGAACAGAAAACCGAAGGTTCGGAAAGAAAACAACAGATGGCAAAAGAATATAGGGTTAAAGTAGAAAAAGAGCTCAGAGAAATCTGCTACGACGTTTTGGGCTTACTTGA…	1119	pxa11g03,pxa32c11,pxa44p06
Px-0130.2	2	GTCGTATTTTTGTACTTTTGTGACTGTGACGCATAAAAGGAGTGTCCCTAGCAGCAGCCATTTTGCCTGAGCCGGCGACACGATATTGTGGTGTGGGGCATCAGTAATATAATTGTCACAGATCACCAACCATGTCGGTCGACAAGGAGGAGCTGGTGCAACGCGCCAAGTTGGCGGAGCAGGCGGAGCGGTACGACGACATGGCGGCCGCGATGAAGGAAGTCACGGAAACCGGCGTCGAGCTAAGCAACGAAGAGCGAAACCTGCTCTCCGTCGCCTACAAGAACGTGGTGGGCGCCCGGCGGTCATCATGGCGAGTAATCTCCTCAATCGAACAGAAAACCGAAGGTTCGGAAAGAAAACAACAGATGGCAAAAGAATATAGGGTTAAAGTAGAAA…	1107	pxa52e05,pxa53e05
Px-0130.3	1	ATTCTAGTTTTCTAAATTTTTGATCATAATTTGATTACTAAGTATTAGGTTGTATTGCTAACAAAGACATCTATCAGTTCTTTACGTTGACAGCAAATTAGTAAGGTGGTTATTGGCTCGTTATAGCCTCTAAGGTAATTAGGGGCATCAGTAATATAATTGTCACAGATCACCAACCATGTCGGTCGACAAGGAGGAGCTGGTGCAACGCGCCAAGTTGGCGGAGCAGGCGGAGCGGTACGACGACATGGCGGCCGCGATGAAGGAAGTCACGGAAACCGGCGTCGAGCTAAGCAACGAAGAGCGAAACCTGCTCTCCGTCGCCTACAAGAACGTGGTGGGCGCCCGGCGGTCATCATGGCGAGTAATCTCCTCAATCGAACAGAAAACCGAAGGTTC…	870	pxa35j22
Px-0131.1	10	GAAATCAAACGTGCTTGTTCTCTCCGAGCTAAGGCCACCAGGCGACTTGCACTAAATAATTAAAAAATGGCATCAAAGGCTGAATTAGCTTGCGTTTACTCCGCTCTCATCCTAGTAGATGATGATGTTGCTGTAACTGGTGAGAAGATCTCCACCATACTGAAAGCTGCCGGCGTGGATGTTGAGCCTTATTGGCCAGGATTGTTCGCCAAGGCGTTGGAGGGTGTGAATGTACGTGACCTGATCACCAACATCGGATCCGGTGTGGGAGCCGCGCCTGCGCCCGGTGGCGCTCCGGCCGCTGCGTCTGCAGCCGCCCCGTCTTCAGAACCCGCCAAGGAAGAGAAGAAGGAGGAAGAACCTGAAGAGTCTGATGATGACATGGGCTTCGGTCTGTTT…	504	pxa13e06,pxa14e06,pxa18k01,pxa20b22,pxa28m21,pxa40l11,pxa44f13,pxa51n07,pxa6k04,pxa8i03
Px-0132.1	3	CGCACTTTCCTTCAGTGACGCTCCAACCTCGTGGAAGATAACGATCAGTGTTCAGTGATTTAGTGAATCCCAAAGACGGTGCGAGATATAAGGATGCAGCAGAAATTGTCCGGGTGGGCCCTCCTGGCCCTCATCAGCTCGTCGTTGATTCTTCATACGATAGCTTACCCTCAGCAGCAGGCGACACTCATATCAAGGTCAACAAGTAACGTACGGTCACAAAACCCCGTATATTACAGTAATTCGTTGCCCGCGCCACAAGAACAAATAGGCCAAGAGAGGAAATATGCCGAGAAACCGAATGCGTTGAAGAAAGTGGTCGACGACATCGACGACACGCAAACAAATTCAATATCGGAAGGCGGTTTCTCCTGGTCAAACATGTTGGGTATGATTATG…	1633	pxa15l24,pxa26m23,pxa5m23
Px-0132.2	2	CAACGAATGTTCATCAGACATTGGACCGAAAAGCATCTTCTGTCAGCTTGGAACGTAAGTATTATCTTGATTCTGTTGAGTATCCATAATAATAGTTTGATCTGGAGGATCTCTTAACAAAGCAAAAACTATTAAAGCACGAAGAAAGTAAATAAAAGTTGTCATAGGACATAACTGAGAAACGTAAGCATTAGCTTCCCCTAATTTTTTGGTGAATCACAATAATGAATTCAAAAGATGCATTAATTTGCAAAAACTAAGATAAAGAACCTTTCTTTCTTTTCAGATATGCAGCAAGTTTCGTATTAGAAAGACAATCGGGAGGCACTTTCGAACAGTTCTATGAAGCCGGTCGTCGAGGTCGCTCTGGTATTGATTGTCGCCAGTTGTATCTTGAAT…	842	pxa48m05,pxa49m05
Px-0134.1	1	GNGNAATTNCNGGCAATTACGCTTTATTATTATTTAAAAAAAAGTCTTTAAATTTAATTAAAAATTAAAAGCTATATGTATTTTTCAGTGCTCCAAGCAATTATGCTTACTGAAGAGTCGCAATCTTATTAAGGGCGACGATAAAGTAGATCACGAGGCCATGATAAGTTTCATGGACAAATGGGTTGATGCCNATCCGGATTTCAAACCGNCTGTGGAATCAGCGAAGGNGAAATGTCTAGCNCNGGNGGTCCCCGGCCCGATAGAAATCTGTGAAGNGAATAAAATTGTTTTCTGCNTTAGTTCTGTTCTTTTCNCGGNGNGTTATCTTTAACGTTCTGGTTAAAATAAAAAAAAAATTTACTACAATTTAATTTTCGGCAATATCGTAATAATAAT…	861	pxa29k20
Px-0136.1	1	CAGCTTTTAAAGCTAAAGGATAAGCCATGGCTCCAAGGAAAAACAAAGTTGCTAAAGAGGAGGTCCAGGTTACTCTGGGACCGCAGCATTGGTGGGTGAAACCGTGTTCGGCGTAGCTCATATTTTCGCATCATTCAACGACACATTCGTCCATGTCACTGACTTGTCTGGTCGGGAAACTATTGCCAGAGTCACAGGTGGTATGAAAGTAAAAGCTGATCGTGATGAAGCTTCACCGTACGCCGCTATGTTGGCTGCACAGGATGTTGCTGAAAAATGCAAAACCCTTGGAATCACAGCTTTGCACATCAAGCTTCGTGCGACAGGTGGAAACAAGACAAAGACCCCAGGGCCTGGTGCACAGTCAGCTCTGAGAGCGTTAGCCCGCTCCAGCATGAA…	684	pxa33a17
Px-0137.1	1	CCGCGCGGGCCGCACTCTTGTGCTCGACTGATCGTGTTCCTTGGTTGCAGGCCGCCGATCGCCGCACTGTACTATGAAGAGGACTAATCTGTTATTGGCGATCGCGCTCCTAATACGGGATGCATCATGCGAACCTCCGGTGGACTCGGCGTCACTACCTCTAGAACACCGAGCGGGCGGCGCGTACGGCCCGCCCTTGGCGCCGGCGCACAGCGACGACCCCTGGCCACTGGCAACCCCGGATAGTCCCAAAATTAAACATCTACAAGTACAATGCGAGAAAACACACATGAGGGTAAACATCGAATTCGACCGACCCTTCTACGGCATGATATTTTCCAAGGGATTCTACAGCGATCCCGCTTGCATGCATTTAAAGCCGGGAACGGGCCATTTGAG…	888	pxa12i11
Px-0138.1	5	AATCGGGTTGAATAGAAGAGGTAGAGGTCTGGTGTCAGAAATGTGGGGAATTGGGGAGCAAGCGCTAGACGCGTTAGCAGAGCATGTAGTGCAAAACGAAAATGTTGACAATGGAATCCAGGATAAAAGTTCCTTTGAAGAGCAAAGAGGCAAAAAGAAGAAGAAGAAGAAGGCAATTCTAAAGCTGCTTATTCTGGGCGCGGTGCTCAAGGCTAAGATAGGGACTCTGCTACAGATATTGTCCTTCAAACTACAGGTGAAATTCTTCATAATCGCGCTGATCGGTCTCGCCATTAACTTGGCGAGGTTTTGGGTCGAGCTCAAGAACAAACATCATCAGCCTCAGAAGGTGATCTACTACGAGCATGCACAACATCAGCATCACTACGAGCACGAGGA…	944	pxa16p06,pxa17p06,pxa33a10,pxa37h12,pxa37h23
Px-0138.2	5	ATTGGATGCTATGCCCTCGCAGCTCGGCTCTGAAGTGGAGCAGTCGCTGGCCGTCTTCGCCGAACTACTGCAGCATGGAGTCGCCAGAGCGCTGGGCAGACGGACACAAGATCACATTGAAGATTCTAAACCAGCGTCTGTTGTTAACAATGATAAGAAAATAAAAATGAGAAAACCAAAACCACCGAAGATTCACCTTCTCAATCCGATACAGACAAAGAAAGAAGAAGGCAGAGGATTCGCTCAGGGAAAATTACAATCATGGGTTGTAGGTGCCAAAGATGAAGAGTATTTTAAGACTGATTCAATAAATTCAGAAGATGCTAGAAGTTCACTGAACAATCCAGAGTTTGAAATAGAAGATATCGATCAGGAAGACGCTGAAGTAGAACAGGCAAG…	1331	pxa30p18,pxa43f22,pxa44f22,pxa52f05,pxa54f03
Px-0139.1	6	GCGGCACTCGTTCCCAAGGCTTCGTTACAGCTTTTAAATATCGAATACGTTATTCGAACTTTAAAGTGACCCCGCTGCTTTAAGTTTGATCGGTGTTGCTGTAAAAGTTGCACGGATTTTTTTTGGTAGGAAATTAAGATTTGATCAACATCGACTACCTTGCGATATAATCTGGATCGGATCAAGAACTACGAACTCCTTTACGCAAAACTCCTTCCTCGACATAACCTCAAAAGTGACACTGTCATTTTGACGTTTACAACTTGTTGGTGAAATCGTGAAGTAAACAATAAACAAAAGGACTATGCGGATAGGATTTTTAAAAAGATAACATTAGAAATTTCTGTTGCAACTTCTATTCATAATGGCGTCTTGGAAGTCTTGTTTTTGGACAGTGTT…	2837	pxa1j06,pxa23e10,pxa35h08,pxa43b08,pxa50k19,pxa5h05
Px-0139.2	4	CGATCACAAAATATTTTGCATCATTTCCTTAAATTATATTAAAACTATTTTGTATTCCCGCCGATTTATTATTAAGAGCGTAATTGACAACCTCTTTAGTAGAAATATCTTTATCGTGGTAAAAAATATTTGATAATCTGTACTGTAAAATTAATCACTATTGTAACTTATTTAAATGAAATAAGATCTCCTTTTTATAAGTTTATGTGGTTGTCCATCGTCTTATATATAATTACCCGAAACTTTCAAAACAAATCGTTAAAAAGGTAACTGTCCTGTTCTCTCAACCTTGCCTTAGGTTACAATTTATTTATGCAATACTTTATTCTCATTAGTGTGATACAGATACATACTGTTTCAAATCAAAACCTAAACTATGTAAATACTACCTCACTTATT…	831	pxa10c22,pxa11c22,pxa16d10,pxa7d03
Px-0139.3	3	ATATCAAATACGTTATTCGAACTTTAAAGTGACCCCGCTGCTTTAAGTTTGATCGGTGTTGCTGTAAAAGTTGCACGGATTTTTTTTGGTAGGAAATTAAGATTTGATCAACGTCGACTACCTTGCGATATAATCTGGATCGGATCAAGAACTACGAACTTCTTTACGCAAAACTCCTTGCTCGACATAACCTCAAAAGTGACACTGTCATTTTGACGTTTACAACTTGTTGGTGAAATCGTGAAGTAAACAATAAACAAAAGGACTATGCGGATAGGATTTTTAAAAAGATAACATTAGAAATTTCTCTTGCAACTTCTATTCATAATGGCGTCTTGGAAGTCTTGTTTTTGGACAGTGTTTGTGCTATGCCTGTTGGGAAAGATATCCGGATTGGAT…	2751	pxa11k03,pxa29d06,pxa4i16
Px-0139.4	2	GTTGCACGGATTTTTTTTGGTAGGAAATTAAGATTTGATCAACATCGACTACCTTGCGATATAATCTGGATCGGATCAAGAACTACGAACTCCTTTACGCAAAACTCCTTCCTCGACATAACCTCAAAAGTGACACTGTCATTTTGACGTTTACAACTTGTTGGTGAAATCGTGAAGTAAACAATAAACAAAAGGACTATGCGGATAGGATTTTTAAAAAGATAACATTAGAAATTTCTGTTGCAACTTCTATTCATAATGGCGTCTTGGAAGTCTTGTTTTTGGACAGTGTTTGTGCTATGCCTGTTGGGAAAGATATCCGGATTGGATAATGGATTGGCTTTAACCCCACCGATGGGTTGGTTGGCGTGGGAACGGTTTAGATGTAACACTGATTGC…	2677	pxa24m06,pxa25m06
Px-0139.5	1	CCTCAAAAGTGACGCTGTCATTTTGACGTTTTACAACTTGTTGGTGAAATCGTGAAGTAAACAATAAACAAAAGGACTATGCGGATAGGATTTTTAAAAAGATAACATTAGAAATTTCTGTTGCAACTTCTATTCATAATGGCGTCTTGGAAGTCTTGTTTTTGGACAGTGTTTGTGCTATGCCTGTTGGGAAAGATATCCGGATTGGATAATGGATTGGCTTTAACCCCACCGATGGGTTGGTTGGCGTGGGAACGGTTTAGATGTAACACTGATTGCAAAAATGATCCCGATAATTGTATAAGCGACCGACTATTCCGTACTATGACGGATATCCTGGTCAACGAGGGGTACGCGGCGGTTGGCTACGAATACATCAACGTTGACGACTGCTGGCCG…	2514	pxa1m20
Px-0139.6	1	CGGCACTCGTTCCAAGGCTTCGTTACAGCTTTTAAATATCGAATACGTTATTCGAACTTTAAAGTGACCCCGNTGTTTAAGTTTGATCGGTGTTGCTGTAAAAGTTGCACGGATTTTTTTTTTGGTAGGAAATTAAGATTTGATCAACGTCGACTACCTTGCGATATAATCTGGATCGGATCAAGAACTAAGAACTCCTTTACGCAAAACTCCTTGCTAGACATAACCTGTCGTGACGAAACCACGAAACGAAACGAAACGACACGACCAAAAGTGACGCTGTCGTTTTGACGTTTACAACTTGTTGGTGAAATCGTGAAGTAAACAATAAACAAAAGGACTATGCGGATAGGATTTTTAAAAAGATAACATTAGAAATTTCTGTTGCAACTTCTATTC…	2875	pxa53p15
Px-0142.1	2	CAACCATGGCGGCCGGGGTACTTTATACTTATCCGACAAACTTCCGTGCTTATAAGGCGTTGATCGCCGCACAGTACTCCGGGGTCGATCTTAAAGTTGCAACGGGTTTTGTATTTGGTGAGACAAATAAATCTGAAGAGTTCCTGAAAAAATTTCCAGCGGGCAAAGTACCGGCTTATGAAAGTGCTGATGGAAAAGTTGTCCTCACAGAAAGCAATGCAATAGCTTATTATGTGGCAAATGGTAGTCTGCGAGGGGAGAATGCGGAGACACAGGGCCGTATCTGGCAGTGGGCATCATGGGCAGACAGCGAGTTGCTGCCCGCATCCTGCGCCTGGGTCTTCCCCTACCTTGGTATCATGCAGTTCAACAAACAGAATGTGGAGCGGCGTGGACGGC…	533	pxa18b08,pxa19b08
Px-0142.2	1	AGTCAACCATGGCGGCCGGGGTACTTTATACTTATCCGACAAACTTCCGTGCTTATAAGGCGTTGATCGCCGCACAGTACTCCGGGGTCGATCTTAAAGTTGCAACGGGTTTTGTATTTGGTGAGACAAATAAATCTGAAGAGTTCCTGAAAAAATTTCCAGCGGGCAAAGTACCGGCTTATGAAAGTGCTGATGGAAAAGTTGTCCTCACAGAAAGCAATGCAATAGCTTATTATGTGGCAAATGGTAGTCTGCGAGGGGAGAATGCGGAGACACAGGGCCGTATCTGGCAGTGGGCATCATGGGCAGACAGCGAGTTGCTGCCCGCATCCTGCGCCTGGGTCTTCCCCTACCTTGGTATCATGCAGTTCAACAAACAGAACGTGGAGCGCGCGAAGA…	766	pxa34j13
Px-0142.3	1	TTTATACTTATCCGACAAACTTCCGTGCTTATAAGGCGTTGATCGCCGCACAGTACTCCGGGGTCGATCTTAAAGTTGCAACGGGTTTTGTATTTGGTGAGACAAATAAATCTGAAGAGTTCCTGAAAAATTTCCAGCGGGCAAAGTACCGGCTTATGAAAGTGCTGATGGAAAAGTTGTCCTCACAGAAAGCAATGCAATAGCTTATTATGTGGCAAATGGTAGTCTGCGAGGGGAGAATGCGGAGACACAGGCCCGTATCTGGCAGTGGGCATCATGGGCAGACAGCGAGTTGCTGCCCGCATCCTGCGCCTGGGTCTTCCCCTACCTTGGTATCATGCAGTTCAACAAACAGAATGTGGAGCGCGCGAAGAGCGACCTGGTGGCTGCGCTGCGGCT…	884	pxa26m24
Px-0142.4	1	CAACTTCCGTGCTTATAAGGCGTTGATCGCCGCACAGTACTCCGGGGTCGATCTTAAAGTTGCAACGGGTTTTGTATTTGGTGAGACAAATAAATCTGAAGAGTTCCTGAAAAAATTTCCAGCGGGCAAAGTACCGGCTTATGAAAGTGCTGATGGAAAAGTTGTCCTCACAGAAAGCAATGCAATAGCTTATTATGTGGCAAATGGTAGTCTGCGAGGGGAGAATGCGGAGACACAGGCCCGTATCTGGCAGTGGGCATCATGGGCAGACAGCGAGTTGCTGCCCGCATCCTGCGCCTGGGTCTTCCCCTACCTTGGTATCATGCAGTTCAACAAACAGAATGTGGAGCGCGCGACTCGCTGGTGAACGTGACGCGGTGGTTCAACACGGTGGCGCAC…	1139	pxa48c02
Px-0143.1	5	CGCCCGCCCCGGTCCGACACTCGACGTCGGCTCGTCAACGACTACACACCGCTAAACGTAACGACCATTATTTTAAACGAACACGAGCACGACATAAGCCGTCACAATGTTTAAAAGTCATTTAGAAATGATCGGCAGAAATGAGACGCCGTCGAAGAAAGCCAGATTTTGGCAATCCTTCGTACGGTCTCTAAAAGGATCAGAAGACATCAGAGCGGAAGAGAGATACAGGCCGTCCCGTCGCAGCGTTTTCCCCGAACTCCTGTCCACCTATCCTTACTCCAAATCCATCTATGACGACCCTATCGCCGCTGCGGAGAGGATCACCGTGCCCGGCTACCGCTACCTGCCCGTGCACCGCGAGGTATACGGGTATTCGCCGCGTCCCATCTACGCCCA…	647	pxa12l09,pxa16n03,pxa21d06,pxa32f19,pxa8f01
Px-0143.2	5	CACCGCTAAACGTAACGACCATTATTTTAAACGAACACGAGCACGACATAAGCCGTCACAATGTTTAAAAGTCATTTAGAAATGATCGGCAGAAATGAGACGCCGTCGAAGAAAGCCAGATTTTGGCAATCCTTCGTACGGTCTCTAAAAGGATCAGAAGACATCAGAGCGGAAGAGAGATACAGGCCGTCCCGTCGCAGCGTTTTCCCCGAACTCCTGTCCACCTATCCTTACTCCAAATCCATCTATGACGACCCTATCGCCGCTGCGGAGAGGATCACCGTGCCCGGCTACCGCTACCTGCCCGTGCACCGCGAGGTATACGGGTATTCGCCGCGTCCCATCTACGCCCACAACTACCCCAGCTCCCTCGATCGGTACAGGCCAGTATACCACGTG…	1348	pxa31e14,pxa38a13,pxa38a14,pxa42g02,pxa54j10
Px-0143.3	2	AACGTAACGACCATTATTTTAAACGAACACGAGCACGACATAAGCCGTTCACAATGTTTAAAAGTCATTTAGAAATGATCGGCAGAAATGAGACGCCGTCGAAGAAAGCCAGATTTTGGCAATCTTTCGTACGGTCTCTAAAAGGATCAGAAGACATCAGAGCGGAAGAGAGATACAGGCCGTCCCGTCGCAGCGTTTTCCCCGAACTCCTGTCCACCTATCCTTACTCCAAATCCATCTATGACGACCCTATCGCCGCTGCGGAGAGGATCACCGTGCCCGGCTACCGCTACCTGCCCGTGCACCGCGAGGTATACGGGTATTCGCCGCGTCCTATCTACGCCCACAACTACCCTAGCTCCCTCGATCGGTACAGGCCAGTATACCACGTGCCGAGGC…	1208	pxa25n22,pxa29c10
Px-0143.4	1	CGCCCGCCCCGGTCCGACACTCGACGTCGGCTCGTCAACGAATACACACCGCTAAACGTAACGACCATTATTTTAAACGAACACGAGCACGACATAAGCCGTCACAATGTTTAAAAGTCATTTAGAAATGATCGGCAGAAATGAGACGCCGTCGAAGAAAGCCAGATTTTGGCAATCCTTCGTACGGTCTCTAAAAGGATCAGAAGACATCAGAGCGGAAGAGAGATACAGGCCGTCCCGTCGCAGCGTTTTCCCCGAACTCCTGTCCACCTATCCTTACTCCAAATCCATCTATGACGACCCTATCGCCGCTGCGGAGAGGATCACCGTGCCCGGCTACCGCTACCTGCCCGTGCACCGCGAGGTATACGGGTATTCGCCGCGTCCCATCTACGCCCA…	739	pxa10b19
Px-0143.5	1	TCGTCAACGACTACACACCGCTAAACGTAACGACCATTATTTTAAACGAACACGAGCACGACATAAGCCGTCACAATGTTTAAAAGTCATTTAGAAATGATCGGCAGAAATGAGACGCCGTCGAAGAAAGCCAGATTTTGGCAATCTTTCGTACGGTCTCTAAAAGGATCAGAAGACATCAGAGCGGAAGAGAGATACAGGCCGTCCCGTCGCAGCGTTTTCCCCGAACTCCTGTCCACCTATCCTTACTCCAAATCCATCTATGACGACCCTATCGCCGCTGCGGAGAGGATCACCGTGCCCGGCTACCGCTACCTGCCCGTGCACCGCGAGGTATACGGGTATTCGCCGCGTCCTATCTACGCCCACAACTACCCTAGCTCCCTCGATCGGTACAGG…	901	pxa32n21
Px-0143.6	1	CGCCCGCCCCGGTCCGACACTCGACGTCGGCTCGTCAACGACTACACACCGCTAAACGTAACGACCATTATTTTAAACGAACACGAGCACGACATAAGCCGTCACAATGTTTAAAAGTCATTTAGAAATGATCGGCAGAAATGAGACGCCGTCGAAGAAAGCCAGATTTTGGCAATCCTTCGTACGGTCTCTAAAAGGATCAGAAGACATCAGAGCGGAAGAGAGATACAGGCCGTCCCGTCGCAGCGTTTTCCCCGAACTCCTGTCCACCTATCCTTACTCCAAATCCATCTATGACGACCCTATCGCCGCTGCGGAGAGGATCACCGTGCCCGGCTACCGCTACCTGCCCGTGCACCGCGAGGTATACGGGTATTCGCCGCGTCCCATCTACGCCCA…	1349	pxa41k15
Px-0144.1	1	AGTATTGGCAAGTGTTCTATAGTGCAGAAATAAACGAGTGGCGTCTTATAAGATCGTCTACGGAACTGTTTTATTATTATGAGCTATGCTAATGCTTCTGCCTGACCTCGTCACGCCTCGATATTAGGATTCTGATCCACTTTTCGTTTCAGATCTAAAACATAACCTGCGGAGTAAACAACGTGGACGATCGTCGTGTGACAAAAAAATCTATTATTAGTGACTGCGCCTCCGAACACTTCAAGTTTAATTAGATAATTGTTCTAGTCGTTGCAACATGAAGAGAATACAGCTATTAGGTTTAGTGCTATCAATATTAAGCGCAGTCTTATGTTCTCCCTTCGACGATGGAAAGTATAAACCGAAGTCATGGGGTGAATATGACGATGGCAAATATTA…	1567	pxa26g07
Px-0145.1	9	GACGGCCGTCCCCGCCCCAACATGCGAGGGATCTGGAGCCAAGTGATTACCCTAGCGGTAATTCAAATCGCTCTAGTCACGGGCAAGGCGCTAATACCACAAGAACAACAAGCACAGCAGCAGTTGGAACCAAAGTCAGCTTCAAGCAATGTAGCCCAGAAACGTGTGGGCTATGACTACCCCGCCCCACCTCTGGATCTCGTGAATCCGTACCAAGATCATGACGATCTTCATGTTCACGGAGACCATCATGAGGTGATAGAACATCACGACGACCATGACCATCACGGTGATGATTTCCACGACCACCACGATCATCACGACTTGCATGAAGAGCATCACGTAGAGGAGCACCATGAGGAACATCACGATCACCATGACCATCACGATCCCGGTTAC…	1971	pxa10d03,pxa10j22,pxa14n01,pxa16g18,pxa19p23,pxa30f17,pxa43l05,pxa48g22,pxa7g01
Px-0146.1	5	GAGCGATACTTTCCGTAACTTCAAGATGCGCTGCGTGTTCGTGCTGTTAGCACTGGCTGGAGCTACGTTTGCGGCTACCGAGCCGGAATTTAAGATAGATGTTGTCAGCGTTCCCGAAGAATGCACGACCAAGTCCAAACACGGCGATATGCTGACCATGCACTACACTGGCACACTTGAAAATGGCCACAAGTTTGACGCAAGCTATGACCGCGACCAGCCGTTCACATTCCAACTTGGCGTGGGTCAGGTGATCAAGGGATGGGACCAGGGCTTAGTTGACATGTGTGTTGGTGAAAAACGTAAACTGACCATCCCATCATCCCTCGGCTACGGTGAACGTGGGGCCGGCAATGTGATCCCTCCCCATGCCACTCTCTACTTCGAAGTCGAGTTGAT…	1345	pxa29h04,pxa49a17,pxa49a21,pxa50a17,pxa5a13
Px-0146.2	2	GAGCGATAACTTTCCGTAACTTCAAGATGCGCTGCGTGTTCGTGCTGTTAGCACTGGCTGGAGCTACGTTTGCGGCTACCGAGCCGGAATTTAAGATAGATGTTGTCAGCGTTCCCGAAGAATGCACGACCAAGTCCAAACACGGCGATATGCTGACCATGCACTACACTGGCACACTTGAAAATGGCCACAAGTTTGACGCAAGCTATGACCGCGACCAGCCGTTCACATTCCAACTTGGCGTGGGTCAGGTGATCAAGGGATGGGACCAGGGCTTAGTTGACATGTGTGTTGGTGAAAAACGTAAACTGACCATCCCATCATCCCTCGGCTACGGTGAACGTGGGGCCGGCAATGTGATCCCTCCCCATGCCACTCTCTACTTCGAAGTCGAGTTGA…	1406	pxa30g03,pxa53g04
Px-0148.1	5	CTATAGAGAGTAAAAGAAATAACTTCAAAATGAAAACCCTGGTGGTGTTAGCTTGTGTGTTGTTGTCGGTGTACGCGGCGGACAAGTATAATTCAAAGTATGACAACTTTGATGTGGAGACATTGATTACTAACGAAAGATTGCTGAAGTCTTACATAAACTGCTTCCTCGATAAAGGCAGATGCACAGCTGAGGGCACTGACTTTAAAAAAGCCCTACCTGAAGCCATTGAGACCACTTGCGGCAAATGCACTGAAAAGCAGAAGCTTAATATTAGAAAAGTAATCAGAGCCATACAACAGAAGTACCCAGGTCAATGGGAGGATCTCGTCAAGAAAAACGACCCGAGCGGCAAACACCGCGCAAATTTCGATAAATTCATCCAGGGAAGCTAAACTT…	699	pxa46d19,pxa15f19,pxa1h03,pxa8f02,pxa8f13
Px-0148.2	1	CAAATCATATTGTGTTTTGTGTTCCATANTGTGGTATCATAATTTGATTTAGTGATTTTGTAGACCAGTTTAAAGTTTATCAAAGGCTAATTATATTAATAGTTTAATAACGTCCAGTAAATTATTATTTGTGTAAATTAACTAACGATTTCGCAAGTAATAAAACATTATAACCTTGTCTTTAACATATTTAAGTTCAAATACTGCTTACTCTAAGGCAGAACTAATTTAGATTCAAGTCAAACGTTCGTCGTCCATGAAGGTAGCTCGCTGATACAAAACGTTTTCTTCGTTTATTATTCGGGACAAGACACATTCGGATAGTACTCTTTACTATCAACTACTATTTAATTTCAATTTATTTGTAATTGCAGAAATAACTTCAAAATGAAAACCCTG…	1570	pxa40p13
Px-0150.1	1	CAGACTTGCTCGTTGTTTTCATTGTCACAATCTCCAAGCACGATGCGGGAAATAAGTTTAATTTTAACGGTCCTTTTTGCAGTATTCTGTTCTATTGAAGCAGTGCCCTTCATCAACAAATGTAAAACGGACGATTCAAAATGTGTGAAGGCATCGAGTATTGCTGCGATACCAATATTCGCAGATGGTCTTCCAGAATACGGTGTCAAAACTTTGGATCCCATAACTTTCCACAAAATCGACGCAAGTTCACCAAGTTTGAAACTAATTTTAACTGATGTCACATTCAAAGGCCTTAAAAATTGTCAAGCTAAGGAAAGCGGAAGTCAACGTCGAGGTTGACGTTAATTTCGAATCTGCATATTGGGAGATCAAGCAATGGAAACATTCTTACGAGTT…	687	pxa36a04
Px-0150.2	1	CCTTTTTCAACNTTGTAAAATTTAAAATAATGAACGTAAATAAAATAAGTCTTAAGTTCTAAGGGCTCGAGGGCATAGTTTTTTTTTTTGTTAATGCGGGAATGCGTTTTTGCTCTTCGCCGTCTGTGCTGCGGGGACAACAGGGACGGTTTCGTGTGGGACTCCTGGCCCTGGGGTTAAGGTCGGACTAAACACTAAGCCCCGCGGTGTTCTACTTCGCCCGACCGGACCGTGGCATCTATCGAGGGCTTTATTAGGGAAAGCGGAAGTCAACGTCGAGGTTGACGTTAATTTCGAATCTGCATATTGGGAGATCAAGCAATGGAAACATTCTTACGAGTTGAAAGATAACTCAAAAGTTGTTTTCGAAAATCTATTCAACGGCAACGAAGTTTTGGC…	589	pxa9l15
Px-0151.1	1	TGGGTGTCGTAGAGTACTCAAGATCAAAGTGGTTTCGAATACGCCATGGCTGTCATGAAGATGTGTGATATCCTCCACTTAAGACACACAAAGATCTGGTTGCGACCTGACCTGCTTTTCAACTTCACTCAATACGCTAAAGTTCAAAACAAACTTCTTGACGTCTTTCACGGACTAACCAAAAAGGTCATCACAAGGAAGAAGGCAGAGTTTCAATCGGGAAAGAAACCAACAATTGTTACTGAGGTCGAAGTACCGAAGAACAGTTCATCCAAGACCACATCAGTTGAAGGACTTTCTTTCGGTCAATCCGCTGGTCTTAAGGATGATCTGGATGTGGACGATGATGTTGGTCAAAAGAAACGTCTCGCTTTCCTCGACTTACTTCTAGAGAGCTCA…	1482	pxa41e13
Px-0152.1	2	CGAAAACTGCTACACGTGTTCTGTAGGGCATTAAAATGGCAGTAACTAAGAAACCCGCGCCTAAAAAGGCCCAATTGCATCAAAAGGGTAAGAAGGGAGTTAAGGGTGGTCAAATCCGCGGTAAAGGAATGAAAAGGAAAATCAACTTGAAGTTTACAATTGACTGCACACACCCCGCTGAGGACAGCATCTTGGATGTCGGCAACTTCGAGAAATACCTCAAGGAGCATGTAAAGGTTGAGAACAAAACAAATAACCTAGGAAATCACGTTGTCATCGCTAGGGACAAGACGAAGGTTGCTATCAACGCAGACATTCCCTTCTCCAAGAGGTACCTGAAATATTTGACAAAGCGGTACCTCAAGAAGAACAACCTCAGGGACTGGCTGCGTGTGGTTG…	515	pxa14o09,pxa18j23
Px-0154.1	2	GACCAAAGCCGCGGGTCAGGGTACGCGCGCTCGGCTGACGACTCGCCCTAATAATGCCGTGGTCTCAACACTATTTCAGCCGGCAGCCGACTGCTCGTCCCTTGCCGATTTTTTCTAATGTAACTCCGAAAAACAATTAAATAAAGAACCAAAAACCGAAAAAAAAAAAAAAA	173	pxa52i11,pxa53i11
Px-0156.1	7	ATCTGCCTCCGGGTCTAAACCCGCTGAGAAGAAGCCTGCAACTGCTAAAACTCCAGCAGCTGCTCCTAAGGCCGCCACTACTGCTTCAACGAGCAGTGCCCCTAAGCCGGCAACAGCTAAAACTCCTGCCCCTGCGCCCAAGGCTGCCGCACCTAAGTCAGCGCCCGCAGCAGCAAAGCCTGCTGCAGCGAAACCTGCTGCTGCGAAACCTGCTGCGGCTCCTGCGGCTAAGCCAGCTGAGCAAAAATCAACAGCAACACCTACAGCTAAGCCAGGCTCTGCTAAAGCAGCTGCTCTAAAGGCTAAGTCAAGTGCAAAACCCTCAGCCAAGAAGGCCGCGTCTGCTGCTAAGCCCGCAAAACCTAAACCAGCTGCCACTAAATTGAAAATTGCACCGAA…	914	pxa1h11,pxa20f22,pxa20m12,pxa20m23,pxa20n11,pxa21m12,pxa43i05
Px-0157.1	3	TTCGCAGAATTCAGTATATCTAGTTTCAGAAATGGCACCCCCATACTATGCAGATCTGGGCAAGAAGGCCAATGATGTCTTCAGCAAAGGCTACCACTTTGGTGTGTTCAAACTTGACCTGAAGACAAAGAGTGAATCCGGTGTTGAATTCAGTAGTGGCATCACCTCCAACCAGGAGAGTGGCAAGGTATTTGGTAGCCTTTCATCCAAATATGCAGTGAAGGACTATGGTCTAACATTCACAGAAAAATGGAACACAGACAACACCCTTGCCACCGATATCACCATTCAAGACAAAATTGCCGCCGGCCTCAAAGTCACCCTTGAGGGTACTTTCGCACCACAGACTGGGAGCAAGACAGGTAAACTGAAGACATCCTTTGCCAATGAGACTGTGGC…	1273	pxa36o20,pxa49l18,pxa50l18
Px-0158.1	6	AATATATAGAAAATGACGTCAGCTAAAGTGATGTGTCTGCTCGCACTGGCGCTGTTCGGGAGCGCCGCGGCACAGCCCTCGAAGCCCGCATTCTGGAAGGGCACCCCCATGGACAGCATGGTCGAGGAGATGAGGTCCGGATGCGCGGAGGGATCTGACCCTACCGCATGCATCAAATACAAGGTCATGTCTCTCTTAGACAGCATCTTCAAGAAGGACTCTTTCCAGATTTCTGACGCAGTCGAAGTGACCAAGAACGGCGCCGGCAACGACTTCAGCGGCCGCTCCTCTGGCGACTTCTTCGACGGCATCGAGAATTACATCCAGTCCCATGACGTCACCTTCCAGCTGCCCATCGCCGACACCAAAGTGACCGTCAGCCCTAGAAACCTTGACAAC…	1053	pxa29g05,pxa31j14,pxa36k14,pxa47o18,pxa54j03,pxa7j02
Px-0158.2	1	AGGTCAAAGAAATATATAGAAAATGACGTCAGCTAAAGTGATGTGTCTGCTCGCACTGGCGCTGTTCGGGAGCGCCGCGGCACAGCCCTCGAAGCCCGCATTCTGGAAGGGCACCCCCATGGACAGCATGGTCGAGGAGATGAGGTCCGGATGCGCGGAGGGATCTGACCCTACCGCATGCATCAAATACAAGGTCATGTCTCTCTTAGACAGCATCTTCAAGAAGGACTCTTTCCAGGTACTTAGTCAAAACATTGTAAATAAAACTGTCTCAAATGTGTGTAGTCTTATTAATTATTTGTTTTAGATTTCTGACGCAGTCGAAGTGACCAAGAACGGCGCCGGCAACGACTTCAGCGGCCGCTCCTCTGGCGACTTCTTCGACGGCATCGAGAATTA…	1293	pxa5e20
Px-0159.1	5	TCGGCGCGCGCACAAATCGGCCGCTAAATTCTGAACATTTTCGGAGTGTTATTTTTGAAATTTTTCCTATAGAAATTATTGGGTGTCAATGACAAAATCGAAGAGAAAATTCGCGATCACCGACAAATTTTTACCCAGGCTCGCTAAAAACCTGTGCACAAGGAAAGGCAGCCGTCGAGCGAACACCGGTAACCGTCTGGAACACGCGGTGCTTACCCACATTCAGCACGTGCCATAGACAGCCAGCAACCGCTACATCACCATCCATCTCCATCGGCTCGTACTGACTCAGTGAAGACTAACAGCAGCAATGGCCCGCGGTGACGACTGTAAGACCGCGTCTAGAGCTAATCAAGCCTGCAAACAATTCGACGTCACCGCTCCTTTCAAGAAGCCTAT…	884	pxa26c10,pxa38o11,pxa44b13,pxa47o21,pxa51m14
Px-0162.1	1	GGCGTATCGTAGTATATTTTATTGACAGAAAAATCAAAAACCACTCCAATATGGTGAATTTTACGGTAGACGAGATCAGAGGGATGATGGACAAGAAGCGGAATATCCGCAACATGTCCGTCATCGCCCACGTAGACCACGGCAAGTCGACACTGACAGACTCACTGGTGTCTAAAGCCGGTATTATTGCAAACGCCAGGGCCGGCGAGACACGGTTCACCGACACCCGCAAAGATGAACAAGACAGATGTATCACCATCAAATCCACTGCAATCTCTATGTTCTTTGAACTTGAAGAGAAGGATCTGGTCTTCATCACAAACCCTGACCAGAGAGAAAAGGGAGAAAAGGGTTTCTTAATTAACCTGATTGACTCACCTGGACACGTTGACTTCTCTT…	2839	pxa28l05
Px-0164.1	1	ATTATTTTTTTTTTAGAATCAGCCATGAGGCATCATATGATGAAGCTACTCTTCGGAGTAAGCTTACTCGCTTTTGCCAAATGCGGCCCACCTGGAAAGCCATCCCTGGGTTGGGGTGAACGAACCTTCGCGATAGTTGAAGTTAATCAAGCAGCAACAGCATACAATCAGCTTGTTACCANAAAAGATGGTGCTGACGTTACAGTAACATGGAACGTGTGGTCTGGAGATCCTGCTGACACCGCCNGAGTTCTACTANATGGAGATGAATACTGGTCTGGAGCATCAGGAGCTGCAACTACNGCCACATTCAAAGTGACGAAAGGAGGCAGATATCANATGCAAGTTGAACTCTGCAACTCTGACGGATGCTCTTCCAGTGAGCTAACAGAGATCGTG…	1370	pxa26f03
Px-0165.1	1	TGGGAATGTGAGTTTTGTAATTTTTCCGAAATAATCCAAAGAAATCATAATCCATCCAAGATGGGTAAGATAATGAAGCCAGGTAAAGTGGTGCTGGTCCTCAGCGGCCGGTACGCGGGCCGCAAAGCCATCGTAGTGAAGAACTACGACGAGGGCACGTCAGAAAAGCCATACGGTCACGCTTTCGTCGCCGGCATTGACAGATACCCACGTAAAGTTCACAAGAGGATGGGCAAAAACAAAATTCACAAGCGCTCCAAGATAAAGCCTTTCGTCAAGGTTGTGAACTACAATCACTTGATGCCTACACGTTACTCGGTAGACTTCAGTTTTGAGAAGTTAAGCGCAAAGGACCTCAAGGACCCCGCCAAACGTAAGAAGCTCCGTTTCAACACCCGT…	516	pxa50g07
Px-0167.1	5	ACTAAGTTACGACGTATCGATCCCCTGCCCCCGTACGATGAGACCACGCCGTCGAGGACGGTCGTCGCCGTCCGGATGCCGATAGACAAACCCTCGGTCGAGAACGTATCGAGGCTGTTCGCGGCTTCCTGGCCGGCCACGGCGGCCTCGGTGGCTACGGGGGCGGCTTCGGAGGCGGCTTCGGGGGTGGCTTTGGGGGAGGATACTCCGCGCCCGCGGCGCAACTCGTCACCGTCAACAAGGTGGTCAATGTGCCCAAGGTGGTGAGCGTGCCACGGGTGGTGACCGTCAACAAGGTGGTGTCCGTGCCGCAAGTGGTGTCCGTCAACAAGCTGGTGTCGGCGCCCGGGTACTCTGCCGGCTACGGTAGCGGGTACTCCTCCGGCTACGGCAGCGGAT…	547	pxa27n24,pxa35m19,pxa39j06,pxa40j06,pxa45f05
Px-0167.2	1	GAAATCCTTCCTGGTAGTACTGTGCGTGGTGGCGTGCGCGGCGGCGGGGGTGGCTTTGGGGGAGGATACTCCGCGCCCGCGGCGCAACTCGTCACCGTCAACAAGGTGGTCAATGTGCCCAAGGTGGTGAGCGTGCCACGGGTGGTGACCGTCAACAAGGTGGTGTCCGTGCCGCAAGTGGTGTCCGTCAACAAGCTGGTGTCGGCGCCCGGGTACTCTGCCGGCTACGGTAGCGGGTACTCCTCCGGCTACGGCAGCGGATACTCCTCCGGCTACGGTGGCAGCTACTCCAGCGGCTACGGCAGCGGCTACGGCAGCGGCTGGTGGTGATTGCCAGCGCCCACAGCAAAGCATAT	356	pxa19l11
Px-0167.3	1	CGCCGACTTAGACATAACTATCAAATCATCACCCTCCAAAGATATCGAAGACGATCGATATTTCAATCGAGATATTACACTCGATTACAGTTTATTCGGACCGCAAATCGATTTGAAAACATCGATTAAAACTTCCGACGAAGATGATCCTCCCGCGTTCACTGTAACTCAGTTGATCCATGCCCAGGATCGATATTTCGATTTATCATCGAGACAAAGTGTTGAGAGTCCGAGTAAGAATCGAGTGAGAACTATAGCGGACAGTTTCGAAGTGCGCAGTGCACCAGGTTCCGGGAAGAGGGTGGACAGGGCGGCAAAAAGTGACAAAGTTAACAATGCGTTTAAAGTGTTGTCCACCGATCGTGTGACATCGCAGTCGCCTCCAGCCAGTCTGCCAGC…	678	pxa47e01
Px-0169.1	4	AATTTAAGTTGACCGCTGGGAAATTCTATAATGACCCCGAGGAAGATAAAGGTCTGCAGACTTCAGAAGATGCGAGATTTTACGCGCTGTCGCGCAAGTTCAAGCCATTCTCTAACGAGGACAAGCCCCTGGTGGTGCAATTCTCGGTGAAGCATGAGCAAGACATTGATTGCGGAGGTGGTTACCTGAAGGTGTTTGACTGCAAGTTGGACCAGAAGGACATGCACGGCGAAACTCCCTATGAAATTATGTTTGGACCTGACATCTGTGGTCCTGGTACCAAAAAGGTGCATGTCATCTTCAGCTACAAAGGCAAGAACCATCTGATCAAGAAAGACATTCGCTGCAAGGATGATGTCTACACGCACTTGTACACGCTGATTGTGAAACCTGACAACA…	1707	pxa32e16,pxa3l08,pxa8m01,pxa9e10
Px-0169.2	3	GGCTGACTGCGTATAACAAAATGAGGGCTTTAGCGTTAGCTTTTGTCAGTTTACTGGCAATTTATTCTGTTAATTGTGAAGTGTATTTTGAAGAGAAATTCCCCGATGAATCATGGGAATCCAATTGGGTGTACAGTGAGCACCCCGGCAAGGAGTTCGGCAAATTTAAGTTGACCGCTGGGAAATTCTACAATGACCCCGAGGAAGATAAAGGTCTGCAGACTTCAGAAGATGCGAGATTTTACGCGCTGTCGCGCAAGTTCAAGCCATTCTCTAACGAGGACAAGCCCCTGGTGGTGCAATTCTCGGTGAAGCATGAGCAAGACATTGATTGCGGAGGTGGTTACCTGAAGGTGTTTGACTGCAAGTTGGACCAGAAGGACATGCACGGCGAAACTC…	2009	pxa40a09,pxa52m08,pxa9d10
Px-0171.1	4	GACAGACGTGTGACAGACATCGTGTGTGATCATTGTATAATTTTTAAAAAGTTGCTGATTATTATTTAGAAATTTTAGTTATTGGATAAATTCTAGTGAAAAGATTACAATTACAAGATGCAGATTTTTGTGAAGACCTTGACGGGCAAGACCATCACCTTGGAGGTGGAGCCTTCGGACACAATTGAGAATGTTAAGGCCAAGATTCAAGACAAAGAGGGCATCCCCCCAGACCAGCAGAGATTGATCTTTGCCGGCAAACAGCTGGAAGATGGACGCACATTGTCCGACTACAACATCCAGAAAGAGTCCACCCTGCACTTGGTACTCCGTCTGCGTGGTGGTATGCAGATCTTCGTCAAGACCTTGACTGGCAAGACCATCACATTAGAAGTTGAA…	1087	pxa21f04,pxa26l05,pxa30n22,pxa52a13
Px-0172.1	1	TGTCTTTCAAAGTAGTTGTTGTCGTCNGTCTGTGCATTGTCACAGCGGCAGCATCAAGACATGTCAATTTCTATAGAAGAGACTACACTTACTTCGAGGAATACGATGCATTCTATAAATTACACTGGGGTAAAGGAGAGAAAAATTGGCAGGAAGGTTACTTAACATGTGACGATGAAGGTGCTCAGTTATTTTACCCTGCTAATGACGAAGAATGGCGGGTTGCTGCTAACCTCACCGAGTCAGTGGTCGACTTGGAGCATATTTATGTGGGTGTCCATGACGAATTTGGTCGTGGTGATTTCCTTACCACCGATGACCTTTCTCATGTTTTTGATAATGAAGATAACACGCGGCCAGCAAACTTTAAGTGTGGGCTCATGTCTGTCAAAACAGGCA…	849	pxa4h23
Px-0173.1	1	CNAGCGGTGAAGGCTATCACNGGAGGTGTGACAATCCTAAAGGGTCAGCTGATCAAGGGAGGAGGTGCGTTAGCCGCTAGTCTAGGCAGAGTGATATCATCTAAAGGTGACGTGGTCAGCAATCTTGGAAAGAAGATCGTAAGCTCTGCAGCTTTAAGTCATAAGAAACCAGCAGCGGCGGTAATATACGGTCCTCCACCTACCTCGCACGTAGAGTACGGACCACCGCCCAGCGCCTACGCGGCGCCCACCGCGCCCGCANCACTACCCGCACACCTCCTCCGCCCTCGCCGCGCCTACAGGCTTCGCAGCGCACAAATACCCTTCGCACATCGACGGACGAGGGAAGCTTGCCGGAGTGCACGCGGGCGTCGTGATACTAGCGCCACTGGGTGCCAC…	877	pxa24d08
Px-0179.1	1	TACTCGACGTGGGCCAAGCACGACGCCTCTCGCGAACACCTGACGTCATCTTACAAGCGCGAGATTTAAAAAAAAATTATAAATTCATAAAACATTCTAGCACTTCATTGCGGCAGGATGGCGGTCAAACTTACACTGTCATTGCTGGCTCTCTTAGCGGTTGCAAATTGTGCGAGTTTCTTAGATTACCTTGACTGGGATGGTGGAAAAAAGCTGATAGAAGTGCAGAACAAAGGAATTCTCAGCCGAACAGAAACTGCATGTGCAAAGGCCCCGCTTGCATTTGCTGTGTTGATTTTAATATTACTATCGTCGATCTTGGTGGTCCAGGTTGTGTACATATGAAATACTTATCTCCTGAGGACGGATTCTCAGTTAAGGTCTCGTATGGAAAAAGTC…	915	pxa10k03
Px-0183.1	1	TCTATGGCTCAATATGATTCGCCTACTCCACCAAGACTACAAATCCCCGGAGCCGTCCCGATTAGGCGGACCGCGGCAAGGCGGCTTCAGACAAGGAAGACTGCAAGCGACCGGACCGCTCCCCGGCGTAGTAAACAGAATTAGGAGACCTGGACTGGCCAGGCCATCGTTCAAATCTGTAGATGCCGCTCCCAGGCCGAGTCTACAATCTCTGGAGGAAACGGCAAAACCAGTCACCGAAGAACCAGAAGACGAAGTGGACATCAACACACCCACAGCTTTTGTTCCTAATGCTTTCTCTACAGCTGAGCCACAAAACGACTACTTTGACATCACTACTACATCACAGCCCATCAAATTCTAGGGAGAAGAAGCCAGTAGCCCAAATCATCAGAAAGT…	834	pxa38b10
Px-0184.1	1	CTTCAGATTTAGAAGTCGATGCACAACAAAATCAAACAACCGTCAAGAGCATAAGCAAAAGAGAAGCGACTACTGAAAAACAGGATGACACTGACAAAGAAGCTGAACCACGCGTCTTCGGACTGGCCGGCTACGGCGGCAATGGCGGTAATAACAACAAACAAGTGCAGCCCACGTTTGGTGTCTCTTTTGGGTTGCCCCAGCCTTCCCACGGTGGATATCCCATAAATCCCTTCAATGCTAATCCCATATACAATCCTTATGGTCCAGCTTTGAATGGTGGTGGCATTAATTTAGGATTGCTCTCGGTTAACCCTTTACTAGCCGTCCAAGTGACCAAAAATGATTACGGGGAAAAAATAGTAAAACCATTTGTCAATTTACACGTTACGCCTAACG…	1575	pxa36o07
Px-0190.1	6	AGGTTGACAACACAAATACCATACAAAATGTTCAAGTTTGTAGTTCTCGCTTTGTTCGTGGCGGCTGCGCACGGCAGCGCTACCCATGGTGACTACACCAGCTTCTCGTACGGAGTATCGGACCCGCACACCGGCGACGTGAAGAGCCAGCAGGAGACTCGCGTCGGTGACAGCGTGGTTGGCCAGTACTCGCTGCTGGAATCCGATGGCCACCGCCGCACCGTCGACTACGCCGCTAACGCACACTCCGGCTTCAACGCCGTCGTGCGCAGAGAGCCCGCTCTGGTTGCTCATGCCGCTCCCGTTGCCCACGCCGCTCCCCTGGCGTACGCTGCCCGTGTCGCTCCCGTAGCGTACGCTGCCCACGCCGCTCCCGTAGCATACGCTGCCCAGGCCGCT…	913	pxa14h05,pxa18j12,pxa1g20,pxa24n14,pxa33m18,pxa9c02
Px-0190.2	3	CACAAATACTATATAAAATGTTCAAGTTTGTAGTTCTCGCTTTGTTCGTGGCAGCTGCGCACGGCAGCGCCACCCATGGTGACTACACCAGCTTCTCGTACGGAGTATCGGACCCGCACACCGGCGACGTGAAGAGCCAGCAGGAGACTCGCGTCGGTGACAGCGTGGTTGGCCAGTACTCGCTGCTGGAATCCGATGGCCACCGCCGCACCGTCGACTACGCCGCTAACGCCCACTCCGGCTTCAACGCCGTCGTGCGCAGAGAGCCCGCTCTGGTCGCTCATGCCGCTCCCGTTGCCCACGCCGCTCCCCTGGCGTACGCTGCCCGTGTCGCTCCCGTAGCGTACGCTGCCAACGCCGCTCCCGTAGCATACGCTGCCCAAGCCGCTCCCCTGGCAT…	894	pxa20p10,pxa33c03,pxa53i21
Px-0190.3	2	ATGTTCAAGTTTGTAGTTCTCGCTTTGTTCGTGGCGGCTGCGCACGGCAGCGCCACCCATGGTGACTACACCAGCTTCTCGTACGGAGTATCGGACCCGCACACCGGCGACGTGAAGAGCCAGCAGGAGACTCGCGTCGGTGACAGCGTGGTAGGCCAGTACTCGCTGCTGGAATCCGATGGCCACCGCCGCACCGTCGACTACGCCGCTAACGCACACTCCGGCTTCAACGCCGTCGTGCGCAGAGAGCCCGCTCTGGTTGCTCATGCCGCTCCCGTTGCCCACGCCGCTCCCCTGGCGTACGCTGCCCGTGTCGCTCCCGTAGCGTACGCTGCCCACGCCGCTCCCGTAGCATACGCTGCCCAAGCCGCTCCCCTGGCATACGCCGCCCGTATCGCT…	886	pxa39j03,pxa44m13
Px-0191.1	4	GCGCCGCGAGTCGAGAGTACAATATTGAGATGTCGTGCTAGCGCGGCGCGCCCCCATGGTGTACCCCGAAGCCTCCCGCTGGGGCGCGCCCGACGCGATAGCGCCCCTCTACGATGACGTCTACCGAGACGGCGTGATATCGACGGTGAACGTGGTGGAGGCGCTGCAGGAGTTCTGGCAGGCGAAGGCGTCGCGGGGCGCGGGGGGTGCGGGCGCGGGTACTGCGGCCGGAGCGCTCGTCATCTACGAATCCGTGCCCGCCGCCCACCCGCCCTACGTTTGCTACGTCACGCTACCCGGCGGCGCGTGCTTCGGAAGTTTTCAGAATTGTCCTACAAAAGCGGAGGCGCGGCGGAGCGCGGCGAAGATAGCCCTAATGAACAGCGTCTTCAATGATCA…	993	pxa1c06,pxa27k16,pxa4i07,pxa53p13
Px-0192.1	1	CTAAACTTTGCGCGTCCGGCCTTTGAGCCTCTAATCTTAGGAAAAACTGGACAAATAACTATTAATCAAATAAAATGGCACCAAAACAGAGAATGCGCATCGCTAACGAAATTGCAAGCAAGAACATCACAATGCGAGGAAATGTACCTAAAACAACTAAGGAAAAAGATGACCAGTACCCCGTAGCACCCTGGTTATTGGCTCTCTTTATCTTTGTAGTATGCGGATCTGCGGTCTTCCAAATTATACAATCGATCAGGCTCGCTTAAAACTAATGACTTTCCGACTGATAATTTAGTGTCCAGTGTTAAGGTGCTTGTGGCATTTCCATCTTTAAAGCAGTCTTCTAGAACCTTCTAGACTTCCTGACCTAACATAACCTAACATTCTATATGCCAC…	764	pxa5m14
Px-0193.1	7	GACATCACTCGCAGCCCACTGACCAGTGCAACAACCCACAAGCAACAAACAACAAAACGACATTATGAAATCCTTCATTGCAGTCCTGTGCCTGGTGGCGAGCGTGGCGGCCGGTAACGTGCGCGAAAAGCGCGGCTTTCTCAGCGGCCTGCACTCCGCCCCAGCCTACTCCGCCCCCGCAGTCAGCTACTCCGCTCCTTCCATCAGCTACTCCGCCCCTGCCATCAGCTACTCACCGCCCGCTGTCAGCTATGCCGCCGCTCCTGCCGTCAGCTATTCCGCCGCTCCTTCTGTCAGCTATGCCGCCGCTCCTTCTGTCAGCTATGCCGCCGCTCCTTCTGTCAGCTATGCCGCCGCTCCCGCGGTTAGCTACGCCACCGCGCCAGCGGTCAGCTACAG…	677	pxa21b09,pxa22b09,pxa32d03,pxa38h18,pxa4f12,pxa54o14,pxa6a24
Px-0194.1	2	ACACTTTGTGACTTTCACGCGAGCAGTGCACATTTGCTCAAAATGTATAGGCTCATGGTATTTGCGTTTGTGATAGGGGCAGTGGTGTGCCAGCAGCAAGAGGGCGGACGTAGGGTTCCCAAATATGCGGGAGACCCCAAAACTGCCGCCATCCTACAGGAAGCGAGGTATTTAAGTGGCAACGGAGCATTCGGTGCAGCGTACCAACAGGAGGACGGCATTGACTTCAAGGAGGAGACCGATCCTGATGGCAACAGACGTGGTAGCTACTCATACATTGATCCGACCGGACAAAGGAAGACCGTGAACTACGTCGCCGGTAAAAATGGATTCCAAGCCAGCGGCGACCACATCCCGACAGCGCCGCAGCCCGTTGCGCCAACTCCTGGATACACACCG…	1264	pxa21b18,pxa48m15
Px-0194.2	2	TGTATAGGCTCATGGATATTTGCGTTTGTGATAGGGGCTGTGGTGTGCCAGCAGCAAGAGGGCGGACGTAGGGTTCCCAAATATGCGGGAGACCCAAAAACTGCCGCCATCCTACAGGAAGCGAGGTATTTAAGTGGCAACGGAGCATTCGGTGCAGCGTACCAACAGGAGGACGGCATTGACTTCAAGGAGGAGACCGATCCTGATGGCAACAGACGTGGTAGCTACTCATACATTGATCCGACCGGACAAAGGAAGACCGTGAATTACGTCGCCGGTAAAAATGGATTCCAAGCCAGCGGCGACCACATCCCGACAGCGCCGCAGCCCGTTGCGCCAACTCCGGGATACACACCGGATCCTCGCTACAACTCTCCGGACTACAAAGCACCTCAGTAC…	785	pxa46l14,pxa47l14
Px-0194.3	2	ATGTATAGGCTCATGGTATTTGCGTTTGTGATAGGGGCAGTGGTGTGCCAGCAGCAAGAGGGCGGACGTAGGGTTCCCAAATATGCGGGAGACCCCAAAACTGCCGCCATCCTACAGGAAGCGAGGTATTTAAGTGGCAACGGAGCATTCGGTGCAGCGTACCAACAGGAGGACGGCATTGACTTCAAGGAGGAGACCGATCCTGATGGCAACAGACGTGGTAGCTACTCATACATTGATCCGACCGGACAAAGGAAGACCGTGAACTACGTCGCCGGTAAAAATGGATTCCAAGCCAGCGGCGACCACATCCCGACAGCGCCGCAGCCCGTTGCGCCAACTCCTGGATACACACCGGATCCTCGCTACAACTCTCCGGACTACAAGGCACCTCAGTAC…	1070	pxa45k05,pxa46k05
Px-0194.4	2	CGCCGCCCCCAGGAACTACGGAGGTAAACCCAGTGTGGACGATGGACAGTACCACCCTGAACTCTATGAAACAGAGAACTACGGTAACTCTCAACCTCAGTACCAATCACAAGCTCAATACCAGGCACCCCAGCCTCAGTACCAGCCGCAAGCGCAGCCTCAATACCAGCCGCAAGCGCAGCCTCAGTACCAGCCGCAGTCACAGTTCCAGGCTAATACCATCTACCCTGGTGTGCAACAAGCTCAGTACAGTGGACTGTCATCTCAGCAATACGATAACTCCGCCTACCAGCCCGAGACTCGCCAGCAGTACTATGAGCCGACAACGCCACCCCCCAGCCGATTTTTCCCCCCCGGCAAGTTCAGTCTGAACAGAGCGCCTGATGGTTATACTTACTC…	709	pxa52p22,pxa53p22
Px-0194.5	1	ATGTATAGGCTCATGGTATTTGCGTTTGTGATAGGGGCAGTGGTGTGCCAGCAGCAAGAGGGCGGACGTAGGGTTCCCAAATATGCGGGAGACCCCAAAACTGCCGCCATCCTACAGGAAGCGAGGTATTTAAGTGGCAACGGAGCATTCGGTGCAGCGTACCAACAGGAGGACGGCATTGACTTCAAGGAGGAGACCGATCCTGATGGCAACAGACGTGGTAGCTACTCATACATTGATCCGACCGGACAAAGGAAGACCGTGAACTACGTCGCCGGTAAAAATGGATTCCAAGCCAGCGGCGACCACATCCCGACAGCGCCGCAGCCCGTTGCGCCAACTCCTGGATACACACCGGATCCTCGCTACAACTCTCCGGACTACAAGGCACCTCAGTAC…	1179	pxa41g02
Px-0194.6	1	TGTATAGGCTCATGGTATTTGCGTTTGTGATAGGGGCAGTGGTGTGCCAGCAGCAAGAGGGCGGACGTAGGGTTCCCAAATATGCGGGAGACCCCAAAACTGCCGCCATCCTACAGGAAGCGAGGTATTTAAGTGGCAACGGAGCATTCGGTGCAGCGTACCAACAGGAGGACGGCATTGACTTCAAGGAGGAGACCGATCCTGATGGCAACAGACGTGGTAGCTACTCATACATTGATCCGACCGGACAAAGGAAGACCGTGAACTACGTCGCCGGTAAAAATGGATTCCAAGCCAGCGGCGACCACATCCCGACAGCGCCGCAGCCCGTTGCGCCAACTCCTGGATACACACCGGATCCTCGCTACAACTCTCCGGACTACAAGGCACCTCAGTACA…	1040	pxa39a19
Px-0203.1	4	GCACAATGGGTGATATTGAAGATACACACTTTGAGACCGGTGACTCCGGAGCCTCCGCCACCTTTCCTATGCAGTGCTCTGCTCTGCGCAAGAACGGTTTTGTCATGCTGAAGGGGCGCCCCTGCAAAATTGTTGAGATGTCCACATCCAAGACTGGAAAGCACGGCCACGCTAAGGTTCACTTGGTCGGAATTGATATTTTCAACGGGAAGAAATATGAAGATATCTGCCCCTCCACTCACAACATGGACGTGCCGCACGTGAAGCGTGAGGACTACCAGCTGACTGACATCTCTGACGATGGCTACCTCACCCTGATGGCGGACAACGGCGACCTGCGCGAGGACCTCAAGATCCCCGACGGCGACCTCGGCACCCAGCTGCGCTCAGACTTCGACA…	1436	pxa31n12,pxa3c10,pxa50j21,pxa7p01
Px-0203.2	1	CCCGTCGGTCACATATCATTTCAACAGTAGTTAAAGCTCCATAACACAGCACAATGGGTGATATTGAAGATACACACTTTGAGACCGGTGACTCCGGAGCCTCCGCCACCTTTCCTATGCAGTGCTCTGCTCTGCGCAAGAACGGTTTTGTCATGCTGAAGGGGCGCCCCTGCAAAATTGTTGAGATGTCCACATCCAAGACTGGAAAGCACGGCCACGCTAAGGTTCACTTGGTCGGAATTGATATTTTCAACGGGAAGAAATATGAAGATATCTGCCCCTCCACTCACAACATGGACGTGCCGCACGTGAAGCGTGAGGACTACCAGCTGACTGACATCTCTGACGATGGCTACCTCACCCTGATGGCGGACAACGGCGACCTGCGCGAGGACCTCA…	606	pxa1l03
Px-0204.1	1	GCGCGGCCATCACGCGGACATTGGCGGGTTAACGCCGGGCTCCATGCCGCCGCACTCCACACATCTCGCACAAGAGGGCGCTGCATTCAAATCCTTCCTATTAGTTGATGGTGGACATTTTAATGAAGACAACTTAGTGAATGAATTAATGGCTCCAGGCAAGGAGCCTGGTTGTTCTGGCACTAGGAACTTGGCTGACAACTTATCAGATTTAAAGGCTCAAGTTGCTGCTAATCAAAGAGGCATACAGCTGGTGTCAGAACTAATAGACCAGTACGGTCTAGATGTAGTGCCCACGTCGCAACGGTTTCTTCGCTCATCCCGATCCTTCCGTCTGCAACGTTTTCTACAACTGTATCGAGGGTGACGCTATTGAAGTCAAATGTACCGCCGGCCTTC…	803	pxa37a02
Px-0206.1	2	ACTCACTGTAGTGAATAGTGATTTTTCTTCTCTGTGTAGTGACCAAAGAATTAGCCGTAGAAAAATGCCTGGCGGTCGTCCTCTTTGGCAGCGTGCTGGCAAGCGTGAGCCAGAAAAGGAAGTTGAGGCTCAAAAATGGATAGAGGCGGTGATCGGAGAGAAGTTTCCCGCCGATTTACCTTACGAGCTGGCACTCCGCGACGGCATCATCCTCTGCAAGCTGATGAACAGGCTGCAGCCCGGTATCATCACCAAGGTCAACGTCTCCGGCGGCGATTACAAATATATGGACAACATTAATCAGTTCCAAAATGCGTGCGTCAAGTACGGCGTGCCAGACGTCGATTTGTTCCAATCGACTGACCTCTGGGACCAAAAGAACATTGCACTCGTCACACA…	926	pxa3h23,pxa49j18
Px-0206.2	1	AGTGATTTTTCATCTCTGTGTAGTGACCAAAGAATTAGCCGTAGAAAAATGCCTGGCGGTCGTCCTCTTTGGCAGCGTGCTGGCAAGCGTGAGCCAGAAAAGGAAGTTGAGGCTCAAAAATGGATAGAGGCGGTGATCGGAGAGAAGTTTCCCGCCGACTTACCTTACGAGCTGGCACTCCGCGACGGAATCATCCTCTGCAAGCTGATGAATAGGCTGCAGCCCGGTATCATCACCAAGGTCACCGTCTCCGGCGGCGATTACAAATACATGGACAATATTAATCAGTTCCAAAATGCGTGCGTCAAGTACGGCGTGCCAGACGTCGATTTGTTCCAATCGACTGACCTCTGGGACCAAAAGAACATTGCACTCGTCACACAAACGATCTTTGCTCTT…	837	pxa13m04
Px-0207.1	5	GTTCCAAAAATTAATTTATAAAAGAAAATATGTTTCTACATACTGTGTTGATTATAACTTTAGTTGTTTTACAATCCTGCGTTAGCTATGCAAGAGTCGCACCTGATTATATAACCCCATGTGTGGGATTAAAGTCTGCTTGTCTGAAGAAGAATATTCAAGAAACAATTCCGAGATTTGTAAAAGGCATTCCGAGTCTAGCTGTCAATTCCACCGATCCTCTTACCTACGACTATGTTAATGTAGAACTACCCGGTGGCTTGAAAATTGAGTTCAAAGATGGTGTATTAAAGGGACTTAGAAATTGTTTAGTCAACGAAGCCAAATTCCAAAACAATGATGCGGATGTAGAGTTAACTTGTAATGTTACAATTAAAGGGAAATACAAGGCTCAAGGAC…	1118	pxa10b20,pxa22j22,pxa2b24,pxa34p18,pxa53k08
Px-0207.2	1	CGACAATGTTCGTGATGGAGTAACTTATTATGATGTTAAAGATTACAAAGTAAATTATAATATTAATGGAAAAGTACAATTTGCTTTAACAAACCTGTTTAAAGGAAACCCTGAACTAGGTCAAACAGTGTTGACATTCTTAAACGAAAATTGGAAACTTGTAGATGCTGAGTTTGGAAAACCATTAGTCGACATTGTTATTGGCATTGCGTTCAAAAATGTTCAGAAATTTTTTAGTAACATACCAAAAGATGAACTTGTTGTATTATAAGTTGAATATAAATATTACATATAATCCAACTTTAATATCGAAGTAAATAAACGCTTAGAAAACAATGCAGGTAAATATAATAACGCGTAAAGAACAAAAGAATCTGTTGTTTCTAAATTGTTTTCCTA…	584	pxa2f18
Px-0207.3	1	TTCAGTTCCTAAAATTAATTTATAAAAGAAAATATGTTTGCATATACTGTGTTTATAATAACTTTAGTTGTTTTACAATCCTGCGTTAGCTATGCAAGAGTCGCACCTGATTATATAACCCCATGTGTGGGATTAAAGTCTGCTTGTCTGAAGAAGAATATTCAAGAAACAATTCCGAGATTTGTAAAAGGCATTCCGAGTCTAGCTGTCAATTCCACCGATCCTCTTACCTACGACTATGTTAATGTAGAACTACCCGGTGGCTTGAAAATTGAGTTCAAAGATGGTGTATTAAAGGGACTTAGAAATTGTTTAGTCAACGAAGCCAAATTCCAAAACAATGATGCTGATGTAGAGTTAACGTGTAATGTTACAATTAAAGGGAAATACAAGGCTCAA…	1067	pxa18m12
Px-0207.4	1	TTTTAATTCAGTTCCAAAAATTAATTTATAAAAGAAAATATGTTTCTACATACTGTGTTGATTATAACTTTAGTTGTTTTACAATCCTGCGTTAGCTATGCAAGAGTCGCACCTGATTATATAACCCCATGTGTGGGATTAAAGTCTGCTTGTCTGAAGAAGAATATTCAAGAAACAATTCCGAGATTTGTAAAAGGCATTCCGAGTCTAGCTGTCAATTCCACCGATCCTCTTACCTACGACTATGTTAATGTAGAACTACCCGGTGGCTTGAAAATTGAGTTCAAAGATGGTGTATTAAAGGGACTTAGAAATTGTTTAGTCAACGAAGCCAAATTCCAAAACAATGATGCGGATGTAGAGTTAACTTGTAATGTTACAATTAAAGGGAAATACAAG…	838	pxa17m17
Px-0208.1	6	CGCTTTAAAACAAACCTTTTTTAATTTGTGCCAGTTACATCAGGCAAAGTAAAAAATGAAGCTAAAGACAGACCTTTTAGTCCAGCCTTCAGGTGAAATATCGAAGAAGATTCGAGAAGAATTAAAAGAAGATGTTAACACCCGCTATAAGGATTTAGCAGCGATCAAGGAATGGTTACGGAAACAACCGCATTTACCCGATGAATGGGAGGATATGCCGTTACTGACATTCCTGCGCGGCAGTAGTTTCTCTCTGGAGAAATGTAAACGCAAACTGGACATGTACTTCACGATGCGCGCTGCCTGTCCTGAATTCTTTACTAACCGTGATGCCACCAGTCCTGAGCTTAGAGAGATCTTGAAGGGAAAACTGCAAGGACCACCTCTTCCTGGTGTCAC…	1512	pxa18d01,pxa19d01,pxa26o02,pxa37b15,pxa45p09,pxa49g18
Px-0208.2	1	ACACCGCATTTACCCGATGAATGGGAGGATATGCCGTTACTGACATTCCTGCGCGGCAGTAGTTTCTCTCTGGAGAAATGTAAACGCAAACTGGACATGTACTTCACGATGCGCGCTGCCTGTCCTGAATTCTTTACTAACCGAGATGCCACCAGTCCTGAGCTTAGAGAGATCTTGAAGGGAAAACTGCAAGGACCACCTCTTCCTGGTGTCACTCCGAATGGCAGACGAGTCACAATATGTCGAGGTGTCCATCCTAGTCTGGATGGTCAGCAGATCACAGACACTTTGAAGTTGGCGCTGATGGTAGGCGATGTGAGGCTTATGGAGGAAGTGCAAGGCGTGGCTGGAGACATCTATGTGCTGGACGCAGCGGTGCTCGGGCCCAGCCTGCTCGCT…	1340	pxa27f09
Px-0209.1	3	GTTCGCACGTCGCCTCTACGCCGCGCTAACGCTCATCGTAATAAAGATCGAAAGTGTTCACAAAAATAAAGTTATCATCATGGATATCAAAGTCTTGGATCCTACCGGTGTTTATTAGAAGACGAAGATATTTATATTAAAATAGAGAATTTGATATAAATCAACTCTATAAATATTTTCAAGATGTTCGGTTTGGATCCCACTGGAGTTTATTGAAAAATTAAATTAGAGAATTAATTTTCAAAAAGATTTTTTTGGAAAATTTCTCAAGATGTTTGTGCTAGATCCAACTGGTGTCTACTAATTTTTACGTGTTCTTCGACCAAGTGAAAAATATCAAGATGTTTGGCCTCGATCCAACTGGGGTTTATTAGTTTAGTGAAGTGAAAATCAAGCAAA…	1018	pxa26d04,pxa2p21,pxa3p08
Px-0211.1	7	GTTAGAGACACGTGCGTCAATCACGCCGAAATCTCTAAAATAAGCAAAAATGAGTGAAGGAACGGCAACGATTCGTACTCGTAAATTCATGACCAACAGGTTGTTGGCGCGGAAGCAGATGGTCTGCGATGTGCTACACCCTGGAAAACCTACCGTCAGCAAGACGGAAATCCGTGAGAAGCTCGCGAAGATGTACAAAGTGACACCTGACGTAGTTTTCGTCTTCGGCTTCAAAACGAACTTCGGTGGTGGAAAATCGACTGGGTTCGCGTTGATCTACGACACATTGGATCTCGCCAAAAAGTTCGAGCCCAAACACAGACTTGCACGTCACGGCCTTTATGAAAAGAAGCGACCAACTCGCAAACAGCGCAAGGAACGCAAGAACAGGATGAAGAA…	824	pxa11l13,pxa22g01,pxa23g01,pxa40a07,pxa46k13,pxa5g03,pxa5g04
Px-0213.1	4	GTTCGTTAGAATTTTATATTATTATGAACCGAATACACTAACTTTAAAATAACCGACTTCGTGTGTCTTGCGTACAAGGGAAATCGATTTATTATTTACTTAATATCATCGAGAAACATAATTTGAAGAAGCCATTGACATATAAGGACAACAGCAAACGGATCACAATGTTGAAGATAGGAGTGCTAATATTTTTAATATCATCAACATTGGTGAACAGCCAATGTTTCTACAAGGATGACTCTTCTAAGAAGCTAAGTCCGGAATCAAGGATGTCTCTGTATCGTGGCCAACTGGAATTCACTCTGCATCTATTTAATGAAATAAACAAAATGGTACCCGATGATAATATATTCTTCTCGCCATTCTCCGTGTATCATGCCCTGTTGCTAGGGTACT…	1702	pxa10c17,pxa23o09,pxa25c22,pxa42c22
Px-0216.1	5	ACTTTTTTGTGTGTTTTGGCGTTAGCAGTTGCATCATGCAAGGCTGGGTATGAAGCGAGCGAGTTTTCAAGCAGTGGGGCGGGAGATCACGGCGGGTACGACGGGAACTCTGGAGGAGGTCACAACTTTGTACCTATAACTGGGGGAGGACAAGACTTCTCTGGTGGTCATGGACAAGACCATACCCTTGCGCTCACTCAAGGATCGGGACATGATTTCTCTGGAGGTCAACTAAGTCATGACGAAGGAAATAACCTAGGTGGTCACGAAGCTACAGCTTTCGGAGGCCACGGTGGTGGATCCTTTGGTGGTCAGAGTTTTGGAGGAGATTCGTATCTACAAGCGGCACATGATCTAGGCGGTCATGGCGCAGGATTGGCTGAATTTGGAGGACATAGC…	1212	pxa19f12,pxa22g04,pxa24d15,pxa28i08,pxa5e07
Px-0216.2	2	CACCGCCCTTCCCAAGCATTACCGACATGAAGACTTTTTTGTGTGTTTTGGCGTTAGCAGTTGCATCGTGCAAGGCTGGGTATGAAGCGAGCGAGTTTTCAAGCAGTGGGGCGGGAGATCACGGCGGGTACGACGGGAACTCTGGAGGAGGTCACAACTTTGTACCTATAACTGGGGGAGGACAAGACTTCTCTGGTGGTCATGGACAAGACCATACCCTTGCGCTCACTCAAGGATCGGGACATGATTTCTCTGGAGGTCAACTAAGTCATGACGAAGGAAATAACCTAGGTGGTCACGAAGCTACAGCTTTCGGAGGCCACGGTGGTGGATCCTTTGGTGGTCAGAGTTTTGGAGGAGATTCGTATCTTCAAGCGGCACATGATCTAGGTGGTCATG…	1209	pxa26k07,pxa5n12
Px-0217.1	3	AATATTGTAGTTTCAGTGTGAATTGTGGGATTAAGTGTATTATAATTTTGAGAGTTAGAAAGCTGATGTTTTCTTCTGAGAAGATTTCCAAGAACCATGTGGTGTGAAACAAGTAAAAAGCAGTAGAAAACATAATCTATGGATTCACAGAAATAGAATTTGAACAAAGATAAAATTTTACATTCTATTCATATTTAAAAGAACTAAATGTTGAATAGAACTTATGACCTTTTGCTGATTGCTGAAAAGTAAATTTACAACAAAAATTGATGAAAATAACATAAAAGTAAGTACAAGACATATGCCAAATTCTACATGGTAAGTGGTAAATATTAAGTATTAATAATAATTCCCAAAGCACATATTTCCAGCAATTATTTGAACAATTTTAACCTTTTA…	2289	pxa35b02,pxa47g12,pxa52g19
Px-0217.2	2	AAATCTAACCTTATTTGGTAAGAATATTGTAGTTTCAGTGTGAATTGTGGGATTAAGTGTATTATAATTTTGAGAGTTAGAAAGCTGATGTTTTCTTCTGAGAAGATTTCCAAGAACCATGTGGTGTGAAACAAGTAAAAAGCAGTAGAAAACATAATCTATGGATTCACAGAAATAGAATTTGAACAAAGATAAAATTTTACATTCTATTCATATTTAAAAGAACTAAATGTTGAACTAGAACTTATGACCTTTTGCTGATTGCTGAAAAGTAAATTTACAACAAAAATTGATGAAAATAACATAAAAGTAAGTACAAGACATATGCCAAATTCTACATGGTAAGTGGTAAATATTAAGTATTAATAATAATTCCCAAAGCACATATTTCCAGCAATT…	1218	pxa29g19,pxa52o17
Px-0217.3	1	AAATCTAACCTTATTTGGTAAGAATATTGTAGTTTCAGTGTGAATTGTGGGATTAAGTGTATTATAATTTTGAGAGTTAGAAAGCTGATGTTTTCTTCTGAGAAGATTTCCAAGAACCATGTGGTGTGAAACAAGTAAAAAGCAGTAGAAAACATAATCTATGGATTCACAGAAATAGAATTTGAAGAAAGATAAAATTTTACATTCTATTCATATTTAAAAGAACTAAATGTTGAACTAGAACTTATGACCTTTTGCTGATTGCTGAAAAGTAAATTTACAACAAAAATTGATGAAAATAACATAAAAGTAAGTACAAGACATATGCCAAATTCTACATGGTAAGTGGTAAATATTAAGTATTAATAATAATTCCCAAAGCACATATTTCCAGCAATT…	1997	pxa11b17
Px-0218.1	5	ATATTTGCGTTTTTGGTGAGTGGAACACTTGCCGGATATGTGTACCCAAAACCTACAATACCGTTTAATCTACCTGTAAACACGCCAATTAATCATGATGCAGCGAAAGAATTTTTATCTCAATCAAATGAGAAGGCTGTGTCATATTCAATACCTATAGAAGAATATCATTATTTGAAACAACACAAAGCAGAGCATCAAACTTCCAATGAGGCCCAGACTAATAGCTTTAGAAATGGAGAAAATTTATTATTATTAGAGAAAATAATAAAACATTACGATAATGGTTTTACAAACTTAGAAGAAACAGGAATAGATCACATTGAGAATACAAATGGCAATGGAATAGCCGAAGAAGTACTACAGCATACAGGATCTCCAAATATCGTTTCTATTAAT…	2515	pxa1l08,pxa3g23,pxa25j12,pxa49k17,pxa54i09
Px-0218.2	2	AAATTTGATTTGGCACGTCTGAAACAAGAGTATTCTTTTTACGTGAGAAGTTAAAGGCTGGTTTCTATACGTTCTTTCACAAGGACACACAAATAACTGTCAAAAATGTCATATCTATCTATGTATTCCTAAATTGAATTTCGTAAATTCACCGCCGGCAAAGATCGGTGGCAAAAATAAATCCCTACAGACCTGTTTATTGTATTGCATAATCCCTTTTTCTATCGAATATCGAATACTGGTAGACCTCGTCAAATGGATTTTTATTTGGATGCGCAAATAGAGTATTGTGCCAAGAAATGTGTTTTCATCCAGTTTTGGCTGAAACACTAAAATGTACAGCATACCGATTTATTTATGACATATCCTTATAAGTATACATAATGTTCGTATGTCTCA…	820	pxa29a23,pxa39i11
Px-0218.3	1	TATTTGCGTTTTTGGTGAGTAGAACACTTGCGGGATATGTGTACCCAAAACCTACAATACCGTTTAATTTACCTGTAAACACGCCAATTAATCATGATGCAGCGAAAGAATTTTTATCTCAATCAAATGAGAAGGCTGTGTCATATTCAATACCTATAGAAGAATATCATTATTTGAAACAACACAAAGCAGAGCATCAAACTTCCAATGAGGCCCAGACTAATAGCTTTAGAAATGGAGAAAATTTATTATTATTAGAGAAAATAATAAAACATTACGATAATGGTTTTACAAACTTAGAAGAAACAGGAATAGATCACATTGAGAATACAAATGGCAATGAAATAGCCGAAGAAGTACTGCAGCAAACAGGATCTCCAAATACCGTTTCTATTAATG…	1566	pxa17c16
Px-0220.1	2	GGCATTTCAAGAATCATAGAAGGATTTGGTTACCTTAAAATACGTGAAGATGACAAAAATGTACATCTTTCTTGTCAGTTTGAGTTTTGCGCTACACTGCTCCTGCAACACAATTGTGCCGTTCATCAAAGCTTGCAATCTGAACGACGAGGATTGTCTCCTGACCGCTAACATGCAAATCGCTTATCCCTACATCGCCGATGGGATTCCAGAAATCGGTGTCCCACGAATGGATCCCATGAATTTCGAAAACATCACAATGTGGGCGGAACAAAATAATTTTAGATTCATGTTGCCGTATTTACAAATACGCGGTGGAAGAAGGTGTAGAGTTGTTGAGTTCAGACAACTCCGTGACCAATCAGCTATAAAACTAATCGTCGATTGTCCAATGATAGG…	835	pxa13o20,pxa39j14
Px-0220.2	1	CAAAATAATTTCAGATTCATGTTGCCGTATTTACAAATACGCGGTGGAAGAAGGTGTAGAGTTGTTGAGTTCAGACAACTCCGTGACCAATCAGCTATAAAACTAATCGTCGATTGTCCAATGATAGGAACTGGTACATACAAATTCAATGGAAAAATGCTAATATTCGATATCGACAAGGAAGGTGATTTCAGAATGCAAACAAATTCAATGAGGACTACAATTACAGCTAAGTTTGAGAAAGTCTTTATAAATGGAAAGAATTACTGGAAACTTTTGACCTATGAATTTTTCAGTGAGCCTAGGGAATCCATGAACATTGATTTGGCTGGTCTTTTCTCTGGTGACCTTGAACAAGTTCAACCAATGATGAACGTCTTCAACAAGGATATGACGACC…	564	pxa34o12
Px-0221.1	1	TTGGAGAAAGTGTTGGACAGCATTTGGGTATTTTCGGAAGACATAAAAGACAGAACAAAAATAAGGATATAAAACATGAGAAGGACCAAAATGATGATGACTACGATATCATTGGGGATTTATCAGCCTCTATGGGTTTCGCTGATCGTATGAATAGTAAAAACAAAGAAAGTAGAAGACAAAATAAAATGATGCAAGGGGACTGGTCAATGGCATGACCAATATAAAGAGACTTCAATAGATCTAATTAGATAGTTATTATTTATTTTCATTTAACTTAATTTTATAAGTACATACCTTGTAAATAGATTATTTAATTTAAATTATTTAAATGTTATTTATTTTTGAACATAAAATAAAAATGTTAAGATGTAAAAATGTAATGCAAACATTTCTATG…	816	pxa2j22
Px-0221.2	1	TTCAGATGATATGATTCAAATAGTTCAGAATCTCGATTCACAATCTGAAGAACTTGTGCCTGAAAGAGAATCGAATTTGTCTGAACAAACACGTGGTCATAAATACAAAATCACTTATTCAGGGAATAATTACGATGTTGTACGTCCAAAAAAGAAGCATAGAGGAGCAGACTTTCAATTAGCTGATTTAGACGTTTTAGATTTGACTAAAATTGGAGAAAGTGTTGGACAGCATTTGGGTATTTTCGGAAGACATAAAAGACAGAACAAAAATAAGGATATAAAACATGAGAAGGACCAAAATGATGATGACTACGATATCATTGGGGATTTATCAGCCTCTATGGGTTTCGCTGATCGTATGAATAGTAAAAACAAAGAAAGTAGAAGACAAAATAA…	681	pxa8m17
Px-0221.3	1	CAAGAAACTACATTTGCAACTGAAAAAATTTCCACCATTCAATTTTTGACGACACCAAAAACTGTTACCACATTTGATGATCCAAGTCTTGAAATGTCTTTGGCTCATATAACAGGTCAACTCTCTGTAATGCCTATAACTCCAGTAATTCCTCATGAAGATAGCGAAACAAATAAGAAAACAACAAGTAATTCAGGTGTTCTTTACGAGAAAGTAGAAACAATAACCCCAAAAAACCCATCTACTGTAGCGTTCCTGCCAACAGAACCAATTTCAGATGATATGATTCAAATAGTTCAGAATCTCGATTCACAATCTGAAGAACTTGTGCCTGAAAGAGAATCGAATTTGTCTGAACAAACACGTGGTCATAAATACAAAATCACTTATTCAGGGAAT…	913	pxa32b12
Px-0223.1	4	CTCACAAACAACACACTGATTAATTGTAACTTAATTATATAACTTAAACGAGTTTTAAGTGCTAAGTGAAGTGTTGTTTTTTATTTTGATAATATAAAAAATCAAAATGAAAATCGCAATAGCACTCTTGCTAAGCTGTACTTACCTAGTCAGCTGCTTCCCGCCGCCGCACCCTGCAGTGGTCCAGGTTCGACTGGAGGAGGAACTGCTACCAGAAGAACTGCGGAGTCCAGCGCTGCGTAATCCACACCTTCAGGAGATATTACCCCTGACCAGCGTTCTGCATGAAGGAGAAAAACCAGTATTCCAACGCGAAGCTGATGGAGTATCGCGTAGAGAGATATACAACATCCTGACGCATGCCGGCTTCATCCCGCGGCAAGCCGGTTTACCACCGCC…	759	pxa19a14,pxa20e04,pxa3i01,pxa44a01
Px-0223.2	2	CCATCCGCGCTCACAAACAACACACTGATTAAGTGTAACTTAATTATATAACTTAAACGAGTTTAAGTGCTAAGTGAAGTGTTGTTTTTTATTTTGATAATATAAAAAATCAAAATGAAAATCGCAATAGCACTCTTGCTAAGCTGTACTTACCTAGTCAGCTGCTTCCCGCCGCCGCACCCTGCAGTGGTCCAGGTCCGACTGGAGGAGGAACTGCTACCAGAAGAACTGCGGAGTCCAGCGCTGCGTAATCCACACCTTCAGCAGATATTGCCCCTGACCAGCGTTCTGCACGAAGGAGAAAAACCAGTATTCCAACGCGAAGCTGATGGAGTATCGCGTAGAGAGATATACAACATCCTGACGCATGCCGGCTTTATCCCGCGGCAAGCCGGTTTA…	806	pxa20i21,pxa2g15
Px-0223.3	1	CACACTGATTAAGTGTAACTTAATTATATAACTTAAACGAGTTTAAGTGCTAAGTGGAGTGTTGTTTTTTATTTTGATAATATAAAAAATCAAAATGAAAATCGCAATAGCACTCTTGCTAAGCTGTACTTACCTAGTCAGCTGCTTCCCGCCGCCGCACCCTGCAGTGGTCCAGGTTCGACTGGAGGAGGAACTGCTACCAGAAGAACTGCGGAGTCCAGCGCTGCGTAATCCACACCTTCAGGAGATATTACCCCTGACCAGCGTTCTGCATGAAGGAGAAAAACCAGTATTCCAACGCGAAGCTGATGGAGTATCGCGTAGAGAGATATACAACATCCTGACGCATGCCGGCTTCATCCCGCGGCAAGCCGGTTTACCACCGCCGACCTACCACCG…	787	pxa2n01
Px-0228.1	1	GGTGACAGTAGTAGTAGCCGCGTGTTGCACCGGTTTTAATTGTTATTAGAGTAATCTTCACACAAGGTAAAATGTCGATCCACATCAAGGACTCTGAGGACCTGAAGACCAGGCTGGCGGAGGCCGGTGAAAAGCTGGTGGTGATTGACTTCATGGCCACCTGGTGCGGGCCCTGCAAGATGATTGGGCCCAAGCTAGATGAGATGGCCACTGAGATGGCTGATTCTATTGTTGTGCTGAAGGTGGATGTCGACGAATGCGAGGACATTGCGACCGAGTACAACATCAATTCAATGCCGACCTTTGTTTTCGTAAAGTCTTCTAAGAAACTCGAAGAGTTCTCCGGAGCTAATGTCGACAAACTCAAGAACACAATTCTCAAGCACAAGTAAACCGTTG…	629	pxa52l15
Px-0229.1	5	GACTCACAATTCAAAGCAAAAACTGCATGCGGGTTAATTTTTTACAATATATAATTTTGTTACAGTATCAAAGGTTTATTAATTGTATAGCAAGATATTACAAATTAGTGATTATAGGTTACATTTTATATTTATTTTTTTTTTGATTTACTGCTGTTTGTTTTTTTTTGTAATTTGCGGCGTAATTATCGTGTAATCTATGTAGATAGACATCACTAAAATTATCAAATATAACAGTCCGTTGACAGCTGTCAAATTAACTTGTTCAAAATTTAAACACAAATAAGAAATTTTAAATTATTCTAAAGAATTTTAATTTTGATTATAATTCATAGAAATAGAATGTCAGAGTTTTTGTTTTTTATACTAATGTCTTTATTTCTTTTAGCTGTTTTAACG…	891	pxa16d11,pxa27d12,pxa28d12,pxa32k09,pxa35i12
Px-0230.1	5	AAATGCCTTACAAATTGTTCATAGTGACTTTGGTGCTACACTACACTGCTGCCGAATACTTTAAGATTAAGCCTGATTTCGTAAAGACATGTTTCAAAAGCGACCCAGAATTCGACGACTGTTCGAAACAAGCGGTCCAACAACTGTTCAACGCTTTGGGACCCGGTTTACCTGAAATAGGCATGGTGCCACTGGATCCTTTGAAGATTCCTAAAATAAGAATCTTACAAGGAGATGGCCCGGTGAACGTAAATGCGGCACTCGATGACGTCTTAGTGTCAGGGTTCGGAAATACTGAAGTTTTGTTGAGCCAGGTGGATGGCAAAAGTTACAGCTTTTACACAAAGGTCAGAGTACCAAAAATAAGGATAGAGGGAACGTACGACTTAAAGGGAAAAA…	1065	pxa14g23,pxa35d07,pxa48g10,pxa6p07,pxa7p07
Px-0230.2	2	AAGCTTTATTCCTCCCTTCTATATTCTTATAAACTTACTAAACATTCGATTGTGTATTATTTCAGCTGATTTCGTAAAGACATGTTTCAAAAGCGACCCAGAATTCGACGACTGTTCGAAACAAGCGGTCCAACAACTGTTCAACGCTTTGGGACCCGGTAAGTTATTTAAAATTATGTTTTATGCTTGTAAACAATTAGGTCTAGTATATATTCTAACACAATAAAGTTAGTTTACAGTGCCATGATGTACGCCCACAATGCTTAATAATTACAAATAATATTGCAAAACCTTTAGTTATTAATATTTACTTACTAATATTACAAATGCGGTTGTGTTTATGGATGGATGTTAGTTAGACGTTATGTGAAGTACGGCTTAACAGATATCGATTAAATT…	1649	pxa34c19,pxa35c19
Px-0230.3	1	TTCGATTGTGTATTATTTCAGCTGATTTCGTAAAGACATGTTTCAAAAGCGACCCAGAATTCGACGACTGTTCGAAACAAGCGGTCCAACAACTGTTCAACGCTTTGGGACCCGGTAAGTTATTTAAAATTATGTTTTATGCTTGTAAACAATTAGGTCTAGTATATTTTCTAACACAATAAAGTTTGTTTACAGTGCCATGATGTACGCCCACAATGCTTAATAATTACAAATAATATTGCAAAACCTTTAGTTAATATTAGTATAATATTTACTTACCAATATTTCAAATGCGAATGTTTGGTTGTATTTATGGATGGATGTTTGTTAGAAGTTATGTGAAGTACGGCTTAACAGATTTCGATTAAATTTAGCAGATATGTAAAACATAGTCTGTAA…	1515	pxa42i16
Px-0230.4	1	TCTCTTGAGGACAGCACAAACGCGTACCTAAACGCTAACTGGAGACCTGGTATCTGAATCATTACGACCAATCCTGTCAAAAACAATTGAAGATATTTTATTGGGTTTCTTGCAACAACTATTTCACAATTTACCTGCGAATTTCATGATCGGCGATATTAAAAATAATATTAAAAAATCTGATAAAAAAGTCTGATTGAAGTAGATTTTTTAGAAATGTATTTAAGTATATTTAGTTGTAATCATCTTCATACTATCACTTTCTTTTTGTGCAATAGAAAAACAATAACAATTAAAGCACGTTTGTGTTCAAATTAGACAAACTAATTAATTTATAGCAGTATTCAAAGTGATTTAATGTTTGTGCTAAGGCTAGATAAAATATTGTACTGATAACAT…	446	pxa47e06
Px-0233.1	3	GGAAGGTACACCTCCAAAATCAAGCAAAATGGTCGCTTTCAAATCTATCGTTCTCATCGCTGCTGCCGTCATCCTCGGAGCCGAAGCTAGTGCACCCGCCATAGCCGCTCCATTGGTGGCGTCCGCACATGTTGGATACGCGTCTGCGGTGCCACAAAATATCCCACCCTATGCCTCACAGATAAGCGTCGTCAACAGGGCCGTCAGTCCTTACTTCGCTGCCCCAGTTGCGGCACCTCTCGCTGCCCCAGTCGCTGCGCCTCTTGCTGCCCCAGTTGCGGCGCCTTTCGCCCCCGCCGCTTACGCTGCTGCACCTTACGCTCTCCCTGCAGTCAGCCCTTACGGAGTCCCCGCCGTCAGCCCCTATGGAGTGCCTGCCGCATACGCCGCCCCCTACCC…	567	pxa25a16,pxa37f12,pxa41l07
Px-0233.2	1	CACTAAGGAAGGTACACCTCCAAAATCAAGCAAAATGGTCGCTTTCAAATCTATCGTTCTCATCGCTGCTGCCGTCATCCTCGGAGCCGAAGCTAGTGCACCCGCCATAGCCGCTCCATTGGTGGCGTCCGCACATGTTGGATACGCGTCTGCGGTGCCACAAAATATCCCACCCTATGCCTCACAGATAAGCGTCGTCAACAGGGCCGTCAGTCCTTACTTCGCTGCCCCAGTTGCGGCACCTCTCGCTGCCCCAGTCGCTGCGCCTCTTGCTGCCCCAGTTGCGGCGCCTTTCGCCCCCGCCGCTTACGCTGCTGCACCTTACGCTCTCCCTGCAGTCAGCCCTTACGGAGTCCCCGCCGTCAGCCCCTATGGAGTGCCTGCCGCATACGCCGCCCC…	685	pxa33c19
Px-0236.1	1	GTCACATACCCAAGCATTTAAATATCCGTTAAACCGGAAGAACATCGAAGGAAACGTAACTCAAAACTGCCAGAAGACCATAACGAGCAGACCGCACATAAGACCACGGACACGGAAGGTGCTGGGCATTCCAATTTAACCCGATCCCCGATAAAATGAACGAGGCCTTGGCTGCCAGCAAATCACACAAAGAGAAAGACATCTTCTTAAAGCTTCCAATTAACTTGAACGACACGTTTTTATTACCTGTTTTTAGTTTGTAATCGTTGCTCGATGCGTATCAACCTGTCTTTAGATTATTATCGTTATGGTGTAAGAGTTTTGTAATAAACTTTTTTTTAGTAAAAAAAAAA	353	pxa36i20
Px-0237.1	6	AAACCAAATCGCGAAATATAAAGTGCGAAATGAAATTATTTGTGATTTTATCCCTTGCGGCGCTTGCCAGTGCACAATATCCAGCATCGAAACTCGTTAAAAACATTTATAAAGAATGTTTGAGTCAATATTCCGTGGAGTGTGTGAAACCAAGAACCCTGGAGTGGATTTCTCGAGTTGGAAACGATGATGAAATTAAAATCACCGATAATCTATCCATTGTCAAGATGGGAACACTGGAAGATGATGAAGAAGTAAACTCTAGGATGGCTAAGGACCCTGCGTACGCGATGTTCGATAAAGTAGACCGCTTTCTCCAAACTCATTCTATCAGAGTGAAAGTGCCTGATGAGATCGTGAGCTCTTCTGCATCGGAGTATGTGCCCAGGTCGCTGCTGA…	958	pxa10d20,pxa35l13,pxa46c18,pxa4j02,pxa52c03,pxa9d20
Px-0238.1	1	CTGGCCGCTTATGTTTATAATTATTCACTTGTTTAAAGTTTCAATTTATGTTATGGTTATTTGCCCAATTAAATGCATTTTATATAGAGAAAAACATTTGATAACTGTTGTTAGGGTTCCGTACCTCATAGGAAAAAACGGAACCCTTAATTGTCCGCCCGTCCGTCTGTCAAGACCCCTATTCTCAAAAACGCGTGAAAGTATCAAGCTGGAATTTATTTTTAATATACTTTTAACAAGATCAGTCATCGCCCATTATTCGAAATTCGACTATACACGCTTTATTTAAGGTCGAACTATCATATTTTTTTTAATTGAAATAAAACGAAATTATGCACTTCTCCAAATTCTCGGGGAAAAAGGACAACGGCACGGCTCGCCATATTCCGTCTCCCGAGG…	849	pxa21m17
Px-0239.1	1	GTGAGTGTGTGCAGATAGTCATCACAGATTTTGGGACCTGTAAATACTCCCACACAACACATTCAAGATGTCTTCTGGGCCAACCGCTGATAGTCCCATCTATGGACCCTTCTTTGGAGTTATGGGGGCGGCGTCCGCTATTATCTTTAGCGCGCTGGGAGCTGCATATGGTACCGCTAAGTCGGGTACCGGTATCGCCGCCATGTCGGTGATGCGGCCTGAGTTGATCATGAAGTCCATCATTCCCGTTGTCATGGCGGGTATTATTGCCATCTACGGTCTGGTCGTAGCTGTGCTGATTGCCGGCTCCCTGGAAGCCCCACCTGCGTACAGCCTCTTCAGAGGTTTTATCCACCTTGGAGCCGGTCTCGCTGTCGGCTTCTCTGGTCTGGCCGCCGG…	1146	pxa25e08
Px-0240.1	6	CGATGGCGACCAGCAGAATTGTTGTTTACGGAGGCCGCGGTGCTTTGGGTGCTGCATGTGTGAATCATTTTAAACAAGCCAACTGTTGGGTGGCCAGCATCGATTTAAACCCGAACGAGAACGCAGACGTTAACATCACAGTTCCGAAAGACGCCTCGTGGTTGCAGCAAGAGGAGCATGTTGTTAAGGAACTTGGCACGGCGCTGCAAGGTCAGAAAGTGAATGCCGTAATATGTGTAGCCGGTGGTTGGGCCGGTGGAAACGCGGCCAAGGATTTAAGTAAGCAAGCGGATTTAATGTGGCGTCAGTCAGTATGGAGTTCTACCATTGCTGCTTCTCTTGCGGCTACATATTTGACCCCTGGAGGATTGTTGGCGTTGACAGGTGCTAAGGCTGCTT…	1240	pxa11a21,pxa11a22,pxa1l19,pxa24h02,pxa26p13,pxa36k10
Px-0241.1	1	ATGTGATTGAGGAGCTCGCTCGTTTCCAGTCAAATTACTCGATCGATCTTTCACTTTACTTTTTGGAATCGAATAAATTTCGATTATTTTTAAGTTGAAAATGATTTTGAAAAAAACTTTTGGACGGAGTAACTAATTTAATTGTTATTATTAACTTACACTGATTTCAATTGTATTTTGAAGTTTTGAAAATTTTGTTAAAATTTTATCTAAAATTAAATTTACGACAGATCATTGACATGACGTGGACGTTCACCCGAGTTGGCACGATCACATTTGTAAAGAAACTTTGCCGTAAAAATAGCTAGAAGAAAGGCAAAAGTATTGTTCATGATGGGAACGATTGCAGCGATTCTTGGTCTCCTATTTCTGTTCTCCACAGCTTTGACTGAAGAAGCT…	1066	pxa20p18
Px-0242.1	4	CCCGATGAAACCCGACGACATGGACCTCGGCGACTCCTCCAAATTCTACACCTACGAAGTCAACCATCACCTTCGTCGGTGTCGTGGGCATGTTGGACCCTCCTCGCAAGGAAGTGTTCGACTCTATCGTCCGTTGCCGCGCCGCTGGTATCCGTGTAATCGTCATCACCGGTGACAACAAGGCCACCGCTGAGGCTATCTGCAGACGTATCGGTGTGTTCGGAGAGGATGAGGATACTTTCGGTAAATCTTACTCTGGACGCGAGTTTGACGACTTGCCCGTGTCGGAGCAGCGCGCAGCGTGCGCCAAGGCTCGCCTCTTCTCCCGTGTAGAACCTGCGCACAAATCCAAGATCGTTGAATACCTGCAGAGCATGAACGAAATCTCCGCTATGACTG…	1892	pxa2e14,pxa4k04,pxa6d09,pxa7g10
Px-0242.2	1	CTAACCTTCCTTACTATAATAAATAAATACTAATAATTTTATGTTATAAGTGTTCGGGACCAAGTGAATAGTGATACGAACTGACGGCAACGCTANAAATTCCACCATGGAGGACGCTCACACGAAATCCGTGGATGAAGTCTTAGGATACTTTGGCACAGATCCAGATAAAGGCCTGACTCCTGATCAAATTAAGAGGAACCAAGACAAATATGGGCCAAATGAACTGCCTGCTGAAGAAGGCAAAAGTATATGGCAGCTAGTTCTGGAGCAATTCGATGACCTCTTAGTGAAGATTTTGTTGTTAGCCGCTATTATTTCCTTCGTTTTAGCTTTATTTGAAGAACACGAAGACGCATTCTCAGCCTTCGTAGAACCATTCGTTATTTTATTAATTCT…	1751	pxa10o02
Px-0243.1	2	CCGCGCTTTAAACACGCTTTGTATAAATTCTATATTTATTTATAAGTTTTTTTTTTAATCCGCCGCAATGGCATCCGCCTTCCTTAAGTTCAGTGCCATAATATTGTTTCTCAGTTTTAATGCTGGTTTAGCAGTAGACCAGCCCGTCACCGAGGTGTGTCTCGGATGCCTCTGTCAAGCGGTATCAGGTTGTAAGCAGGGTCTGCAGTGCGATGGTGACGCGTGCGGTCTCTTCCGTATCACGTGGGCGTACTGGGCTGATGCTGGAAAGCCGACCATCGATGGTAGCTCACCTGAAGCACCTGGAGCTTATCCCACATGCACTAACGACCCTGTATGCGCCGCCAGAACTGTTCAGCTTTACATGAGCCGATTTGCTCAGGATTGTAACGGAGATGG…	752	pxa23m14,pxa50e06
Px-0243.2	1	TTGTTGCCCGCGCTTTAAACACGCTTTGTATAAATTCTATATTTATTTATAAGTTTTTTTTAATCCGCCGCAATGGCATCCGGCTTCCTTAAGTTCAGTGCCATAATATTGTTTCTCAGTTTTAATGCTGGTTTAGCAGTAGACCAGCCAGTCACCGAGGTGTGTCTCGGATGCCTCTGTCAAGCGGTATCAGGTTGCAAGCAGGGTCTGCAGTGCGATGGTGACGCGTGCGGTCTCTTCCGTATCACGTGGGCGTACTGGGCTGATGCTGGAAAGCCGACCATCGATGGTAGCTCACCTGAAGCCCCTGGAGCTTATCCCACATGCACTAACGACTATGCAGCTATCCACAAGTTGGGCGGCTATGGGTGTAAGGGAGACCTGCCTTTTAAGTTCCAC…	672	pxa3o12
Px-0249.1	1	ATTTTTTGATTATTTTTTTAAACCATAAACACGTACCGTACAAGTGACAGTGTGGAGATCGTTGAGAATTTGGCTTGTGACTTGGTTTTCAATTTCAAAGGGCCAACCGACGAACCAAAGATGACTCTAGAACAGCCTACAGGTGAGATGTGGCAGAAGATCCGAGAGGAATTGAACGAGAAGCCTGAAGGCAAGGAACAGGATTTGGAACATATCAAGGAGTGGCTCAAGAAAGAACCACATCTACCTGATGAGTTTGATGACCAACGTATCATGACCTTCCTCCGTGGCTGCAAGTTCTCATTAGAAAAGGCCAAGCGCAAGCTGGACATGTACTTCACAATGCTGGACCTATGAATGATTTACATAATGCGTGGGTGAAGAAATTAGCAGAATACA…	830	pxa21o02
Px-0250.1	3	GTTTATTGTTAAAGTTTGAAATGCAAGATACTTCAAACGTAAAAGGTTATGAAACGAAAATAAATTGCACAGTTAAAGTAATAGTAGATAATGTAAGACTAATAAGAAATCATATGTTATTTTAATTTAATTTATTTGAAACAATAACGCGTTATGTTAAAATAAACTCCATATTAAAAAAAAATCTTTCTACAGAAACATAGATTTAAGTGTATAAGGTAGTTAGACTACATTCAGCTCTAATCACTGCTACATATCTATGACTCAAATGACAAGTACCCTGTACCTTCCTTCCTTCCTTTCTGTCAGCCATGAGACGCCCACTGCTGGGCATAGGCCTCCCCCAAAGATCGCCACGATGCGACGCTGTACCACTAAAAATGAAAGTATCAAAACAAG…	710	pxa49c03,pxa51i17,pxa51i18
Px-0250.2	2	GAGCCGGCTTCCGGCTTATACATCGGCTTACAAATTTACGTTTGAAGTTTCCGAGTGCTATTGTAGTTTGTGTCTTCCCGGATATTTACTATATTACTCTAATAACTCTTCATACACTAGTATCTAGTATCAAGATTACCACATCCACGTTACTTACAACTTAGAGAATGCTTCGCTACTGGATCTGTTTGGCGAGCGCGGTGTGCCTAGCGGGGCAGTGCTGCGCGAACTCCTGCCGGGACGCCAACCTCTGCTGCCCGGGCAGGGACAGCTCCTGCGTCGTGCAAAAGGCTCATCAGAACGCCATCATCGATGACGTCAGCGACAAACCCTGCTACTGCGACCATGCCTGCTTGAAGCTCGGAGACTGCTGTCCTGACTTCAGGGAAACTTGTGGAG…	1708	pxa37g20,pxa40n22
Px-0252.1	1	GTATAATATTGCGTGTGTAATATCACAGGTCCAGTTCGTGCTGATATTCAGCCACCAGCTGCAGGTGCTGTTCCGGCCGTCGTGCCAGTACCCTCGTCCCTTCGTCTACTGGATCGCGATGCACGGCTTCCTTTTCCTCTTCCTCTTCTCAGACTTCTACAATGCGCGTTACAACAAGGCCGACAGGAAGGCGAAGGCCAACAACGGACTTTGTATGGCTGTAATGAACGAGAACGGGATATCGTTGAATGGAAAGAACGGATACAAGCAGGAAGTGGCGTCAGAAGTTCCCAACTCGTACGCTTCTTCAGCAGCCGACGCCTTCGTCCGCCGGAGACCAATCTCATAGTGCCCTTAGTGATACTGTAGCTTTAAACCGGGACAGTCTCGAAGTTTCCA…	1365	pxa48g11
Px-0254.1	2	ACGCTCCCGCGCTCGCAAACGTCAGTCCCGCGCGCGCTTCGAAATTCGAAAAGTGACAGTTCGTTTTTTTTTTAAATGTAAATTCCGTTCGAACTGTCAATGTTTCTTTTTTATTTTACGTGAACAATGAACAGATAATAAAAGATTTAGTTTCTTTAAAGACATTGTGAAAAATTTGAACTAAATAGTTTGGTATTTGCATTTTCTTAAGACCCTTTTGGCTGTGCTTAGTGTTGTCAAAAGCTGCCATGACTAACACTAAACATCTGTTGGTATTCTTCGCGTTGATATGCGCGTGCGCGGCGTACTGGGGTCCAGATTTACCTCCAGGACCGTATTGCGGCAAGACGAATGGTTGCTGCAACGACAGACAGGATTCATGCTCCCATAGGATACTTA…	2800	pxa17o18,pxa48h02
Px-0254.2	1	GTAATTTTTGCGGTCAATTTGTGAATTTAACTGCCNTTTTAATGCTTAAAAGNGNGTAAATTCNATCGAATTATTCAAAATGTCGAAACTTATTGTCCTGNGTCGTTGCTTGGAAATAAAAGCTGTAGCTAAAATCAAATAAACGTGCCTTTTGTGNTATATTGACAATTCTCTGNTAATATTTAGNCTTTTCNAGGCGNATCNCATAGGCCCNAAATNAACGGNGTAAAGGCTATCCNTTTATAAAGGTCNATTTCNTTTTTTTGNAAAAAAAAATAAACAGACAATACTTTCGGCTAAATGTTTAATTAGATTGAAACTTCACTCAACACTAGTCTTAGTTCTGATATATCAAAATAGTTTTAAGATGTATTACAAAATATCTCATTATGATATAAA…	669	pxa46g10
Px-0255.1	1	TATGCGGTAATAGTTCGTAATTACTATAAACAATACTCAAATGTGTATCTAATACGACAAATTCTTGTAAAAATCATTAAACTTTCTCTCTTTTATTCAGAACGCCATTACTCACAAGAAGCACGACGGCAAATTGGACAAACAAACGGCCACATTCACCTGGACTCCGTCCGAAGACTTAGATGGCGAAATTAAGTTCAGGTAAAGCTTTACATCCTTTATTAATAAACAAACATATATAATAAACTAAGAAGGAAAGAATGACCTAGTTACATACTATAAAGCGAAAGAGACCTGCGGCCTTGACTATGGCCTAGTCACCTCTAACTTAGGGTAGGCTCCGAGCCCGTCAGTGGGTCGTATAGTATGCTGATGATGAAGGGAAAGAGGAGTGGACTT…	794	pxa34l06
Px-0256.1	1	GAAAGGAACACTCTCGGGCGTATCGCAGCCTCACAAAGACGTAGAAAGTAATTAATTTCAGTCGTTACTTACCCTTGCATCCGTCCGCTTTGCTACGATTATAAATAAAATCGCATCAGATCTGTAGCCAGTTATAAAACGGATTTGTTGTTACCACATCACGCGCAAACGCCAAAGAAAAAGTGAAGATAATTTTAAAACAAAAGAAAGTAGTTTCTGAACTTTCAATGGCGGAACAATACTCAGATGATGAAGAAACTTTGGACGTACGCACTCTGCCACTAAGACCGCCGCGACCTCTCCTGCCGCCGGAGAAGGCAGTGCGCCGCGCGTGGCATCCTGTCATGTGGGATGACCATAAAGATACTGCGCAAAAGAACGACGAACCTGAACAGTCAG…	844	pxa52c04
Px-0258.1	1	ATGCTTAGAAAACGGCAAGAAATAAAACGACCAAATTTAATCGCCTTGAAAAATATTGGTAACAAAATGGACTTAACGTGCCATATAAAACAACATCTCATATTTCATAACAATTAAAATATAAATCGACAAAAAACAGTACAAATTTTACTCCAGTTCCTAAAAATGTTACCATATTTTTAATGCTGGTCACACTAATTTCGGAACCTGTGAGGTAAAAACTGAACTTTTTTGTAATTTTTATTTATAAATATTAAAATGTGTAAATAGGTAGGATTTATTTAATTTGTACAATCTGGTTCATACATTATTGGCATTTTTACATGTTTTTTTTTGACAGAATGACTTTTTAAAAATTAAAACTGCCAGTTTATTTTTTTACCAGTGTAGTACGATATG…	930	pxa15a19
Px-0258.2	1	ACCAGGAAGTGGTGGACCAACTCAACAAGGCGGCGGCGTGGGCATCCAACAAGGAGGCGGTGTGGGCATACTGCAAGGCGGCGGCGTGGGCATCCAACAAGGCGGCGGCTTGATAACTGAAAACGAGTATGGCGCCTCTACTAACAGGATTTACCTCCAGCGGTACGACGGTGCCGGACAGTGTGGTGTTAAACATGGCCAAAGACCATACGGAAACCACGACAACCTAGAGGTAGACTTCGCAGAGATCCCCTGGCAGGCAATGGTACTGCTGCAGTCCAACAAGAGTCTGCTCTGCGGCGGTGTTATCTCCAGACCTGACGTTGTGTTGACTTCTGCTTCTTGTGTTGATGGATTGGACGCCAGGAACGTTCTAGTCAAAGGCGGCGAATGGAAGCT…	874	pxa47c16
Px-0258.3	1	TAAATATCAATATGATACATATGTTATAGTCAAACAAGGGATATGGTGTTCCGGTGACAGGGGCGCTGCTATCGCGTTTAGTTCTGTCACAAAATATATAAAACCTATTTAGGCACAATGCCATAAAATAAAAAAAATAATGCTACAGCACAAAAACAATCTTGTTATACTTCTTGATATTGACAGAGTGACGCTAGTAAGCAGTCATAATTTTGTCTGATGCCCACTGTTTCAGATATCCTTGTCGGTCTATAATTCTAATTGTTGTAATTAGGATTAATCGATTGAAATAAAACGACTTTTTATTAGCAAAAAAAAAA	320	pxa43d09
Px-0260.1	1	GNTGAGCCCCGACGGCAAATATGTGCTGGACACGCCCGAGGTAGCCCACGCTAAAGCCGCCCACTACGCCGCGCACGCACAAGCCTCCACTTCCCACGGCGCGTGGGCCCCCGCTGCTGGCTACCTCGGCGCTCCCGCATACGCCGCCGGCGCTCACTACGGTGCCCCCGGTGCTGGTATGTACTGCACCTTTTACATAATATCTATTATCCCTTAATAACGATTGTAGTTATTGTGATGCTAAACATATTTTTTTTCTACAGGTCTCTTCAAATATGGCCCCGCTCCCCTGGCCCATGACGGTCGCGTGGTTGACACCCCCGAGGTAGCTCATCTGAAGGCCGCACACATCGCCGCCCATGCCGCTGCCCACGCCAACGCCGCCCATGGCGCCCACGC…	814	pxa46a07
Px-0265.1	3	CACGAAAGATATGCCGACAATAATGGGTTATTTCTTCTCGTGGCGCGACCCCGCTCTGCGTGGTGTGGAAGAGGACTGGCTGAGTGCAAGGAACTACTGCCGGCAACGCTGCATGGACCTCGTCTCCTTGGAGACCAGCGACGAGAACGAGTGGGTGAAAGCGCGCATCATTCAAGACAAGGTGAAATACATCTGGACGTCGGGCCGTCTGTGCGATTTCAAGGGCTGCAACCGACCCGATCTGCTACCCAATGAGATCAACGGCTGGTTCTGGACCGCTGAGCTGCAGAAGTTACCGCCCACCACCAACAGACAACAGAACGACTGGTCCGAAGGCGGCGGCATCGGCAAACCGCAACCTGATAATCGGGAACTTCACCAAGGCGGCGCTGCGGAGCA…	832	pxa17k23,pxa40n17,pxa40n18
Px-0265.2	2	ACGGCGCAGATGGATACTATTGTTGGCAGTGGTGGCGGCGGCGCACGCGCAATTCCCCACGGACGCATCCTCGAGCCCCCAATACCCTCACATTGCGTCAACAGAGTCATACACGAGAGATATGCCGACAATAAGGGTTATTTCTTCTCGTGGCGCGACCCCGCTCTGCGTGGTGTGGAAGAGGACTGGCTGAGTGCAAGGAACTACTGCCGGCAACGCTGCATGGACCTCGTCTCCTTGGAGACCAGCGACGAGAACGAGTGGGTGAAAGCGCGCATCATTCAAGACAAGGTGAAATACATCTGGACGTCGGGCCGCCTGTGCGATTTCAAGGGCTGCAACCGACCCGATCTGCTACCCAATGAGATCAACGGCTGGTTCTGGACCGCTGAGCTGCAG…	929	pxa32c18,pxa35f18
Px-0266.1	1	CAGTTTCCTCGAAATTACAAGCTAACGAGTCCATTGTGAAGCTTTCTCATACACGTTACAGAAAGCGTGGACTGAACCTTTCTATAGAAAACATGCGTCCGCACTTTTGCGGCGAACAGAGCGTGGAATAGAGAACAATGAAAGTGAAGATAATTCCTTCCTACATCATTTTATACACGCACAATCGTTGCGAATCTCGACAAATGGAATAGGATAATATCTAGATGGAAATATGATTGAAAAATACAGGAGTCTGGTTTATGTTTACATTCATGATTTTGTCGTTATGTAATTGAGATATGAATAAAAGATATAGAGATATCTCTTATCTGTAGCAGACATTCTTCCCGCCTATGTTTTCGAAGTTAACATCTGAGATTTAGCAATAAACCATATTGA…	1351	pxa39k08
Px-0266.2	1	ATTGTGTACTGATAAGTTCGGCTAATAATAACGGCGCGGGAGTTCCGTAGCTTCAACGTAGCAGTCGCCTACGAGCTTCCGTTCGATCGTGTTCCGCTGAATCTGTTCAAACGATTTCTTCTTTCGATTGTGTAAACAATGGCCACCAAAAATGTACAGAATGTAGAGAGTGGCAATGCTAACGCCGCGCTCGAGGGCGAGGCGGCTCCCAATGTCTCGCGCCCTCCGCCTCCCCGCGGAACGACCTCTATCATCGGAGTATCGGACATCACAGAGAACAAGCAGATCTGGAGGCAGGTGGTAGCTGAGCTGGTAGGCACGTTCCTGCTTACCTCAATCGGCGTCGCATCATGCATCGCCATCTCTGAATCCAACGCTCCTAAGGTCACCAGCATTGCG…	1751	pxa9o17
Px-0268.1	3	GGCAGTTCGTGTGGCACTTGTGCTTCTTTTATAAATTAAAAAATGGCATTCGGAGACGTTAAAACTAACCAAGGCTTAAATGAATTGAATACATTCTTGGCCGATAAAAGTTACATATCTGGATACACTCCAACTCAAGCTGATGTGCAAGTGTTTAATGAAGTAGGCAAAGCGCCGGCCGCTAGTCTGCCGCACGTACTGCGCTGGTACAATCACATCGCATCGTACTCTGCAGCTGAGCGCCAGACTTTTGCTGCGGGAGTCAGCCCACTTAAAGCCGGTGCCACAACCACTACTGCGCCAGCCGCAGCCAGCAAGGAAGAAGACGATGATGACGTCGATCTTTTCGGTTCTGGAGACGAGGAAGAGGATGCAGAAGCAGCAAGAATCCGTGAGGAA…	772	pxa12b12,pxa4n20,pxa6n20
Px-0269.1	2	CGAACTCTATGACAGTAGGTCGTCATAAAACATGGATTTATTAATCTTACATCGTAACATAATTCTTTGGACAGCATTGTCACTCGCACTAGGCTATGAGCTTCAAGGTCAAATAATCCGAGGCGTTCCGTGCGTCAAACGAAACTTTCAACTCTATTGTCCCACCGCTGGCAACACCTACCCTATAGACAAAATAGAGATGTTCATAGACGAAAACAAAGCCTTAATAAAGAGGATGTACGGATCGTTCTCGATACCGGGGGGCGGGCGGGTACGACGGGCACCAGGGGTTCCCGACATGCACTCCGGCGACTCTTACTTCCGCCACGTGAGGCAAGCTTCAAAGTCAACGTTACCCGACCCTCAGGTCAATAACACTGGCCGAATAGACGCGTGTCA…	1373	pxa22l11,pxa27m07
Px-0270.1	2	ACCGCAGCCGCAGCCGCAACAACAGCAGTACCGTCAGCAGTACGCGCAGGAAGCACCCCAGCGCACCCCTGAGGATTATGACCCTCATCCATCTTACCAATTCGGATTCGACGTGAACGATGATCAGTACACCAACTACCAGAACCGCAAGGAACAGAGAGACGGTGACGTCATCAAGGGTTCTTACTCTGTGGTCGATAGCGATGGTTTTGTGAGGACGGTCACATACACCGCCGACCCTAAGGAGGGATTCAAGGCTGAGGTTTCAAGAAAGCCGACTGACATCGTAGTAAAGATCCCAACCCCCAGGCCCCAGGGTTTGGAGCAGCTAGGTCACCAGCAGCCGCAACCGCAAATTCAGCACCAACAGCAACCGCAGCACCAACAGCAGCCGCAACA…	1275	pxa12k12,pxa21m06
Px-0271.1	4	TATTGATCACACAATTACATTTATCATAACAAATATGATTTTGAAAACATCTTCTGGCATTTTGTTGTGTATCTTGTGCAGTTTATTCGGTGTAACATATTCGAGACTTGCACCTGATTACATTCGACCTTGTAATGATACAAATAGCGAATGCTTAATAAAAGCAACACAGGATGCGATTCCAGAGTTTGTCAAAGGACTACCACATCTAGGCGTACCTCCGTTGGACCCATTTACAATAGACAAACTGTCTATCCCGCTCAGCGGTCTCAAGGTCACGTTTTACCAAGGAAAAGTTAGTGGCTTCAGAAAATGCATTGTCGATAATGTTATATCTGAGCTTGAGAAACGTCACTTTGTTTTAGAGTTCCACTGTAACTTGACCATCAAAGGAGGTTA…	837	pxa27f04,pxa37j17,pxa3d08,pxa4d08
Px-0273.1	2	TTTGACAGTTTGTGTCGAAGAGTAGTTCGGGAGTGTCTGTTATAATACCTGCTGAAAATCTTTAATTATAAAGCACCATGTCTACCTACTTCCAATACCCAACTCCCGAGGTGCAGGAGGAGCTGAAGAAGATCGCGCAGGCGATCGTCGCTCCCGGCAAGGGTATCCTGGCTGCTGATGAATCTACTGGTACGATGGGCAAGCGTCTCCAAGACATTGGAGTTGAAAACACCGAGGAGAATCGCCGCAAGTACCGTCAAATGCTCTTCAGCACCGACCCGGCGGTGTCTGAGAACATCTCTGGCGTGATCCTGTTCCACGAGACGTTGTACCAGAAGGCTGATGATGGTACCCCGTTGGTATCTCTGCTGGAGAAGCGCGGAATCATCCCCGGCATCA…	1707	pxa14o17,pxa34b05
Px-0273.2	2	AGTGCACCACACAAGGTCTTGATGATCTGGCACAGCGTTGTGCTCAATATAAGAAGGACGGTTGTCACTTCGCCAAGTGGCGTTGCGTGCTGAAGATTGCCCGCAACACTCCTTCCTACCAGGCCATCATGGAGAATGCTAATGTGCTCGCTCGTTATGCCTCCATCTGCCAGAGCCAGCGCATCGTACCCATTGTGGAGCCTGAGGTGTTGCCTGATGGTGAACACGACTTGGACCGCGCTCAGAAGGTGACTGAGATTGTGCTCGCGGCCGTGTACAAGGCGCTCAGCGACCACCACGTCTACCTTGAGGGTACACTGCCTCAAACCTAACATGGTGACTGCGGGCCAGTCCTGCAAGAAGACCTACACTCCCATGGACATTGGACGCGCCACAGTC…	1406	pxa11d17,pxa49j11
Px-0273.3	1	ACTCTGTGGACNTGAAGAAGCCGTGGGCGCTGACCTTCAGCTACGGGCGTGCTCTGCAGGCGTCGGTGCTTCGTGCGTGGGGTGGAAAGCCCGAGAACGTGCCTGTTGGTCAACAGGAGCTGCTCAAGAGAGCCAAGGCGAACGGGCTGGCGGCCAGCGGGAAATACGTCGCCGGATCGATCCCATCTCTTGCAGCTTCCAAATCTAATTTCGTCAAATCGCACGCGTATTAAAACAAAATGGCTGCCGAATTTTAAGCATTTTTAATCTACTAGTTCTTCCAACTATTTAAAAAACTTTGTTATCTTTGAATGCATATTCTTATCTAATTTTGCATTTTATTCTGTTGCATGAATGATATTGCTTAAAAGATTTTTTCTTCTACATATGTTAAGTTTA…	914	pxa3i02
Px-0274.1	3	TGTTCGTCCCACGTTATAATGGGGCAAATGTTGAGATGTGTGATTGTTTTGTTACTAGCTGTCGGCATGGTCAATTTTAGGGTGTTAGCTAGAGGGATGTCGACCGTCGCGAAGTCCTTTGCTGAGAATGCTGTGGTGCCCGATGTTATTCCTGTCGCCCCTGCCGCGCTAGTTAAGGTGAACTACCCCAGTGGCGTGGAGGCTAAAGAAGGCAATGAACTAACACCGACTCAAGTGAAGGACCAGCCCACTTTAAAATGGGACGCCGAGCAAAACACCTTCTATACGGTTGCCATGACAGACCCCGATGCGCCGTCGCGTAAGGAGCCAACATTCCGCGAGTGGCATCACTGGCTGGTGGGTAACGTGGCCGGCAGCGACGTGTCCTCGGGCGAGGTG…	1164	pxa1a07,pxa1j22,pxa27f16
Px-0274.2	2	CACACTTCTTTGATTAAACGCTGTCTTTGTCTGACGTTTCTTACGGTGAAGGAAAACATCGTGAATACAAATACATTTCTGCAAAGAAATTCAAACATATATGTGAAGTCAACCCGAACTGTGACAGCACAAAATAGGATAGGCTCCAAGCTCCTCGGAGGGGACGTACAGTGAGCTGTAACTGAGTGCTGTTACTATCAATTCCAATGTCAGCTATGAAGACATCGTTACTTACTACATGGCCTTTATTAGCGACATATATGACCTCACAGGCTATAAATTCTAGACCCCGATGCGCCGTCGCGTAAGGAGCCAACATTCCGCGAGTGGCATCACTGGCTGGTGGGTAACGTGGCCGGCAGCGACGTGTCCTCGGGCGAAGTTCTCTCTGCGTACGTG…	923	pxa26n01,pxa27n01
Px-0275.1	5	TTGTGACGTTTCTATTTTTCGCTTCGACGCTGTTATTGCAAGACGGAGTTCAGTGGACGCGCCAGGAACTTCAGCATTGAATTACTTCACTACACAGCACAGGAGACAGGCGGCCATGTCGTCATATCCCCCTTTGGTGTTTGGACTCTGATGACGGGCGTCGCTCTCGGCGCAACGGGCCAAAGCTACGAACAACTGACAAATGCGTTCGTCCTACCGAAAAACCCGCTTACATTGATAACCGGATTCAAAAAGCTATCGAATACCGTCCTCAATCCTACCACACCAGCTGTTAGTCTTACGAGCAAGAATTTCGTCTTCCTAGACCATGGATTTATGATCTACGATGATTTCAAGAAGACTTTGCTCAACGATTTCGGTGCGACAATACAAACTTTG…	1453	pxa13h10,pxa29o08,pxa30n02,pxa51p09,pxa51p10
Px-0276.1	1	ATAGCGATATAATTTATTTATTTAATAGGACTTTAATTTAAAACTAATTCAACATGTGCGACGAGGAAGTAGCCGCATTGGTGGTGGACAATGGCTCCGGTATGTGCAAGGCTGGGTTCGCGGGCGACGATGCGCCGCGCGCCGTCTTCCCCTCGATCGTAGGCAGGCCGCGCCACCAGGGCGTCATGGTCGGTATGGGACAGAAGGACTCGTACGTCGGCGACGAGGCCCAGAGCAAGAGAGGTATCCTCACGCTCAAGTACCCCATCGAGCACGGTATCGTTACCAACTGGGACGATATGGAGAAGATCTGGCACCACACCTTCTACAATGAGCTGCGTGTGGCGCCCGAGGAGCACCCCGTGCTGCTCACAGAGGCCCCCCTCAACCCCAAGGCTA…	1312	pxa10o24
Px-0276.2	1	ATAGCGATATAATTTATTTATTTAATAGGACTTTAATTTAAAACTAATTCAACATGTGCGACGAGGAAGTAGCCGCATTGGTGGTGGACAATGGCCCGGCCGGACCCGCGCGCCGTCTTCCCCTCGATCGTAGGCAGGCCGCGCCACCAGGGCGTCATGGTCGGTATGGGACAGAAGGACTCGTACGTCGGCGACGAGGCCCAGAGCAAGAGAGGTATCCTCACGCTCAAGTACCCCATCGAGCACGGTATCGTTACCAACTGGGACGATATGGAGAAGATCTGGCACCACACCTTCTACAATGAGCTGCGTGTGGCGCCCGAGGAGCACCCCGTGCTGCTCACAGAGGCCCCCCTCAACCCCAAGGCTAACAGAGAGAAGATGACACAGATCATGTTC…	1272	pxa48i17
Px-0276.3	1	TGGGAACAGAAGGGACTCGNTACGNTCGGCGACGAGGCCCAGAGCAAGAGAGGTATCCTCACGCTCAAGTACCCCATCGAGCACGGTATCGTTACCAACTGGGACGATATGGAGAAGATCTGGCACCACACCTTCTACAATGAGCTGCGTGTGGCGCCCGAGGAGCACCCCGTGCTGCTCACAGAGGCCCCCCTCAACCCCAAGGCTAACAGAGAGAAGATGACACAGATCATGTTCGAGACCTTCAACACACCCGCCATGTACGTGGCCATCCAAGCCGTGCTGTCTCTGTACGCTTCCGGTCGTACCACCGGTATCGTGCTGGACTCCGGCGACGGTGTCTCTCACACGGTGCCCATCTATGAGGGATACGCCCTGCCACACGCCATCCTTCGTCTG…	1126	pxa6o24
Px-0276.4	1	TTAGTGCGATAATATAAGTGTGTGGGTCAGTGACTCGGGTTTTGGGTCCGTGCAGGCCGCATGCTATTCCCCGGGATGCCGGTTGCGGTAGGGCGTGGTTCAGGCAGACATTCATTGAACTTTCAAAATTTTCAAGTTCTTTTTGATTGAAAAAGAATACAACAATATTCGAAGCGGCATTCGGCAGCTTTTTCATTATTACGTGAAGTTGTATGTCGACCACGCCACGTACCCACGCCTCGTGGCCTCTCATTAGACCCGACCTTATTTGGTTCGATTTGCGATTTCGCCTACCATCTCAACGGGGAACAAAATGGCAGCCTGCTCGCCCACTGCAAATTAGACCTACATTTTTAATGTTTAATATTAAATAATTTTAGAATATTTTAGAGATATGTA…	1215	pxa49k13
Px-0276.5	1	TTAGTGCGATAATATAAGTGTGTGGGTCAGTGACTCGGGTTTTGGGTCCGTGCAGGCCGCATGCTATTCCCCGGGATGCCGGTTGCGGTAGGGCGTGGTTCAGGCAGACATTCATTGAACTTTCAAAATTTTCAAGTTCTTTTTGATTGAAAAAGAATACAACAATATTCGAAGCGGCATTCGGCAGCTTTTTCATTATTACGTGAAGTTGTATGTCGACCACGCCACGTACCCACGCCTCGTGGCCTCTCATTAGACCCGACCTTATTTGGTTCGATTTGCGATTTCGCCTACCATCTCAACGGGGAACAAAATGGCAGCCTGCTCGCCCACTGCAAATTAGACCTACATTTTTTAATGTTTAATATTAAACAATTTTAGAATATTTTAGAGATATGT…	1548	pxa32d13
Px-0276.6	1	GTTGTAGCGTTGTGCAGCAGAACCGAGGCTGTGCAATAGCGATATAATTTATTTATTTAATAGGACTTTAATTTAAAACTAATTCAACATGTGCGACGAGGAAGTAGCCGCATTGGTGGTGGACAATGGCTCCGGTATGTGCAAGGCTGGGTTCGCGGGCGACGATGCGCCGCGCGCCGTCTTCCCCTCGATCGTAGGCAGGCCGCGCCACCAAGGCGTCATGGTCGGTATGGGACAGAAGGACTCGTACGTCGGCGACGAGGCCCAGAGCAAGAGAGGTATCCTCACGCTCAAGTACCCCATCGAGCACGGTATCGTTACCAACTGGGACGATATGGAGAAGATCTGGCACCACACCTTCTACAATGAGCTGCGTGTGGCGCCCGAGGAGCACCCCGT…	703	pxa14j20
Px-0276.7	1	GGAGATGGCCACCGCTGCCTCCAGCAGCTCCCTCGAGAAGTCCTACGAATTACCTGACGGACAGGTCATTACCATTGGTAATGAGCGATTCCGTTGCCCTGAAGCCCTATTCCAACCCTCGTTCTTGGGTATGGAAGCTTGCGGCATCCACGAGACAACATACAACTCGATCATGAAGTGCGACGTCGACATCCGTAAGGACTTGTACGCCAACACGGTGTTGTCCGGTGGCACCACCATGTACCCTGGCATCGCCGACCGTATGCAGAAGGAGATCACCGCTCTGGCTCCTTCCACCATGAAGATCAAGATCATTGCGCCCCCAGAGAGGAAGTACTCCGTATGGATCGGAGGATCCATCCTGGCTTCCCTCTCGACCTTCCAGCAGATGTGGATCTC…	750	pxa18g02
Px-0279.1	3	TTCGCTACTTTGGTAAAAACATAATTTAGTAAAAAATGAGAAAAGAAATAACTGTTTTATTTGTTTTGTTAGCAGTTTACCATTGTGAAGCAGCTATAGGTGATATATTCCAAATACCTCAGAAAATATTTACGGCTTTTACGGATGTATTTACTGGTGGTCAGTCAGGTGTACAAAATGAAAACCAAGGAGTAATAAAGCCACCGCAGAGGAGTGTTAATCAGAAAGTAGCAGACGAACAAGGCAGCAACAATTACAACCAGAATGTAAATCTAAATGATAACACAGGAGACGTGAATCTTCCGAGCACTGGTACAGCTACAAGACAAAACTACGGCAACTACACAAGCAGGACGTAATATGGATGTTATCGTAATACATTCTCATATGTTAATCAAA…	519	pxa23k24,pxa53f24,pxa7p12
Px-0279.2	2	ACGATCTCGACTCGTTCGCTACTTTGGTAAAAACATAATTTAGTAAAAAATGAGAAAAGAAATAACTGTTTTATTTGTTTTGTTAGCAGTTTATCATTGTGAAGCAGCTATAGGTGATATATTCCAAATACCTCAGAAAATATTTACGGCTTTTACGGATGTGTTTACTGGTGGCCAGTCAGTGTACAAAATGAAAACCAAGGAGTAATAAAGCCACCGCAGAGGAGTGTTAATCAGAAAGTAGCAGACGAACAAGGCAGCAACAATTACAACCAGAATGTAAATCTAAATGATAACACAGGAGACGTGAATCTTCCGAGCACTGGTACAGCTACAAGACAAAACTACGGCAACTACACAAGCAGGACGTAATATGGATGTTATCGTAATACATTCTCA…	548	pxa34j11,pxa35j11
Px-0282.1	3	CTGACGTTGAACCAAACAACATACAATGGCCGCTAAGTTTGTCGTTCTCGCTTTGTTCGTGGCTGCTGCGCACGGCAGCTCCAGCCATGGTGACTACACCAGCTTCTCGTACGGAGTAGCAGACCCACACACCGGCGATGTGAAGAGCCAGCAGGAGACGCGCGTCGGTGACAGCGTGGTGGGCCAGTACTCGCTGCTGGAATCCGATGGCCACCGCCGCACCGTCGACTACGCTGCTAACGCCCACTCCGGCTTCAACGCCGTCGTGCGCAGAGAGCCTGCTCTGGTCGCTCATGCCGCTCCCGTTGCTCCCGTGGCATACGCTGCCCGTGTCGCTCCCGTAGCGTACGCTGCCCACGCTGCTCCTCTGGCATACGCCGCCCGAGTCGCTCCCGTAGC…	763	pxa46g04,pxa47g04,pxa48g04
Px-0284.1	2	CGCTTGATGACGGTTTAAATTGGTTCAGAAAATTTATTCGAATATCCGTCAAGTAAAACTTTTATCTCAGATAATTTGTTCTGAATATTTATTACAGAGAAAATGTCTGCCCTTATTCATGAAAAGATATGGCTGGATAAAACCACTTACAATGATGCTGAGAAGAATTATTATGAATCAATATCTAAGGCTCAAAACCCACAAAGTGGTTCAGTCTTAATTGGGAATTCTTCATTAGCCAGTGAGGTTGCAAAAGCCAGGCAACATATCAAAAACTCCTTAGAATGTGTAAGTAAATTAAGAAGTTTACAATTGTAGAATTGAGCAAAAGCAGGTTTGATGTTATCTTAATTAGTTCTATTTAAAAATTGCAAAATCTGAAAATATCATTATCATAGC…	765	pxa28l16,pxa29l16
Px-0285.1	1	TAGACTCATTTAAATTTGTGGTACTGTTAAGTTTAATTTATTTGTGTAAAGCGGCTGAAGAAGATGTATTAGACCTAACAGACTCTGACTTTTCTACCCTTATATCTGAACATGATACTGCACTCGTCATGTTTTACGCACCTTGGTGCGGTCATTGTAAGAGATTGAAACCGGAATACGCGCAAGCGGCCGGCATCCTGAAGAACGATGAAACACCGGTGATGCTTGCCAAGGTAGACTGTACAGAAGGAGGAAAGAGCACCTGCGAGAAGTTCTCCGTGTCAGGCTACCCTACCCTCAAAATATTCAGAAAAGGCGAACTGTCTCAAGAATATAACGGACCTAGAGAATCAAATGGTATTGTAAAATACATGCGGGCGCAAGTTGGACCTAGCTCTA…	1596	pxa5b14
Px-0285.2	1	ACTCATTTAAATTTGTGGTACTGTTAAGTTTAATTTATTTGTGTAAAGCGGCTGAAGAAGATGTATTAGACCTAACAGACTCTGACTTTTCTACCCTTATATCTGAACATGATACTGCACTCGTCATGTTTTACGCACCTTGGTGCGGTCATTGTAAGAGATTGAAACCGGAATACGCGCAAGCGGCCGGCATCCTGAAGAACGATGAAACACCGGTGATGCTTGCCAAGGTAGACTGTACAGAAGGAGGAAAGAGCACCTGCGAGAAGTTCTCCGTGTCAGGCTACCCTACCCTCAAAATATTCAGAAAAGGCGAACTGTCTCAAGAATATAACGGACCTAGAGAATCAAATGGTATTGTAAAATACATGCGGGCGCAAGTTGGACCTAGCTCTAAGG…	1872	pxa31b04
Px-0285.3	1	CGGAGTAGTGCGAGGGGCGCGGTGTTAGGCCGCGGCTACTGGTGCGGTGTACGCTGCAGCTACCGGTGCGGTGTAAGCTACCGGAAACACGCCGGGCTTGGCCGCAGCAAGGGCGAGGAAGCAAGCGAAGATGAACAATTTGAACATTTTGATATTTTTTTAAGATCGCACGGTTGTAGTCGCAGGATAAGTTGCCGTAAAAATGTTAGACTCATTTAAATTTGTGGTACTGTTAAGTTTAATTTATTTGTGTAAAGCGGCTGAAGAAGATGTATTAGACCTAACAGACTCTGACTTTTCTACCCTTATATCTGAACATGATACTGCACTCGTCATGTTTTACGCACCTTGGTGCGGTCATTGTAAGAGATTGAAACCGGAATACGCGCAAGCGGCCGG…	767	pxa51o08
Px-0287.1	1	GCTATATGAAAGTTTAATTAGTTGCTTTCATATCGTTTTACACTGCATAAACTAAAAGACACTGCTTGGTGAATGTTTCGTTGAACTGTACACGTGGCATTTTCTGCGGAGTCGACCCCTTGTTCTGCAGTAGCACGCTAGACCGTGACTATCCCTCGCCCGTCACCGCAAACATCATTTTGTTTTTTCCGATCTTATTCCTTTGTTTATGAAGTCCTGCTAACTTGTCGAGAATTCAGTGGTTAATTAGAATTTCATCAATCACAATATTTTTTATTTTGTTATCCCTGTTGAATGTGTTCTATGTTGAATGTAAAACAGCTTGCAATGGGAGATAATAAACAATATTGCCTTATTAAAAAAAAAA	367	pxa37g09
Px-0290.1	3	TATCACTAATTCTGGTAATTGCTGCGGCAGTGACTGCCGACGAAGAAGCAGCAGTCGCAAGATTACTTGTCTCCAAACAAGTGTTAAATAAATATTTAGTAGAAAATATGGATATTCTCGTGAAGTACACATTATACAACGTAGGCACAGCACCTGCTGTGGATGTGAAGCTGGTTGACAATGGTTTCCATCCTGACGTGTTCGAGGTTGTCGGTGGGCAGCTGACCGCCGAAATCGACAGGATACCTCCACAGACCAATGTATCACATGTTGTTACAGTCAGGTCAAACAGATTTGGTTACTTCAACTTCACTGCTGCAGAAGTTACATACAGAGCAAGTGAAGATTCCACTGATGTACAATACTCTATCAGCAGTTCCCCAGGAGAGGGAGCTATTG…	967	pxa28o24,pxa33a11,pxa34h02
Px-0291.1	2	CTTATTTTTTCTTTTAAATGTTTCTAATGTTGGAATTATAAAGTACAAAGCTTAGGATAGGTTTTCAAAGAAGTCGCCGCCATCATGGCGTCGCTCCGACGAACAATTTTCACTATGCTGGAACAATTTCCATGCGAATATGTCAGCAGGCTTTCATGGCCTGCTGTCACGTGGAGATTTGGTCGATGTAACCTTGGCTGCCGAAGGCAGAATTTTACAAGCACACAAATTAGTTTTATCCGTATGTTCTCCATACTTTCAAGAAATGTTTAAAATGAATCCAAACCAGCATCCGATAGTATTTTTAAAAGATGTTAGTCATTCAGCGCTAAGAGACTTATTACAGTTTATGTATCAAGGTGAAGTTAATGTTAAGCAAGAAGAATTAGCGTCGTTTAT…	1808	pxa13m07,pxa36e24
Px-0291.2	1	TGAATCCAACCAGCATCCGATAGTATTTTTAAAAGATGTTAGTCATTCAGCGCTAAGAGACTTATTACAGTTTATGTATCAAGGTGAAGTTAATGTTAAGCAAGAAGAATTAGCGTCGTTTATTAGTACCGCGGAACAACTTCAAGTTAAAGGTTTAACCGGTAACCAAAATGAAGAAAGTTCCACGCCATCCAAACCAAAGCCGACCTCGCGGCCAGGCCCGAGGTCGTCACAACAACGGATATCTGCTAAGTTAGAGACTGATTTAGATTCTAAGCCCTCCTTAACTCCAGTAGCAATTAAGAGACCAAATAGGCCATCAATAGCATCAAATAATTCTTCATCATCTCAAAGTGGACCTGCAAAAAGGAAATGTGTTGACCCATTAGAAGCTGGACC…	1470	pxa13h17
Px-0291.3	1	ATAACTTATTTTTTCTTTTAAATGTTTCTAATGTTGGAATTATAAAGTACAAAGCTTAGGATAGGTTTTCAAAGAAGTCGCCGCCATCATGGCGTCGTCCGACGAACAATTTTCACTATGCTGGAACAATTTCCATGCGAATATGTCAGCAGGCTTTCATGGCCTGCTGTCACGTGGAGATTTGGTCGATGTAACCTTGGCTGCCGAAGGCAGAATTTTACAAGCACACAAATTAGTTTTATCCGTATGTTCTCCATACTTTCAAGAAATGTTTAAAATGAATCCAAACCAGCATCCGATAGTATTTTTAAAAGATGAATTTGTGACGATACCGGACGAAGATGAAAACAACGCTGTGGCACCGAAAATGGAACCTGAATTTGTTAACGAAAGCATGTG…	804	pxa36n12
Px-0291.4	1	ATTGATTAGAAACATAACTTATTTTTTCTTTTAAATGTTTCTAATGTTGGAATTATAAAGTACAAAGCTTAGGATAGGTTTTCAAAGAAGTCGCCGCCATCATGGCGTCGTCCGACGAACAATTTTCACTATGCTGGAACAATTTCCATGCGAATATGTCAGCAGGCTTTCATGGCCTGCTGTCACGTGGAGATTTGGTCGATGTAACCTTGGCTGCCGAAGGCAGAATTTTACAAGCACACAAATTAGTTTTATCCGTATGTTCTCCATACTTTCAAGAAATGTTTAAAATGAATCCAAACCAGCATCCGATAGTATTTTTAAAAGATGTTAGTCATTCAGCGCTAAGAGACTTATTACAGTTTATGTATCAAGGTGAAGTTAATGTTAAGCAAGAAG…	1698	pxa12m19
Px-0291.5	1	GATTGATTAGAAACATAACTTATTTTTTCTTTTAAATGTTTCTAATGTTGGAATTATAAAGTACAAAGCTTAGGATAGGTTTTCAAAGAAGTCGCCGCCATCATGGCGTCGTCCGACGAACAATTTTCACTATGCTGGAACAATTTCCATGCGAATATGTCAGCAGGCTTTCATGGCCTGCTGTCACGTGGAGATTTGGTCGATGTAACCTTGGCTGCCGAAGGCAGAATTTTACAAGCACACAAATTAGTTTTATCCGTATGTTCTCCATACTTTCAAGAAATGTTTAAAATGAATCCAAACCAGCATCCGATAGTATTTTTAAAAGATGTTAGTCATTCAGCGCTAAGAGACTTATTACAGTTTATGTATCAAGGTGAAGTTAATGTTAAGCAAGAA…	1526	pxa29h12
Px-0292.1	1	ATGCGATTTGCGTCAGTCAACTGAAGAATGCCCAGCACATAGACCCAGCGATCCTCCAAGAAAGGCCCGACGTTAAAATTTTCCTTCCATTCCGATTCTTCGTTTATAGACCAGAAATGTTATTCCAGCCTAATACATACAATCGATACTTAGTGGCACCGCAAGGAGATCATGTTATTAGTTTAATAGACGAAATATCGTACATGGCACCACCGGCACCACTTATAAGTCAGTACGACGACATAAATCCCGAACAGTTCTGCAATGGTGACAACCGACCTGCTAATTGCGGACAAAATTGCATGTGCACACACAAAGTTGACATTCCACTTAACGCAGTCGTGGAAATGGTTCTTGTAGATGAAGGTATACTGCATTATAACGATCGCACTGTGCTTT…	1702	pxa46n18
Px-0293.1	4	ACACACTTGCTAAACAAAGAAAGTAAAATGATTTATTCAAGTGTAACGTGTTTGCTGCTCTGCGCATTTGCCGTGACGGCTGATACCCTGGACCCGCTCAGCGATGACTTTATCAATCTAATCAATTCAAAACAAGACTCATGGAAAGCCGGTAGAAACTTCCCCTCGGATACGCCTTTCAAGCATATCAAGAAACTAATGGGTACGTTGAGAGATGATCGCTTCACCACACTCGTAACAATGCAGCACGAAGTTGATTTAATAGCGAGTCTGCCCGAAAACTTCGATCCGAGAGACAAGTGGCCTAATTGCCCGACATTAAACGAAGTTAGAGATCAGGGATCGTGCGGAAGCTGCTGGGCATTCGGCGCTGTCGAAGCGATGACCGACCGCATTTGC…	1133	pxa22a14,pxa40p02,pxa52o10,pxa8i14
Px-0296.1	4	AAGTATAAAATACTATACAGGATGCTGGAAATACAGAAATAATAATTAAAAGGTCTTATCGACTCCATATATAAATTCTAATTTATTAGGTAATTATTATTTTATAGGATAATGTTGGTAGCAATGTTTACTCGCTGGACAAGTTACTCGAGTGACATAGCTCATAGACTTTTAATACTACGAATTTCTAAACTAAATGGGGTTGTAGGCTGTGCAATAATTTCTTTTTTCTGGGTTATTTCCCAAAACTTATTGCCTGACTCATATTTACATCTGTCTTGAAAAGTTATACTCATTTTGTTGAAAATGTACTATAAATGGAATGGTTACTCTATAGTTGTGACTATTCATTGCTGTTATTTGGGTTACAAGAAACTAGAGACCAACTTGCTTGTACTA…	983	pxa27j18,pxa28e15,pxa30h24,pxa53o16
Px-0300.1	1	TAGGTATCGTAAAGTGGAAAGTGATAGTTTTGCATTATGAAGTGAATTTAATGTTTTAGATCAAATTTTTTCTTGTTTACCAATGGAAGAAGGTATCGTGGTGTGTAGTTAATGGTGATATGTTTGCTATAATTAATTTGGAATGTGATTTACATTTGATTAAAATTTACTATCGCAAATTTTTTATTCATCGTAAAACATTAACCTATTTTTGTTGCCTCATCCTGCCAGTTTGTTACAACTAAAGGAGCTGAATACCTACGTGATTTAGGTCATCAATTGCTGTAGTTAACATATGTACAGGATGTATCAGATTTGTGACTCACATAGTCTTTAGTATACAAAAGCATTTTGCTTGAGCAATCTGTATCTACGTACACAGCACAGCTACTAGATATG…	2166	pxa22p02
Px-0302.1	2	CACACCCGAAGGACTTGTGTACTTTCTTCCAAATAAAGATGAGGCAGTGGTTATTATGCGTGTTCGCGCTGACGGTGGTGGTGTCATGCTCCTCACAACAGCACTACGTCAACCGGTACGACAACTTTAACGCAGACTCTATCATACAAAATGAGAGGATACTACTCGCCTACTACAAATGCGTCATGGAGAAGGGACCTTGCACTAAAGACGGCAAGAACTTTAAACGTGTGCTGCCAGAAACCATCTCAACAGCTTGCGGTCGTTGCTCCCCGAAGCAAAAGGTTGTTGTCCGTAAGCTACTATTGGGGATCAGGGCTAAGAGTGAGCCTCGATTTTTCGAACTACTTGATAAATACGATCCCAGTCGGTTGAACAGAGAGGCATTGTACACCTTTT…	730	pxa22o19,pxa2d13
Px-0302.2	1	TTTATACTGTTACATTGATTTTAAATAAAATTATAATTGTTGCGTATTGATCAATTTGAAATAAGATTGTCTTCAGAGTATACGACAAATTTAAAATCTCGCGCATACAAACGATTCCACATACTACAAACAATTTAAAGTATTGCAAAGAACACCATTAAACTTTTGAGTCAAGCTACATCCTGTATATGGAAGAAAAAAAATGTAAAACAATTATTCTTGTATTTGTTTATAGATAAAGATGAGGCAGTGGTTATTATGCGTGTTCGCGCTGACGGTGGTGGTGTCATGCTCCTCACAACAGCAGTACGTCAACCGGTACGACAACTTTAACGCGGACTCTATCATACAGAATGAGCGGATACTACTCGCCTACTACAAATGCGTCATGGAGAAGGG…	893	pxa33h18
Px-0302.3	1	TTTCTTCCAATAAAGATGAGGCAGTGGTTATTATGCGTGTTCGCGCTGACGGTGGTGGTGTCATGCTCCTCACAACAGCAGTACGTCAACCGGTACGACAACTTTAACGCGGACTCTATCATACAGAATGAGCGGATACTACTCGCCTACTACAAATGCGTCATGGAGAAGGGACCTTGCACTAAAGACGGCAAGAACTTTAAACGTGTGCTGCCAGAAACCATCTCAACAGCTTGCGGTCGTTGCTCCCCGAAGCAAAAGGTTGTCGTCCGTAAGCTACTATTGGGGATCAGGGCTAAGAGTGAGCCTCGATTTTTCGAACTACTTGATAAATACGATCCCAGTCGGTTGAACAGAGAGGCATTGTACACCTTTTTAGTGACGGGAAATTAGTTTTAT…	1619	pxa24e06
Px-0302.4	1	CACACCCGANGGACTTGTGTACTTTCTTCCAAATAAAGATGAGGCAGTGGTTATTATGCGTGTTCGCGCTGACGGTGGTGGTGTCATGCTCCTCACAACAGCACTACGTCAACCGGTACGACAACTTTAACGCAGACTCTATCATACAAAATGAGAGGATACTACTCGCCTACTACAAATGCGTCATGGAGAAGGGACCTTGCACTAAAGACGGCAAGAACTTTAAACGTGTGCTGCCAGAAACCATCTCAACAGCTTGCGGTCGTTGCTCCCCGAAGCAAAAGAATCGAAGTTGCAAGATGAAGTTGATTGTACTTGTTCTCTGTGTGACGGCTTTGGCTTTCGCTGAAGATAAATATGAAGACATTGAGGATAATTTCAACTTGCAAGAGTTGTTGG…	889	pxa18p12
Px-0304.1	2	TTGGACGTGTTGTTCACCGACTAATCTAAGAAAATTATATTTTCGTGATGGGTCACGCAAATATCTGGTATTCTCACCCCCGAAGATACGGGCAAGGATCCCGTTCATGCCGAGCTTGTTCTAACCGACATGGACTTATTCGCAAGTATGGGTTGAACATTTGCAGACAATGCTTCAGAGAATACGCACATGACATTGGTTTCAAGAAGCTGGATTAACATGGAGATAACTTAGGTTAATAAACAAAAAAAAATATATTGTTTTTTTATTCCAATCACATAGCTAATCGGATATTTCGAAACATAATCATATCTAGAAAGGTTCCATACTGGAACCCTTAAATTATTTTTTTGGGTCATAAATATGGTGCAAGTATTACCACAACAAAACTTTGACTCA…	679	pxa20h12,pxa37a08
Px-0306.1	1	GGCGATGGGTATGTGGATCGTCCAGNTTTTTCAGAACCACGCCCAGGTGCGGCGGTTCACATACACAATGATTGTCCTTCGAGAAACCTCGCTGGAGGCCCGACAGGTCGAATGTGACATACTGGCCGCCAGCATGTTATGTCTATAATAGGTAAACCATAAGTATCATTCATAACGGCACCATGCCATTTTTACATGTCAATTTTATCCATGTTAAAAAAAAAAACTTCTTTGAGTCCTTGNGNGGTTATTTTTCANACNTTTACCATTTGNAANAAAGTTCAACTGATAAAAGCCTAATTGTAAGCAATACACTGGNGTCATAACTCCCTANAACATTTGCATGNGGAAAATGAAAAAANAACTAACGTTTTTGACCTTTACTTANTAATTGTTACN…	2303	pxa22l03
Px-0307.1	2	CCGCAATGCTTGCGTGCGCCAGCGCGGCACCCCGCTTTGCAGTACAGCCACCACCATGGTTATGGTCCCCCGNTCCCCGTTCGGCCCGCGAGACGATTTTTACCACGGAGGCTTCGGAATGGAACCTCAAATCGGCAACGATAACGATTTCTTCCGCGATAATATGTTCGATACTAGAAGGTTCTGGGCCGAGTTGTCGCGGGAAATGTCGATGCTGGACCAGCTGCTCAACGACCTCGGCAAACGGTTCCCCAGCGGTGTCTCCAACGAGGGTATAGACAAAACGACCAATGAATATAAGATTACAGTAGCACTGAATGGATTCGAAGAACAGGATATCAAAGTAAAAGCTCGCGAGGGTCTTCTGATGATTCAGGCGATAAAGAACATCGGCGAGGC…	916	pxa29o07,pxa31k01
Px-0308.1	2	CGCCCCGAAGCCGCGACAGCCACACGCAACATGCTGCCCCTTATTCTCGCGAGCGTCCTCGCCATCGCGGCCGCCGCCCCCGCTACCTACGATCAGCGGCAGGACGGCGACTTCAACGTGCGCGCAGACGTACAGAATGTCGTCCTCCTCATCGCCGTACCCCAGAAGATGATACCGAGCAGCCTGCTCGACGGTTTTCTAAAGCGGTCGAAGCAGCGCACCAACGAGGACATCCAGGAGCGAGCTGATGTACAGATAATGGAAGCGACAGGTCGGCGAGCGGCGACGGGCGTGCCGTGGAGGTGGTGATCGCCGGCCGCCGGCAGCTGGAGGGAGAGTCGCACGAGCGGGACGAGTACAAGCTGCTGGGAGCCACAGAGCAGTGCGGCCCGGGCCGAG…	632	pxa17f01,pxa18f01
Px-0308.2	1	CCCAGAAGATGATACCGAGCAGCCTGCTCGACGGTTTTCTAAAGCGGTCGAAGCAGCGCACCAACGAGGACATCCAGGAGCGAGCTGATGTACAGATAATGGAAGCATTCGTAGAGCCCAACACTCCTTATCAGGTTGAAATCGGTCCGGGAAGCGACAGGTCGGCGAGCGGCGACGGGCGTGCCGTGGAGAGTCGCACGAGCGGGACGAGTACAAGCTGCTGGGAGCCACAGAGCAGTGCGGCCCGGGCCGAGAGCGCGACCCCGATACACTCACCTGCCGAGACCGCGCCGACGCTGACGACGCTGATGCCGTCGACGACGCCACCAAGTCCGAGAAAACTCCAGAAGTTGTTTCTGTCTCGTAGTGCATTGTAAGCTGCGATTGTTAAGCCTATTA…	533	pxa2n13
Px-0308.3	1	GCGACATGCTGCCCCTTATTCTCGCGAGCGTCCTCGCCATCGCGGCCGCCGCCCCCGCTACCTACGATCAGCGGCAGGACGGCGACTTCAACGTGCGCGCAGACGTACAGAATGTCGTCCTCCTCATCGCCGTACCCCAGAAGATGATACCGAGCAGCCTGCTCGACGGTTTTCTAAAGCGGTCGAAGCAGCGCACCAACGAGGACATCCAGGAGCGAGCTGATGTACAGATAATGGAAGCATTCGTAGAGCCCAACACTCCTTATCAGGTTGAAATCGGTCCGGGAAGCGACAGGTCGGCGAGCGGCGACGGGCGTGCCGTGGAGGTAGTGATCGCCGGCCGCCGGCAGCTGGAGGGAGAGTCGCACGAGCGGGACGAATACAAGCTGCTGGGAGCCA…	739	pxa48f03
Px-0309.1	2	GGTACATTTAAAACAATACGTTTTTCTTCCAACAAGGTAAACGAACTATGGTTACATGCCGACGCACTTTTATTTCAAACACTATTTAAACCTGTAGCTCTCAAATTAATAACAGGATTTTAATAGTTGTGTTGTAAAATGCTTCAATAATTTCAATCACAAGTGATTGATTTAAAAATCGGAGTATACTATAACGTAGTGTAGTTCTTGTTGATGCTAGCGCTACCAAACTCATCAACTTTTTCACTGATCACTATAAATGGATAGGCGACTGCTTGGAAATGACAGCCTTTGGTTTCGTTCCGATTTAACCGCACCTATAGATGTAACATGACAGTTAATTCTATCTATTATTAGTTTGACTCTACACCACCGCTACAAACTGCAACCATCAGCGCC…	1848	pxa7k24,pxa8k24
Px-0309.2	1	TTTTTAATGTCATTCTGTACGACAGTATTCGTTTAGATTTAATTTCATATTTTACTATATTAGACGCCAGCAACATCAATATATATTTAACGAATGGGCCGACTCGTCCGATGCAATACCACTATCACACAGAAAACAATGGGTGGGGTGACGTGAAAGCTATTCCGCGTTTTGTTTGATAAATGTGCGTGCCAGAGGCCTTGTATTGGTCTTCCTCCCCTTCTTGTAAGGAATGGATGGGTAGGGGATGTGGGTTCAGGCAGAGGAAAGTTAACATAGGAAAAGAAAATCTTTTCTTTCTGTGCGTTCCCTCCTCTGTCGATAAAGGTAGCATCTGCAAATGCGTTGTTTGCTTCCTCATTTGTCGCCTTATTCTATAAAAGATCTTAAACAAAGCCC…	847	pxa20d16
Px-0312.1	1	TTCGGTTGGGTGTGTCGCTGAAATTATATAAAATAAATATTCACCATGAGCGGCCAACAATACTACCCGTACAAGTGCACCCCCACGGTGTACCCCGCGGAGCCCTTCGACCCCGCGGCAGATGCGGAGACACTCAGGAAGGCGATGAAGGGCTTCGGCACCGATGAGAAAGCCATCATCGACGTCCTTTGCCGCCGCGGTATCGTACAACGTTTGGAGATCGCGGAAACATTCAAGACAAACTATGGAAAGGACCTTATCAGTGAGCTGAAAAGTGAACTGACTGGCAACTTGGAGAATGTTATCGTTGCGTTGATGACTCCTCTGCCCCACTTCTACGCCAAAGAGTTGCACGACGCTGTCTCCGGACTTGGTACTGACGAGGAAGCCATTATCGAG…	1191	pxa28l23
Px-0315.1	3	GAGTCGTGATCGAGAGAGCGCAGTGAAACACGTCTGTGTTGCGGACGAAAAATGAAATACTTTACTTTGTTTATTTTTGCGGTGCTAGTGGTGTCAGTGTCCTGCCGACCAGACAAGCAGGACCTGAAACAGTTGAAGGCGGAAGCGGCCCGCAAAAAGGCCTGCACCCAAGACTGTAGCAGCGCTAAATTTGAGCCTATCTGCGCCGGCAAGCAGGGCGAGAAGCCCAAGTCGTTTGGCAGCGAGTGCGTCATGAATAACTACAATTGCGAGCACAAAGACACATTGCATAAGATCAGCAAAGGTGAATGCCCTGGGTCGGATGGTATCCGCTTATCTTAAGAATACAACTTCTGTTTCAAGTTACAATCGTTGTTGTAACGCATAGCTACGCTCTCT…	566	pxa40m20,pxa51m17,pxa5i24
Px-0319.1	1	AAAAAACGCTTCAATTAAAAGTTTGACAGTTTGAAGTAATCTGACAATTAAAACGGGCGGGAATTTGAAAGTTTGTGAATGAATCGTGTTTTTATTAACTTTATTTTTGGTGTTGGTGCATTTGTTCGTGTTTGGGATAAAATTTCAAACATTTCGGGAAAATGTTTCCCCAACCAGCAATACGAAGGTCCACCGCCACCTGTCTCCAAACCAAAACCTATCTACGGCCCGCCGAAACCGAAACCAGTGTACGGACCACCGAAACCTATCTACGGTCCTCCAAAACCAGTATACGGACCACCAAAGAAAACGTACGGTCCACCTAAATTTACAGTACCAAAGCCAAATTATGGTGCACCATTCAAACCACCGAAGATTACATTCCCGAAACCAGTATAC…	1032	pxa35e24
Px-0321.1	1	GGGATTTTGTTGGGTTATTTTTGTGAGCTAACTCCAAATTCAGAATGCCGGAGACTGCAAAAATGAATGGATATGCAAAAACAAACGGGCACAGTTATGACATGGAAGATGGATCAGTGTTTTTATTTACATCAGAATCCGTCGGCGAGGGACATCCAGACAAAATGTGCGACCAAATAAGCGATGCTGTTCTGGACGCGCATTTAAAACAAGATCCTGATGCAAAAGTAGCATGTGAAACCGTCACTAAAACTGGTATGATTCTGCTGTGCGGAGAAATAACATCAAAAGCTAATGTTGACTATCAAAAAGTTGTCAGAGAAACGGTGAAGCATATTGGATATGATGATTCTTCAAAAGGCTTTGACTACAAGACTTGCAGTGTGATGCTAGCTCTGG…	1597	pxa41j09
Px-0322.1	1	TGATAACAAAAAATGTTATNTAAAATGAATCTATTTATTTAGTAAAAACTTAATTATTTCCTCTATAATTGTTATATTTTTAACATTTCAGAATGTATGACCCTCAAGGTTTCTACCTAAAGGAGATACCCATAGCCAACCTGACTCTCAGGACTGGATACTACGCTGTCGACAATAACATAGATTACATAACTCAGGGTGCATTCAGACAAGCTTCTGGAAAATTTGATCACGCCATTGATCCAGAAGTAAGTGATATTAAGGATATGACTATGTGTTTGAATAAAAAAACATGATGTTTCAAACAGCGTGTGGATTTATGATATAACAAGCTATCGCCCGCGACTTCGTTCGCGAATTAAAAAAAAAAACTTAATTAGTAGCCTATATGTTTCATCC…	582	pxa21a15
Px-0323.1	2	TTGCCAGAAGGTAAACTGCTGGAAGAGTATGATTACATAATCGTCGGTGCTGGCACTTCTGGGTCAGTTCTAGCAGCGCGGCTCACTGAAGGGAAACCTAAAGCAACTGTTCTGTTGCTTGAAGCTGGCAAACCTGAGATGCTGCTATCAGATATACCAGCCCTTGCGCCTTATATCAAACTAACACATTACGTGTGGCCATATACTATGGAACATCAACCAGGAGTGTGCTTGGGTCTTATGACGAAATTCTGCCGTATTATAAGAAATCGGAACGATGCGAACTGAGGAAATACAAAAACGCTACGTACAGTGGACGTGATGGCGAGCTAACGGTCGAGAATGTCCCGTTCAGGACTGGTCTAGTTGAAGCTTTTCTCGCAGCTGGACGATTGCACG…	1589	pxa27e08,pxa28e08
Px-0324.1	3	ACGTGTTGACTTATTTGTTTATAAAAATCGTATTAATACTTAAAAAAAACATTTTATGCGTGTGTTGTGTTGAGAGTTATAATTAGAATTTAGGATCAAATTAAAGATGTTACGGGTACTAGTAACCATATGTCTACTGACCTTTTGCGGGGCGCAGGAAGCCACTGGAGATCTGGATGCAGTCATCAAACAGATCTTTGGTGAACCCACCACGGCCACGTCATTACAGCCTTCTACTTTAGTCCCAGGAGTCGCAAAAGCTGTGGACACGAGTTGCAAGACAGACGACGGCCGTGTTGGTGAATGCGTGCGGTATTATCTTTGCAATGCCAACAACTCCGTCATCACTGATGGTATCGGCATCATCGATATACGAGTACGAGATGGTCCTTGTGCTTC…	1373	pxa22c05,pxa29o24,pxa30o24
Px-0324.2	1	GTGTTGACTTATTTGTTTATATAAGACGTATTAATACTTAAAAAACATTTTATGCGTGTGTTGTGTTAAAATTTATAATTAGAATTTAGGATCAAATTAAAGATGTTACGGGTTCTAGTAACTATATGTCTACTGACCCTTTGCGGGGCGCAGGAAGCCACTGGAGATCTGGATGCAGTCATCAAACAGATCTTTGGTGAACCCACCACGGCCACGTCGTTACAGCCTTCTACTTTAGTCCCAGGAGTCGCAAAAGCTGTGGACACGAGTTGCAAGACAGACGACGGCCGTGTTGGTGAATGCGTGCGGTATTATCTTTGCAATGCCAACAACTCCGTCATCACTGATGGTATCGGCATCATCGATATACGAGTACGAGATGGTCCTTGTGCTTCATAC…	1351	pxa16f05
Px-0324.3	1	GTCGTATTAATACTTAAAAAAAAAACATTTTATGCGTGTGTTGTGTTGAGAGTTATAATTAGAATTTAGGATCAAATTAAAGATGTTACGGGTACTAGTAACTATATGTCTACTGACCCTTTGCGGGGCGCAGGACGCCACTGGAGATCTGGATGCAGTCATCAAACAGATCTTTGGTGAACCCACCACGGCCACGTCGTTACAGCCTTCTACTTTAGTCCCAGGAGTCGCAAAAGCTGTGGACACAAGTTGCAAGACAGACGACGGCCGTGTTGGTGAATGCGTGCGGTATTATCTTTGCAATGCCAACAACTCCGTCATCACTGATGGTATCGGCATCATCGATATACGAGTACGAGATGGTCCTTGTGCTTCATACATGGACACTTGCTGTTTTGA…	1162	pxa30d20
Px-0325.1	3	TTTGTGTTAAAGTTTGTTCTTACAAATTTTATTCGATAACTGTACCAAAATGGGTGCTTCGTTTGTTCCCATCACCGTTTTCACCGTTCTGTGGGGCATAGTCGGTATCGTATGTCCCATTTTCGCACCTAAAGGACCTAATAGAGGAATCATCCAAGTGGTGTTAATGTTAACGGCTGCAACGTGTTGGTTGTTCTGGCTGTGTGCTTATATGGCGCAGATGAACCCGCTCATTGGGCCCAGACTAAGCAATGACACATTGATCTGGATTGCTCACACCTGGGGCAACCCGTTAGAAGCTGGCACCAAGTAAAGAAGTGGTCGAGTTAAAAAAAATAAACAAAATTAAAATGTTTCTAATATAAATGTTGATAAATATAAATTTTTATGTAAAGATTA…	916	pxa34d02,pxa53h20,pxa9m06
Px-0326.1	1	GTGCATTGAACGTGAACTAGATTTTAGTTAGTTTGTTTTTTTTTAAGTTAATTAATTTAGGCACATTCAACACAACAATGGTATACCAAGCTCGATGGTTCATGCTGGTTATAGCAGCAGCATTAGCGCTGCAATCCAAAGGTGATGGTGGTATACGACTACCAGATCAGCCGCCGAAAGAAGAAACAGAAGGCAGATCTTTAAATTTCGGCGGTGACAATGGACGATCGCCACAAGCATCTGGGCGTGGTCTTCTAGACTGGATCGGTCTTGGCGAGGATCAAGATCCTTACATCCAGCAAGCAACACAGCAATGTATCAACGGTGACCTCGCTGATTGCTTCAAAGCTCAAGCATTAAGATCTTTCGATGATTTCTTTGACAAGCAAGCTTATAAAT…	781	pxa51d24
Px-0329.1	4	CAAATACCTAATCAAACAACATGGCAGCTAAGGCTCTCGTCTTCCTGTGCGCAGTGGCCGCTGCAGCCGCTGTTGCCGTACCCGTCCTCCCCGCCGCCAAGGTGGCATACGCCCCGGCACAAATCTCATACGCTGCTCCTCTCGCTAAAGTAGCATACGCCCAAGCCCCCGTCGCCAAGCTCGCATACGCCGAACCCGAAGCCCCCGCCAACTACGAGTTCAACTACTCCGTCCACGACACCCAGAGCGGTGATATCAAGCAGCAACGCGAACAGCGCGCCGGCGAAGCTCTCCAAGGCTCCTACTCCCTCATCCAGCCCGATGGCGTCCACCGTATCGTAGACTACACCGCCGATGAGGTGCACGGTTTCAACGCGGTCGTACGTTACGAGGGTCAGG…	759	pxa27n02,pxa2h07,pxa36a20,pxa37a20
Px-0331.1	2	TTGCATTTATTAAAATAAATTATTATGTCGTCAAAAGCAGTATTAGTGTTGATGTGCGTTTTGGCGGCGGCTCTAGCCGAAAGTTACAGTAACAAATATGACAATATCGATCTACAGGAAATTGCAGATAACGACAGACTGCTAGATGCGTATGCCAACTGCTTACTGGACAAAGGGAAATGTAGTCCTGAGGGAAAAGAACTTAAAGGTCACATGAAGGATGCCATTGAAACCGGCTGTGAAAAATGTACGGATGCCCAGAAAAAGGGTACCAACTTCATGATTGACCATCTGATCAGGAAGAAACCTGAGATTTGGAACCAGCTCGCCAACAAATACGATCCCACAGGCAAATGGAGGAAGGTTTACGAGGACCGCGCGAAAGAACATGGCATCGTC…	517	pxa15k02,pxa54k09
Px-0332.1	1	CCCGAATTTTGTGACCATGTGATCAACGGCAGATGGATAAACAACAATGGCAACATCCGTCCTTCAGCCAGAAGATTGTCGTCGTGAGCATGAACCCAAACTCGACATTGATTCTCCTCGGCTGACTGAAGATGAACGCACATATATCCTGGAAGGCAAAGAGAGGGAAACTGGGGAACTTCCACCAGAGCTAAGAGAGAAAGCCAGGATCGAGCTGCGGGAGGAACCGGCGCTTCGAGAACAGGCGTTGGCGCAGATGAGACACTTCATTGAAAAACATCCAGCTATCAGGAAATGCCGAACTGATGCACCTTTCCTTCTACGATTCTTACGCACAAAGAAATATTCGATACCGCAAGCTTGTTCTATGCTGGAGCGGTATTTAACGATTCGTCAAAT…	1151	pxa52i15
Px-0336.1	3	TCGTCGGTCGCCGCTCGACACACACACGACGCTACCTCGCTCGCCGGACAAAAATGTGTTACGGGCCATTAGTGCACTAAGTTTCTAGTGACAGTGTTCGTGTTATAACACCTAGAACCTTTTGTTTTTTCGCTCCCTCCAAGGACATATTATAAAGGATGATGGCTCCCGAGACAGTTGTGACCGTAGACCCCAACAAGCCTTCTCCGCAGCAAGCGCAGCCGCCGCAGCAGCAGGGCGGACCGCTAGACTGGATCAAAATTAACATAGATTATTTTAAAGCACCGCCAGGATTATTAAAGATCGTACAATTGATCATAGGTATCCTGTGCATGGCGCTGGGTTCACCATGGGCGTCCGCGTGGTTCGTCTTCGTTGCCGTCACCTCCTTCATCACAA…	2021	pxa13e12,pxa23c18,pxa41a10
Px-0337.1	3	CTTACATTGTCAAGTATAATAGATTCGTTGATAATATACTTGAGAAAATGAATGATATCCTAAGACGATCATATGACCCTGTTAATGTTAAACTTCAACCTATCGATGCTAAGAAGAAGAACTCTAAACCAAAGAAGGACAAGACTAAGACCAAATCAAAGAAGAAATCTAGCAGCAAGAAGAAACAAACTAAACGGGCTGGAAATACTCCTGTAACCGAAAATAAAGTAGTTGAAGGTCTAACGAAAACGAATGAAATTAACGATGCACCTTTAATTGAATCTAAGATTGTAGATATTGTAAAGAAATCCGAGGAACAAACCGAAACAAGGGTTTTGAAAGACAAATCTGTTACTCCGAATGGAAAAGCTAAACCTACTACAACAGGACCGAAGCCTC…	1670	pxa18b16,pxa19e03,pxa28j02
Px-0337.2	1	CAACCTAGGTGTTGCTACATTGCATTCGATAAAAGTATTGCAGCCTAAACAGGTTCGAGTGGACAGCAATCACGAACGTACTCGAGAATTAGTTTGGCAACGAAGTGCTCGCATAGCCCATGTCGTATCAGAAAAATTAATGTCAGCATCTAAACCTATGTTTTACCATTAAACGTTGGGTTATGAAAAATAAATTTCGAAGACTATATAATTATTGAAAATGTGAAGATTGTAGGCTAGTTCGATAACGTAATTGGTAATGGTATATTAAAAAATTATTTTACGTTATAATTATAGTGTGTCTACTTAAGATTAGTTTGACAAGAGACGCCTATAAAGTGTCGAATTAATTTTGTATTACGATTAATGCTGTACTTTATGGTCGGTTGTCATAGTATC…	558	pxa3f05
Px-0337.3	1	GATTGTAGATATTGTAAAGAAATCCGAGGAACAAACCGAAACAAGGGTTTTGAAAGACAAATCCGTTACTCCAAATGGAAAAGCTAAACCTACTACAACAAGACCCAAGCCTCCTACTAAAGCAACAAAACCGAAACCAAAACCTCCAGTAAAAACAACTACAAAGAAACCGGTAAACAAGAATAAAACTAAAACGAGTGAGAAAAGTAAGCCAAGAGCTAAAGGGACTTTGTATGGATTGTCGTCGTTAAGGAGAAATGGTGACGTGGCTGTTAATATTTTGTCGGATCACACAACTGTGAAGAGTAACTTTGCCGTTGGACCTCTCGTTCTAAGGGTAGAGAAAGAGATTGGACGCGGAGCTAAAAAAGAAATCAAATCTGCAACAGCCACTACTGC…	1346	pxa25k22
Px-0338.1	1	GATCTTNGACAGCGACACGCCGCACGCACCGGTACTGCAGCATTTCTTGATTTGATCGCATAACCTTCAAACGAAATTAAAACATGGCTGAGCCACGTGAAAGAACCTTTATTATGGTAAAACCTGACGGTGTCCAACGCGGGCTTGTCGGCACAATCATCAAACGCTTCGAGAAGAAAGGTTTCAAACTGGTTGNNNNNNNNNNNNNNNNNNNNNNNNNNNNNNAATTTATTCCAATATGTTATACTCCATATATATATATATATATGTATATATATGTTTATTTAAGTGTGATAAAGAATAAAGTTTAAATTTATTCAAATTGTATATTTTATAACTTCCCGCAATTACAAAAATGCATTTTAAGAATTTGCTGATATACCTGTTTAGTTTTCTCTA…	239	pxa10p17
Px-0339.1	2	ACTGCAAAAATCAAAAATGGTTGCGGCAAAGAAACAAAAAAAGACCATTGAGTCAATCAACTCAAGATTGGCTTTGGTGATGAAATCGGGCAAATACTGCCTAGGATATAAGCAGACTTTGAAAACCCTGCGACAGGGGAAAGCCAAGCTGGTCATCATTGCTAAGAATGCTCCCCCACTAAGGTGAGACTGCTGAGAAGTAGAGTTTCCATTATTGCTATTTGTGGAAAGCATATGGAGTCTTCCGACAAAGAAGTATGGTTTCCGTAGAGTTGACTACAGTAAAATGTTGTAGTGCAAGTAAATTTAGCATTATTTCATTACAATGGCACTGAGTCTTGAAGTTTACTGTTAGTAACTTTGTCATTTTACTGAGTCAATCGAAATGGAAACCCTATG…	640	pxa24k21,pxa51m03
Px-0341.1	3	CGCTGCGTAGTGAATATTTTTCTCGTATAATCTAAACCTTCTGCAGGAATAGCCCTTGTTTTTCATTTATTAGTGTTAAGAGAAGTCGCCTTCTGCACCAATTTAAAATGAAAGCTGTACTATTCGCCGTCGCTGCCCTACTGGCTGTTTGCATCCCCATTTCTGCGAAACAATGCAATGTAAACCCGGTGAACATTCCGAAGGGATGGATAACGATGCAACAAAGCTGTCGCGGCAGCATGCGCCGTCAGATTCAGACTGAAGTGGGCGCGTCGCTGCAGTATCTTGCTATGGGGGCTCATTTCTCTAGAGATGGGATCAATCGACCAGGTTTCGCGAAGTTATTCTTCGATGCAGCGTCTGAAGAGAGGGAGCATGCGATGAAGTTAATTGATTATT…	1108	pxa29p12,pxa30p12,pxa43d16
Px-0343.1	1	GACTATCGAAACTGTTAGCATGCAGTCAGGCATTGGGACCTATGAAATGTTTGACAGCGTTCAGTGCGTGGCGAGCGCGAAGAGCTGTCGATTTGATTGCAAACCGTCAAAGAACGTTCGAAGTAAACGAAGACCTAGTTCAGTTTCCTTGGGAAAAATACGCCAATCAAACAGAGGAACAAGTGTACAGCGATCTATGCGATGGGACAGAGAGTTTGCTGAGGCGACACAGACACCGGCCGGGGTTACATGAAGAAGATGAAAAAAAAGTTTTTAAGCATTATACCTTTATTATTAGTTCCTGGTCTCATCATGTCTGCAATCTTGCCTTTTGTCTTGCCAGCTTTGAAAATGATGGTCATAGCCGTCGGTATACTAAACAATATGGCACTGTCGGGT…	774	pxa31a11
Px-0345.1	1	TCCCTTTAATCTCCTTTATAAACTTAGAAAACCAAAAAATGGCCTGCTCCGTCAGTGACACGCCCGCCCTGAAGGACCTCCCTAAGGTCGCCAATGACCTCAAGAGCCAGCTGGAGAGCTTCAACACCGGCTGCCTCCGTGATGTAGACACCAATGAGAAGATTGTTCTGCCATCTGCAGAAGATGTTGCCGCCGAAAAAACTCAAAAGTCATTATTTGACGGTATCGAAAAGTTCGATGCAAGCAGACTGAAGCACACAGAAACGCAGGAAAAGAATCCGCTTCCTGATAAAGATGCTATTGAAGCGGAGAAGGAAAAGAACAAGTTCCTGAACGGCATCGAAAACTTCGACCCGGCCAAGCTGAAGCACACAGAGACGTGCGAAAAGAACCCCCTGC…	1456	pxa23j10
Px-0345.2	1	ATTTGACGGTATCGAAAAGTTCGATGCAAGCAGACTGAAGCACACAGAAACGCAGGAAAAGAATCCGCTTCCTGATAAAGATGGTATGTGATGCGAATTTATTAGCACGATGCATTTCTATAAAAACCATGACACAGCATTATTTGCACTTATTCTCCAAATTCCCACTATATTTTAAAATGTAATGCAAATATTTGCTTTAATTGCAACATAAATGTTTTTTTAAATTGTTTACGTTAACGGCATGCATTTTTTATTGTATATTTGCTTTTAAAAAAAAAACAATTTCTTCTTTTAATAAAACTTGCATTTATGTGNGAATGTTGCAAGGGCGAGGGAATACCAACAGAAAAAAAAACATCAAGAAAATTCATTAATAATTTAAAAACGAAATAAAAA…	1763	pxa11m16
Px-0346.1	3	CAACTATTGCACCTTCATCTTCAACAAACAAAAACTAACAATGTTCAAACTTTTCATCTTCGCCTGTTTCCTCGCCCTGACTGCGGCCAAGCCCGGCGTCCTGCCTGTGGCTTACACCGCGCCGGTAGCCGCAGCATACACAGCACCTGTAGCCGCGGCCTACACCGCGCCCCTCGCCTACTCCGCCTACTCTGCCTACACCGCACCTGTTGCTGCATACTCTGCTTTCCCATATGCAGCTCCTTATTCTGCCTACTTCTTACGCCGTTAAGTTTTTTAAAACGAAATAATCTCACTTGTACATAATATTATATATAAAAATCATGAAGATCTAGTTTTGTCAACGAATAGAAACTTTTTGTAAATATACAAATTTCCGAAATGCAAAATAAACCAATT…	420	pxa26o01,pxa32j09,pxa47e23
Px-0347.1	1	AATCCGAGCACGACATTGCAAAGTCAGAATTCCCAAGTATCGATTCAGCCGAGTGTTCATTTAGAGCAAGTAAACTTGCTAGCTAATCAACAGCAGCTGCCTAACAGAGAAGCTGTGGATTTCCTTATACATCTTCGAAGTCAGCGACCTGAACAATTTCCTCTGCAAGAAAACCACCTACCCCAAGGTATTACCAACTTTCTTCACCCAAATCCCAGCCAAGCCCCTTTTCATCAAGGACCAAACTTCAACCAATTAAGACTAACTGATGACATTACGAGACAAAAACAGAATAATCGAGTTTTTCGACAGGAAAGTGGTGTTGGAAATTTTGGATTGAATGGAGAATATAACAGATTCAATACTTTCAGTCCAGTGTACACTAATCACTTTTTTCCA…	1111	pxa38b21
Px-0349.1	1	AACAATATATTTAAATTTTACCATAATATGCTGTATACGGCATACAGCATAAAAATAATTTTTAGAAAAATTCCCTCAAAGAATCGATTTAAAAAATTATAACGTAATTATTGTATAAACAAGTACTTTACATTCCAGTGTTGTGATACTACATTCTATTTAAAGTTTTTTTTATCATTTTAGTATTTAATTTTTATTTCGTCGTCAAAGATGGTCGTGAAACTGTACTGTGGTGACTGCGCGTCCCTGAGCGTTGCAGGCAGCAAGCGCTCGGCTTTGTCGGCTTCCGACGCCGAGTGTTTTTCGCTGTGCCTGGGCGCCGGGCCTCTGTGGTGGTCCTGATGTCCCTGCTCATGGCTCGGCACCGCCCGGAGGGGTGAGCAGCGGGGCTTCGAGCCC…	1737	pxa16d04
Px-0350.1	1	AGCACATGAAGCTATCGCTTATTGTTATATTTTGTGTCGGGATAATTGTAATAAGCCACGAAGCAAATGGAGACGTGGTCGTGGATCTGTTTGGGAAAATTCAAGAATCCGCACAGAAAATCGGAGACGATATCAAGAATGGTTTTCAATCGAACAACAAACGAAATAACCAGTATCCAAAAGAATCAGTGAAAGTGTCTAAACCCGATAACGTAGATGCTGATAGGATAGTTTTTGACAGATCCGAGGTTACACAGGCCAGTGTGAGCACACCCAAGAGTGTCTCGAATGGAACAAACGCGAATGGACAAGATGGAAGAGAAAATTTCAGAGGCGCTTGTGCTACTGGGTACCAGCGCACGTCTGATGGTAGATGTAAACCTACTTTTTAATTTTGGT…	1016	pxa27i02
Px-0351.1	1	ATTTGTTTTATCTTGTGCTATTATTTGCGTTAAGATGGGTTTCTAAGCTCTTAAAAACTTTTGCACACCACCGTGTGCCTTCACATCGTTATAAAAATGCTTGCCAAAATGGCGCCCCCAAGGGACAGCTTTGTCCTTCGACAATTATCACCATCTCCATCGGACTACCACCACCTGTATCCGCTTGTATTTATTCCTTTGAGTACCAGCAAGATCAACGCTGAGAATGAGTACAAGCGCATGGGATTGGTCGCCGGCTTCGGCCGACGGCCTACTCACTAATGAAGAATGCTCTATGCTGCTCGATGTCGATCTTTTCAACACTGATGATGATTTACTTAAGACATTCCCGAGCGCTGCACTGAAGGTCGAATTGGATAAGTTCCAATATCAAGAGGA…	1605	pxa19m08
Px-0353.1	2	CTTTGTTTTAGCCAGTTCTGTTTTAGTTGCTTCCAAAGTTCCTTTCTAAATTGGCAACAAGGAGGGCGGTGCGTTGTCCTAGGTTTCGGCCGGACTAGCGTATCGTCCGGACTTTTGTATAAACATTAAACTAAATTGCGACTCAGTTTTTACTTTTTGCGACAGTGAACATACCATAATGACCCGTGGAAACCAGCGAGATTTGGCTCGAGCCAAGAATCAAAAGAAGCAGCAAGAAATACAAAAGAAAAAAACGGCAAGTGAGAAAACAGGAATGTCTCTCTCTGAAAGGAAACATAGAGATGCTGAATTGATGAGAGAGAAACAAAGAAAAAAAGAAGAACAAGAGGGCCAAGGTGCTAGAAAACAAGCAGTACATTAAGAGTTTGGTCCAATTTA…	521	pxa8a03,pxa8a04
Px-0353.2	2	GCAGCCAGTTCTGTTTTAGTTGCTTCCAAAGTTCCTTTCTAAATTGGCAACAAGGAGGGCGGTGCGTTGTCCTAGGTTTCGGCCGGACTAGCGTATCGTCCGGACTTTTGTATAAACATTAAACTAAATTGCGACTCAGTTTTTACTTTTTGCGACAGTGAACATACCATAATGACCCGTGGAAACCAGCGAGATTTGGCTCGAGCCAAGAATCAAAAGAAGCAGCAAGAAATACAAAAGAAAAAAACGGCAAGTGAGAAAACAGGAATGTCTCTCTCTGAAAGGAAACATAGAGATGCTGAATTGATGAGAGAGAAACAAAGAAAAAAAGAAGAACAAGAGGGCCAAGGTGCTAGAAAACAAGCAGTACATTAAGAGTTTGGTCCAATTTATGAACAT…	795	pxa23j18,pxa53a07
Px-0354.1	2	TTATTATTGAGTGCCTACGAAGTGTGGTAAATAATTCTTATAAAATATTTTCATTACATATTTGGAAACTTACACAATGAGTTCTGGATTTATATCTGAATCTGAGATATTGGAAGCGAGACGAAGACGCCAGGAAGAATGGGACAAAGTGAGAACCGAAGACTGAAGATCAAGCCCGAAGAGTGAAAATGAAGAGAGGCGGAAGACCTAGAGTAAAAATAAGAATAGAAGAAGAAGAATCTCAGATTTGTCAACCTACTGTGAAGAAGAATAACTCTCCTACATTTGAAGGTTAAAATAAGATTTAAGAAATGATTATTAATAAAGTGTTTTCTATTCAAAAAAAAAA	349	pxa13g11,pxa14g11
Px-0354.2	1	CGAATACTGAAGACGAAGCCCGAAGTGTGAAGACGAAGCCCGAAGTGTGAAGACAACGCCCAAAAACTTAAGATGAAGGCTGAAGAGAGAAGACGACGCCTGAAAAGTAAAAATGAACCCCCGATGATTGGTGACAAAGCTCGAAGATTGAAGACGACGCCCGAAGAGTGAAGACGCAAGTTCGAAGATCAGCCTTGAAGCTCAAAGACTGAAAATGAAGCCCGAATACTAAATACGAAGGCCGAAGACTGAATATCAAGCCCGAAGAGTGAAAATGAAGAGAGGCGGAAGACCTAGAGTAAAAATAAGAATAGAAGAAGAAGAATCTCAGATTTCAGTCAACCTACTGTGATGAAGAATAACTCTCCTACATTTGAAGGTTAAAATAAGATTTTAGAA…	437	pxa3j01
Px-0354.3	1	TTAAAAGCCTGAAGACGAAGCCCGAATACTGAAGACGAAGCCCGAATACTGAAGACGAAGCCCGAAGAGTGAAGACGAAGCCCGAAGAGTGAAGACGAAGCCCGAAGTGTGAAGACAACGCCCAACAAACTTAAGATGAAGACTGAAGGCGGAAGTCCGAATATCGGTCCTGAATCCCGAAGATTGAAGACGAAGCCCGAAGAGTGAATTCGACGCCCAAAAACTTAAGATGAAGGCTGAAGAGAGAAGACGACGCCTGAAAAGTAAAAATGAACCCCTGATGATTGGTGACAAAGCTCGAAGATTGAAGAACGAAGCCCGAAGAATGAAGACGACGCCCGAAGAGTGAAGACGCAAGTTCGAAGATCAGCCTTGAGGCTCAAAGACTGAAAATGAAGC…	840	pxa6h05
Px-0354.4	1	TTCGACGCCCAAAAACCTAAGATGAAGGCTGAAGAGTGAAGACGACGCCCGAAGAGNGAAGACGACGCCCGAANAGTGAAGACGACGCCNGAAGAGTGNAGACNAAGCCCCNAGTGTGNANACNACGCCCGAAGAGTGAAGACTACGCCCGAAAAGTGAAGACTNGNCCCGNCGAGTGTNGACTAANCCCNGAGTGTGAAGACNACGCCCNGAAACTTNTGATGATNACTGAAGGCGGAAGTCCGAATATCANTCCTGAATCCCGAAGATTGNAGACGAANCCCGAAGAGTGAATACNACGCCCTNNAACTTAATGATGAATGCTGAANAGTGGAGACTTACGTCNGANNAGNNAAGACGACGTCCNNNTANANNANACGACGCCCGCTGAGTGAAGAC…	958	pxa13n02
Px-0356.1	2	GTTCTCCATTGAGTGATTGTAGTTCCTTATTCGTAGTTGCAGTTCAAAGTCCAAAGACTTTGAGCCGTAAAAGCATTTAAAGTTTTACCCTTTATTTCAAGAATTATTAACATGAATCCCATATCAAAAGTTGTGCGTAGCTCACGCCCCATCTATAAGAAACTCTCTACAACTGCTACTCTTGCTGCCCCAAAACCAATTCCTACCACTGGACTTTGCTTTGAACTAAACGATGAGCAAAAGGCGCTGCAGGATCTGGCCCGTAAGTTCACCAAAGAAGAAATCATACCGGTTGCAGCTCAGTACGACAAGACTGGTGAATATCCTTGGCCGATCGTTAAGAAGGCGTGGGAGCTTGGACTTATGAATGGACACATCCCAGAGCATTGTGGTGGCTTG…	1603	pxa25i02,pxa53o05
Px-0357.1	1	GTCAGCCTCGAAGCGATAGTCAACAACAACCTGACAGGCCGGGACTTGCAGGAATTTAATAGAATATACTACGGAAAAAGGGAACACAATGAATTGAAACTCAAAGATTCTTCTATCGCTGCGGCCAAGGACGCCGACTTCGAAATCGCGGCGTACGGTTTTCCAGCTAAAAAGGAACATACAAGACCACCGAGAATAGTCAAGGTAGGTCTGATCCAGCATTCCATAGCCGCGCCCACTGATCGTCCGGTCAACGAACAGAAGAATGCGATATTCGCAAAGGTTAAGAAGATTATTGACGTCGCCGGACAAGAGGGTGTAAACATCATCTGCCGAAGAAGGTCCTACGACTCGCTTCCTAAAGGAGCTGGCTGTTAAATACGCGATGGTCATAGTCTC…	1126	pxa42j13
Px-0361.1	1	TTGTATTTACGTTAGACGAAGGTCAACGATCTCAACAGACGTAGATGCAAGATATCCAACAGAAACAAAACAGCATCGGGCAAATATTTTGGAGTTTTATAAAAGACTTTGTGTATTTATATTTAAAGTTTTTGCTGTACGCTGTGGCTATATACATACTGTTCTACTATTACGACTACTACTTTGGATAGTGTAGGCAGACAGCGATGTGAAGTGTTACTGTGAACATTGTGGAACTTATTGAGTGTTAAACTTATTTCAAATTATTACAACGGACCAGTCAGGTCACACTGGTAGAATGAAACGCTCTCGACACAGATGGCTGGGACTCAGCTTGTTTTGTGTGTTAATGTTGGTGGTGTCAGTTGAGGTGCCGGGCGCGCGTGCAGTGCGCGCCAC…	4266	pxa21p03
Px-0362.1	2	GGCAATCGAGGCGTGAGGTAACTTCGGTTTGAATTAAACATTTTTTATAACATATTCCAGAAACTTCGAAGAGTTACTAAAGATGAAGTGCTTATTGTTGTTACCGATGTTAATGGCGCTTATTGCAGCTGAGACTTACAGTACAGAGAACGATGATTTAGACATTGAGGCGGTTGTAGGTGATTTAAACACATTAAAATCATTCATGGACTGCTTTAATGACAAGAAACCATGTGACGCTGTACAAGCTGATTTTAAAAAGGACTTGCCTGAGGCGTTCCAAAACGCATGTGCTAAATGCACGGCAGCGCAGAAACACATCTTCAAAAGATTCCTCGAGGAATCCGAAAAGAAAGTAGTCGATGACCTCAACGCTCTCAAGAAGAAATACGATCCAGA…	662	pxa18o04,pxa20m19
Px-0367.1	1	ACATGAGTATCTTATTTAATTCTGCAGTTTGCATTCCTGCACTTGAAAGTGAATATCGTCCCTTCATCCGCAGTATGTCAGCCACAGGTTTAACATCACAAGCACAGCTGCAGTACATACTGCAATGGTTCCAGGAGTTCAGTGAATACCAGCGTGAAGACTTCCTACCTGTCCTAGCTGCAGCATGCAGCGATAAACCTGATCAACTTGCAGCAACTCTCTCCAATCTCTCATGTCAAGATAAACCTGTCAGCTTATTTCAGTGCCGTATTAAATTATTTAATGAATGGTATCCAACATGGACTGAAGAGGAAAGAGAGAGATTGGTTAATAAGATATCGGAAATTGATGCAGAGTTCAGTATGAAACTACAGGAAGCAGTATTAAAAGGAATTCAAG…	1756	pxa12o08
Px-0367.2	1	ACTCTTAACATGAGTATCTTATTTAATTCTGCAGTTTGCATTCCTGCACTTGAAAGTGAATATCGTCCCTTCATCCGCAGTATGTCGGCCACAGGTTTAACATCACAAGCACAGCTGCAGTACATACTGCAATGGTTCCAGGAGTTCAGTGAATACCAGCGTGAAGACTTCCTACCTGTCCTAGCTGCAGCATGCAGCGATAAACCTGATCAACTTGCAGCAACTCTCTCCAATCTCTCATGTCAAGATAAACCTGTCAGCTTATTTCAGTGCCGTATAAAATTATTTAATGAATGGTATCCAACATGGACTGAAGAGGAAAGAGAGAGATTGGTTAATAAGATATCGGAAATTGATGCAGAGTTTAGTATGAAACTACAGGAAGCAGTATTAAAAGGA…	1576	pxa23i15
Px-0367.3	1	CTCTTAACATGAGTATCTTATTTAATTCTGCAGTTTGCATTCCTGCACTTGAAAGTGAATATCGTCCCTTCATCCGCAGTATGTCGGCCACAGGTTTAACATCACAAGCACAGCTGCAGTACATACTGCAATGGTTCCAGGAGTTCAGTGAATTCCAGCGTGAAGACTTCCTACCTGTCCTAGCTGCAGCATGCAGCGATGAACCTGAACAACTTGCAGCAACTCTCTCCAATCTCTCATGTCAAGATGAACCTGTCAGCTTATTTCAGTGCCGTATAAAATTATTTAATGAATGGTATCCAACATGGACTGAAGAGGAAAGAGAGAGATTGGTTAATAAGATATCGGAAATTGATGCAGAGTTTAGTATGAAACTACAGGAAGCAGTATTAAAAGGAA…	1404	pxa39f20
Px-0368.1	2	GCAGCCGTGACTCTAGCGGGCTGCGACGAGGCGAGGAAGAACAAGTATGTCGATCCCTTCGCCGCATTGGACCGGCACATCAGTCACTCCCTCGCTTACCACTATCTATGGCCCTGGAGTCAACTGATACGAGCGGCCGCCGCACTAGATGTCGAGGAAAGTTTGGAGGAGCCCAAAATTATTTCTGAACCTGACAAATTCGAAATCATTTTGAGTGTGAAGCGATTCAAGCCTGACGAACTGAAAATCAAAGTCAAAAACCGATACATCATCGTCGAGGGCAAGCACAAGGAAGAGGGTGACGACAAGCGATTCATGACGAACCACTTCGTGCAGCGGTTCGTCCTGCCGCCGGGCAGCAAACCGGAGGAGGTAACTGCCGTGTTGACGGAAAACAAC…	881	pxa40e11,pxa42n21
Px-0368.2	1	CACTTCTGTTGCTAGCAGCCGTGACTCTAGCGAGCTGCGACGAGGCGAGGAAGAACAAGTATGTCGATCCCTTCGCCGCATTGGACCGGCACATCAGTCACTCCCTCGCTTACCACTATCTATGGCCCTGGAGTCAACTGATACGAGCGGCCGCCGCACTAGATGTCGAGGAAAGTTTGGAGGAGCCTAAAATTATTTCTGAACCTGACAAATTCGAGATCATTTTGAGTGTGAAGCGATTCAAGCCTGACGAACTGAAAATCAAAGTCAAAAACCGATACATCATCGTCGAGGGCAAGCACAAGGAAGAGGGTGACGACAAGCGATTCATGACGAACCACTTCGTGCAGCGGTTCGTCCTGCCGCCGGGCAGCAAACCGGAGGAGGTAACTGCCGTGT…	849	pxa45o08
Px-0370.1	1	TTTGGGAGTTTTCTATTTGCGCTAACAAGTTATTTGAATTGTTTTGTTGTCTTCTTATTTCGCTACTCCATTTATCAAGCTTTTCATAATGAGGCCGCAGCAAAATGGAGATGATGGTTATGAGGAACCCGAAGTTCATCGTANAATCTTCATCGGGGGATTAAATTACAGAACGACTGATGAATCTTTAAAAGCACATTTTGAGAAATGGGGCGAAATCGTGGACGTCGTCGTTATGAAAGATACNAANACCAAGAGGTCTCGTGGTTTCGGCTTTATTACTTATTCCAAAGCCCACATGGTTGACGATGCGCAGAACAATAGGCCTCATACAATTGATTCACGCGTGGTGGAAACAAAACGTGCCGTAGCTAGACAGGATATTAAAAATCCCGAGGC…	1522	pxa50g10
Px-0371.1	1	ACATAGTTATTGTAACTTAAAATAAGAAACGTCATAAAAAATGGTGATGAAATTGTACGCCGTTTCCGATGGTCCGCCNTCATTGTCCGTGAGACAGGCGCTCGCTAAGTTGGAGTTGCCTTTCGAGCTGGTGAACGTTGACTTCGGAAAAGGAGAGCATAAGACAACCGAATATGCATTGTTGAATCCTCAAAAAGAAATCCCCGTGCTGGATGACGATGGATTCCATCTAAGTGAAAGTAACGCTATTTTACAATACATTTGTGACAAGTACACACCTGGTAATGAACTTTACCCACAAGAACCGAAGGCTAGGGCTATCGTGAACCATCGTCTTTGCTTCAATCTGTCAACTTACTACGCANATATCTCTGCTTATACCATGGCTCCGATATTCTT…	1367	pxa37l23
Px-0381.1	1	TCCGCGCTGATAGTGGAGCGCATGGAAGGTCTGCTGGACAGGTCCTGGGTGGCCGGCGTCTCCCCCGGGGAGATCCTCTTCTCCCACGTGGTGACGCAGTTCGTGGTGATGTGCGGTCAGACCGCGCTCGTCCTCGTCTTCATGATCCTCGTCTTCGGCGTCAAGTGCAACGGAAACATCGCTTATGTCATCATGCTCACTCTCTTGCAAGGTTCATTCTTTTTTATTTTTTACTACATTTATCTTACTAATATTATAATTTGAAAGTTCAAATGTATGTATGTTTGTTTGAAGGTATCTCCAAAATGGATGAATGGATTTCGATGAAATTTATAATATCATAACTATAGAACTTACTCTGAAAGAACACATAAGATACTAATTAAGTTTTTTTTTACT…	1549	pxa9m09
Px-0384.1	4	TCTTTCCCGGCTATCAACGACCCGGTTATCCACGGTGGTACCAACGAACGATCGACCGTACAACGATTGCTCGAAAAATTAATCTTAGAAGACGAACAATTCGACGTGCGTAACATTCTGCCCAACACAGTACCCGACCCGGCGAGTCTACAACTTGTTTCCGACTACGCATGTCCGATGGGTCAGGTCGTTATGGCCCCCGATTGTGTATCGTGCGCGGTGGGTACTTACCTGGACTCAGCGAGTGACTCGTGCCAGCCGTGTCCCGCGGGCAGCTACCAGTCGGAAGCAGGACAGCTACAGTGCACGCCATGTCCCGCCATAGCAGGACAACCGGGCGTCACGCAGGCCACCGGAGCTAGGAGTGCTGGTGACTGTAAAGAGAGATGTGCAGCAGGC…	2538	pxa11i24,pxa49e21,pxa50e21,pxa7m14
Px-0390.1	2	TGCGAACCACTTGTCTGTTAGTTAANGGAACTACAGGTTCAAATAGTCACGCAGTTTGGACACGGAGGCTGCGTAAGACAGAACATATCAAGATGAAGTTTTTATATCTAGTCAGTGCTGTTGTTCTACATTGCAGCTGGAGTTACGGATCTCCAAGCCCCGATGGTGTAGGTGCATTTGCGTATCAAGATTCAACTGGTCGCAGGTACGAATGCGTATATAAACCAAATATCAACGAGGCCGACGACTCGTCAGAGTCATCGAACGTAAACAAAATAAACGAAGTTTTACCATTTGACACCAACTGGCCGGATGTTATATATGATAACATAGAAAATCAACAGCGGGCCGCATTCGAAGCTGCACAAAACACATACGGCGCGTTTAATAATTTTCCTT…	929	pxa19e02,pxa40a13
Px-0390.2	1	AGGAACTACAGGTATCATTATAAAATATATTTTTCAAAGATAATATTTACGTTTTGTTTATCATAAAAGATTGTATGTGATAAACATTGGTCAACGCAAACAGGTTCAAATAGTCACGCAGTTTGGATACGGAGGCTGCGTAAGACAGAACATATCAAGATGAAGTTTTTATATCTAGTCAGTGCTGTTGTTCTACATTGCAGCTGGAGTTACGGATCTCCAAGCCCCGACGGTGTAGGTGTATTTGCATATCAAGATTCAACTGGTCGCAGATGTAGAAGATTTCTCCCACCATTACCGCCATTACCGCCGTTAAAACCATTGACACCGTTCAAGCCATTACGTCCATTGCCACCTATGAAACCATTGCCACGACTGTTATCACCGTTCCCTACACTT…	1028	pxa3j09
Px-0391.1	2	GCGACAATACTCCGCGTACATCATGTCTCCTTCGTGGTTCTTATTGTCCGTTGCGTTGTTACTTGTCGCTCAATATGCGACCGGAAATTTAATAAGAGGTAAAAGTGAAGACGGCGTCTTCTCAAACAAGGATGTTCCCGTTCTTCAGGATGATGTGGAAGACAACGAGCTGAGTATCCCGGTGGAACCGCCTACGGATCCTGAAGAGAGCACTACGAAGAAATGCGGCCAGATTGGTGATTTTTGTACTTACCACTCCGATTGCTGTACATTCTCCTGCCTCGGCTACATGAAGCGTTGTGTCTCGGGTTCCGGTTAGATTAAACAATGTATTATTATAATGAATTATTTATTTTATTTATTAATTTTACGTATCGGATGTATGGGGTGGTTAAGATG…	645	pxa36i19,pxa40i10
Px-0392.1	1	GTTTCATCCAGTACTGCATTTATTTAAATTATCCAAAATGAAAACCGCTTTGATCGTTCTATTGGCTTTGGTTGCCTTTGCCGCAGCCCAAGTTCATGTCGTGGATCATAATCCTTCAGAAGTCCACGTGGTCGATCGTAATCCCTACGAAGTAAACGTTGTAGATCGCAATCCATTGGAAGTACATGTAGTCGACCGTAATCCTAGTGAAGTACACGTGGTAGATCACAATCCTTCGCAAGTGCATTTTGTGGATCACAATCCGTCAGATGGACTCAACAACCCAGATGGTTTCGTCGTTGATCAAGGTTTCTACAGGCCAAGCAACCCTCCCAATGGTGGCTATGAACAAATAAGCACTGGACCAGCATACGTTGACTTCGGAAACCGACCATACGC…	594	pxa42h16
Px-0393.1	3	TTTGGAAGCAATATGTCTAAGTTTACGGNAATTTTGGCTCTCATTGCGTTGATCGCATTAGNTGTCAGCGCGTCCACAAGTGGACGTTGTTGACCAAGACCCTGGATCAGTGGACGTTGTTGACCAAGACCCAGGCTCAGTTAACGTTATCGGTGGAGGTGAACAAGTAAACATCGTCGACAATGATAACCAAGGTAATTTTTAAAACTTTTTTTTATAAAAAAATTTACTACAATGTATAATATTGAGGTTTTTATGGAAATATCAAAAGGTTAATCGACCGAAGAGCTGGCAGCTACCTCGGACAAAGAATTAGTATAGCTATTCAAAGGGGAACGCTGCCAGTATCTTCAGAACCTTGCCTAAAGGGGCTGCTTTTAATAGTATAATATATTTTAG…	1025	pxa31a10,pxa32d02,pxa54h18
Px-0395.1	3	TCCCCGTGGCAGAGCGTTAAATAATTTAAAAAAATATCGTGAGCTCTATTGCCATTATTAAAATAGTGAGTGTGATAAAAATGATTCGAAAAATCAGTGCCCTCGTGTGTTGTCTTTGCGTTTTTGGTATATCTTTGAGTGACAGTGCTATATCAGCGGAAAATGAAGCAAGATGTAGAAACCCACCGACAGCACCTCAGAAGATCGAAAGAGTAATAACGTTATGTCAAGATGAAATTAAACTCTCCATACTAAGAGAGGCACTAGACGTAATTAAGGAAGAGCACACTATGCCGGCACAACGACGACGCAACAAGAGAGAAGTGCCCTTCACACATGACGAGAAGAGAATCGCCGGGTGTCTTCTACAGTGCGTTTACCGGAAAGTGAAAGCGGTGG…	1570	pxa22a20,pxa23a20,pxa25f23
Px-0401.1	2	ATTGAGTTGTGCAATTAACCTTTATTTCCTTTAAATTCAGTGAGTTTAACGAAAAAATGATGTACAAAGTCAGTTTTTTAGTTTTATTAGCGACAGTACTACAATGTGAGTGTGGTTTATCTCTACTCGGTGGTATTTTGTCAACTGCACACGAACAAGTTCACGAGGTCGCCGGAGCGGTAGTAGGCACTTTTAACAAAGGTATAAACTTAAATTTCGAAAGTCATTTAGGTTTTAATCAAAGGCCTGGCTATGGACACGGACCACCCCAAAGAACACCTAACGAATTCGGTCCCCCCCATAACAATAATTATGGACCACCAAACGAATACCGTCGACCTCCAAATAACAACTACGGACCACCAAACGAATTCGGTCCACTACAAAATAACAACTACG…	1204	pxa11j24,pxa7h05
Px-0406.1	1	TCTCCGCTCGTTTGGCCTCGTCCGTGGCCAGGCGCCTGCCTAATGCAGCGTCCCAGGTATCGAAGGTCGCCGCTCCTGCGGTGGCAGTGGGGTCCCGCAAGCTGCATGTCTCGTGCCCACAACGAGCTGTCGAAATCTCCACCATCCTGGAGGAGAGAATCCTCGGTGCCGCACCAAAGGCTGACTTGGAAGAGACTGGCCGTGTGTTGAGCATCGGAGACGGTATTGCTCGTGTGTATGGCCTCAAGAACATCCAGGCTGAGGAGATGGTGGAATTCTCCTCTGGTCTTAAGGGAATGGCCCTCAACTTGGAGCCCGACAATGTTGGTGTGGTCGTGTTTGGTAACGACAAGTTCATCAAGGAAGGCGACATTGTGAAGCGTACTGGTGCCATTGTAG…	1434	pxa53g23
Px-0408.1	1	AAGACGATTAAAAAAGTGTCGATAGGTCAATATTCTGCAGAAATTAGCCAGAATCTTCAGGTATCTACAAAATATACTAAATAACCATCCTCGCATGTGAGGGTACTATGTGGTGGTGCTGTTCTTCTTCCGCTAGTTCAGGACCGATGGCTGCGATACGCAAAAAACTAGTGATTGTCGGTGACGGTGCGTGCGGTAAAACATGCCTCTTGATCGTGTTCAGCAAGGATCAGTTTCCGGAAGTGTATGTGCCGACAGTATTTGAGAATTACGTCGCCGACATAGAAGTGGATGGCAAACAAGTGGAGCTCGCATTGTGGGATACGGCAGGCCAAGAGGATTACGACCGATTGCGCCCTCTCTCGTATCCAGACACCGATGTTATCCTGATGTGTTTCT…	1583	pxa53d06
Px-0409.1	1	TTTATTCTTCAACAAGATGCCGCTGCAGCTGACCAAGCCCGCGCCCCAGCTTCAAAACCACGGCGGTCGTGAACGGCGAGTTCAAGGACATCTCGCTGTCTGACTACAAGGGCAAATATGTCGTACTGTTCTTCTACCCATTGGACTTTACGTTCGTGTGCCCGACGGAGATAATCGCGTTCTCTGAGCGCGCGGACGACTTCCGCAAGATCAACTGCGAGGTGGTGGCCGCCTCCACAGACTCCCACTTCACGCATCTCGCCTGGATCAACACTTCGCGCAAGCAAGGTGGTCTGGGCCCCATGAACATCCCCATCCTGAGCGACAAGTCTCACAGCATCGCGCGTGACTACGGCGTCCTCAACGAGGAGACTGGCGTGCCCTTCCGCGGACTCTTCA…	845	pxa1h15
Px-0409.2	1	TTCCTGTTTCACATTTTAATTTATTCTTCAACAAGATGCCGCTGCAGCTGACCAAGCCCGCGCCCCAGTTCAAGACCACGGCGGTCGTGAACGGCGAGTTCAAGGACATCTCGCTGTCTGACTACAAGGGCAAATATGTCGTACTGTTCTTCTACCCATTGGACTTTACGTTCGTGTGCCCGACGGAGATAATCGCGTTCTCTGAGCGCGGTCGTCGCTGAAAAACCACAGACTCCCACTTCACGCATCTCGCCTGGATCAACACCTCGCGCAAGCAAGGTGGTCTGGGCCCCATGAACATCCCCATCCTGAGCGACAAGTCTCACAGCATCGCGCGTGACTACGGCGTCCTCAACGAGGAGACTGGCGTGCCCTTCCGCGGACTCTTCATCATCGACG…	869	pxa37k21
Px-0410.1	1	TAAAATTTAAACTGTAATTTTTTTTCTAACATGTCTCCCGCGAAGTTGTATCATTTTCCATTAAGTGCACCGTCACGCGGTGCTTGCTTGGCGGCCAAAGTAATTGGAGCGCCGATAGAAATTGAAATTATTGATTTATTCAAGAAGGAGCAGTTTAAGGAAAGTTTCCTCAAAATAAATCCTCAACATTGCGTTCCTACACTGGATGACGACGGTTTTATTCTCTGGGAGAGTCGGGCTATTGCATGTTATTTGGCGGACAAATATGGGAAAGACGACTCACTATATCCAAAAGACCTTCAACAGCGAGCCTTAGTTAACCAAAGATTATATTTCGATAGTTCATTTCTTTACGTGAAGATAAGGGCGATATGTTATCCAATTCTGTACCAAGGTGTA…	742	pxa4h06
Px-0411.1	1	ATTTGTGTGTGCCGGCAACGCATGAGAACGTGTCGCAAAATCTCAATAAATTAGTGAAATCACCATGTCGGACGAGTACTTTTATGGTGTAACCCTATCGTCGTCACATCAATCAGAGACATGGGATCCGGAAGCGAAAGCCGAGTATCCACGCAGCAATAAGCTATTAATCCGCCAAGCGCTGCTAGGGCCTGATGCCAAACCTGATGAACTCAATGTTGTACAGGTTGAAACCATGTGCCTTCAGGACTCTATCAAAATTCCTGTAGCTATACTGAAAGTGGGTGAGACGAGGCATGCACGCTTAGATATTGAATTTCCTGATGCACCAGTTACTTTCACTCTCACTCAGGGCTCTGGGCCAGTCCATCTAATTGGCCAACATTTACTGGGTGCCCT…	1245	pxa20b07
Px-0412.1	2	GGCGCATCACTCCGCGCCCTGCCGTGGACGTCGTAGCCCGTTCACTCTTCTCGTCTATTATTTATATAGTAATAATGTACAAATCATTGGTTCTCGTCTGTGCTTTGTGCTTGGTGATTATTGAGGCGCGACCAAAATGGCAGTTCTTACCTCCAGTACCTGGCTACGTACCCGTCTACATCAGATCTGGAGACACACCGCTGGAGGAGATCAATCCAGAACTAGCTGAAGCCTTCCACGCATTACCAGCTGGCAGGAGCGCTGGTAAACTTGTGGATGCCGCACCAGAAATACCAGATCAAGCTGACCAGGCACAGCCCGACGTGGTATTAGAACCAGAAGAGCATCACTACGAAAAGAAGTTTCTAGAGAAGAAAAAGAAAGCCACCGAAGTAGTTA…	798	pxa53n09,pxa7h06
Px-0412.2	1	CGTCGACGTCGTAGCCCGTTCACTCTTCTCGTCTATTATTTATATAGTAATAATGTACAAATCATTGGTTCTCATCTGTGCTTTGTGCTTGGTGATTATTGAGGCGCGACCAAAATGGCAGTTCTTACCTCCAGTACCTGGCTACGTACCCGTCTACATCAGATCTGGAGACACACCGCTGGAGGAGATCAATCCAGAACTAGCTGAAGCCTTCCACGCATTACCAGCTGGCAGGAGCGCTGGTAAACTTGTGGATGCCGCACCAGAAATACCAGATCAGGCTGACCAGGCACAGCCCGACGTGGTATTAGAACCAGAAGAGCATCACTACGAAAAGAAGTTTCTAGACAAGAAAAAGAAAGCCACTGAAGTAGTTAAACCTAGCGAACGCAGATAGAC…	775	pxa52i08
Px-0413.1	1	TTTGTTTTCTTATGTTTTGTTTTATCCGTCGCGGGTATTGAAGCTCATACAGTTCATCTTCCACATTCACAAAAAGAGAAAGCCCATTTACACATTGCGGAATGTATGAAAGAAAGTGGAGTTAAATCTGAAGTATTAGCAGAGGCGAAGAAAGGCGTATTCGAGGACGATGAGGCGCTAATGAAATTCACGTTGTGTTTCTTCCAAAAATCTGGTATCATATCTGAGGAAGGAAAGTTGAATGTAGCAGAAGCTTTAGCTAAATTACCAAGCGACGTTGACAAGAAACATGCTGAGAAATTGCTAGAAGAATGCAAAAAGAAAACAGGAAAGAATCACGCGGATACTGCCTTTGAAATTTACAAATGTTACTATCATGGTACGAAAGAACATATTTTA…	1366	pxa3g20
Px-0415.1	5	AGAAGATAGCTCCAGTGATATAGTTACTGTAATGCTGGAGAAAGCCGGCGGTGGGACAGGACTCGGTTTCGGCTTAGACGGTGGTCGGGATTCGCCGCACGGTGACCGGCCTTTGACTATCAAAAAACTGTTTGCAGGTATTTTTTGAACTTTATTATTGCTCGATCTTTATGTGAAAATTAATGTCGGACATTGTTCTCTAGAGATTAATATTAAGTTTAATGGTAATCTTAAATCAAATTATTGATATCTCTTTGTCATTTAAGATAATTAAAAAAAATATATTTTTATTTTCTAGGTGGCGCGGCTGCTCAAAGCGGTCGTATTCTAGTCGGTGCAGAACTTCTTTCCGCTGGGGGGCAGTCTATGGAGACATTCACGCGAACCCAAGCTTGGGCA…	1507	pxa16o22,pxa1m07,pxa1m08,pxa34e21,pxa35e21
Px-0417.1	1	CCGCTTTGGCCGCATTGTTCACTAAAAAGATATAAGAGGGCTTTAACATAATTCGCCTACATATTTAAGAAACTGCGGGCAAAGCAATATAAAAAATGGCAGTGAACGTATATTCAACTAATGTTACCTCTGAAAATTTATCACGGCATGATATGTTGGCGTGGGTCAACGACTGCTTACAATCAAATTTTGCTAAAATTGAAGAGCTATGCACGGGCGCCGCCTATTGTCAGTTCATGGACATGCTGTTCCCCGGTAGTGTACCCATCAAAAGGATCAAATTTAAGACAAACTTGGAACATGAATATATACAGAACTTTAAAATATTACAGGCTGCGTTCAAAAAAATGGGTGTTGACAAGATAGTACCCATTGACAAACTGGCAAGAATACAAAATT…	1787	pxa7f08
Px-0418.1	1	CAAATCTCCGAGTGTTCCCATCACTTCATATCGGATATCATCAAAGATGAAATTGATAATATTTTTGTTCGTGGTGTCCATTTCCCTGACTGTAAATGCCCGGTCTAGTGGCAAATATACAGATCGGTATGACGGTATCAATGTCGGAGATGTTGTGTCAAACCGACGCCTGCTCGTGCCTTACCTGAAGTGTCTTCTCGAGCAGGGCAAGTGCTCGCCCGAAGGCAGAGAATTAAAATCACACATAAGGGAAGCTTTAGAAAATTATTGTGCAAAGTGCACGGACACGCAACGCCGAGGTACACGCCTCGTTCTAGCCCACCTTATCAACAACGAGCCTTCATATTGGAAACAACTGACGGACAAATACGACCGGCAACATAAATACGTCACGAAATA…	713	pxa38n03
Px-0418.2	1	GGATGAAATTGATAATATTTTTGTTCGTGGTGTCCATTACCCTGACTGTAAATGCGCGGTCTAGTGGCAAATATACAGATCGGTATGACGGTATCAACGTCGGAGATGTTGTGTCAAACCGACGCCTGCTCGTGCCTTACCTGAAGTGTCTTCTCGAGCAGGGCAAGTGCTCGCCCGAAGGCAGAGAATTAAAATGTAAGTGTACACTTTATTGCAAAGTTAATTTCATCGAATTACACGCTGTCCATACCAAGCATCTATATCTTACTAATAAATAAAATGCTAATATTTGAATGGATGGATGTTTGTTAGAAGGTATCTCTAGAACAGCTGCAGTAATCTCCCCGCAATTTGGCTTAGATGTAGAACATAGTCTGATAGGGGTAGAACATAGGCTAC…	1609	pxa9k23
Px-0418.3	1	TATCGGATATCATCAAAGATGAAATTGATAATATTTTTGTTCGTGGTGTCCATTTCCCTGACTGTAAATGCCCGGTCTAGTGGCAAATATACAGATCGGTATGACGGTATCAACGTCGGAGATGTTGTTGTCAAACCGACGCCTGCTCGTGCCTTACCTGAAGTGTCTTCTCGAGCAAGGCAAGTGCTCGCCCGAAGGCAGAGAATTAAAATCACACATAAGGGAAGCTTTAGAAAATTATTGTGCAAAGTGCACGGACACGCAACGCCGAGGTACACGCCTCGTTCTAGCCCACCTTATCAACAACGAGCCTTCATATTGGAAACAACTGACGGACAAATACGACCGGCAACATAAGTACGTCACGAAATATGAAGCTGAATTAAGAACCATAAAGAC…	609	pxa47f13
Px-0419.1	2	ACGATCCCAGCAACAGCAGCAGCAGCCATGGTGTACGAGAGCGACTTCTATACGACGCGCCGCCCCTACCGGCCCAGCAGCTACAGCGTCACGGCCGAGTTGATCTACCGGCCGCAGGCTCGCGCGCTGACCCGACTCGCCACGTACCCCGAGCCACCCCATCACGTGGTGCGCGTGCGCGTGCGCCCCTCAGTTATCCTGCGCGAGCTTGACCGCATAGCCTACCGCCGCCGCCCCGCGCTCGGCGTCTCCGCTGTTGATGACTTCTTCCGCTCTGAATCTACGAAGCTGTTCGAGGATGAGACCCGTCGCATCCGTGCAGACACGGCGGCGCTGCTGCACCGCGCGCGTTCTGTAGTACCGCGCGCCAAGTCCGTCGCTCCACTTGATACCATCTAC…	1265	pxa11k04,pxa45k10
Px-0419.2	1	CGAACGATCCCAGCAACAGCAGCAGCAGCCATGGTGTACGAGAGCGACTTCTATACGACGCGCCGCCCCTACCGGCCCAGCAGCTACAGCGTCACGGCCGAGTTGATCTACCGGCCCCAGGCTCGCGCGCTGACCCGACTCGCCACGTACCCCGAGCCACCCCATCACGTGGTGCGCGTGCGCGTGCGCCCCTCAGTTATCCTGCGCGAGCTTGACCGCATCGCCTACCGCCGCCGCCCCGCGCTCGGCGTCTCCGCTGTTGATGACTTCTTCCGCTCTGAATCTACGAAGCTGTTCGAGGATGAGACCCGTCGCATCCGTGCAGACACCGCGGCGCTGCTGCACCGCGCGCGTTCTGTAGTACCGCGCGCCAAGTCCGTCGCTCCACTTGATACCATC…	1284	pxa12l06
Px-0422.1	2	TCAACTTTGTGTAATAGTTATATAATTTGGTCAATATGGTAAAAGCTTGGTACATGGACCATGATAAAACCGACCCACGAGCAGAACATCAAAGGAACCCTCCGGAATTCATTTCTATTGAAGAATTACACAGAAAGACCGGAGTAGAACTGTTTAAATTAGATTTAAAGACATATGAATCGGAAGGAGTACTTGAAAAGATAAAGAAGGAACGCGGTTACACATATGAAGACGAAATAACTATTTCCAAAGAGTGTTTACCGGACTACGATGAAAAATTGAAATCCTTCTTCACAGAGCACTTGCACGCTGATGAAGAGATCAGGCTTGTAACAGAAGGCTCTGGCTACTTCGACATTCGGGATGGGCTCGACGAATGGATCCGCATCAAGGTGACCC…	654	pxa10l12,pxa11j13
Px-0422.2	1	CTTGCAATACGTTAACTTTGTGTAATAGTTATATAATTTGGTCAATATGGTAAAAGCTTGGTACATGGACCATGATAAAACCGACCCACGAGCAGAACATCAAAGGAACCCTCCGGAATTCATTTCTATCGAAGAATTACACAGAAAGACCGGAGTAGAACTGTTCAAATTAGATTTAAAGACATATGAATCGGAAGGAGTACTTGAAAAGATAAAGAAGGAACGCGGATACACATATGAAGACGAAATAACTATTTCCAAAGAGTGTTTACCGGACTACGATGAAAAATTAAAATCCTTCTTCACAGAGCACTTGCACGCTGATGAAGAGATCAGGCTTGTAACAGAAGGCTCTGGATACTTCGACATTCGGGATGGGCTCGACGAATGGATCCGCAT…	661	pxa34a11
Px-0423.1	2	GGTCGTTCGGTGAAACATAATTAGTATTATTGGCAGTGATCTGTGTTTGTTCCTAAACAAATACTGCAACTACGTAGTTATAAGGTAATTAAAAAAAAAAGGATGAAGTGGTCATTAACTGTAGCAATATGCCTTTTGAGTTTGTATGGATCCGAAGCTTGGGCTACCCAGCGACATCTGGAAGAAGACCAAGAGAACGAAATCTCTTCCCGGAGAACTCACCACAAGAAGGCGGGTCCACCCGATCATAATAAACTGGTTGAGATGGCACGATATGTTATGCATAATTGTGATTGGGCGTCTATCGCTACAATATCAACGCAACCGGCTATCTCGGGCTTTCCTTTCACAAATGTTAAATCCATAGTGGACGGTTCTATGGCAAATTCTACCGGCATG…	1448	pxa49o15,pxa50c17
Px-0425.1	2	GATAGAATAAACATTTTAGATTTTCAATCGAACCATCTGTATATTTACATGTGATGGTCCAATAATTTTATTCATAATCTCGATTTATTTAGTCTGTCAGTCCATTTTATTTGTTAATTTAAGTATTTCATTAAAATCATTAAACTGCAATCCATAATTTAATGAAATTAAATGTAACATAGAATATTTTGTAACATCTAATTTAAATAAGATGTTCATTCATTCATTATTTTCTGTTAAATTTTCATATTTAATGACAATAATATTCATTAAAATATCCACCTATAAAGTAATATTAACAAATTAAAAATGTAAAAAAATAACAAAGATCGTAAAATTATTAATGGGATTTGTGTGATATGTAAATTTAATATCGGTGAATCATTGGATTACTTTTTA…	713	pxa17b24,pxa33l06
Px-0425.2	2	ACGTCAATACCCACTTATTGGAGCTATGCGAGAGGAACTTCGTGGTATTTCTCGAGGAAAAGACGCGAAGGATGTTGACTGGTCTACTGTAGCCGAGAGTATAGTTATTGACGTCACCGAAACCTCAACCGATAAAGATCAGTTTGAGTGATGTACTCAGCAAAGTCAAGAAGCCTACAAAGACCATCATAGTTAAGAACGCTAATTCACCACTTGCTGATAAGAACAAACGTGAAGCTCAAGTCCTCTGTTACTTGACATCCTGGTCATCCAAAAGACCTAGCGGCGGTAGATTTATGCCTGAAAATGTTGACGCCAATCTTTGTACTCATGTTATCTTTGCGTTTGCCACCCTCAAAGACCACAAACTAGCGGAAGCTGACGAGAAAGACGCAGATA…	1796	pxa28n12,pxa50n12
Px-0428.1	1	GTATTGATTATTTTCGTTCATGTTAATACAAAACATTTCTATATTAAACAGAGTTTCGAATACATACAGCTCGATTTTATGTTAAAAATGAATGGCAAATTACTTAAACAGTGTTACAGTACAGCGATTTCAAAATTTTGTCCAACTTCGGGGACACTGGTAGAAAGCTCTATAAATTCAGCTCAGAGGAATATAAACTTTAAGACTTTTATATCAAAGAAGTTTATACATAAATCAGCAATTATGAACAGTCTTCTGAATGGTAATTTGTGGGACACGGATCCAGAGTTGTTCGAAATAATAAAGAAAGAAAAGCAGCGTCAACGACATGGCTTGGAGATGATCGCTTCGGAAAATTTTACATCAGTACCAGTACTACAATGCCTCAGTTCATGTCTT…	1808	pxa36i14
Px-0430.1	1	GGACAGGTGGAGGCCTTCGAGACACCACGTCAGCTCTGCCCTCCGACATTATACGCCATCGATTTAGACACAGACACTGTTATCGGCAAATATCCCATCCCACAAAAATTCGTACTACAAAACTCACTCATCACCAATCTCGTGGTAGATTCACGAGATGCTCAATGTAGGGACCTGCATGTTTACATCGCGGATGCCTGGCGTTTTGGTCTCATCGTGTTTAGAAATTCCGACGCAGCATTTTGGAGATTTAGTCACTACACATTTTACCCTGAACCTTTGCTATCAAATTACACTTTGCACGGTTTGAATTATCAGTGGAGTGACGGACTATTTGGCATGTCTTTAGGTAAGGTACATCTTGGAGACCGGCCTTTGTATTACCACGCTATGTCGAGC…	1176	pxa41g07
Px-0433.1	1	AACGGACATTCCTACGNACGTGAGATTATACNAATGGCTGCCACANCAAGATTTATTANGTAAGTATAATACATATGAAATGATGAATACAAAATAAGGTAACGAATTAAGGAAACACTCCGATGGATATTATAGAATATTAAAGAGTAAGTTTAGNTGTCTAGCNATGGTGAGTTAGCCGGCCTAATGGACCGTATGATCGNTGTAAGTTAAATTCGACTGATGTTAATGAATATTAGAGCNATGTTGAAACAGNTTCATAATTCTATACNTATTTATNTGCTTTANAACNTGATTATTTCATAACAGAAAAGTTACTACTAACTTCTACTACTTTTCACCCGACTTCNAAAAGGAGGTTATATAATTTATCTGTGTTTTTTTANTCTTAAGTCGTAA…	1253	pxa25n12
Px-0434.1	2	TTGTCCTTCTGGAGTGAGTGGAAAGTTCTGTGAAAACTTACCAGCTAATATGACAACACCGGCAGCGGAGAACAGCACAGAAGGAAGCGATGTCGATGACGTCACTCCAATTGAAATAGAAGTATCAACTAAGGATGATAATCTTGATAATGAGACTGAATAAAAAATAAACAAACTCTTCACAACATTAAAAATAAATTATCATAATGTGGGCTTCTTTTGCCGGAAAACTTGTATAAAATACTATTGTCATTTCTCTCATTTCTTTGAATATAATAGAGACAGCAACACTTTTTATTACAAGCTTGAATTTGCAAGCAAGCAGTGGAATTTCACTGTAATGAATTGTAGGTCAAATATGGTATTATAGTACTTAATATTAAAGGTTTTTGTATGGTA…	929	pxa8b04,pxa8b15
Px-0435.1	1	TTTTNNTTCNTATTTATTANNATATTTTAAGTAAAAACTCATAAACAAAATGAGGGAAATTGTGCATTTACAAGCCGGGCAGTGTGGAAACCAGATTGGCGCTAAATTCTGGGAGATAATATCAGAAGAGCACGGCATCGACCCAACCGGCGTGTACCGCGGCACCAGTGACCTGCAGCTGGAAAGGATATCCGTCTACTATAATGAGGCCTCTGTTGCGACGGCGGAGAATGGGGGCAAATACGTACCCCGAGGCATCCTACTCGACCTCGAGCCCGGCAACAACTGGGCCAAGGGACACTACACAGAGGGCGCGGAACTCGTAGACGCGGTGCTCGACGTGGTGCGCAAGGAGTGCGAGAACTGCGACTGTCTGCAGGGCTTCCAGCTGACGCACTC…	1551	pxa49a09
Px-0439.1	3	CTCTAAAACGTCAAAATAAATAAACACCAAAAATACGCTAGTTATACCACAATATTATTATAATTTAGTGGGTGTAAGCGTAATAAGTATAAAAAATGGTTCACACTACTATGGAAGGTTCTTTATTTGAACCGACATTATACATAGTGAAAGGCATGTGCATACTGGATAATGAAGGCAACAGAATCTTGGCTAAGTATTATGACAAAAATATACTTACAACAACAAAAGAACAGAAAAGTTTTGAAAAGAATTTATTCAACAAAACTCACAGGGCCAATGCAGAAATCATCATGCTAGATGGCTTGACATGTGTCTACAAAAGTAATGTGGACCTTTTCTTCTATGTTATGGGCAGTTCACATGAGAATGAGTTGATCCTACAATCAGTTCTAAATG…	808	pxa29l08,pxa30l08,pxa52l02
Px-0440.1	1	TATAACCTTATNTTTATACGACAATAATTATTTTATTTCTATTGTGTAGTGCTTAATTGGATTATATTAGTGTTAATTTTAGTTGTAGCTGATCGCAACGGTTTAGAAGAGAACATTTACTGGAATACGGAAATATACAAACATGGCTGANAATGGATACGGAATGGCCGGACACATTGGCAGAATCCCGAACTACGGCAAAACACAAAAAGAGAAAACTAANACACCACCTCCTGCCTGGTGTAACAGACCGTTGGAACCAAGANGAAGTATAACTAGAGATTTAGTAACGCCACCGAGAGATGTAAACCAAGAACCCGAATGGGTGAAAAAGAGCAGTGAAATGCAAAGGGGAGCGCAGGAACAAGGAAGTCCGCCGAAATATCAGCAAACGGCTCA…	1629	pxa7i14
Px-0442.1	2	CCGGTGTTCAAAACACGTGCGTACGATCAAGTTACATGTTAAGCCGACGCGTTCGTGATTAAAGTAATCATAGAAACATAACTAAAAGTGCGTCGCGTTTTTCTGTGCAGGTATTTCGTGTTAATACATCAAAATGAACACCGAAAAACTGAAAAAACTGCAGTCCCAAGTTCGTATCGGCGGCAAGGGTACACCGAGGCGTAAGAAGAAGGTTGTACATGCTACTGCAGCCACAGATGACAAGAAACTGCAGTCATCATTAAAGAAACTATCAGTTAACACTATCCCCGGCATCGAAGAAGTAAATATGATTAAAGATGACGGCACAGTTATTCATTTTAACAATCCAAAAGCACAGGCCTCATTGGCGGCTAACACTTTCGCTATTACTGGCCATGG…	715	pxa15j24,pxa37h19
Px-0446.1	2	GAAAAAAAAATAATTTAAATCAAAATGAAAAGTTTGTGTTTATTTTTATTAGCTGCGTTTCTTACAACTGAAGTGTTCGGATTAAATTTAAGAAATAAGAGACAGGCTGAAACAAATAACAACGACTTAGAAGATAGATATGGATTCATGTTACCGTCGTGGTATCCAACGCGATTGCCACCCCAGTTGCCGATGCCCGATAGAAGGACCACAACGCCGCCGACCAGCGCCCCAAATGTCGACGATTGCATTACCAACTGTCCCGTGACTGCGGAGTACAACCCTGTGTGCGGCACCAACAATGTTACATACCCTAACCCAGGCCGTTTGTACTGCGCTCAAGCTTGTGGAATAAATGTGAACTTATTGCGGTCATCGCCGTGTCCCGCCACGACAGTC…	507	pxa30n17,pxa31n17
Px-0446.2	1	GAAAAAAAAATAATTTACATCAAAATGAAAAGTTTGTGTTTATTTTTATTAGCTGCGTTTCTTGCAACTGAAGTGTTCGGATTAAATTTAAGAAATAAGAGACAGGCTGAAACAAATAACAACGACTTAGAAGATAGATATGGATTCATGTTACCGTCGTGGTATCCAACGCGATTGCCACCCCAGTTGCCGATGCCCGATAGAAGGTTTCCTGGTCAACGACCTAATTTCGGACAATATCCCGATCCAGGATTTTATCCCGACCCAAGTCTATACCCTGGTGTAGGAATGTATCCCTATCCAGGAGGTTTTCCTAACCCAGGAATGTTCCCAAATCAACCACCTTATCCCAACCCACAGTTTCCCGGTCAAGGACAGTTTCCATTCCCTGGACAAAGA…	864	pxa4o24
Px-0446.3	1	TTTAAATCAAAATGANAAGTTTGTGTTTATTTTTATTAGCTGCGTTTCTTACAACTGAAGTGTTCGGATTAAATTTAAGAAATAAGAGACAGGCTGAAACAAATAACAACGACTTANAAGATAGATATGGATTCATGTTACCGTCGTGGTATCCAACGCGATTGCCACCCCAGTTGCCGATGCCCGATAGAAGGTTTCCTGGTCAACGACCTAATTTCGGACAATATCCCGATCCAGGATTTTATCCTGACCCAAGTCTATACCCTGGTGTAGGAATGTATCCCTATCCNGGAGGTTTTCCTAACCCAGGAATGTTCCCAAATCAACCACCTTATCCCANCCCACAGTTTCCCGGTCAAGGACAGTTTCCATTCCNTGGACAAAGACCTCTACCTGGCC…	1448	pxa29h21
Px-0449.1	2	CATCTGCTGTGGGTTACCAACCAACCTTGGCTACTGACATGGGTACTATGCAGGAACGTATTACCACCACAAAGAAGGGCTCCATCACCTCTGTGCAAGCTATCTATGTACCCGCTGATGACTTGACTGACCCTGCCCCTGCCACAACTTTTGCTCACTTGGACGCCACCACCGTGTTGTCCCGAGCTATTGCTGAGCTTGGTATCTACCCGGCTGTGGATCCTCTTGATTCCACCTCACGTATCATGGACCCCAACATCATTGGTGCTGAGCACTACAATGTTGCCCGAGGTGTTCAGAAGATCCTGCAAGATTACAAGTCACTCCAGGACATCATTGCTATCTTGGGTATGGATGAATTATCTGAAGAGGACAAGCTGACTGTAGCTCGTGCTCGCA…	678	pxa13m15,pxa14m15
Px-0450.1	2	AAAAGGATATGGTCTGGGATCAGGTATATCTCTGTTCATTGCCACAAACATCTGTGAGACAATTGTATGGAAGGCTTTCTCACCTGCTACCGTTAACACTGGTCGCGGCACGGAGTTCGAGGGCGCTGTGATCGCATTGTTCCACTTGTTGGCGACGCGACCCGACAAGGTGCGCGCGCTGCGCGAGGCCTTCTACCGCCAGAACCTGCCCAACCTCATGAACCTGCTCGCCACCGTCCTCGTCTTCGCCATAGTCATATACTTCCAGGGCTTCCGTGTAGACCTACCGATCAAGTCTGCGCGGTACCGCGGCCAGTACTCGTCGTACCCCATCAAGCTGTTCTACACCTCAAACATCCCCATCATCCTGCAATCCGCGCTCGTCTCCAATCTCTACGT…	1736	pxa10h10,pxa11h10
Px-0453.1	1	AGACGATCCAGTCCGGCCCAAGTCCGACAGTTCGAGCCAATTGCGACGAATATAAAAGATACAAGGCCCGACGTAGCCCTGACAGCAACAGTGACTCTTCAAACGAAAGCAGCGGGTACAGAAGTGGATCAAGCGCTTACGACTTCAGATCTGATAGGTCGTCTAAAAGCGACTATTATTGTACGTCCTTGTACAAGAACGATCATTACAGAGACGTCAACAAGGAATTGTACAAGCCAGTAAAAATACCTAAAGAAAAACGCTACAAGGTGCAATTATTTGAGGTCAACGACGAGGAAATAAAAAGTGCTCGCCTAAAAGGCTACCTCAACGACACAGAGAAAGCTAAACTTAAAGCCGGGCCGACGCCAAAGAAAGCCGGAATACGAAACTACACGC…	1611	pxa36k12
Px-0457.1	3	TTTTTATCCTCAAATGCTCTGATTTTTGTATCCCACATGCTTAGGGTTAACCGAATAAAGAAAAAATCCAAGAATCCCCGCACCAGAAGAAAAGTACGAGTAACGAAAGACGTAAATGTAAACTAGAAAGTGAGTGAACGAAGTCGCGAGGTGTCTCGTCCGTCCGGTTCGATCTGGATTAAAGCAGTTTTAACCGCGAGTTGAAGTCCCTTTCCCTCGAATTCCTTTATTATTAAAGTTTAGTGGTGTGTTTTACAGACTTTTACGTTTATTTATCCGTTATTCGGAGTGTTTTAGTGGTGTATTAGTTTATTTAACCCGATCCAAAATGTCCGAAGAATCGTCAGCGGATCGCAATGTCGAAATCTGGAAGATTAAGAAACTTATCAAGAGTTTGGA…	2112	pxa40e13,pxa5i22,pxa9a09
Px-0458.1	2	TGAAATTATTGCTAAAATAAAAAAGCGTGCAGTCGTTTTTCATTAACGAATTTTATTGCGTTCAAAATTTTTATTGGCATTTGTGGGTTGGTTAATCCGATCCTGCGTATTATCAAAATTATGTATCATTCCACTCGTTAAATTTCACTTCTTTGTATTATATTTTTATTTGAAAATGTTTTGTATGTATGTTTATATGTTTGTATTTAGATAACTTAGTACAAAGAGTCATCCCTGTAAACTTGTGTTTACGGATTAGTCGTGGCCATTGACTTCGATGTTATACGAAGAAAGTTAAAACTCTAGCATTTTAAGTGATTTAATCTGCGTAATAAAGTTGACGATCATAGACAACCTGTATCACATTTTGGTAATTTACCTAGACCAATAAAAGTGTTT…	412	pxa39h11,pxa40h11
Px-0459.1	1	ATCTCATTTTTGCCTACGGATGCATTCAGGCGGCAGTGAGGCGGGCCCGGTATCAATATCAAGACTCGACAGCTACGTTTCGTTTAGTCTCCCCTCCTTCCTTAACTGGAACTGAAGACATCCGCACGTCGTTTGTTAACCTATTTATAATTGTATGTATGTACTTTGAGACTGTTATAATATAATATTTACGTATAGGTACGTACGTACAATATTAATATTTAAATGTTTATTTAATTCGATTCTAGGGACGAGCGAGTGTCTTCAGATTATTTACATTTATTATGACAACGTATCCATTGATGTTTGTGGGTTTAAATGTTCGCGAGACTATGAGTTATGTAACGGGAACGCGCGGAACCTGAGAGTATGCCCTTTTTATATTCAACAATATGTAAT…	889	pxa44o11
Px-0463.1	1	ATTTTTATTCGCATCTTATAACTTTTATTATTCATTATTTAAAATTGAAGCTAAAGTTATGGTCACATGTGAATATTTACGAAATTAATTTAACCCATTAGTGCATAACGTTCGATAAATCGGACGCCAATAAAATTGTTTTAGGAGTTATATATATTTTGCTAACCGTTTATTTTTTTAAACAGTAGTGTAATATATATTTGAAATGGTAATACTGTTGGTATGACATTCCGGGAAGCGATTTATCGGACGGGCTATAAAACAGAAGACAGGCGTCAAGTGGAAGCAATTCCGCGTTTCGTCTGATGAGTGTGCGTCCCGGAGGCCTAATTTAGTCCTCTTACCCTTCCCACCCTTTTTCTTATAAGGAAAGGATGAGAAGTGGAACTGGACTTTCCG…	1016	pxa40d21
Px-0463.2	1	ACAAAGNGCANTCGCTTANNCCGTTANTGCATAACGTTCGANAAATCGGACGCCNNTAAAATGGNTATNTTAGGAGNTATATATNTTTTGCTAACCGTTTANTTTTTTNAACAGTAGTGTAATATATATTTGAAATGGTAATACTGTTGGTATGACATTCCGTGAAGCGATTTATCGGACGGGCTATAAAATCTANACTTTCATATTGATTAAATATTAGGTGCGCAACTAAGTTCTCGCTTTTTTTTCNATNANAATAGAANNNNNNNNNNNNNNNNNNNNNNNNNNNNNNTNTATAAGTATAANTAATNTCNCGTACAAAGAGTTTTTAGAATGTTTTTTATTNACATCNATATAATTTTTNTTNTAAGGGAACGTACACNTNCTACGNGNCCCGTT…	1142	pxa16f09
Px-0464.1	1	TGTTGAAATTATTAACATTTGTGTGTTTGGCAGTCGCCTGTCACACGAAGAATATCGATTCAGGAGAAGCAATATACGGAACATATAAAACCGTGTACACATCACCCGAAGCTACTCAACCTATCCCATGTACAGAAGTTGTTTTCTCCAAACCTCCAGCTGATGTTAATATAAACTGCAACTGTGAAACAACACCGAAAAAAGAAATTCTAGTTCACGAAGAAGTAAAATCAAGTCAGAATATGCGATTCAATTTATTAGTTGATTTTGTTGAAAATATTGAAGATCTGGAAGCGACAGTGGCCAATAAATGTACATGTACCCCATCGAATAGATCGAGAACGATCCTACAGAAAGGAGGAGGTGATTATTTACTGCAATATGTACAAGGAGGTGCAA…	881	pxa19a08
Px-0469.1	1	ATATTAATACTCGAATAATGCATTTTCGAATTGTGTTTGCTGTTACCGTGTTGTTACTGGTGACCGTCAATGCTGTCCCACTGGAAAGAGCACCTATGGAACTGATAAATTTCATCACTATGGAGGAGCCTTGTGTGAGACAGGGGGGGTTGTGCCGTAGAATCGAGGACTGTGACCAGGACAATTTGGTGCACATGAGGGGAGTGCTGTGTCCAAAACAAAGGCATCTCGGCGTTGAGTGTTGCTACGTGAGTATATATGATTGCAGTCAAAGAAATAAATTCACTTTCCACAAGTCACATGCGCAATAATATACCACGTGTGTGTAAGTTTTTGAATAATTTATATCGAAATGGGTAGGAAATAAATGTCTGTGACAATAACCGATTTGTCGAAGTC…	791	pxa47k16
Px-0470.1	1	ACTTTGACTTTATAGTCTGTGAAATGTTTGAGCACTTAATTAATTAAACAATTTTTGTCAACAGTGATTGCATCCACGAATTACTTGGTCACATCCCACTTCTGGCAGACCCAAGCTTCGCTCAATTCTCTCAAGAAATTGGTCTCGCATCTCTTGGCGCCTCTGATTCAGAAATCGAGAAGCTCTCAACGGTAAGATTCACATCAACCATACGATCCAGTCACAGTAAACTGGTTCGAGCTCTTACGCAGTATAATGGATTGATTTTTATTTTTATGTTCGATTTATAACATTCGATATTTTTAACAGGTGTACTGGTTCACCGTTGAATTCGGCTTGTGCAAGGAGAATCAGCAACTGAAGGCTTACGGTGCCGCTCTCCTATCCTCGATTGGAGAA…	1056	pxa54c05
Px-0473.1	1	GAAGAGGCACTGCATTTCCGTGAGTGACGACTATTAAAGGTAATAATACCAGTAAAATACCAAGAAACGGTAAGCTTCTACCGCCCAAACCGGATTTGATAGAACATTACCCGAGTAAAAAAATCAAGAGAATCTTTTTGGCTCAAAGCGATAACGGTTTCTATTTGAAGAATCAAAACAACAAAGCAAAGCAAAACACTGAGACCAGTTCGGAGTTTTATAAGGAGAGAATGTTGAACTTTTTGAATCGTTGCGCATCGTTGGAGGGAATTTCGAATTCGGATATTCGAACTCCTAGCGTCCAGTCAGAGGCAGTGTTGAATCCCATCCCAGAGGTCGCCAGCATTGATATAAACGTGCAAGAAACAACACAACCAGAGGTTAAAGATAGAATGACGC…	999	pxa11j17
Px-0475.1	1	TTGCGCTTTGATTCTAGAAGTTTTTCAAGCAATTTGCAGAGTTTAGCAAAATGTCCTTACCACGCGTTTACTTTGATGTAGTTGCCGATAGTGCTGTTTTAGGGAGAATTGTTGTAGAGCTAAGGACAGATGGTACTCCTAAGACATGTGAAAACTTCCGCGCTCTTTGTACTGGCGAAAAGGGCTTCGGTTACAAGGGATCCACTTTCCACCGAGTGATCCCCAACTTCATGTTGCAAGGTGGTGACTTTACAAACCACAATGGCACTGGTGGAAAGTCCATCTACGGTGAGAAGTTCGCTGACGAGAACTTCGTCCTGAAGCACACCGGCCCTGGTGTTCTCTCAATGGCTAATGCTGGCCCCAACACCAATGGGTCTCAATTCTTCATTACTACTG…	870	pxa41b13
Px-0483.1	2	ATGTAGAAACTAGAAAGGATAATCGTGCAACGTCACTCATTCGATTGTAGACAGATTGCGCTGCGCGACGTTGCCACTCCTGCGGCCGATTTCCCGTTGCGGCGATGTTGCCGTCTTTACTAAAAGCGGATTTCCATTATTCGTAATATGCTAATCAATCTGATTGTTTCCTTAAAATTTGTTATTTTTTTTACAATCCGCCGAAAGAACATGATAAACAGATGCAAGGTGTCGTAAACAGTACAGAGCGAGCGCACGCTATACGATGTCGCCGCGAGTACGAAAGGGACGGCCGTAGGGTACGGTTGGCAACGGCGCGAAGCAGCAGTCACGAGCGGATGTTCTGCTAATTAAAATTCCGCCTGCGCCGCCCTCGCGGAATGGTGGCCATGTGTTCGG…	1136	pxa53e17,pxa54l12
Px-0489.1	1	TTTTTTTTTAATTTCGCGCCAACGGACTCGCGAGTGACAGCTAGTTTTGTATATTTTAGTAAAAAAAAAAACATTTTTTCAATTTGAAAAAATCCAATTGATAAAGACATATTTTAAATAATATTTAAAAAAAATATAAACCAACTTTGGTGATCGCAAACTTTTTTTGACGTGTTATGTATGTGAGTGATATGTTTAAATTTATTTATAGTGGGGTATGTCCGTATGTTTGTGAACTGCTTTTATTTATTTCCCGCTAGATATAATATAGATTTAATTTGATTTGAGGCTGAATTTTTTAATAAAGTTNGATAATTTTTTAAAAAAAAAA	331	pxa22p09
Px-0491.1	1	ATAATATATCAGCAACAGAAAATGCAATATGATTCACATCAATTTACAGCACAATATACAGGTGTGTACAAAGTGTGCTTCAGCAATGAATTCAGTACTTTCTCACATAAACTTGTGTATATGGAACTGAATGTTGGACCTGAACAACCACTACCAGGAGTTGGAGACCATGCTACAGTACTTACACAGTTGGAAACTTCTGCAGAAGAAATTCATTCTGCACTAAATAGGATAATTGATCATCAAACCCATCACAGATTAAGAGAGGCTCAAAGTCGCAAGCGAGCGGAAGATCTCAATGAGAGAGTGTTCTGGTGGTCAATGGGAGAGACACTGGCTATTGTATGCGTAACTTTTGTACAGGTCATGGTTCTCAAGAACTTCTTCAGTGACCGACCA…	1189	pxa39d03
Px-0497.1	1	CAGGAGCCGGTGGTCAAGGGTTATCCAACATCTTCGGAAATATACTAGGAAATTTATCCAAAAACGGAGGTTTGACAAGTTTCCTAAACACTAGGCCTTTAATGGAGAATCCTAATTATGCGTCGCACAGTTCGAATTCTAGGAGTGCTAATCCCCAAAATTATCCATCAGGCCAGCCCGCGTACCAAGCTCCAAGTCAGAACAGGAATTATGGTCAAAGTAATGCCCGTTACAACGCAGGAACTACAAGAAAACCGGCGACCTATGGCTGGAACTTCGGGTAAATACAACTCTAGTTGGAACGAAGGCTTTAGATGATTACTTTAGCTTTGCATGAATACTATTTAACAACTAATGCAAATAATTTTATACTCAACAGTTCACAAAGTCGAACTGCCT…	1731	pxa26k11
Px-0499.1	1	CATTTTTGTGCAAACAGCTATTAATTTAAGATAATATATTATATTTAAAATAGAGACGAAAGCAGCACAATGCGTCTTGTGCTATTACCAGTAGCACTACTTCTATGCAGTGTATATGTTAGTGCATTTGAAGATACAACATTAGAAGATGATGATTTTGCAGAATTTGAACAGTTTGATGCAGACGATGATGCAACTGTAGCAGATTTCAGTAAAGAAGAAAAAGAGGTGCCTGTACAAAAGAAAACTCCAATAATAGATAAATTTTCACAACAAAATGATATTGAAGATGATATTCTTGTGGAGGACGAAGACAATGAGTTTGAACATTTCCAAGATCCTGAAGAATTTGAAGGTTTCCAAGACAGTACTCCGCGCAGTTCGGAACAACCCAAGATC…	1571	pxa22m09
Px-0500.1	1	ACGAGAAGTGTTCTCATAATGATTTCGAAGATGATAATATTTCTGACGGTCGTGAGTTTGGCGTGTGCCGCCGTTTGGATGGGAAAGCCACCCAAAAAACCCCATAATTTAGAAAATAAAGAAGGTTGTTACATTCGGGAGATAAATGATGTAATATCATACAATGACGAGATTTCACCAATCGGATACTGCGTAAGAATCGAATGTGGAAAAGATTTTATACATTATGCTTCATGCGGCGTAGTTGTAACCGATGATCCTAAATGTCACATCACGGAGACAGACCTTCATAGACCATACCCAGATTGCTGTCCAAAAATCAATTGTGAACTGGATAATAATCTTGTTTAAATGCAGCAGATGCGGTGTTATATGTTGGGAATTAAATGGTCACTAAGA…	1059	pxa29k05
Px-0505.1	1	CTTCGATTGATTGTTCTCACTTCAATTGGTGCAAAAATTGTAATTTTTAAAGAATTAAATTTAAGTTAATCTTCTTGGATATTAAAATCAAAAACTATGGGTATTCCCGCTGGTAATGCTGAAAACGGCAAAAAAATCTTCGTCCAAAGATGTGCCCAATGCCACACTGTTGAGGCTGGTGGCAAACACAAAGTAGGTCCTAACCTACACGGCTTCTTTGGCCGCAAGACCGGTCAAGCACCCGGCTTCACATACTCAGAGGCCAACAAAGCTAAAGGCATCACTTGGGGAGAGGATACTCTGTTTGAGTACCTGGAGAATCCTAAGAAATACATCCCCGGTACCAAGATGGTGTTTGCTGGTCTCAAAAAGGCCAATGAGAGGGCAGACCTCATTGCG…	713	pxa52d13
Px-0506.1	2	GTTTTGTATCCTTATAGCTTGTTACGTATTAAGTTTAATTGACTATTTATCGGTTAGTTCGATTGTAGTACTATTGGTTTCTGCAACATTTATTGTTTTTGACTCAATTTTATATATTATCTTTTAATTACGATAATTATAAAGTAAGATAATTTTCGATCAAAGTTCAATAAATCGGAGCCAGATTTTCCAGTGTTTTCGCAGTAGTCGACGTCGACTGACTTAAGGCGCAAGAGGTGCCGCGAGCACGTATCGCCTTGCAGCATAACCTGGGACTGGGCGGCGCTGTCGTCATCGCTATGTACAGGAAGGGTTTCGAAAACGCCGGCCCCAACCCGGTGGCCGCCATCGCTGATAACCCTGATGGCTTCAAGGTCTCCAAGTATATGAAGCTCCTCG…	968	pxa12d23,pxa47n20
Px-0512.1	1	AAATCATTAAAGAAAAAAATTAAAGTTATAAAATCACTTCCTTATTTATTAATGTATTGGGGACTGAGCGACTGGGCGAAGCAGTTCTAAATGTAAGGAAAACATACTTCACAAAAAATGACATTAACAAAGAACTACGCCCCCTATCGTCTGGTCGGGTACGCGTCCGCACTGGCTTTACATGGCGGCAATTCCTTGGTCATGTTCTTGGCCCTCCAGGGTGATATTATGAAGGATCCACAAATAAAAACATTTGCAGATTTACAATGGGCATATATCACTATTTGGAATGTATTTATAGCATTCGTATTCTGGCCGATATATTTATACGACAGAGAATTAATATTCCCAGCTTTTATAGATAAAGTGTTTAGTCAAGGATCAAATCATGTTATGCAC…	738	pxa23e09
Px-0512.2	1	TATAATACCAGTGGGCATGGTATGATTTTTTTATTATGAAAAAACTACCACCTAATCTAAATTCTTGAAAATAATATTAATCCTTATGTTCCGACTAAAATGGACAGTATCTGAAAATTAACATCGCCTCGTGTACGACGGAATACCTTTCCTCTTTATTTTGCGCTGCCAGAGTCGAGTAAATCCAAAAATCCCCGCTTAGACTCCCCTAATATAAATGAACAAATATCGATTATTGATGTTTTATTCGATTCGTATTCCACAGATTATCGGACTCTGTCGATGTTCTAAATTTAAAATATATTATTGGCCTATTTTTTATTGTTAATTTTTTTTCTTTTTCAGTTTATAGCATTCGTATTCTGGCCGATATATTTATACGACAGAGAATTAATATTC…	737	pxa42n17
Px-0515.1	2	TTGTTCATTGAAGTTTTAAATAAAACGACGATCTTAAGATACTAACAGTTTTTAATTACGTAGGTTGTGGCTTATCGAACAACCTTGCTAAACCATAAGAATGTCGAACCAAGAGGAATCACCTTTACCTGAGGGATGGGAGATGAGAACAAGTCGGTCAACTGGTATGACTTACTTCCTCAACATCTACACTAAGAAGTCTCAGTGGGAGAGACCTGAGGCACCAGCTGACGCTGGAGAGATCCGGTGCAGGCACATACTGGTCAAACATGCTGAAAGTCGTCGTCCATCGTCATGGCGCGAGGAATCCATCACACGAACTAAAGAAGAAGCTTTAGAACAATTAAAGACCTATCGTAAGCAGATTGTTGGTAATGAAGCTACATTTGTTGATCTTGC…	1327	pxa13h04,pxa26d03
Px-0515.2	1	GTATTGTTCATTGAAGTTTTAAATAAAACGACGATCTTAAGATACTAACAGTTTTTAATTACGTAGGTTGTGGCTTATCGAACAACCTTGCTAAACCATAAGATCGTTGAGCTGTTGTCCACTTTAACTCGAATATGAAATTCAAGTTCTGCTCTGAGGGAGACTGTCCGCTGTGGGCGTTGGCGGCGCTGCACGCGCTCGGTGCCCTGCCCGCGCAACTCTTCAGGACTCTGCTTAATCATATCACTGAAGAACAGCCGGATGATGGCATTATGGAGATATTGAAGAACACCAACTTATCATCACGCGAGGAGAGCGCGCGTGCAGCAGCAGTGATCCGGTGGACGCTGCAGCAGGCGCAGCGCTGCGGGTGCAGCGGCGTGCAACTAGCGCGGGACT…	804	pxa42h09
Px-0518.1	1	TTTCGGGTTCGCGCTGTGTATAGCCTGTGTTAACGTCCCCCTGTTTAAAAAAAATAATATCACTATGGCCACCTACTCCCAATTCAAGCACGTCGAGCTCTACAAGATCGGTCACGGAAAGAACCGAGTTCCCAACGCCCCGAAGAGCTGCATCGCGGAGATCTTCAGCAGCGACAGCCCCGACGGCAGCCCCGTGAAAAACGGTGGCGGCCGGCCGCGTGTGCAGCGCGACACGCCCACCCGCCCCCGGGACACGCACTCCAGACTCTTTGGTCAGGGTAACACCAATTCCCCCGCCCCGATGGTGACAGACACGATCCGCAGCCACATCCAGTTCGGCGACGCGGAGGCGAACGGCAGCGCGGCGCATTCGCCTGCTAAGCTCGCCAACGGCAGCGC…	1463	pxa46g19
Px-0519.1	2	TTCTCTGGAGCGATAATGATAATTGTGAAATCGTAGGCCGAGGTACTCAAGCTCAAAAATCTGTTACAATACAACATTATGAAGCTCTAAGGCAATTGAAACAAAATAATGTTACCTTGCTACGAACTGTGTATATAATTGCCACAACAGATCAAACAACTGGTTCGAATGGTATAAAACTTTTTGTTCAAACAAAGACATTCCAAGATATGAACGTAGGCTTTACTTTGGGTATAGGAGGTCCGACCGACCAACAGGAAATATCTTTGTTCAATAGATTCAAAACACAGTACGTAATACGCTTAGACTGCTACGGCGTATCTGGGTCAAGTGCTGTATATCCAAACTCGACAGCTGCAGATTTCTGTGGATCTGTTTTAAAAGCTTACAATAAATACA…	1118	pxa33m21,pxa34m21
Px-0523.1	1	GCAGCCTTCAGATGTCTTCAGAAGGCTTTACGGAGACCGAGGTGGATGCGATGGCGGACCGCATCGCNTGAAACTTTCAGCGGTATGAACGTCTTCATCACTGGAGGCACAGGCTTCATGGGGAAGGTTCTTGTTGAGAAGTTGCTCAGAAAATGTCCGGATATTGGAAAAATAATTCTTTTTGTGAGAGAAAAAAAGGGGAAACTACCAAAGCAACGACTTGAAGAAATGCTTAATGACGACTTATTCGAAAAGGTACGTAATCTCCGCGGTGGCGTGGATCCACTCTTGGCGAAGATGCACATTGTAACCGGTGACGTCATTGAGCCTGACCTCGGCCTAAACGATAATGACAGGCAATTCATTATTCAAGAAGTTAACTTCATCATACATGCTGCA…	2110	pxa4l06
Px-0525.1	2	TTCTTCCGACTCACGGNTATAAACCTGTAACTTCAGGCTTACCAAAATATGGTACCAAGGCCANGAGGAATATGGACAACAAACACAGAGCCGTTTGGAAAATTTAGAAGACTTGGGGCAGCAAACACAAAATCAATGGGATAACCTGCAAAACTTTGGACAACNAGAACAGAGTAATTGGGAGAATTCACAAAATTTAGGACAACAAATCCAAAGCCAGTGGGATAATTTACAAGATTTAGGGCAACAACCTCAACACCAATGGGATAACTTGCAAAATTTGGGACAACAAACTGAGGAAAAGTTTGATAAGCTGGAAGATTTAGGTCAACAACCTCNAAGTCAATGGGATAATATTGTAAGTCAAGAAACAGAGCAAAAATTTGATACTTTACATAC…	1968	pxa47b23,pxa48b23
Px-0528.1	1	GATTTTGGACTCCGGGGGGAGTATGGTTGCAAAGCTGAAACTTAAAGGAATTGACGGAAGGGCACCACCAGGAGTGGAGCCTGCGGCTTAATTTGACAACACGGGAAATCTCACCAGGCCCAGGACACCATGGGACCCTTCGCGCCTCCACCACCGCCGCAGCCCCGCGAACAAAACGAGCAACCAGCTGTTCTCCACCAATTCGTACCCCAGCCCGCACCTACACAGGAATTGGAGCAGCCTGAACAGAAGATGCAGATGGAGGGCGCGGGAGGTCCAGTGCAGATGAGCCTGCCGTGGGAGCTGACGCCCGAGGACCTGCACATCATCCATCGGACCGGCGCCAGGCGGAAGTGGACAGGCGCCAGGCAGAGGAACAGCGTCCAGTGCCGCAGGAAG…	1103	pxa3h12
Px-0528.2	1	GGCGGAGGTGCACGCGCAGGCGGAGGCGGACCGGCGCCAGGCGGAAGTGGACAGGCGCCAGGCAGAGGAACAGCGTCCAGTGCCGCAGGAAGCCGTGCAGCTGTCGCGCGCGCCACGCACGCTTCTGCTTCAACAAGACGTCGACGAAAGGCCACATTATATGCAGCCACGCTCAGTGCGCAGCGTAGATGCACTGCTCCACCGCGAGAAGCGCGTGAAGCGCTGCGCGTGCAGCTGCGCCTGAAGCACGTAAAACACTTCGGTGCGCTGCGTGATGCGCCAGCCCCGACCACGTCGGAACCTCCATTTTCCGTCCATCTATCATATCTATATTAACATAGTAGACTTCTGTCATAGTTTAACGCGGTTCATGGATATTTTATTGTAAATAATTCTTTA…	741	pxa34g20
Px-0533.1	3	GTGAAATGACTATTTCAAACCTAGAAGATGTTAATCTCGTCAGATTTCTATCTCTGAAGTTAGCTGTAATACACGGTATTCGAAATAAGCGGGACGACAATATAAACGAAAGTAAAAGTGTGAAAGAGACGGAGAATGATTTCCGACAGATTAGAGTGAGATGGACAATGCATCAGAGTGTACGAACTTGTTGAATAATTAATTCTTTATTCGTTTATTTAGAATATTATGTTTATTTCATTTTTGTATCTTAAGTGTGGAGTATTGTAAATGTAAGGTTATGTTTTCATTTAATTTTAATTTAAAAATAAATAATACGATCTCAAAAAAAAAA	334	pxa10n20,pxa11n20,pxa12n20
Px-0534.1	1	CTTCGTTTTACTTGCCAATCCAACTTTTATAAAACAAAATGGAATTCATCGGCAAGAAATACAAGATGACCTCTTCTGAGAACTTCGACGAGTTCTTGAAAACAATCGGTGTTGGTCTTATCACCCGTAAGGCGGCGAACGCGGTGACCCCCACTGTGGAGATCCGTCAGGACGGCGACTCCTACTCGCTCGTCACCTCCTCCACCTTCAAGACCACCGAGGTCAAGTTCAAGCCTGGTGAAGAGGTCGATGAGGAACGCGCCGATGGTGTTAAGGTAACTTACATTCGCTAGTTTTTTGAGGATTTTTTTTTATTGGATAAATTGTTGAAAAATGAATTTATAATAACTTTTTCGTTTGTTGTTATTTGAGTTAAACTAATATTTAAATAATATTTCA…	1354	pxa47m23
Px-0535.1	1	CTAGAAAAATATAGTCAACACGCTCAGTACCGCCTACTCTCCTCGCGAATTCATTTTCATACAACTATTACAACTGTAAAAAAGTTAAGCAACATTATTGTTACAATTTAGAAAAGTATAACATTTTTCCGCTTTTATCGTCGATTCCGCTTTTTTAAATGTTTCTACTAGATTGAACAAGCGGACGGTACCGAGATGACGTGCAAGCAGGCGTCGAGCTTCTGCGGTCTGCGAGACAAGAAGTACCCTGACAAGCGCGCCATGGGCTTCCCCTTCGACAGGCCCTCGTCCACCGCCACTAGTATCGAAGACTTCGTCCTGCCTAACATGGCACTCGTCGACCTTACCATCCGTCTGCAGAATGTTACGGAGCCCAACCCGAGAAATGTACAAAACTAA…	610	pxa24p07
Px-0536.1	1	TAATCATACACATATGACAATAGAAATAATATTTAACATGTAATGGAAACGTTTTTATATAAGAAAAGTATAATTAGTTTGTGTCGCGAGTCGCGGCGGAGACTGCGCTTTCAGTTTACAAGCGGACAGCCTCGTCCTAGTTGAATACGACTCGCATATAAAGTTGTGCCGACCCTTTTGTACTTTCATTTTGAAATGTTAATGTTCTCGTTCCGCTCTGTGTCGGTGATATCAGTCGCATGTTATTTTATTTCTCTTACCGTGCCGGGATTCTTTGTGGATGTGACTGTATGTGAAATGTATGGGGAATGTGGATGTGTATGTTTGTATGTTAGTTAGATGTTACTGTACGCTCGTGTTGTACGACACGTCCGCGCAGCGCATCGGTCGCGGACGGAG…	851	pxa10e22
Px-0541.1	2	GTTTTATCATAAAATAAATCGTGTTTATCTATATTTTACTGTGAGAATATTGCAATAATCATGCCCAAACCAAAAGTTGAATTTCGTGATATTTCAGTGGGTCTACAAATCATCAGAAATTTTCTTTTAGGCAGGAACTTTACTATAGCCTTGCGGTTCGAGCCGATGTTGTCGGCTAGGACCCAGCCTCAACCAGAGCTTCCTGATGGAGTAACACACAAACACGCTCACAACTACTACTACACACGAGATGGTAGAAGGGAGGTGGCGCCACCTCTGGACCTTACACAACAACTGCTAACTGATGGTGCTGGAAAGGGAGAACCTAAAACTGCATCAGTAAAAATTCCAAAGCCTGGAAATGTTCATCTTTGGGATCAGCATTATTACAACAATTAA…	819	pxa52m20,pxa53m20
Px-0546.1	1	CAGTTTTTATCATTAAAGGGTACAGGTACGGCAGCTTTGCGTATCGTGGCTCTGGTGCGACTTATCTCCAAATGATAGAGATACCAAAAGCATATTACCGGCACTTTTATTCATTTTCCTCAGTTTTTTGTGTCGCTACATTGATTTATACAATTTTAGTTGGTATTGCTCATTACTTCGCATGTATAGTTGCTGCTGTGGGCCAGGCACCACTATTTTGTGGTCATCAAAATAGAGAAAAGATAATTTGGACAGATACTCGAACAACTCTTGTCTCAGTCCCCTGCATTCTTATTTTCCTGTGGGCTTGTAATGAGCAGTACCAGACTAATATAATCTTTGCAAATCTACGTAGAGACAAGAAGACCGGCAAGATTGTAACGGAAGACCACAAGATAC…	863	pxa16n23
Px-0546.2	1	CTTCGGCAATGTTAAACATATTAGATTTAATTTTTCTAGGCTTGGCCTTTATGGTAACTTTTACAGGATTTCTAATTAATAATTTTGAAAAACATGTACCAGTTTTTATCATTAAAGGGTACAGGTACGGCAGCTTTGCGTATCGTGGCTCTGGTGCGACTTATCTCCAAATGATAGAGATACCAAAAGCATATTACCGGCACTTTTATTCATTTTCCTCAGTTTTTTGTGTCGCTACATTGACTTATACAATTTTAGTGTATTTTTTCAATTTAAATGTTAGTTCCTTAATTGTTTTTATGCTGAGGATACTTCTGGAGCAAGATGAACCCGGTGTGTGTGTTACCGCAGCAGTGATAGCTCTGAGTTTACTGGCAGTGCAATGTGCCAGACGTTGCT…	1035	pxa54g12
Px-0550.1	1	GCTTGAAATTCATTTAATTTCAAGGATCAATAAACACGAATAAGGGGTGTTTCGTTTAAAGAAATATCAATAAATCCATCTTCGCAGCTTTTTGTCACTTAATTTATAGTGATCTTTGAATTAAGATTTAGAATATATGTTTACTTATTCCTAGCTACNAAACTACGTAACAAAATAAGCGAACTAAGGGCTCGGTCACCTCTGTAACCAGTTGTAACCCGTGAAGCAAATTATTATTGAAGAATATTTTAAGTGCTATGCGTTAATCCGCCTCAAACCCAGTGTTAACACCTCCTCAAAGTAAGCCATAGATATCGCCCTTATGATAAAGGTAGAGCAATATCTTAGAATAATGTGGTTTCAAAGCTGGAGATTCAATTGATGTGGTGTACGGTACAG…	1776	pxa16g03
Px-0550.2	1	CTCGGTCACCTCTGTACCCAGTTATAATCTACAATTCCAGTTGTAACCCGTGAAGGAAATTATTATTGAAGAATATTTTAAGTGCTATGCGTTAATCCGCCTTAACACTGGGTGTGTTAACGCCTCCTCAAAGTAATATCGCCCTTATGATAAAGATAGAGCAATATCTTAGAATAATGTGGTTTCAAAGCTGGAGATTCAATTGATGTGGTGTACGGTACAGTAGGCGGGTCCGGGGCGGGGCCTCCCTCCGCTCCGCCCAGCGCGCAGCCTCGGCGGGAACAACTTGTTAATCCTCTTGTCGATCTAGCTTAGGACTAGTTAAGTAATTCGAGTTGAACGAACTTTCTCGTTAAAGAATAATTAAATAATGGTTAAACTTCTGTAAAGATGTAGCGG…	1578	pxa46l20
Px-0553.1	1	CTATCCTAGANGTCATATACACGTACGCTTTGTGTTNGTATGTAAGATATTCGTGTGAGTAGTGATTTATATAGCGTAAGCAATATTTGCTGTNTTATATATAATTNGGNCACATAGTTGCTATATTATTTNTACTNTGCCAGTTAATTGAAGTATGCTTNCATTGTAAAGTACAANAAGNTTAGTTACCTACAGTTATACCTTCATTAAATTAGTGGTCAAACGTGGTTACTACGTTATGNGACGTCACAACNCTNTTAATGATGGAACGATTGAAAAAATATTTTTGATTTGATTTAATTATTACAACAACCGTGGGTTTTCGAGGCAAACAACTCCGCGTAAAAGTANTTAGTTTCAAACAGATGTTTGTNTTAATCAGGGATTTTGGTATCAGAA…	668	pxa36n20
Px-0555.1	1	GGACAGCCCGACGACAACTGCAAGTACTACTTCTACCTCATCAACAGGCCGATCCTGGTGCTGAAGTGCGAGCAGGGCTTCGTCGCCGCCCTCAACGACAAATACGTCTCCGTCAAACAGGGTGTGGACGTGACGGCGAACCAGGACGAGATCAGCTCGCACGAGACGTTCCAGCTGGAGTTCGACTGGGGCACGCGGCGCTGGTACATCCGCACCATGCAGGACCGCTACTGGACGCTGGAGGCGGGCGGCGGCATCCAGGCCAGCGCCGACTCGCGCTCCTCCAACGCGCTCTTCCAGCTCGAGTGGCAGGGCTCCGGCGCCGTCGCCTTCCGCGCCAACAACGGCAAGTACCTCACCACCAAGCGCTCCGGACACCTCTACGCCAACGCGGACCAG…	1219	pxa54a09
Px-0556.1	2	TCATTTATACCTTTTCTCATTCAGCACTCTATTGTGATTTTAAAAACTAGATTTGTATTAATAAGTATTAGAAAACTGATGTCTGTGTGTTGTTCCGTTGCTGAAGAATTTGTTTGTAAAAAGTATGAGTGATAGTCAATGAATTTAGTTTAATTAATTTAAAGTAATGAATGAACTTAGGAAAATGCGGTCGCGCATACCAGTGACGAAAATCCAATAATATTTGTAAAGATTGATTGACGAAGATGCCTCGTTGAATGTAATTCTTTTAACTAATTAGGGCATTTTATAGTTCGTTAACTTATTGTAGACGTGAACGTATTACTTAGGTGAGCGTCGATCAAATTGTGAAGCTATATACGAATGTTTGTATTGAAGATTGTTTGAGAATTACAATGG…	1003	pxa28e05,pxa45g24
Px-0561.1	1	TTGTTGTTCCTATACAATATAATAATATGGTATACTTTCCTTGACCTTTTTATTTTCGTATATAATAGGGCTTGAAGAAGTTCAAGGAAAATATAAACGAACTAACGAAGCACCATTCGATGGTCCTAAATTGTATAAAAGACCGCAGAACTTGTGTACAGTTAGATTCGTTTGCGGTAGTCCAATTACAAAAAATCTTTCCTTTCGCATCATACTTTACCGCTTATACATTTATTATTTTCATTGAAATGAAAACAACATTGGATCCCCTGCTCTGTACACCTTTATTGCATAGACTCAAAATCGCAATACGTCGGATTTCCATTTGGTAATCCGGTGTACCGTAAATGTTTACTTTACCTCGATGTTCTCTTATAGATTTCTCTGTGTCTAGTTATA…	1805	pxa31m17
Px-0561.2	1	TCTCTATATTAAAAATAATAAAAGTACGATATTCTGACATTAGTGTTGTGTGTTCTTATGTGATTTATATTAATTATTTTTACATTTATTTTGTGTTTGTGATACATTGTGAAGGAAAAGAACTGGGTTGGTTTTCTCTTTCGATTACTATCGGATTTTTTGGTGAGAGTCGCGAAATGGATGTTTCTAAGCTATTATTGAATCCATGAAAATTGCTGCTTGTCAAAAGAAACTATCCGGTGATGAATTTTGAAAGAATATTTAAAAATGTACCAAACAGGCACCGTATTTAGCAAACTAACCAGACTATGTCGGTTTAGGTTTGCTGATAAAATTATAATTATATTATACATATATCTTTTAATTGTTAAATGTGACTGTGAAAATAAATTCAAAGAT…	1126	pxa32b16
Px-0565.1	1	GAAGACAACAGTCGTAAATAAACAATAGGAAAGATGAAAGTGTTTGTTGCCCTCGCTATTATTGCAGTAGCCACGGCTGCACCTCAAAACCCCCAAGACGTCCAGATCCTGCGTTATGAGAGCAATAACGCTGGGCTTGATGCTTACAACTTCGCATGGGAACTATCCGACGGAAGCTTACACGAAGAGCAAGGTCAACTAAAGAACCAGGGAACTGAAAATGAGGGAATAGCTGTTCAAGGAAGATACGCTTGGGTCGGACCTGACGGCGTAAACTACATCATTACTTACGTTGCCGATGAGAATGGATTCCAGCCAACAATACAACAAGGTCCCGGAGGAGCGATCCCTTCTGCAGTAGTTGCTTCGCTTTTAGGATAATTTTATTAAGGATGTCTT…	503	pxa22f09
Px-0570.1	1	GACATAATTTTAGTGTCTACAGATTTATTTGGGAAAGTTTCCAGTGCTTAATCAACATAATGTACAGATATCTTTTTTTAAACGGGCAAAGGTTTTAATGTTTAAATAGGTTAGTTCTTATTTCTCAATCGGTCTTTTGTCTGTCAGTACAAAAAAATTATGTAATAGCTTGTTTGTACTGAAATTATATATTGCATGTTTCAGATTGGTCGCCTGCCATTCCTACCTAGTTCCAACTTGCAGCATGAAGTGCTTACTGGTCGTGACTTGGACATTGGCTTTGAAGACATCCTCAACATCCCAGACATGTGTGAAACAGCGGGTCAGCCACATGCTGTTGTAGAAAGAACGCTTGGTTTACTGTAAAAGCTAATGTATGTCCCTGCGGCTAATTATAAC…	1075	pxa25c08
Px-0572.1	1	CGTGATCCGTGTGGTTATTTAGGTTAGATTTGCTTTAAAATTAAACATTATTTAACAAAAACGATCCTAACCGTTTCGAAATAGTGTATTTTCCCGATTTTTTTCCAGATACAAAATGCAAAACGACGCTGGTGAATTTGTTGACTTGTACTGCCCGAGGAAATGCTCGGCCAGCAACCGTCTCATCCACGCCAAGGACCATGCGTCTGTGCAGCTTGTGATCGCTGACGTCGACCCAGCGACCGGCCGCGCTGCCGACACCTCCAAGATGTACGTCATCTGCGGAGCCATCAGGCGGATGGGAGAGTCGGATGATTGTATAGTCAGACTCACTAAGAAAGACGGCATATTGATCAAGAACTACTGATGATGTAGTTATGTAAGAAGCGCTATTTTGTA…	435	pxa24n02
Px-0573.1	1	AAAATTGTGGTAAATATGGATGACGATATGATTTTTGATCCATCTCTTAAGAAGAAAAAGAAAAAGAAGACTGGTTTCGACATGGATGCAGCTTTGGCTAGTGAACAAGGTGAAAGCACATCTGTTGAAGCACCCGTCGAGTCGGGTGACGTCGACGTGCCCGAGGACGAAAATCTTGATTTAGATAATTTTGGTAAGAAAAAGAAGAAAAAAAAGAAGACATTTTTTAATTTGGAAGAGTTGGAAAGTGCACTGCCAGAAACCACAGAGGAGAAACCACCTGCGGAAGAGCCAGAGCCCCAGGAGGAGGACCTTGTTGATGATCTGGATCTTGAGATAGATTTCTCAAAAACAAAGAAAAAGAGAAGGAAGAAAAACTTAGACGAACTAGTTGCCGAA…	588	pxa32k20
Px-0581.1	1	GAACAACACAACTCCTTCGTCAATCGGGATAGTACCACAATCGACATGCAATCCGCAGCGATCGTCCTCCTGGCCTGCGCCCTCTGGGGAGCCCACGGCTTCCCCTATCACTACTATGGAACCAACATGGATACTTTATCGTACGGCGCGCCCAACGGAGCCACCGCCATCGCCAACGCATTCAGCACGGGCCGCGGTGGAGTCGCCACCAGCCACGCCACCGCCTACGGACCCCCGAGACCCGAGCCCAAGCTCCAATAGGCGCTGACGATAGTTGACTCGATCTATAATTAAATCATCTCAAGCGCGTATCCCGCACCCCGGACCATCATCCGCTGCAGAATCATACGTGACCAGTGACAGTTTATGTGTGAGTTTGGTTGTGATGTACGCGAGTTG…	612	pxa51j09
Px-0584.1	1	CCGTCGGTGCAGATCTTGGTGGTAGTAGCAAATACTCCAGCGAGGCCCTGGAGGACTGACGTGGAGAAGGGTTTCGCGTGAACAGTAGTTGCTCGCGAGTCACACCGTGTCTCGGAAATTTATCACACGTATATTTTGTTTATTTCACTAACAAAAATGATGAAACTATGCCCCGTGTTGTTTGTGATTGGATTTATTTTCATTAACGTGGAAGGAGCACCGTTCGATCAAAATGACATAAGCGCGGCTGCGGCTAATGGTGACTGGAATACATTTCATCGTCTATTGAGTCAAGGAATCGACTTCAAACCTAATTTTGATAGTATCAGAAGCTTGAAGCCTGATGGTCCGGATTCAAACGTGTACGGAGAAGCTCAGTATAGCTTCCATTCGTCTTCC…	781	pxa24a19
Px-0590.1	1	AATTTGTCTAATTCGTCTATTTGTGTTGCGTTTTTAATTTTAACAGTTTTTTTAAAACATAAAATTGAAGATCCCTTACTTAAATTGACAAAGTTTTGCATTTGCAATATTATAACTAACAATGGAACTGTCTGCAGAGGGCAAAACCCCGGAGTATATGGCTCTTGCGGGCATAAAATTTAAACTTTCTTTGCCACAATTTAAAGATAATCCCCAGTTAAAAGAACAGTTGTTTGAAGGCATTAAAGCGGGTAATATGGCTCCATATTACAAAGAAGTATGTACAGATTTGGGATGGAAATTGGACCAAAATTTGTATGATGAGATGGCAAAAGAGAATCTTAGTAGGCTGTCAAAATTCCAAGAAGATGATTCGGAAACTCCAGTATGGCAAGATCG…	906	pxa26j19
Px-0594.1	1	CTGCAGTAGTGTTGTGTTGTGTGCATCTAACGAATTAACCAAGTAGTAGCAAAATGCAGTTCTCTACAATCATCGTGTTGGTATGTCTGATCGCGACTGTGGTAGCAAGCGTGCATTACGAGAGACGTGCGGATGCCGACAACCGCGACTTCAGCCCATACGACCCCCTCGACAGCACATCAGACCTTAAGAGGAGCCCGCGGATGAAGAGAGGACTGCTTTTGTTAAAGAAGAAGCTACTACTTGGTGCATTGGGACTGAAGGCGGCTAAAGTGGGCGCGGTGGGAGCGGGCCTAGCGGGTGCCCTCGCGCTCAAGAGTAAAGCGTCAGTACCTCACAGTGAAAAGATTCACATTTACTACAACTAACATCGGCTTCTTAATAACACCCTCCATGCTC…	773	pxa50d06
Px-0595.1	2	GTTCTAACAACATTTTTCGTGATCTCATTGAGTAAAATACATATATTGTCCGAAAATGGCCTTTAGAACTACAGCAGTTGCTCGCAGTGCCTTAAAGAAATGGGCTTATAACCTATCTGGGTTCAACAAGTATGGCCTCCTTCGTGACGACTGTCTTTATGAAAATGACGATGTACAAGAAGCATTGCGCCGTTTGCCAGAACATGTAGTCGACGAGCGCAATTTCCGCATTGTTAGAGCAGTTCAGCTCTCAATTCAAAAGACTATTCTGCCGAAGGAAGAGTGGACGAAATATGAAGAGGACAAGCTGTACCTAACGCCCATTGTAGAGCAAGTTATAAAAGAAAGGCAAGAACGTGAACAGTGGGAAAAGAATTACTAGATTAGTTAAACCTGTGA…	614	pxa1j15,pxa42k10
Px-0600.1	2	TTTTTAAGGCATAATGCACATTGAATTTGGATTTGCATAAAATATGCCTCTTAGGCATAATTAACTAAGAACTAAGCGCTTTAAAAAATACAGTATGTTTTTGTTGACGTCACTACGATGTTAAATTATTCATTAATTTGGTTGTCTTCTATATTTGCTCTTTGATTAACTCTGTGTTTCCATTGCTGAGACTTGTCACTTTGAAAAATAACGTTTTTATACAGACAATGGAAACACACGGTAAGACGGTCGGTGTCCATATAAACCTTTGAATTATTCAGCTTTTCGCAAATTAGCTTTCATTTACGCGATTAAATCAATTGCTTTTTGTCATTACTTTCTTCAATATTTTTAAATGCATTTGTCGTTTATTGGCATTTTTATGAATTTTTTTTCTAG…	568	pxa10k02,pxa9k02
Px-0601.1	1	GTCTACTAGTGTGTATCCTATTTCATTCTTCGCAAAAATATTAACAACATGGGGTTCGTTAACGACCATTCTGTGCATCTTTGCCGCTTTTATGATCATCGACAGCGTGTCCTCTGCTGGCAGTTGTCCGTTGGCTTCAAAGATCTACAGCTGCAGCCCAAAGTGTCAACAGAACTACGATTGCAGTCACGGCAAGATCTGCTGCCCTAACAGCTGCAATGCTAAGTCTTGCATTGACGCCGCAGCATTCGGTAGTTCGGGTAACAACGACAAGCGCACACAGTCTGGAGGTCCTGGTGTCTACTGCAATAACGTCAAATGTAGCGCCTTTGAAGTCTGCAAAATGGACCCTGCTACAAAGAGGATGAAATGTGTACGGGCCTAATAAGACAATTAAAA…	711	pxa35j12
Px-0601.2	1	CTCCGTCTTTTGAACTGTCTACTAGTGTGTATTCTATTTCATTCTTCGCAAAAAATATTAACAACATGGNTGTGTCCTCTGCTGGCAGTTGTCCGTTAGCTTCAAAGATCTACAGCTGCAGCCCAAAGTGTCAACAGAACTACGATTGCAGTCACGGCAAGATCTGCTGCCCTAACAGCTGCAATGCTAAGTCTTGCATTGACGCCGCGGCATTCGGTAGTTCGGGTAACAACGACAAGCGCACACAGTCTGGAGGCCCTGGAGTCTACTGCAATAACGTCAAATGTAGCGCCTTTGAAGTCTGCAAAATGGATCCTGCTACAAAGAGGATGAAATGTGTACGGGCCTAATAATACAATTAAAAGGGCCCTTCGTTCGAAACATACGTTCTAAAGGGCC…	674	pxa4d13
Px-0602.1	1	GATAGTTAAAACAAGCTCTCCAAGGCGCCCACCATGTTTATCATCAAAAGAGATCCAGCGCAAGGAGACCATCTCAGTGACTTTGCATTCATGGAGCCGGATCATATTGGCAAGAGGTACAGACGGAAGCGCTCTACAGAGTCTCACAGCAGGCAAAAGCGGGAAGCCCCTTACGTCATCTACCCGGAGATCCTGGTCATTGTGGATTATGATGGATACAGATTACACGGCGGTGACAATGTTCAAATCAAGCGTTACTTCGTATCGTTTTGGAATGGCGTCGACTTGCGATACAAACTGCTTAAAGGGCCCAGAATACGGATATCCATCGCCGGTATTATTATATCTAGGGGTCGTGATGCTACACCTTACCTGGAAAGGAATCGTGTTGGCCGCGAC…	1838	pxa32o18
Px-0606.1	1	GTTTTGACTTGAATTACAAAGCAGATGTAATTTCAATTGGCGGTTGTTGTATTTACTACTATAATAATGGCATCAGAAGTAAGTCTTAAAAACGTGGACAATGCCTGTCAAACAGCAGAGGAATTCACAAAGCTGTATTACAAACAACTCGACAATCACCGACATTTAATTTCAAAAATGTACCTCGATACTGGATTGCTAGTCTGGAATGGAAATGGAATTACAGGGAATGACAAAATAATGAAATTTCTTATGGATCTACCGGGAAGTACCCATGTTTTAAAAACCCTGGACGCCCAGCCCATAGCAGAAAGTTTAGTCGCAAATAAACTGACCTACCTCATACAAGCTTGCGGCGATGTAACATATCAAAATGATAACACAAGGAAGCACTTTCAA…	576	pxa38f09
Px-0606.2	1	AGTTCCACATAATAGTTAATGTCAATTATGTGTGGATGCTATTGAAATTGCAATGTTTTATGTTTAAGGTAATGAAGAAAACAATAAACAATTTATAACTTATATATTTTTTCTTACAATTATAAAAATAAATTAAAACCTTAAATAACAAACATAATCATAATACCGAATAAGTTCCAAGATGTGTGTCACAATTAGAGCAGTAATGTTCCGCTTTTTTAAATGTTGGTAACATATATGGAATGGCAGCTAAACAGCAAAGCATGCACCAACTAAAAAACAAAATAATTATATCAAGATTTAATTGTATCATTTATCAGTTAAAACGATTAAAATATCTATGTTACTAACTTAACATGATTAATGTCTCAATTTTCACATAATAAAATCAACTCAGGG…	422	pxa5l03
Px-0610.1	1	GGAGCTGTCGTGGTTAAAGATCTTTGGGAAGAAACTGACGAGTTTGGAGTTGTTAGAATGGCTACATTGAAGACGTATGGCGACAACACGCACACATTAGTGGATCGATCTAACTACGAAGGATCATTCCTGCCGGGCTACGTCACTCTCAACAAGGATCCAATCAGTAACTTTTTGTGAGTAACCTGAGTTAAAAAATATACTGTTTAATCTAGACATTGCATCAATAAAGTACCTGACGCCAGCGACTCCGTCCGCGCGGAATTTAAAAACAACTATTGGTCGCAGCCTAATGTTATATAGCCTAAAGCCTTCCTCTATAAATGGACTATCCAACAAGAAAAGAATTTTTCAAAATGGACCAGAAGTTCCTGATATTAGCGCATTTAAACAAACTCT…	1458	pxa11b04
Px-0610.2	1	TTTGTGATTGGAACAGGACGGACCTATTTTGTTTATTATTGTGTTAAATAATTTTAACATGACTTCGTATACGGACAAGGGTCGAAAGCCGGACAATGGTCGGTTTTTGTCTTTCGACCATCTCACATTTTGGGTTTCAAATGCAAAACAAGCGGCAAGCTATTACGTCACAAGATTTGGATTTGAGCCTCTCGCGTATAGAGGCCTGGAAACTGGCTCCAGAAAGATCGCCTCGCACGCCGTCAGGTTAAACAAGATTGTGTTCGTTTTCGAAGCGCAATACGATCCGGAAGATTCAGATTTGGTAAAAGAGGTCGGATACCACGGTGACTTCGTCAAAGATGTGGCGTTCGAAGTTGAAAACCTGGATTATATTCTGGAATACGCGAGGAAACAAGG…	1445	pxa38i08
Px-0621.1	1	TCGGATTTTATGGTGTTTTTAGTATTGCGGGTGGAATTCATTTGTTTAATTTTTGCTATCTTTACCTTAATANANAANATCACACTTGGCTTGAAGATNNGGACNAGAAAANGCGCAGAGGATTTTTTGGATTCCTATCACAGTTTTTCGATTTCNATAGCCTCNAAGAAACTATGGGAATTGTGTTTAAGAANGGANGAAATAATCGACGACTTCNACTGTGNCTTATTCTTACATGCGNTTGTTTACATTTTGGTCCACTGATGGGTGAATTANGTGTGATGTACATATTTGTCCGCTATCGCTTCAACTGGGACGAAGTGAAGTACAGTATATATTCAACTTATAGTCTCATCGTGCATTTGATTGGNACAGTCTTCTCGATAANTGNTTTCAGNA…	1387	pxa53c02
Px-0621.2	1	GACGAAGTGAAGTACAGTATATATTCAACTTATAGTCTCATCATGCATTTGATTGGTACAGTCTTCTCGATAAGTGTTTTCAGTAAGAAAATGAAAGCCCACGATTCTGTATTGGGAATTATTTCAGCGTCAAGCAAAATCGCTGGTGCTCTNGTCTTAACTTTCGCTGTCAAAGACTATCAAGCTTACTTGTGTCCATTAGTAGAAGTTCTGAATGGCACAGCGGCTATAGCTTTAAGATCACNGTCATCAAAACTCGTCTCTTATCAAGAATTAGGTAAATTAAATTCGTTGTTCGGGATGGTTGAAACTATANTGCCATTAATCTATGCACCGATNTACACCAAGGTATATGTAGCATCACTTCACATCTTACCCGGGACTGTGTTCCTACTAAGT…	848	pxa2o01
Px-0627.1	1	CAGGGCTACAAGGCGCTGCAGTTGGAGTACTTCTTCACGGCCGGAGCTGACGAGGTCAAAGCATGGACGATACAGAAAGGTACGAAAGCTCCGCAAGCCGCCGGCAGGATCCATACGGACTTCGAGAAGGGCTTCATAATGGCTGAGGTGATGCACTTCAAGGACTTCAAGGAGGAGGGCACCGAGGCAGCCTGCAAGGCCGCCGGCAAATACAGACAACAAGGTCGTAACTACGTAGTTGAGGACGGTGATATAATATTCTTCAAGTTCAACGCGGGCGCAGGACTTAAGGATGCGAAGAAGAAATGACGCGGCAAAGTGCTGCTGTTGTTGTTGCACGCGCTGTACCTCAACCTCGCGCTATACAGCATCGCGCACGTCTAACTGCAGCACCATCAT…	749	pxa27c12
Px-0627.2	1	TGGAGACTATCGGCGAGGAGTTGCGGCTGAAGGATGAGGAGCAGTTGATGCANAACATCGAGAAGTTAGAGCGTGTCGTCAACCGCGGCGCAGACAAGAAACTGAAGCCTGAATATGACGCGCTTATGAAGATCAAAGCAATTTTAGTCGACGAGAAGAAACACATTCGTTTCGGTGACTGGAGTGCTGCCGATATAGAGGTACTTAACCGATATTTGTTCCTGACATCCAAGCCAGCTCTTTACCTCGTCAATCTTTCCGAAAAGGACTACATCCGCAAAAAGAATAAATGGTTACCAAAGCTGAAGGAATGGATAGACAAGAACGACCCCGGAGCGCCTCTGATCCCCTTCTCCGGCGCGCTGGAGACCAAGCTGATGGACATGGAGCCGCAAGACA…	1081	pxa35p05
Px-0628.1	1	GTATCCTACATTAGCATCTGAAGTTAGAAAATCTACACCAAACTCTAATATTAAAGGTCAAAGAGCTACTGAAGATGATTATACAACATTACCAAATTTACCTTCACCACGATATGTGAAGTCGCATTCGCCATTATCACTTCTACCACCAAACCTGCTGGATACAGCTAAAGTGTTTCATATAGCCAGAGATCCTAGAGACGTGGTAGTCTCTTATCACTTCATGCACATCATGTTTCGTTACTTTGACCAAAGTGTCCAGTTTAAAGAGTTTTGGGAATTATTCCAGAAAAACTTAAGTAAGCAACACTTTTTTTACATTTAGATATACTATAAACTGCCATCCCAATTTACATATCATCATCAGCTAATTCGTCCCCACTGAAGGCTTCGGAGCCT…	1518	pxa13a24
Px-0629.1	1	CGTATAAACTTAGTTGTTAGTTCAAAATGGCCAACAACAGAGCAGCCAAATCTGGATTAGCCGCGGAGGCACAAAGAAAGATCAACAGCAAATACAGCGAGGAGTTGGCTGAGGAGTGCTTAGAATGGGTGCGTCAGATCACTGGTGAGCCTCAAAATACGTCCGGAGATATGGATAACTTCTTCGAAGTGCTTAAGGATGGTACTCTTTTGTGCAAATTGGTGAACAACATCAAACCTGGCATGGTGAAGAAGGTGAACGAATCCAAGATGGCGTTCAAGTGTATGGAGAACATCAACGCTTTCCTGGAAGCAGCGCGTCAGCTCGGCGTGCCCGCGCAGGAGACCTTCCAGACCGTCGATCTGTGGGAACGACAGAATTTGAACTCTGTCGTCATCT…	1529	pxa26i22
Px-0630.1	1	CAATTATCCTACGCTATATTTTAAATTAATCAAAAGAAAGTGTACGTTAGTTATCAGCTAATAGATCATATTAAAGTTCTAAAGCTAAAAGGAATTTCTTGTAATTTCTATCTTTCTGTTATAGTAAAAGTCGAAAAATGTCTACNAATACGGGTAAAATTATAAAAATGGAGGTGGACTATGAAGACATTTGCAACGAAAAGATCCCACTGTGGAAATCATTGGCTTCAAGTGGCAAAGTTCAAGAGGCAATAGATCAACTACTGGCATTGGAGAAACAAACTAGAACAGGTGCTGATATGGCATCAACAGCAAGAATTTTAGTAGCCATAGTCCAAATTTGGTATGAGGCTAAAAACTGGGCTGCACTCAATGACCACATTGTTTTGCTGTCAAAGA…	1493	pxa16o11
Px-0631.1	1	GGCAGGTCGACAGGCTGATCGCTGCGGGACTCTCTGATCAAGATGCCAACAAACCCTTCTTAGGTGTGCCGTTCACGACAAAGGAAAGCCAGGAGATAAAAGGATTCTGCAACACGATAGGGCTGTGGTCGCGGCGAAACGTCATCTCCACCGAGGACAGCGACGCGATCGTGTTGCTGAAGAGGGCCGGGGCCATCCCGCTCGCCGCCACCAACCTGCCGGAGTTACTCATATGGCAAGAGACCCGCAACCCGGTGTACGGCATGACCCTTAACCCCCACCACACGGGGCGCTCGCCGGGGGGCTCCAGCGGCGCCGAGGCCGCGCTCTGCGCCACCTACGCTACACCCATCAGCCTCTGTTAGTGTTCTCCAACTTTTAAAAAAAATAAGTAGCGTT…	1389	pxa10b07
Px-0632.1	2	CGATTTGGATAATTTAATAACGATATTTATTGCTACTTATTTTAAAAAATCGATTACCAAGAGACTTTTTCTGTTATGTATTTGAAAATAATCTCCTGTTCATTGAACAAAATTGTATTACCATGTCTATATTTCCAAATAAAGTAAACTTTAAAAACAAAAGGCACCACAAAAATACAGGTTAAAAACGCTTGCGTTGAATGTATCGACAATGGCAAAATGACCAAGGACTTGGTTATCTGCATCCACGGTCTGGCGAACACCAAGGAGGGCATGTATCTCCACACTGAGGACTTCCTGCAAGCCATCGCGGACCAACTTGACCATAAGTTATCTAAGTAGACAATAATTTAATGTCACTTAAATTCAATTTTTTATTCGTGCACAATTTAGTCACAA…	1017	pxa26c11,pxa47j23
Px-0637.1	1	GGTCGAGATGATCAAGGGTGTGCTGTACATCCTCAATATAGTGTACACCAAGATCATCAGTTCATCGGTGGCTGGCGCGTCCCTCATCATCTCGTTGTTGGAGATCGTGGGCGTGGTACTCGCCTGGAAGCTTTTCAACTCGGTGCGGGAGGTGGAGCACTACATCACGGAGCGCAAGGAGGGCGAGACGGAGTGCTAGCGACGCGCCACCCTCAGTCAGTATTAATTGTACCGCCGATTTGTACCATCTTAGTTAGTAGCTCGAATACAACGCGACATCGACACCGACACCGACACTCCTGTAGTGACTTTACATTCATATACATATTTCTCTTAGCGCTTTCAGGGCGTTCCGCTAACTTAGGGATGAACTTCGTTTCCTTCAGTGAAGGAATTTAG…	823	pxa11g12
Px-0638.1	1	ATCATGGCTGTGTCCATGTTTAAAATTTGTGCTACACTTTCACGTTCTTCAACGAAGCTTCGAGGTGCCATCAGTCTTCTGGACAAACATGATTTTTCTACGACAAACATCAAACTCAGGAAAGAGAAAGACACAATGGGTGAATTGGACGTGCCTGACGATAAGCTGTACGGCGCTCAGACTGTGCGGTCGATCATGAACTTTCCCATTGGTGGTATTGAGGAAAGAATGCCGTACCCTGTCGTCATAGCCATGGGCATTTTGAAGAAAGCTGCTGCCAAAGTTAACATGGAGTTTGGTCTTGATAAGAAATTAGCGGAGGCAATAATGCAGGCGGCGGACGACGTGATATCTGGCAAGCTGTACCGCGAGGGACACTTCCCCCTCGTCATCTGGCAG…	1777	pxa1g12
Px-0638.2	1	TAATGGCGTGCACTACGTGTATGAACCCGGAGGGCAAGCCCGTGAAAATGAGGAAAGAGAAAGACACAATGGGTGAATTGGACGTGCCTGACGATAAGCTGTACGGCGCTCAGACTGTGCGGTCGATCATGAACTTTCCCATTGGTGGTATTGAGGAAAGAATGCCGTACCCTGTCGTCATAGCCATGGGCATTTTGAAGAAAGCTGCTGCCAAAGTTAACATGGAGTTTGGTCTTGATAAGAAATTAGGTAAGTTTTAAAATAACCTTCCACAAGAAATAATTACTTTTTTTATATCATAAGGTGGCGAACGAGCGAGCGGTCACCTGTAATCGCTGAAATAGCGAAATGACCGTTGCCCGTAGCAATTGCATATGCGTTGCCTACCTTTAATCGACG…	1747	pxa1j19
Px-0638.3	1	TTCGAGCTCATGTCTTCAGCCCATGATGGTCGCCAACGTGCTGCGGTCTATTAGACTCATCGGTGATGGGTGCACGGCATTCAACAAGAACTGCGCAGTGGGCATCAAAGCTAACGAGGCCAACATCGCCAAGATCATGCGCGAGTCGCTCATGTTAGTCACCGCGCTCAACCCACACATCGGATACGATAAGGCGGCGGCAATCGCTAAGACCGCACACAAGGAGGGCACGACGCTAAAGGACGCCGCCATCAAGCTTGGCCACCTCACAGCTGAGCAGTTCGACAAGTGGGTGCGTCCTGAGGACATGCTCGGACCCAAGTAGACCACCACATGCCGTCACTACATCCTGCAACAAATGACGTCACCACAATACGCCGTCACCACAAATACACCGTC…	929	pxa38f18
Px-0639.1	1	CACCGGCGCCGGGTTTNAAAAATAACACCGGCGCCGGGTCCAGGAATAACACCGGCGCCGGGTCCAGGAATAACACCGGCGCCGGGTCCAGAGATATCACCAGCGACGGATCCAGGGATATCACCAGCGCCATTTAATAAATCTAATTGCTCATTGTACTACAGCGACTGCCACTGGTGCGTCGGCCTCTACCGAACCGGCGGCGACGTGACACGGGGGCAACGTATGGAGTCGGGCCTGTACTGTGCCGGCGCGCTGGTGGCGCCGCGCGTGGTACTCACCTCGGGCACGTGCGTGCGCGCAGTANGCCGAGAGGCTGTGTGGGCGCGCGTGCCCGGTGCCACCGACTCGGCGCACCACTATGCCGTCAAACAAAAAATAATTCACCCCAAATATAAC…	437	pxa24j24
Px-0647.1	2	GAAAACATTCGTAAGACCAACGAGACAAACTTTTCGACCTGCGTTCATACCAAGACGGAGTTCAACAACAAAAGACATAATTTAGTCGACAAATTTACATTTGACTGAGTCTTTTTCTTTGTGCCTTCTTTAAACTAAAGTTGTTTAAACTGAATTTCTTCCGATTCCGATGGAGTTTTATATAATAATAGAAGTTTTTCTTGTAATAGGAGATTACTTGTACATATAGAAACGTCTCTACACTTTCTTTATAGTCATATTTTATGAAATTTTATAGCTTTAAAATAGGTTATTTACGTGAAAGTGTTCGTACCAAAAATGTATATTAGCATTAGTTTATTTGATGTACGAGAACTTTCGAATACAAATTGTCGTAGGATAGAAATAGAGTTATTATTT…	510	pxa20p01,pxa21p01
Px-0651.1	2	GCGTTTCTTAAATTTCNAAATCTAATCTAAATGTNAAAAGTACAGTTAATTCCGTTATTTTATTTAAAAGTTCCTAATTTTTTTTAAAAATGTAAATGACGCTTCGATGTTGAGGTTATAGGTTAAATGTAAAATAAGTGTATTTGAATGGACTGGTACCGTANTTCCAAGACTTTAGCATGGCTAGAACGGAATTATTTGATTTGTTTTTCCATCCTGTATTTCAAAAGTGCTTAAAACATGCGGAATCATCAATATGTACGGAAGGTTCGGGCCAGTTGCCGCAATTGCACATTAGTTATAAGCCACAGAAAATATCTCCCAAGTCTCAAGGCTTGGTCAGAAGCTTGCTGCAAGACAAAATAAGAGATGCCTATGTCCATCCACAGTTTATCACTG…	940	pxa36a22,pxa36b09
Px-0654.1	1	GCTGTTCATGTGGGGGTAGACGACGGCGATAGTGGCCGCAGCAGCGACGGCAGCTTCCCATAGCAGTACCACCACTTCTCAATATTTTCACTGCGCTTTGTGTGGCCAGATGGTGTGGGGTCACCACCATACCACGGGGAGCTGAGTTAGTTACGTCCATTTTGTTTCACTATATCGTGGTACATCTAATTATGATGGCTTGATTTTTGAAAAAGGTTTATTGCCTTCCAAATTGGGAAACCTATAGGGACTTCTTCAGACTCAATCCCCTTTATGAGTTCCAACAGTTGTCCGCGACGTGCACTTATTTCCGCGGCTGTCCCATCACGCGGCTCGATGTTGCCATCGCTTACGATCTGCCCGAGCTCGTCGGCAAATACAAGAAGATGGTGGAGACCG…	837	pxa17j06
Px-0656.1	2	CGGNGTTTAATAATNTCGTGTACAGATATAGGNTTTCCAATTTTGCTATTCAATTAACTATAAGTGTATTTTGTGACAAATGTGGAATAAACGTGTTGAGGATTAACTAAACAACATAAAATTGGCTTACAGAAAATGTCGCGCTACGGTGACTGCAAAGTGTACGTTGGTGATTTAGGTAACAATGCAAGTAAACCAGAACTAGAGGATGCCTTTTCATACTACGGTCCCCTAAGGAATGTGTGGGTAGCGAGGAATCCACCCGGCTTCGCATTTGTAGAATTTGAAGATCCCCGTGACGCTGAGGATGCGATTCGCGGTTTAGATGGACGAACAATTTGTGGCCGTCGGGCTCGAGTGGAAATGTCCAACGGAAGTAGAGGATATGGACGCGGGCCG…	842	pxa15j17,pxa1f22
Px-0658.1	1	CTGCTGAGCGGCGCAGGCGGTGGCGGGATGGAGGTGCGCGGAGGCATGGCGCTGGACGCCTCTCACATGCAGCCACACCAACAGCCCGAGATCACCAGCGTTATGGAAGCTGACAGCGCATCAACGGCGCTAAATCAAAGGAAATCACCGCAGAGTGCGATGTCACACAGAGAGATGCATAGCAACAAGCCGCTGTCGGCCGCCGCAGAGAGCACTGTACACGACAGGTGAAAATCATCAAAATCATCACCACCGGCGGAAGTGGAGGTGGCGGTGGATACGGCGGCGGCTATGGCGGCGGTAGCAGCGGCTGGTCAAGCGGAGGTGGAGGCGGCGGCTGGAAGCTCGGCGGAGGCAGCAGCGGCTGGTCTAGCGGAGGCGGAGGTGGTGGCTGGAAAC…	601	pxa1l05
Px-0658.2	1	TCAGCTTCACCATGAAGGTATTCGTGTGCTTGTTAGCATTGGCAGTGGTCGCGAAGGCCGGATATATCGGTGGCGGCGGCGGTGGCTGGAAACTCGGCGGAGGCAGCGGTGGTTGGTCAGGCGGTGGTAGCGGCTGGAAGAGCGGCGGCGGCGGTGGCGGTTGGTCCAGCGGCGGTGGCTCTTCGGGCTGGTGGTGATCTTCTCTATAGTACAAATTCGAATTAATATATTAAAACATATCAACCTAAAAAAAAAA	256	pxa1m21
Px-0660.1	1	TCACATCGTATAATCAAAAATTTAAAGAAATGGCTGCAAGATTAATCCGGAAAATTGTAAGTCAGTAGTTGAGTGCTAGAAAATTTGTTTTCCCTTAAAACTGCATGTAGCCTCTAACTCTTTGTAAGTCTGCTTAATTTCTTTTGCAATCCAAAAATAGACTATTGTACATAGTTATGTCGAAGAATTACATAAATGCGCTTTTGAAGCCTTTTCGTGAGAGTAACGTAGTGGGAGCTTTACTGAAACTGTTCGACACGGGGCCGAATCAAGGACTTAAACGTGTTGGGATCGCGAAAAATGAGGTTCCGACGGCGAAGTCTGGTGCGGCGCANTACAGCAGCGGCGTACGGAAGGTGACATTGATACCGGGACATGGTATTGGTCCTGAAATCACCG…	1640	pxa39k24
Px-0663.1	1	GGGACGCACACTTCATCAGAACGAAACGCGGAATTGCTTCCACTTGCACGCCTGCTCTTCTGTGTGGTCGTGGTATTTCACCGGGCGAGCCGGGCCGATTCGTGCAAAGATGTTAAAGCGGGCTCTACCACTGTCAATATGTTTTATTCAGCGATTTANGTGTTAGAATCCAACGATTTATTAGGCAAATAAAATTATTTCAGGCCGGGTCGTTGTCCAGTTTATAATGTCACATCTGGCTCCATCAACCCTCTACAATGGGGTCAATTTACACGGCTCTGTATTAAATGGGCGAGGGAAAATCCCACCAAATACGTGATGTGGTATCCGAATTTCTCCTTTACTGAGTCCCGTTTTATGAATACGTTTTGGGAGATATCTTGCCATTTCTTACCCGCC…	1602	pxa50o05
Px-0667.1	1	TATTATAATCTATTTGGAAAATTACAAATAAATTACGGCTATTATAGTGAAATAATACTTTGCTTTGACAAGTTGATTTGAAAAGATGGGAATGGGGAAGTTTCCTGTTATTTTCATCGTGTTTCTTCTACCGCATGTGTATTCAGCTCCACAGTTGATCAGCTATAAAGATGGAAAACTAGGTGTTAACTTCGCAGGCTACCATGCAGCAGTTGGTCTTGGCGGTGTATTAGGAAACGGTGCTAATGGCGGGCTATATGCTGAAGCTGGCACACCTCATGGTCAATCAGCAAAGGCAGGATTAGGAGGTGCTGTAGATGCTAACGGTGGAACATCAGGCGGCCTTTATGCTGGAGCTACAGCTGGAGGAAACGTTAAGGCGGGCGCAGGTTTGGCGGG…	1354	pxa22c18
Px-0667.2	1	AGCCTTCTACTGCGCACGCAATTATAGTTACACCAATGCTCAAAGTATACATATTATAATCTATTTGGAAAATTACAAATAAATTACGGCTATTATAGTGAAATAATACTTTGCTTTGACAAGTTGATTTGAAAAGATGGGAATGGGGAAGTTTCCTGTTATTTTCATCGTGTTTCTTCTACCGCATGTGTATTCAGCTCCACAGTTGATCAGCTATAAAGATGGAAAACTAGGTGTTAACTTCGCAGGCTACCATGCAGCAGTTGGTCTTGGCGGTGTATTAGGAAACGGTGCTAATGGCGGGCTATATGCTGAAGCTGGCACACCTCATGGTCAATCAGCAAAGGCAGGATTAGGAGGTGCTGTAGATGCTAACGGTGGAACATCAGGCGGCCTTTA…	901	pxa8p11
Px-0668.1	1	GACCATCAAATGTTGATTGCTATACTCAAAAACGACGAATTTAATTTTAAAAATCACTTCACCGATAGAAATAGTGGGAGAAAAAGAGCATTTCTCATTTCTAAACAAGACTTAACTTTTTTGTATAACTAGTAACCCCGAGTAAGCTAGGCCGGGTCTATTCAGACTTAACCTAATGATCTTTAACTAAATTAAACCATTCTACAGATTTTCTCTACATCCGTACTTAATTGTCGGTACTTATCTATTGTTACTGAGAAAAGCTATTATTTTCCGCACACTCACAATCACGCTTAGTCACTAATGGCTTTCAGTCTGTTCGAGGTAATAACTAATCCCCGAAAAAAAAACTTTCTATTTTTCCCGACTCCGTCGTCGACAGAGTACGCCACAGTAGTC…	1797	pxa22h01
Px-0669.1	1	GCAAAGCATACGTTTGTTGCTCCTTTCGCTTAGCGTATTTTACAATGTAAAGTGTTCTAGTGCTCAATTTCAATATAATTTTACGAATATTTACGCACCCACTCCCGCGCCTTTGCCATTCCCGAAATGCGTCGCAGCTGATATACCGTGCCTCCGGCGGGGACTACGCACCTTCTTCTTTCTAATGGAGGCCGGCCACATGGGTATGAAGCCGGTCGACCCCGCAATAATCAACAGTGTGGTAGTTGCCATGCCCGAGCAAGGGGTGTCAATATTACTCAGAAATATCAACGTTACAGGCGCAAAATGGACAAAGTTGGCTGATAGAATATTAAACCCGTTCGGTACAAAGAGTAGTGTCAAATTCCTAAGCGATCTGCACGTAACAGGAGAACTGAC…	848	pxa14p13
Px-0675.1	1	ATTTGTCTAACCTAGCATTTATCTCGTCTCCTTTGTGTTGTGTTTGAGTGATTATAATTTCGTATCAAAAAGTTAATTTATTTAATAAGTAAAATGTCTAAATGGCTAGTTATTTTATTTTCAATCAAATATATTTTAGCAGATCCAACTCCCCATTGTTCTTTGGCATGGAATGGGTGACACTTGTTGCGTCGACGTTAGTTTAGGATCGTTTAAAATATTTTTTGGAAAAAGAAATACCTGGTGTTTACGTACTTTCCTTACAAATCGGAAATTCGACTATTGAAGATTTTGAAAATGGGTATTTTATGCATCCAAATAAACAAATTCAATATGTTTGTAAACTACTAGCTAATGATCCAAAATTAACAAATGGTTTTAATGCAATAGGATTTTCAC…	1069	pxa17p21
Px-0675.2	1	TAAACATTGGCAAACATTCATTGAACATTGAATCCAATTTGGTTATTGATTTAAACTTGCCCAGTCGAATCAGTCTTGTCCATGCGAACAGTTCAGTATTTGTCTAACCTAGCATTTATCTCGTCTCCTTTGTGTTGTGTTTGAGTGATTATAATTTCGTATCAAAAAGTTAATTTATTTAATAAGTAAAATGTCTAAATGGCTAGTTATTTTATTTTCAATCAAATATATTTTAGCAGATCCAACTCCCATTGTTCTTTGGCATGGAATGGGTGACACTTGTTGCGTCGACGTTAGTTTAGGATCGTTTAAAATATTTTTGGAAAAAGAAATACCTGGTGTTTACGTACTTTCCTTACAAATCGGAAATTCGACTATTGAAGATTTTGAAAATGGGTA…	1669	pxa50b24
Px-0678.1	2	CTTTGAGGACCATTCTGGCCGATCTTCATACTNAANTAAGATCTTAGANTACTAGAGTCACCTGATTTCACTCAATAGATTCGATTATATAGATCATGAATAGTGTCAATATTCCAAAGGATCATTTTCTTTAGCTTCATGCATAAATCCGTTGCACGTAAGTGTCTTAAAACATAGGGGGTAAGTGCTCGGATGTTATAAATGAGGAATCAGCATCTTATGTCACAAAATGTTTAGATATCAGGGTAGGGGACGCCAGAGTAAGTACTTGTGTAGACTTTACTCGATAAAGTCTTAGCCTCAAACTAAGTACTTAAAATAAAAATTAAGCACTGATTCTTTGATAAAATTCAGAGTAATAAACATATTGGTAATAACCTATTCCTAGCAACGTATAGT…	883	pxa34m22,pxa37l01
Px-0682.1	1	GAAGAATGAAAAAATTAAGGGAGTGCTTATAGATTATTGTAAACTTGTTTCCGATGAAAGCAAGAGACCTCGAGAAAAATATGACGAGGAGTGTATTGTTGGTTCATTTAAGAAGTTAGATTTTGATTGAATTAAAATCCAGCAAAATGTGGTGTTAGACCAAACCTTAGACACAATAAAAATAAATTATGATTCTAAATTCTAAGTAATATATAATATGAAGTGAAGTTTTAATTACAACTATTTGCCGTGGGTTTTCTATGACCAAAATCTCTGTGTTTATATATCGGTTTAGTATAATGTCTCACGAAAGTTTGAATAATTTAATATCGTTATCTCTGTCATCTTTGACAAAACAGAGATAATAATAAGTTTTAAACGCAGATTTTGGTCTTTTAA…	826	pxa45g04
Px-0682.2	1	GTCATTTAATTGAGAAATTTCTCGTCGTTGCGAAAGGTTCTCGCGAGAAAACGAAAAAACGAATTGATAATTTTTACAAGTACAGAACTCTTGCACCGGAGCTTATACAAAGTAGAATCGACGCACTCACAAAGCCGGACCATAAATTGTGGACCTTCTTTCGTCAAGCAATTATTCCAAAATTATACGATGGGAAAAGAATAACAGTTGTTGGGTTTAGCGGTGACGCGTCCGCTTTTGATACTGAAGTTATGTATAGAAATATTATACTTACGGTTGACCTACGTTTAAAGTACGATTACATGTTCTCCGATATTTGGATAGTGGACTTAAATAACACGGGGCTTGGACATTTATTGCGTGTGAATCCAGTTATACTTCAGAAGGCAGTGAATTTAT…	1766	pxa18f19
Px-0684.1	1	CCCCTAGTGAGCGGCAGCCNGGAGTTTNCACTCACCACCAATGAGATCTCCTGCAAGTTCTCCGTCAAACTGCAACTTAAAGATGGTGAACAGGGTCCACATTACATGGCACTAGCAAAGGATGGTATTAACACGTATTCTAGGAAGGATCTCGGCGTAGCAACTTGCGCCGTGGTCGCCTGTAAGAACGACACAATAAAAAGTTGCCCTTATAGATTCGAGAAGACAGAAGACAATGTGGTGATAGAAGATTTAGTGATAGAGATGACGTCATACTCACATCATTACAATGCGTCCCTGCAATGTGACGACATCATATACTTTCCAATATCTTTCNCGAACGAAAAATTCCCCGTCAGACCAAAGAATGTTACATTTCTAGAAACTTCTAAGATTAAT…	782	pxa46f11
Px-0686.1	1	CGATAAAATAGTGAATTTTAACTCGTAACACATTTGAACTACCAAAGTGGCGCGGTCGCGAACCTGGGCAATGAATTGGCCCCTACAGTGGTGAAGGACCAGCCCACAGTCACCTATGACGCTGACCCTAGCGCCTACTACACTCTCGTCTTCACCGACCCGGATAATTACGATGGTCCTGAACCGGTCTACCGTGAGTGGCACCACTGGCTTGTCGGTAACATCCCCGGTAACAAAATAGACCAGGGCGAGGTCCTGTCCGGGTACATTGGTTCCGGACCACCGGAAGGCACTGGTATTCACAGATACGTCTACATCTTGTACAAACAACCAGGAAAAATCGACTTTGATGAGACCAGATTGACCAACAAGTCTATCGACGGTCGCGCCGCTTTCTCC…	919	pxa21l08
Px-0687.1	2	GAGTGAAGCGTNGGCNCTTNGACAAAAACTGCTTGCAAAAAAGGATTGCAATAATTAGTGTGTTAAATTGCTCTCAATTATAAAAAAAAATGGATCAAATCGCAAAGTTTGTAGAGCCAGGCAAGCAGTTCGCTAAAGACTCTATCAGATTAGTGAGAAGATGCACAAAACCAGACAGAAAAGAATTCCAAAAGATTGCAATTGCCACTGCTATCGGATTCTGCATCATGGGATTCATCGGTTTCTTTGTTAAATTAATTCATATCCCCATCAACAACATTATTGTTGGATCGTAAGCTTTAGTTTGTTGCTTAGATATAATTTTTAACTTTAAGCCCGGAAGCCCTCTAATTTAAATTCTCAATTCTCCTCCAAATGCAGTATGATTTAAATAAATAA…	425	pxa10d11,pxa47k21
Px-0690.1	2	CTTGTCCTCGTGTTGTTTAAAATACTTTTACTTCGTGACATGTTTTAAATTCCCTCGAACGAGTGCTTGAATATAAAGTTCACAACAAAAAATATGTTATACAAAAGTTTTTTGAACAAGTAACGTCAAACTAAACGACAATATGGGTTCGAAAATCGAATACGTTGATTCGTCACACTTATACGCTACAAACTACGTCCGTAATTCGAAAGCTATAGGTGTGCTTTGGGCTATATTCACAATTTGCTATGCAATTATAAGCGTTGTTGCTTTTGTGACACCAGAATGGATTGGCGATTTAGAAACAGAGTATCCGAGGAAATTTGGTCTGTGGCAGATTTGCAGAGCCGACGAGGCCGTGGAAGATTGCAAAGGGAGATTGGATGATTTCTTCTCGAT…	1443	pxa36p19,pxa37o04
Px-0693.1	1	ATAAAAGCACTGACGCTATGCCTTTTAATTGGACTTGCTGTAGCTGCTCCAAGGCATAATCACAAAGAAAGAAAAGAAAGTAAAGAAAGCAAAGAAAGTAAAGAAAGCAAAGAAAGTAAAGAAAGCAAAGAAAGTAAAGAAAGCAAAGAGAGTAAAGAAAGTAGTGAAAGTGATCACATTACTATTACAAAAGACTTTTTCCCAGATGAGTTTGCGGTGTACACTGCTGACCACGATATTGTAAATATCCTAGTTCCCATCAATTCTTTTAATTTTGAAGATGATGACGAAGACAATGATACGAACGATGATGATGGAATAACATTATTCTTTGTCGAAGCTGACATAAATAAAGCTGGGAATAGAATAGACAAAGGTCTATACGTTCTTAAAGATGGT…	1149	pxa23g20
Px-0693.2	1	AAGCACTGGACGCTATGCCTTTTAATTGGACTTGCTGTAGCTGCTCCAAGGCATAATCACAAAGAAAGGAAAGAAAGCAAAGAAAGCAAAGAAAGTAAAGAAAGTAAAGAGAGTAAAGAAAGCAAAGAGAGTAAAGAAAGTAGTGAAAGTGATCACATCACTATTACAAAAGACTTTTTCCCAGATGAGTTTGCGGTGTACACTGCTGACCACGATATTGTAAATATCCTAGTTCCCATCAATTCTTTTAATTTTGAAGATGATGACGAAGACAATGATACGAACGATGATGATGGAATAACATTATTCTTTGTCGAAGCTGACATAGATNAAGCTGGGAATAGAATAGACAAAGGTCTATACGTTCTTAAAGATGGTAAAGCAAAGAAACTTCTTGAC…	731	pxa39e24
Px-0695.1	2	TTCGTCGGATTTGCCGGGTACCTCAACTTCGGCGAGGAAGTACGAGGCAGTCTCACATTAAATTTGCCTCAAGATGAGATATTAGCTCAAACTGCTAAAATTTTAGTGGCGTGCGTAATGTTATTATCGTTCGCGTTGGTCTACTACGTACCAGTGGACGTAGTGTGGCGAAGAGTACAGGATAGAATACCAGCTCGAGGACATAGATGGGGTATGGCTGCTCTCAGGTTTATTGGGGACTGTACTTATTGTTGGGGTTGCCAGTGCGATCCCCAAATTAGAACTCTTTATGGAGTTAGTGGGTGCAGTCTGCTTGTCAGTGATGGGTCTGCTCCTGCCCGCCATCGTGGAGACCGTGTGGCTGTGGGGCCGGGACCTGGGACCTTGCAACTGGATTCT…	1049	pxa34n18,pxa35n18
Px-0700.1	1	ATGGATTTATTTATTAAATTGAATTTGATAATATTTTTTCCTTTTGTCTTTTTGCTTTACAATAAAATAAAAAGTTTATGAATGCCATAATAATGTAAGAATATATTTATTTAGATTTTAAGTTGTATGAAAATAATTTGAACAAGAAATCTGTTGTATATTTTATTAGTTTTTGTACGATTTCTTATTTGAAAAGTTTTCATACATTTATTTCTTGTTAATTCAATGAAAGTTTTATTTATCTACATATTATAGAAGAGCAGAATTTACGGCCAATTCCAATAATCGATTCCACTACTTTTGCTTATTCCAAATATTTAAAATAATAATTTCATATTGTTTGTTTCTTTTATTGATTTAGAAAACTCAACAGCATTTAAATAACCAGAGGGATTAGAT…	1472	pxa47j06
Px-0701.1	1	AAGATTAATCGACCAAGTTTATAAAAAAAGTAATTCGTTAATGGATTTATCTGACGCATACATCGCGGTTGTAACTTTTAGAGGTGGATGTTCAAGGTAAATGTCACCGTTAGATTGTAAACTATGTTAGTTAACAATTTCACTAGGTATTACGCATATCCACTAATTCTAAACGGAACGAAAAATTAACAATACAATTCAGACGTCCGACAACATTATATTTGACGTAACATTTTTTGAAAAAGTTATTTTAAAACAACCTAACTTATTCTTATAGTAACTTTAACAAGTAATCGGAAAGTATTAATCATCATCTTGCAAATCGAGTAATTATGTATCTAAGTCGATTATATATTGTCGAAGATCACAATTGGTTGGTGACATAATTGTCATTTTGTC…	1552	pxa41n19
Px-0702.1	1	ACGCGGGCACAATAACGTGATATGAAAATGTATGTGTACGTCACAGCTTATTACNATAATACGAGAAGAAATAAATTTGTCTATCCGCGCCATATTGTGACGTTATAGCTCACGAATTGGAAAAAATATTTTATAAAATAGTACTGATTAAATGAGATTTATTTAAATCTTTTTCTACTAACTTGTTGTGTTTGATGTACTTTTTACTACGGATTTTAACTGCNAAGAGATTTACTTATCCCTCACATTCGCTATCTAAAAATAAAGACNTATGTGTTCAATTGGCTTATGGTACTAAGTAAACATGATGCTATGACGTCATTAGATTCAGGTTTCATGTTACGGNGCATATTGAAATTCAATAGATGCAATAAATTGCCTGCATACGAAGGCTGGTAA…	1694	pxa7g15
Px-0706.1	2	GAGCGGCTAAAGAATTTATTGATATATTTTAAGAGATTTTTTCTAATAAAAAAAAATTTACGAAATGTATAAACACTGTTTTATGTGTCTATCGCTATACAAGTTAGTTCTATAAATTAGTGTTTAATTATATTTATATACAAATTATAAAAGATATAATGTCGAAATTTCAAAGCGTGCCTGTTTTTCTTTGTTGACTGTACTAATATATAAGAATCGGGGATAGATTAGAGAAAAAGGCAAATTATCATGTGCTATTTGTAACTGTTGTATATTTAAAAAGTATTTAACGCGTAGTTAATATATTTAATTCCTAATATGGCATTTACCGTCTACAAGAGTGATTTATATGAAAAACGACTTATATGAAGGAACTAAAGTAGTTTATTAAATTATGGA…	1112	pxa44e12,pxa45e12
Px-0710.1	2	CCGATTGACAGATAATCGAACAACACGTGCCACAAAATGAACAGCTACATCACTTTCGTACTATTACTCGCGTGTGTCGCAGTCAGCACAGCGCAGTACAACCATTTTGGGGGCGGCTTCTCTGATGGGTACTTCGGCACGAGTTTTGGCGTGCCCGGCTACAGCGGACTGTCGGCTGCCGCTGGCAGGGACCCTAGAGCTAACACAGGTCCAGTCCTGTTCCCTCCCTCGCCCCCCACTGGCCCCCTGCAAACGAGCGGCGTTGTCGCCGGCGCGTCCGGGTACGGATTCGTACCTCCCGGCTCGTCAGGTAAACCATACGGTCGATAGATACCCCCTAGTCAAATTGTAGTTAGCACTAATGTTGTACATAAATAGCCCATCTTACCCTCTCCTGTT…	1071	pxa12m07,pxa5e21
Px-0712.1	1	AAGTGTAAACTGGGGAGATATGGAAACAACAACCGACCCGAACGTGTCTATATCCACAATAAGTGAGGACGTGCCGACGCTGACACTGGCCACCATTTTGGGCGTCACGGTTGTCATTATCATAGCAATTGCCGTCGTCTTTGTTTTAGGAGTGCTTATTGATTGTAGACAACAGATCTTGGATAAGAAGATTGGTGAAGTGAGAAGGAGGAAGAATCTTCGAAGAGCGAAGTCACACCCGCAAGCAGATGTAGTCAGCATAGTCAACGAAATGGAGGGGCCGGGTCTCAGCGTACCACCCGTGGAGGCGTTACGTACTATACCTTAGTACCCAAATGTCATTCTACCAAAATTATTTTATGTTATTAATCTGAATCTATGTAAATTATAATTTTATGA…	1068	pxa9j04
Px-0712.2	1	GCCACATAAAGGCGCCAAAACGTACACAGGTAATTGTAAATAACTTTTAAATGTTCTATTCNTTCGATTTGTGATATTCGATAAGTGTCAAAGTAATTAAATTCATATTACAGTCATCTTTAAGTTTTTACTTCTTGTGTGAAAGAACCGGACGTTCATCTTGTTTATGTATACTACGTTTTAAAATTGAATCANTAAAAAAAAATCATGGATCCAAACGTANAAAAAAAGTGTAAACTGGGGAGATATGGAAACAACAGCCGACCCGAACGTGTCTATATCCACAATAAGTGAGGACGTGCCGACGCTGACTCTGGCCACCATTTTGGGCGTCACGGTTGTCATTATCATAGCAATTGCCGTCGTCTTTGTTTTAGGAGTGCTTATTGATTGTAGACA…	993	pxa28p01
Px-0713.1	1	TATAAACTATGATTACATAGATTTAATAATATCTTACGAAGATTTCTTTTTTTTTATATACAANATTCGGATGCTACATATTTAATGTGCCATTTACATAAATGTAGGATTGACGCGAACACAGCCCGCGAGGGAAGCGACGCTCTGCGGGGCGCACCGCACAGGGGACGATATCCCACCTACATTCACATCCCCTACCCTGTCACACGAACAATTTGNCAAACTTCATTTCTGGTAATTTCATTTCTTCTGTTGAACTTAAGTCTTTTTTATTTCTTTTATCTTACACTTTCCNACCGTTTCANGGTCNCCCCTATTCCGTANGNGAATGATATCCAAATTAATATTAAACAACATAATCCCGCCTAACATCCAGTAGGGTAGGCAGAGTATGGATCT…	890	pxa46e05
Px-0714.1	2	AGAGCGTTTGTCTGTGAAGTGTAGTGAAGTGCTGGCAGTCAGCCGCCTGTTCGGATTCAGGTGTGTAATATTGTATCATCCACAATATTTTAGAAAGCCTCATATATAAAAATGGGCTACGCCGTAAAAGAAAAATCTGTTGTTGATTTTTGTGAAAGTAAAACAGAGTCCCTATCTAATTGGGTTCGCAAATTTAAATGTAAATCAGTAAATGCAAAGACAAAGAGAAAACGTGACCTAAGAATAATCGCCATTTTGAGTAATTCCTTGTTACGTGCGGAAAATGAACTTGTTACGAAACAAAGAGAACGTGCTAGAAAGTGGGCACAAATGCAAGCTGATCTTGGATTGTGCAATAAGGAAGAGGAAGTCGCGAGGCAGCAACAAGAAAAAATCGAT…	797	pxa18f02,pxa1h04
Px-0715.1	1	TGAGACGGCGGAGGGAGACACGGTGAAGAAGACTGAGTAGGCTGACCCGCTGCCTCCGAGCACAAATCTCCGCACACCAAGTACATACATATAAACAAAGACAAACTTAATTTTTATTATAATATCCTCTTCGTAATGGACTTCTATTGGAATGGTATTTGGTTAAATTTGGTGAGTGTTGAAAATTTATGCGAATTATTGTGAACTTCCATATTAAATTATCTTCCATTTCTTGTACTGTGATGTTTCAATAACATCATTTTTATTTTTATATTGATCGATTAAAATAATTGTGTTCAAATATTCGATGTGTAATTAATGTTAGAAAGAAAATCCGGCACTGTGCCGGTGTACTGGCGCAACACTAGCCTTACTATAATGTCGACGTTTATGTCCCCT…	860	pxa44b21
Px-0716.1	1	ACACCTTTCACATTACCAGATAAAGAAAGTTTTATTTAGTTACTTTGTGAATCAATATATAATTTGGAGAGCAACTGAAGAATTGATTAAGATGGCGATGATCCTGAAATTGTTATATTTATCGATAAGCATCTTAGCTGTGTCAAGCAATCCATATAAAAGGGATGACAGAACAACGACACAAATAGCATTAAAAATACGTCCATTAAAGGAAACAGTTGAATCCAATACAATATCTCAAAGTCAAGTGAAATACTCAGAAACACAGAACAATATAATAAATCAGAAAAATAAAGACACATTGTTACATAATATATGGAATTTAATTGAAAAAGCGGGCAATAATTTGTCTTTGAAGCCATCAAATCCACAATTATTTAGTATGTTGACCATTTTGAT…	880	pxa43c22
Px-0718.1	1	TATTGTGTCGTGTTTTGTAAAGGCACGCGCTCGCTGTAGGCAAACTGCTACGACATACAAATAATACACATAAAGATGTTACTTAGTCACTTACAAAGATATAAGTATGTATGTATGTATGTATAGATGATGTAATATTGTTTTGTTGTATCACGTTTGTGCTAAATGTTATGTTGAACTTATTCTTCTCTGTAAATTGTCAAATGTATTTGTTTTATCTCCGCAGAGTTTATAAGAAAATATTTAGTGCTATTTAAATTATTATAATATTAAACCGTACTCGTTGTAAAGCGATCTAGATATAAAAGAAAATGTTAATATATTATAGTGATTGTGGGCGATGC	344	pxa38p19
Px-0718.2	1	GCATCCTTCGTAAAGTCATCAACAAAAAGAGATTTCTCGTTTTAATACAAATGACGATAACTTTACGGATACTTTCTCGCAAGGCGAGGCATTTAGACATCATTTTCACTCATTTCTAACCACAAAGGTTCAATACATGTATATTGTGTCGTGTTTTGTAAAGGCACGCGCTCGCTGTAGGCAAACTGCTATGACATACAAATAATACACATAATGATGTTACTTAGTCACTTATAAAGATATAAGTATGTATGTATGTATGTATGTATGTATAGATGATGTAATATTGTTTTGTTGTGAGTATCACGTTTGTGCTAAATGTTATGTTGAACTTATTCTTCTCTGTAAATTGTCAAAAGTATTTGTTTTATCTCCGCAGAGTTTATAAGAAAATATTTA…	501	pxa47j21
Px-0729.1	1	CTCCTGCTGACTATCCTGGTGAACGGCGTGATGTTACACCAAGACGACTTGCCGTCATACGTCCGATGGCTGGAATACGTATCGCCTTCCAGATGGGTTCTACCTGAGATATTGCAGCGTGAACTCAGCGAAACTGCACTCAGAAGTAGCATCAGTAAAGATATTAGGTGCACTAATAAGCAGAAACCCACGGTAAAACGTTCAGTTTAGATGACTCTGAATTATTTTTAACATGAGAATAATATTTATGAGAAGTTGGTGCTCACTTTGGTTAATTAAGTAATCGATGGTCATATTTGGTGCTAAATAAACTAATTTTTAATTAGAGATTTTTAAAATATTGTCGAGATAAAAAAATTCCCGACATAACCGCAAAAAATAATAAGTTTTAATGAAATA…	1346	pxa36b14
Px-0730.1	1	ATGTTCTCCAAAATCGTGACTTTGTGCGCTATTGTGGCGGTGTCCCAGGCGGGACTCCTGCCAGCAGCCGTGCACTACTCATCTGCGGCAGCCGTCTCCTCCCAGAGCATTGTGCGTCACGACCAGCCTGCTCTTGCCACCAAGCTGGTTGCCGCTGCGCCCGTCGCCAAGCTGGCCGTCGCTGCCCCTGCTGTGTACCACGCTGCCCCCGCAGTGTACCACTCTGCTCCCGCAGTGTACCACTCTGCCCCTGCCCCCGCAGTGTACCACTCTGCCCCAGCTCCCGCCGTGTACCACGCCGCCCCTGTCCACTACGCAGCCCCCGTCGCTAAAGTGCTTGCTCAGCCTGAGGAAATCGCGTACCCTAAATACGACTTCACATACTCCGTCGCTGACGGC…	712	pxa7c10
Px-0732.1	1	CGATCAGCAACCAGATGGATCTTATGTATACAAGTAAGACTATATTGTGAAAATACTATTAGTTGGCAATTTTAACTCGCGGAATCGTTTAATCTTTCCAGTTGGTGGGTCCCATACGACACACAGTCAGAAAGGTTAGGGGGCAAACTAACTCTACTATACTTCTATTCAAGTCCAATTTTGGTATTTTGATTATAGAACTTAACTAAACAGAAGTGTATATTTTAAAATTTATAGAGAAGTGTATATAAAACTTTAGCATAATATTCAAAATCAATTAAAAACCATTTGGCAAGAATTCCTTGAATCTGGAACATTTTCTGTCGATGAGTATGCTTTGGGCTAGGCCAATGGTTTTTGTTAATCTCGTAATTTCTAATTGCTATGCTTATGTCTTTA…	920	pxa7e01
Px-0732.2	1	AGATGATTAGATGGCTAAGTACAATCCGGCGCACACGCCGCCGACAAACGCCACATGGGATATCACATCTCTACAGTAACTGCAGAAATTTAAGTGCCAGTTTTCACAGATAATTATAATGAGGGTGTTACTGATTTGCGCCGTTCTCGCTTTGGCCGCAGCCGCGCCTCAGCAGCCTGAAAAGGTCATAGCAATTTTAAAGCAAGACTTCGATCAGCAACCAGATGGATCTTATGTATACAACTATGAAACCGAGAACGGAATCAAAGCAGAGGAGACCGGAACATTAAAGAAAGCGAGTGGTCCCGACAGCAATGACGTGATTGTAGCACAGGGAGGGTTCAGTTACACAGCACCCGACGGCACAGTCATCAACCTTAACTACATTGCTGATGATGA…	843	pxa32g09
Px-0735.1	1	CTCTCGGTACTTCAGAACCTGGCTCCTCAACTTCAAATTCAACCTCAAGGTATTAGCACAAAACCAGCTACAGTCGTACCAACCACAGGGTGAACTCAAACCCTAATCCAGGGTACAAAGGTCAATCTGCAGCAGCCGCTCCCACATTTCCAGCTGTGCAATATTTCGGGAAATATGCACAATCCATTTTCAATAAAAATCAACAATGATAGTATAACTAATATTAAGTAGTAGTAAAAAATATGATATTATTGGTTCTAAGAACTTATCATATGAAAGTGTAAATAAATTCGCGATATAAATAACTTTATTGTAAATTATGTGAAAGTATTTAGATATAAACACTATTATGTACTTAATGTTATATCTTATGAGAAATCACCGCAGTACATCATCTTC…	790	pxa36e17
Px-0739.1	1	CTGTTTGGATGCGGAATGTGCAGCTAAGTTTATTATCGTTGCCATTTGCTGCAATCACATATCTGATAAAAGATCCTGCAAAGGATTTATTAAAAGGATTTGATGGTTTCGTTTGGTATTTAGTTATATTGCAAGCGGCTGGCGGTTTGATCGTGGCCGTTGTGGTCAAATATGCAGATAACATACTGAAGGGTTTTGCAACATCCGTCGCCATTGTCATATCATGTGTTGCCTCTATGTATATTTGACTTCCATTTGACTGTACAATTTGCTTTAGGCACAGTATTGGTGATAGGCTCGATATTTTTGTATGGATATGTTCCTAAAAAGAAAGAACCTCGTACATCTTTAAGTGTATGACATTATTTTTGTACCGAAATCGTATTATTTTATCGATAT…	805	pxa43j01
Px-0744.1	1	TATTTCCTAAAGTGCTGTTGAAAATTTAGAGTCATGTCTGATTTCGAAGAAAAGAAACGTCTTATTATTCGTAATTTGCAAGAGGTGATGGGAGAAGAGAAGCTTGTTGAAATCCTGAAACAACGAGATGTTAAAATCTATTGGGGCACAGCTACCACGGGCCGACCTCATGTAGCATACTTTGTGCCTATGTCTAAAATTGCTGATTTCCTTAAAGCAGGATGTGAGGTAACAATTTTATTTGCAGATTTACATGCCTATCTGGATAATATGAAAGCACCATGGGATCTCTTGGCACTTCGAACTGAATACTATGAAGCAGCAATAAAAGCTATGTTAACTTCTCTTGAAGTACCTTTAGAAAAGCTTCGTTTTGTCCGTGGTACTGATTATCAATTA…	1740	pxa9k22
Px-0757.1	2	TAATTTAAAATAAAATAAATTTGGTAAATTGCTTACTTACCTTTTATAACGTGTTCTACACAATCTCAAAGTCATCTCTTTTTCATTGATTTTAAAGAGTGACTTTTCTAGAAACTCCTGGAGCTAATCAACAATTCCCTTGGTTTGAGGCCTACAACGGTGACAATTGCTTGGCAAGGAGCCTAAAGGACTAAGATTTCATTAGGGACTCAAGAAGAGTTCAACAAATTCTATACAAAATGGTTGCTCAAAAGATCACCTGTCCGAGTCGGAGCGACGATATCGGAATCAATCAGTTCAACTCAGACACCAAAAGATATGGTTTTTTCGCAAACGAGTCACAAGACTCAAAGTATTTTGAAAGTGGTAGAAATAGATCTTTTAAAGGCAGAAAAGAGT…	803	pxa44o20,pxa47o12
Px-0758.1	2	GGATATAAGCTCTCTATAAAGAATTTATTTGTATTTAGATTATAATTTACTGTTTAAAACTGTATAAAGTATAATTCAACTTTACTTAATCTTTTTAAATATGTACCATATGATTACTTACACTGTTTGAAGCAGTCCCGAACCGAAACTAAACCTTGAAAATGGAAATTAAGAACAATGACCCAAACAAAACACAATCTCATCAAAAAGAACATTTTCGTAAATGTTACAAGCAAAAGTATTAATACATTGCAAAATATTTACATGAAGACTATTCTCTAGTATCCAAGTTGCGTTACACAAATCATTACTTATCGACTTTGAACACTTATCTAGAGGTTATAAATTATTTTAACCTAAATATATCTATTTTTAGCACCTGCTTCGGCTTTCACAGCT…	650	pxa41o14,pxa42o14
Px-0759.1	1	AGTTCTTAAAAAATTATCAACATGGCTAATGTCATGGATGTGTCTACTCCGGACAACCTCCAGTACCAGTTCTTCCCGGTGTCGAGCGGAGTTGTCCAGTTCAAAGTGCGAACTCCCAATGATGCCCACGTCGCTCTCACCATGGGGCCCCAAGACTCTGAGCCGATATACGAGATTATGATCGGCGGCTGGGGAAACACTAAAAGTGTGATCAGAAAGAACAAAGCTAAGCCAGACAAGGTGGAAATTGAAACACCCGGTATTGTGAACGGCGGTGAGTTCCGCGGCTTCTGGGTGCGGTGGGACGGCGGCGTAGTGTCCGCCGGCCGCGAGGGAGAGAGCATACCTTTCATCTCCTGGGCCGACCCGGAGCCATTCCCCGTCGGCTTCGTCGGCGTA…	963	pxa32i05
Px-0760.1	1	TTCGCCTTCGATGTGGCCATGTCAATGAATGATCGAATACTATACGAAAACTCCATGTCTGGAAAAAATCCAAGGCCCATGTGCATAAGTCCACCAAGAATGCCCAACCTTAAAGTATGCGCACGATTGTATAACGTCTTTTTCCCCGGAAGGAACTTTCATTTTTGTTTGGCAATGAACGGACGATGGAGGTCCGTAGAACTGTTTAACATTGCGTTCGACTGTTTAAGGATGGGTGCTAATGGTTTGGCAATGTTAAAACCGGATGAAGATGGAGGTCTGACGATACCAAACCCACAAGGAGGTGTTGATGCCGTCATTGATGCTGGCGAGGATGACATCGAAGAATACGATGAGAATCTCGTGCGGTCACTCCTCGACACTCTTGATGATTTTTAA…	580	pxa9a01
Px-0766.1	1	GCTCCGGACGATACCACACCGCCTCAAAGATGATACCGCGCTGGACCATTTTGTTATCGATCTCTCAACTAATAATATGCACGGAGCATTATTTATTACCCGAGTTACCTCCTGGGGAGGCGCCAGAGCCCATTCTGACCTTCATGGAAAAGACATACCACAGTGGACGAGTCCGGGCTGGATACGATGCAGGGGAACCCTTACTCCTCACGCCGTATATTGAAGAGAAGAAACTGGAAGAGGCGAGGAAAGCCGCCTTTGTCGATCCAGGGTACACCCTACCTGATATGGAGAGTTACGCAGGATATTTAACTAGATGAAGTATTCTTGGGGCAAGAACCATTCCCTGCTGTTCATCGACAACCCCGTGGGCACCGGCTTCAGTTTTACTGACGACGA…	1766	pxa4j04
Px-0777.1	1	TTTGCTAACCGCTTTGGCAGATAAGAACATTTAGTTAGTAAGAAAAAGCAATGGGAGTCAACGTGGAGACACTTTCCCCTGGTGATGGGTCTTCATACCCCAAGAAAGGCCAAACTGTAGTAGTGCACTACACTGGCACATTGACTAATGGTCAGAAGTTTGACTCGTCCCGCGACCGTGGTAAGCCTTTCAAGTTCAAGATTGGCAAGGGTGAGGTCATCCGAGGCTGGGATGAAGGAGTTGCTCAGATGTCTGTGGGTGAAAGGGCCAAGCTGACGTGCTCGCCTGACTATGCGTATGGCCAGCAAGGTCACCCCGGTGTAATCCCACCCAACGCAACTCTCATCTTTGATGTTGAGCTCATCCGTCTTGAATAATGTTATTCAGTCACATACGAAT…	855	pxa51d09
Px-0782.1	1	TTTTGCCCGTACTTTTGAGTTACATATTAAAACGAGAGGCTTAAACGCTTCTCGCGTTTGAAGTTTATTATTTGAATTATGTTAATAAAGGTACATTTATAAAAAATTGAACAGGCGATAAAAAATATTCAAAATGGGTATGCAAACGCATATCGCACAGAACCGGAATATGTCTGAATATCTTTACAATTCGGATATACTGCAGAAGTTGGATTTCAGTAAGAGTCCAGCTGTTTTCAAACCAAAAATAAGTGCCGCAAACCCTGGTGCGGAATGGATGGTTGTGAGACCGTTACAGCGAGCGGATTTTGATAAAGGCTTCTTGCAGTTGCTCAACCAACTGACAAGTACTGGAAACATCACAAGGAAACAGTTTGATGAACGATTCACACAAATGAA…	891	pxa36n24
Px-0784.1	1	CCGCCACGGCCGGGCCCTTAGCGCTCTCTCTTGGCGCTACGAACCAAAAGCACCGCATCACCGTTCCTGTCTGACAACCTCCGCTCTATCACCGACATAGGGTATGGCCACCACATCAAGAACTAGAAGGAAGCAAGAAGATGAGAAAAAGAATAAAAAGAAGCAACCGCCAGTGGACGAGCGGCCGACAGTTCCTGTACCCAGTGATGCAATGCTTAACAATCTCCGTACGGCGTTCGGTCTGCTGGACCGCGACAGTGACGGTCACGTGACGGCTGCGGAGCTGCAGTTCATGCTGCGCAACCTTGGCATACAGGTCAGCGACGACCTCATCTCGGACCTCATCAAGGACGCCAGTAAGACCGGCAATGGTCTAATAGACGAGAACGAGTTTATGCA…	1983	pxa3g06
Px-0784.2	1	CCGCCACGGCCGGGCCCTTAGCGCTCTCTCTTGGCGCTACGAACCAAAAGCACCGCATCACCGTTCCTGTCTGACAACCTCCGCTCTATCACCGACATAGGGTATGGCCACCACATCAAGAACTAGAAGGAAGCAAGAAGATGAGAAAAAGAATAAAAAGAAGCAACCGCCAGTGGACGAGCGGCCGACAGTTCCTGTACCCAGTGATGCAATGCTTAACAATCTCCGTACGGCGTTCGGTCTGCTGGACCGCGACAGTGACGGTCACGTGACGGCTGCGGAGCTGCAGTTCATGCTGCGCAACCTTGGCATACAGGTCAGCGACGACCTCATCTCGGACCTCATCAAGGACGCCAGTAAGACCGGCAATGGTCTAATAGACGAGAACGAGTTTATGCA…	2011	pxa17o06
Px-0797.1	1	CTCCGCGGCCCCACAGACGCGTACTGCGATGAGATGGAGCGCTCAGCTCATGACGCGCTATGTGCAGTGCGTCNCGTGCTTGAGTCGGGCCGTGTGCTGGCCGGCGGCGGTGCAGTTGATGCTGCACTCTCTATATATCTGGACAACTTTGCNACCACACTTAGTTCTCGTGAGCAACTGGCTATCGCAGCTTTCGCGCAGTCGCTACTGGTCATCCCCAAGACNTTGGCGGTGAACGCGGCGCGCGATGCCACAGATCTCGTCGCCGAGCTTAGAGCGTACCACAACTCCTCTCAAACAAAGGTCGAGCACGCAAACTTGAAGTATGTAGGCCTGGACTTAACAGAGGGCACACTCCGTGACAACTTATCAGCCGGAGTAATAGAGCCTGCGATATCT…	1604	pxa43n13
Px-0798.1	1	GTTTAGTCGTGGTATTTGTTGTTAGAATCAGTTAAAATGAGAAGCATTATACTTCTTAGTTATGTTATATTACTATGTTTATCTACGCTGTTATGGTCGGGATCTCGTGTTAGGCACCACACTAAATACGCGATTAGTATGGCAGCAAAAGGCGGAATACATGGGTATCCCATTTCGAAAACGAGTGAAAGAAGTGTTCTATTCTGATCCAGCCATGCAAGTTATAAGGGCGGTCGTTGCAAGAGACCTAGACCACACGGAGGGACTCGCCACGGTAACAGCAGGAGGCATTGGCTTTTCATTCGTTAATGTTAGACTGAAGAGCGAACGTGGTAGCGGATTGAACTATCAAATTGAAATATACGTTTGATAGATAACAAAGAAGAAACGAGTAATTTT…	549	pxa37a14
Px-0806.1	1	CCGACTGACAGGAAATACTTATGATAAATTTATTACGGTTCTAATGTTGTTATATTCTTTTCAAGGTATATTTATCTTTTCACGCTTATACTCAAACGTGGTTAACTCCGAGTACTGAGGCCCTAACATCTTACGGTGACGATGGCATTATGATGGAGATGGGAAAACTAGCTACAGCCGCACTGGCTGATATGTATGGATCTAAATACCAGGTACTTATATAAAAATGTACCTTCTAATATAATCTTGATTTTTTTTTATTTTCTTGTAACTGTCTACAGGTTGGAACAGCTGCAGAGTTTCGTAAGCCGGCATCTGGCATGGCACATGACTGGGCCAAAGCTCGCGCAGGCATCAAATTTTCCTACCACGTTGATTTGCGCGACTCTATCGGACGCC…	880	pxa34d19
Px-0813.1	1	CCTCTCCACATCGATCTGTTCCTCGACGGCAAACATATTACTTCTGTACAAGGCGACGGTCTGATAGTATCAACACCGACGGGCAGTACGGCATACGCGGTGGCTGCCGGCGCCAGCATGATACATCCCTCTGTACCCGCCATCATGGTGACCCCCATCTGCCCACACTCACTCTCCTTCCGACCCATTGTGGTACCCGCTGGAGTAGAACTCAAGGTAACTATGGTCTCTAGTGTCTGGTCTCTAATCAATTTATCAATTAAGATATGTTAATATGTCTCCTCAAAATTATATTTTGATAAGTAGAAATAATACTCGAAACTTACATAAAATTCTTCTTATATAATTTTGTTGAATCAGTCTAGTTGCACTATAAAAAAATTATAATAGTCTACCGTG…	1235	pxa41n08
Px-0814.1	1	CTCGAGCGGGATAACCGCTTTTATAAAGTTATAAACAGTTTATTGATAAAACAAATGGCGACGCTATTAAGAAAAATGTTGAAAACACATTCAAAACACAAAAAGCTATGTGAGGAATGGGCGCTTGCGGAGTGCGAGGGCGAGGGGTGGTGGCGCGAGGCACGCGGGGCAGGAGAACAGGGCGAGGTGCGGTACGCGGGCGTCGTGCCCGTTGAGCGTGCAGCCTCCGCTCCAGCCACTGCGCTTGCTGTGCGCTCAGCTTTACATACTATTAAATCGTCAAACAAAAAACTTCAACGAGTGACTTTAGATATAAGTGCGAAAGGAATTTTGGTGATAGACGTCGACTCGCAGCAGAATGTTCTTAGTGTGTCAATATACAGAATATCATACTGCTCT…	733	pxa51h08
Px-0815.1	1	CATGTTTATTTAATCTGGTCATTGGCTTTTTCATATCTAATATTGTGCTGAACATTATCTAGTAAACTACAAAGTACAGTGATATAGATTTTGGAGAAAGTGCAAAAATGGGAGCTGTTCTAGGCCTTTGTTCTGCTGCACAGATGGCATGTTGCTGCACCAGCGCAGCCTGTTCTTTATGCTGTTCAGCTTGTCCATCATGCACCAACTCCACGTCTACTCGCCTCATGTACACTATTATGTTGCTGCTAATGATGATTGTAGCCTGCGTCACTCTAGCACCCGGATTACATGAGCAGTTGAAAAAAGTGCCATTTTGTGAGAACTCAACGGGAATTGTTCCAGGAAACTTTAAAGTAGATTGTGATCAAGCTGTTGGCTATTTAGCAGTATATAGAA…	1540	pxa41i08
Px-0819.1	1	ATGGTCAATATTAAATATTGACTAAAATCACGTGTCGTTTATTTAAATCGCGTTAAAATAAATGAATCGAATGATAACAAGTGTGTTATAATTTAATTGGCCTTCTTTTAAATAAAAATGGCGGCCTTCAATGTAGTACTGGGCTGTGTTATGGCTCTACTTATAATATTGTTTACAATCAGCTCCATTGCTCGGTATTATATAAAGTTTATTTTGTTCATCGTGCTGTCATTATTATCTGCTTCACTGCCGATACCTCTTATGTTGATCCGTCCATTTGATCCGAGAAATGCATTGATCCCAGCTGCATTGTCAAGGTTGACGTCCAGGATGCTGGGCATTCGGTGGACGGTCAGAGGATTGGAAAATGTTGACGACACGCGCGGCGCTGTTGTGCTC…	1622	pxa50l14
Px-0820.1	1	TCGCGAAAGTGAAAGTGCATACGCGTTATATTAACGAAAAAAATATTTTTGTGGACTTCATAACTTAACGAAGTTAATATGGGTGACCATATGCACATGGACCATTCAGGCCACCACGGACACCACATGGCTCATAATGAAGCTCCTGATCACCAACATCATCAAATGAATACAACACAAGACCTGACTGATTTAATTTTAAATAATACACCAGAAGCGTTTCGTGAACATGAGGATCATAGTTTAGGCCATGAATTACATGCAATGGATTCTATGACATTCCATGGAGGCTACACAGAGACGATTCTCTTTTCTTGGTGGAGTGTGGCAGACATTGGTGAATTTATTGGATCATTTTTAGCAATATTTATTATGGCTTTGCTGTATGAAGGGCTTAAG…	928	pxa16k22
Px-0822.1	1	TGTTAAGACCGTTTTATTGCCAGTTTATCGTACAATAAGTTCGAAAAATGTCTTATCCTAAAGAAGTTGGTGGTTTGAAGCTGGGCACTTTGCTTATAGAAGGCAAGACTAAGCAAGTGTTCGATTTACCTGAGCAGCCTGGCCATTGTCTACTGTTAAATAAGGACAGGATCACCGCGGGAGATGGCGTCAAAGCTCATGATCTGGAGGGGAAAGCGGCGATATCTAATCAGACCAATGCCAAAGTTTTTGAAATACTCAAAGCTGCCAGTAAGAACATTAATTTCTTTCAACTTAAAACATTTATTTGAACCGCAAAACGTGAACCCAGGCACGAATTTTGGTTTTCGAGTTTCATAAACGAAGTCCTAGATATATTAATTAGATAAGCTTGATACA…	1804	pxa2g18
Px-0826.1	1	TTCTTGCGCCGAACATTGAGCTCGAGGACGAAGCATCAATAAGAGGGTCGAGAAGAATAGACGGTGACAAAGATGAATTCGTACGAGGCTTCTCTCCAGGAGACAAAACGATCTGCTTATCACCTGGCAAAATGGCTCTTGCGTTTTGTGTGTTAGGGATCATTTTTCTATGCGCTATAGCTGTCGCATTTGCATCATTAGTGCGAGCGAGAAGACGAATGGTTCGCGAACCATTGCATACGTCTCTCTCCTTCTACACCGGCAGCAAGAGTTTGTTCTCTTCCAGTGAGAGTTCCAGTTCTGGTCTAAGTGGGAGTAAACTGTTATTAACCGATAGTCCTTACTTAGATCACCATTCATCTTCTAGCAATAACTGGCCTTATGCAAGAGCGTTTTAAA…	1313	pxa27d17
Px-0827.1	1	ACAGGTCGGAGTACCGGTTCCCGCTCCATACGCTGTGCCAGTTCCCAAACCAGTAGCAGTTCCAGTGCCCCAGCCAGTTGCGGTACCAGTGGTCAAGTCCATCGTCACCTCAGGACTGGGAGCGTCTCTCTATGGCGCTGGTTTCCACGGACACGGGCTTGCTTCTAAAATCTGGTGAAGAGTTGCGAATTCAACACTCGATTGTTAGTCAAACAAAATTTGTGACAAGGAACATCAGCTAAATTAACTTCGAAAGATTTTGAAAAGGTTTTTTGCTTTGCTTTCTTATTCGCTGAAAGAATTCCCTACCATTGATATTAAAATTAACAAAATCGATTTAGTAATAATTTTTGAGATCATGAGGTACAAAATTTAACAAACTTTAGAAGTGATGCAGTT…	1025	pxa7o04
Px-0829.1	1	AGTTTACAACGGGAGATTTCAACCAGGTTGTCCTGCAAAATGTCACTAAAGCTCAGATCAAAATTCGCTCCAAGAAGGATAATGTTGCTGGTGTCACTCTTCCGATTTTCGAGTCCTACCAAGATGGCTCAGATACATATGAGTTGGCTGGTCTTGCCCGAGGTGGTCAACAGCTGTCCAAGCTGAAGAAGAACTTCCAGAGCGCTGTCAAGTTGCTTGTCGAACTTGCCTCTTTGCAAACTTCATTTGTTACCCTTGACGAGGTTATCAAGATTACTAATAGACGTGTCAATGCTATTGAGCATGTGATCATCCCACGCCTGGAGCGTACACTGGCGTACATCATCTCTGAGCTGGACGAGCTGGAGCGTGAGGAGTTTTACCGGCTGAAGAAGATTC…	995	pxa21h13
Px-0832.1	1	AGAACAGTCGTGTCGTCGTCAGAGCTAATCTTATACAGCTATTATTTATATTATTTTTTTGATACATACGTCTAAAGAGATGGCCACTTTACACTTCATCGTTCTTTTTGTAGCAGCATTCGTTGCAATTGAAGCTCAGAGACCATTTTACGCTGGTTCTCGGCCGATAGGATATCCAGAAGTTGAAGGCAATGCGCTTGGTAATAGATTCGGCGAAGACGCAGATGCTCCGATCGAAGCGAGAGGTGATGGAAATTTGATAAACAGATTCAACAGTATGCCATTAGACAACAGACCTTTCTGGTATATCAATTGGCGTGCGTATGACAACTTACGAAGAAATCAACAGACTTGGCCGATTAGTCAGAATGGATTCATCCATAGAATTTAAACACTGAA…	748	pxa22l19
Px-0833.1	1	TCTCGCTCCGCGCTAACATCGACAAGCGCGCGCCTTTTGTCTCAAAATCGTTGTTGCGTTTTAGTGAGAAAATGACTACACAAATCGACGATGAGCAGATTACAATGTTGCGTCGGGCGTTCAGCATGTTCGATTCAAGCAAGCAAGGTCGTATAGAGAAAGAGAAGGTGCGCACCATCCTTAACACAATGGTGCATAGCTATGATGATAACGAACTCGACCAGATACTCGACAACGAGGATATTGACGGTTCAGGAAAACTCAACTTCGACTCTTTTGTGCGTGTTGCGACCCATTTCTTGGACGAGGACGATGAAGCCCTACAGAAAGAACTCAAGGAAGCTTTCAGGCTTTACGACAAAGAAGGTAACGGGTACATCCCAACATCGAGCCTGCGCG…	623	pxa47e05
Px-0844.1	1	GAAGATATAGAATTGAATCGAAATGGCTGCTGCGAATATTGTTCGTAGTGCTTTTAGTGGATTATTACGAAAATCCACATCTTACAGAACTCCGGTCGTATGTAGGCTATCTACCGTAGTCGCTGTACAAAAACTTCGTACCGTGCAAACCATTGCTAAGATAAATTCTCAAGTGCAAAATGGGGTGTATGCCCGACAGTACTCGTCCGGTGCGCAGGCTAAGCTATCTCCGCGGGAAATTCAAGAACGAGTTATGAAAGTGTGCAAGGCTTACGACAAACTGACTAATAGCAAGCTAACTTTGGAGTCCCACTTCATGACAGACTTGGGATTAGATTCTCTTGACCATGTAGAGGTGATCATGGCAATGGAAGATGAGTTTGGTTTTGAAATCCCTGA…	721	pxa2h22
Px-0845.1	1	CACGCGAATAAAAAAGGCAACATGAGTCTACAGTGGGACAATAATTGCATCATTTCTATACGCCGAAATAGCCTTTGTACTTTTGCTAACTTTGCCGATTGCAAGTCCTTCGAAATGGCAGAGGTTCTTCAAATCCAAATTTTTGGCTTACATCAGCGGGCAAGCTTCAATTTACTTCCTTATTCTGATTGGAGTTTTGGTACTATGCCTCCTAGATGCTATTCGGGAAATGCAAAAGTATTCCAATATGGAATCGTCAGATCATCAACACCTGGACGCCGAAATGCAAGGTAACATGCGTTTGTTCCGAGCGCAGAGGAACTTTTACATTTCTGGATTCGCGCTATTCTTGCTTATTGTCATTCGTCGTCTTATCCAATTGATATCCGAATTGGCGAC…	1508	pxa24e17
Px-0845.2	1	GCCGGGTACACAAGTGAGGTGCATATTGAAACAACGCGAATAAAAAAGGCAACATGAGTCTACAGTGGACAATAATTGCATCATTTCTATACGCCGAAATAGCCTTTGTACTTTTGCTAACTTTGCCGATTGCAAGTCCTTCGAAATGGCAGAGGTTCTTCAAATCCAAATTTTTGGCTTACATCAGCGGGCAAGCTTCAATTTACTTCCTTATTCTGATTGGAGTTTTGGTACTTTGCCTCCTAGATGCAATTCGGGAAATGCAAAAGTATTCAAATATGGAATCGTCAGATCATCAACACCTGGACGCCGAAATGCAAGGTAACATGCGTTTGTTCCGAGCGCAGAGGAACTTTTACATTTCTGGATTCGCGCTATTCTTGCTTATTGTCATTCGTC…	1536	pxa37b02
Px-0848.1	1	CACAAGTAGCAATGGCTTTTAAATTCGTTGTACTGACATGCCTCGTGGCGGCTGCTAGCGCCGGCCTGGTGCCCGCAGCAGTCTCATACGCTACACCGGCCTACCACACCGCGCCTGTGGCTTACGCCGCAGCGCCTGTCGCCAAGCTCGCCGTACAGGAATACGACGCGCACCCGCAGTACAGCTTCGCTTACGACGTGCAAGACGGTCTCACCGGAGACTCCAAGTCCCAGCATGAGACCCGTGATGGTGACGTCGTCCACGGCTCTTACTCGGTTGTCGACCCTGACGGCACCAGTGGTACACGCCGCGCCTTTAGCGTACTCTGCCCCCATCTACCACCATTAAATGCGCCACTGCCAAAGGAACTTGTAAATAGAAACAATATTTAATGACAAT…	433	pxa44n12
Px-0851.1	1	GGTACGTTCAACAATACATATTTCGAAATTGTAAAAGTAATTCTTACTAATCTGTATACGTAGGAAATAACTGTGGTCATATCTCAATAACCCAAATAGCTACTTGCGAGCATACAGCCCAGAATCCACGCCTTATCGTCAAAATCCAAGCTTCTTTTGTATTTTGCCTTTGTTTTTTTCTTGAAAACATTTCTTCATTATTCTTTATAAAGTCTTACAATTGTTCTATTTTTAATACGTAAAAAGGTTGTGAGAAAAAATAGCTTAAAAGCATTAAATAGCTTTTAACTAAACGGCTGTCGTCTAACACGTTATAATGCAATAGTTTACCTTACAAGTTTGCATAGACACGATGGCAAAGTGCACGTGCGCGTGACATACAATTGACCAACGGACCCA…	1557	pxa25d08
Px-0859.1	1	GACATCAGGTTTCAAAAGTGAAATTTCGGTACGCGGTCACGTCTTACAAATAAGCCATGGTTGTCGCTGAATATTGGAAAGCGGACTACCTATTCTGGGTATTCCCCGCGATGATAGCCGCCGGCCTACTCAGCGGCATCGGTCTACTACTTATTCTACTCAGTATTAAATTCTACGCACGGTATACTTGTGGGATGTACAAGCGGAAGACTAAAATGGATGGGAAGACGGTTATAATAACTGGCTGCAACTCTGGTATAGGCAAGGAGACTGCTAAAGACCTGGCCATGAGAGGTGCAAGAGTTATTATGGCTTGTAGGAATATTGAAATGGCTGAGAAGGTCAAAGATGAAATCATCGATATAACGAATAATAAAAACGTAATAGTGAAGAAATTAG…	1483	pxa9e05
Px-0863.1	1	AAAACTGGATACTGGTTATGTACATTTTTTTATGTACTGCCAAACAAATGCTTTTTTGAGCATTTTTTAATTGTTTGAATGTGATATTTATTACACCAGCAGACTGTCGGCTTAACATTTTTCTGTCGCTTTCAAAGGTGTATTAAATTTAGACGGTTGAAATTATTTGCTTTAGATAAAATAATGCCGGCACAAATATACTATCATAGTTTTGTTTTACCGCAAACAAAATAAGCGTTTTTTTTTCAGATGTAAGAATTTAACTGGTTCCTTTGCATCAAATTAGCAGCTGTTAATTACTTAATACATTCTTGCCTAGAGAGCTCCACTATTTTTATTAAGACAATATTTTTTTTTATNGNGGCTATGGTTAACGTTATAANCGTACAAAAGGGAATA…	726	pxa41n20
Px-0869.1	1	GAACAAACATGTATACCAAGGTAGTAGTACTTATGTGCGCTGCGGGCATCGCCTCCGCCGGCAACTTACTCCACGCTGCTGCTCCCGTGGCGTACAGCGCAGCACCCGCCGTGTCTCACGTGTCGTACTCGACGCATTCCAGCCCGGTCGCCACCTACGCTGCCCCCGGATTGACTACCTACAGCGCACCCGTGGTTACCAAGACGCTCGCTCCATCCGTCTCTTACCAATCTTACTCCACCCACTCTTCTCCGATCGCTACCTACGCCGCACCAGTTGTAACTAAATCTATTTCTCCGATTTACTCTTCAGGCCCAGCGGTTTATCAGACGGTGTCACACGCCTCCCCTCTGTCTTACGCTTCTCCTGCATACTCAACTTACGCGTCGCCGGCGATCT…	716	pxa4i20
Px-0870.1	1	TGTATTTTCTGCAAGTGCACTTTCAGATGGAGGTGGACTATTGAGATCTTGCAAAATAAAAGATATTGAATGTTTGAGCAAATCAACGGAACAATTCTTAGAAAAAACCTGTAAAGGTATTCCGGAGGCTGACATAAGAGCCATCGATCCTTTAGTAATACCAGCTTTGGAGTACACGGCACCAGACATTGGCGGTGTTTCTTTACATTTTAAAAACATTAACATATCTGGACTAAAGGATCAGAAGATATCCGACTTCCAGATGGATAAAGACAAAAAGTCAGTAGTGCTGAAATTAAACGTCGACTTAAACATAGTTAGTGATTTAGATGTTAAGATATCAGGAAATTCGAAAACTTTATCTGGAACGTACAAAGCTAAAGCAACTACGTTGGCAAC…	1012	pxa23c14
Px-0875.1	1	CACTTACTCTCAAACTCACTTCACTCCAATCCAACAAAATGTTCAAACTGTTCATCTTCGCCTGCTTCCTCGCCCTGGCTGCGGCCAAGCCCGGCGTCCTGCCTGTGGCATACACCGCGCCGGTAGCCGCAGCATACACAGCACCGGTAGCCGCGGCCTACACCGCGCCCCTCGCATACTCCGCCTACTCAGCCTACACCGCGCCTGTTGCTGCATACTCTGCTTACACATACGCATCTCCCTATGCTGCGTACTACCTTCGTCGTTGATTTTGAATTTTTAAGTTAATAAAAAAATAACTAAAAAAAAAA	311	pxa39c17
Px-0879.1	1	GGTGACAAGTGCCGAGTGCTCATTAATTTCTAGATTTTAAAAATTTGAAGCCTCAACATGGCGAAAAGAATAGCACAGAGCTCCGTAAACTGGGCAGCGCTGGCCGAGAGGGTGCCAGCCGAGCAGAAAGTCTACCTCGCCGCTTTCAAGATTAAGTCTGACGGATACCTTCGTAGAGTGCTGGCCAACCCTCCTGAACCTCCAGCGATCAACTGGAGTGTGTACAAACAGTCGGTGCCCATCCCCGGCATGGTGGACAAATTCCAAAAGGAATATGAAGCGCTCAAGATCCCCTACCCAGCAGACACCATGAGTGCCCAGGTTGATGCCCAGTGGAGCCAAGTCAAGAAAGCTATTGACCAATTTGTGCAGCAGTCCAATGCTAATATTGCTACCTTT…	923	pxa21n20
Px-0885.1	1	GTGCTATAATAAAACTGGTTTCTATTAAGTAATAACAATACATGACGAATTTATAGCTTCAAAATTAAAATTAATATCAAACAATTATTTAAAATATTACTAATACAGAAACTGTCTTTTTATCATATGTGTTGATATTGTAATAGTCAGCATGTGGGCGTGCGATCCAGTGCTGACAACAGGGATTGTCAACAGTTACCAAGCAGCGGGACCGCTGTTCGTGCAGTCATTGCAGACCTTTTTGGCCGCACAATGCGCCCTCGCTGGAGACCATTTGTGGCCACCAGATGCAACGCAAGCTGTTATTGATGATCCAAACTACGACTTCATAGTTGTGGGAGCAGGGTCCGCGGGCGCAGTGGTCGCTAATAGACTGTCCGAGGTACCATCATGGAAGGT…	1822	pxa24g24
Px-0895.1	1	GAGCTACTCTCATTTTTTAAAAATGAACAAAATTATTCTGTTATTGTGCGCGCTGTTTTACCGACAAGTTTTGTGTGGTGATGTTGGACCTATCGGAGGGTTTATAAGGACGAATCTGATTGGTCATCCTGTCATCCATGAGGAACAGAGTTGGATATTCGACCCTGACGTTGCTGTACGAAGGAGTAAACAGTTTATCGAACTTAATGGTGATAAAGGCGAGAAATTAATTGAGCGACTCGGTTTGGGTATCGATGGATATGACGAAGAAAGATTAAAAATACAAAGGGCAAGAGACGAAGGACATTTGGGTGGTTTAAATGCTTTTTTACCTTAAAATTTATTAGTTTAAAAGTAGTTTAGGAGTTTAAACTTATTTTGGGTTTTCTAGTCTACAAT…	441	pxa7k13
Px-0899.1	1	ATTTCCCGCGGTGTTTCAGCATTCGTGAAGCAAACCTCTTGCGCGTTACACACATCCACAATAGCTATGGCTCCTGTAAAGGTTGGCGATAAGTTGCCGTCTGTGGACCTATTTGAAGACTCGCCGGCAAATAAAGTAAATATTTGCGATTTGACCGCTGGTAAGAAGGTGGTTCTGTTTGCGGTACCGGGAGCATTCACACCCGGTTGCTCAAAGACGCATTTGCCGGGCTACGTTCAGAATGCCGATAAAATGAAGGCTGATGGAGTCGGAGAAATAGTTTGCGTTTCTGTTAACGATCCCTACGTAATGGCTGCCTGGGGCGCTCAGCACAACACCAAGGGAAAGATCCGCATGCTGGCTGACCCTAGTGGAAACTTCATTAAAGCCCTGGACCTG…	940	pxa38b01
Px-0902.1	1	TAAGCAGATATGTGCCATCACGATGTTTTCTTCGTCGAGTTAATAATATAAATGTTAATAAAACTTATATTGGAAGACAATTTTAAATATGATTCGANTAATAAATTTCTCAGATTTAAGGAATGTGGTCCAAAGAATAAAATCATTTTTCATATAAATAAAAATATGTTTAACATGAAAAACATTTAGATTATGTAGTGAAAGTAGTTTGAAAGGGCCTCTTTACTAGGAGTAAGTGAAATTTTATTTTTTATTTTTTTTATATGATAAGGTGGGTGGTTCTGCCACCCGAAATCGCTGAAATAGCGAAGTGACCTCTGCCCATAGACATACGCAATCGCATNTGCGTTGCCTATCTTTAATCAACGGAGGAGAGGATGCACAGAAAGAAAATATCTT…	887	pxa52g11
Px-0908.1	1	TAGACGATTAATTTGATGGAAAATGTTGGGGAATTATCTGGAAAATAACTGTCTACCAAATTATCTCAAGGACAGCTGCCCCAAGCCAAATACTGGTGATGTCTTTCAAGACATCATTTCCACTTTCCAATTGTTAGTCACGTCAACTTGTCTTATTACAGACAAGTGGGAGCCGAGTGCAGACATCAAAGATGGTGATACATTCAATTTCATAATTGTCGGCGCAGGATCAGCCGGGTGTGTTCTGGCTAATCGCCTAAGTGAAGTCAAATCTTGGAAAGTCTTATTGATAGAAGCGGGCGGTGATCCACCTCTAGAATCTTACATACCACCGTATGACCAAAGGCTATTTGGAACTTACTCCGACTGGCAATACAAGACTGTTCCAACAGGAAAAAC…	2036	pxa28n15
Px-0916.1	1	CTCGAGTTTTCTTCATATTTGTTTTTTCGATTACTTTTACATAATGTAATTTCACATATTCGTCTAGTTAATAACTGGAGTTTCTTTGTACGTAAAGGGGTTCTAAGGGCTATGACAAAGAAATAGTCAATCGGTACAAAGTAGGCAAAGGTTTGAGTTTGTTTTTTTTAGAAACCCATTACTGTCCAAAGAGTAAAAATCTGTGATATTTCATTACTATAACCTGTCGTTGCGTTGGTCAATTGTTATAATACATAGGAACAGTTCTTGTGCACGGAACCTGTTTCACTAGACAAAAATATATTTTTTGACTATTTGAACGAATTTCATGAATGTTTGTGACAACAAAGTTTGCAAGTCGTTCACAGATATATAATATGATAGATGTAAGATTTAATA…	571	pxa44l20
Px-0920.1	1	GCACTTTTTCTTATGCTTTTGTAAATATAACTATAGTTTTAACTTATTTATTTTTCCGTCATCGAAGCGGCGGAAGCGCCCCCCGGTTCGCGCATTCCACTTTACATTTTATTTAAATCAATTTTATTGAAAACTGTCCTGAAATTGATAGATGTAAATTGTTAATTGTTTGTGAGACATTGAAATATTTATATAATAGTCCGGTGCGCGGTGCGCGGTGCGCGGTGCGCGGTGCGCGGGCCTCGCCTCGCCTCGCGGTCGTCAACTTCTATTTTCCTTTCTAGGAAATTTCGTTCGGTAGGTTACAAATTTTATTGTATTATAAATAAATAAAATTTAAAATAAACGTGTAGTAGATAATGAATGGACCAGGCGACGGCGGCGAAGCGCTCTCAGAAT…	1349	pxa34j20
Px-0923.1	1	GCTCTTTGCATTATGTATAAACTACATTTAGTTACCTTGTGGACTTTGGAAGTTCCGTATTAATGTTTTCTTTTTATATTTAGTTATACTTTACTCATTATTGATAATTGTTTAAACGTTCCCCGAAAGACTTCACATATATCGTTATATATTTTACTGTAAACAACCTAGCCGTTTAACGAGTAGGTTGAAGAAATATTTTTGGTAGAAATAATTGACATCAAGCACAAAACTTATTTTTTGTATAGTAAGATTTCTGTTTTAAAACAAAGCTATTTATTACTAAGAAAAACTATAGTTAGGTTACAGCAGAAGAAATATCTTATATCGTAAATATGTATACAAAATATAATAATACTTCTTTCGAGGGACGAATGTATAATAATGTAATTTCTTGAG…	982	pxa44d15
Px-0935.1	1	GGTATATAGGCAGGATTCGAACCGAGAACCTGCAGATTACAAGTCAAGTTGTTAACCCCTGACCCACCGCTCCNAAGATGTTTTCGTGTTTTGCGCATTACATTACGCTACAGGATGTTCAATAATGTGAAATATGAACTTAATTAATAATCTCAATGTATCANAAAAGATCTTATTTCCTCTATTGATGATACCAAAAATATATTTCTTTCGATCTGTAAATCTTAAACAATATTAATTGGTCATTGGTTGGTGGTAAAAAGCGTCATATCAAGAACCGTTTTCATTCAACCATAACGAATGATTACAAAAAATAGCTTAAGTTCTTATTTTGTTTGTGACATTGTAAATTTATAGTCGAAGTTGTTTTTATAAGTTTTATATATTTTTTGAAATAAT…	768	pxa31d24
Px-0936.1	2	CAAATATTTACAAAGAAATTAGCAAAGAAACCACATCCTGAACTTGTGCTAATCGATCCCTACCAAGTGGATAGATTGAAATATTACTTTGAACATGCACATGGTCTCAAGAAACCTGTATCACATACTCCGATTCCACCAATAAGACATCCACCGCCCGTACCACATAAGCAATATGGAATACCACACTAATAATTAAGAAAATTAGTTCTATAGAGTTTTGTATGATCTCTATAAATAGATAGGCGATTACTTGGAAACGATAGCTTTAGTGTTGTTGACTATCTTTATTATTAGTTCGAATTCACACCACCGTATAAATCGCTACAAACAGCGCCAAAATGGTGAAAATGAAATTGGCACAAAATATCACTCTTATAGCCAGTCTATTAATAGAGG…	879	pxa29k18,pxa3c22
Px-0947.1	1	AGATATATAAAATTTAACAGCGCAGTAATTCATAAAACTGTTTATAAAATGGAGATGCTGATAAAATCTGTAATAATAGTTGGTGCAGCGTGCATAGCTGCGACGTTCGCTGTAATGGAGTATTGGGAGTGGAGAAACGTGCCGGAAGCATACGCCACGCACGGACAAAGACGACGTAGAGATTAACAATGAAATTATACGATAATTTCTGCTACAGAGTTGTATTTTATGAATCTAACCGTGAGTTTCTGAGACCAAAACCACTGTATAAAACATATCATCCTTGACAAAATAAGGAAAACAATGAGTTTTAAACGAGGATTTTGGCCTCAGGAACCCACAGTAAGACATGCAACTATTCGTCGCATTGTTTTTTACAGAATTAATTATTTTTGTGTA…	561	pxa5k16
Px-0954.1	1	GAAAGTAATACTAGCAAGTGTAGTCACGTTGTTATACGTGGCTTTTACATTACAACAGTCGCTGTCAGATTGCACCGGGCCAAATGAATCTTTCGTGCAATGCAAGAGTAATTGTACCGTCGACACGTGCGATGCAATCTCTAAGCCAGTGGTCTGTGATAATCTGTTCAATTGCGCCCCCGGGTGCGTTTGCAATTTAGGTTTCTTCAGAAAGAACGCATCTGCAGATTGCCAACCGTTGATAAATTGCTTCTTTTAAGATAACACAAAACCTGAATTTTACATACAATGGACGGTCTTCTAAAAATAAAAATGTATACATAAAGCATAAACTTGTAATTTGAAACTCTGAATATGTTAAAAAGATTAGTCGTAGTTTTATTTTCCCAGTATACTTTT…	560	pxa23g18
Px-0954.2	1	GTTGAATAGAAAACGTTCAAAATGAAAGTAATACTAGCAAGTGTAGTCACGTTGNTTATACGTGGCTTTTACATTACAACAGNTCGCTGTCAGATTGCACCGGGCCAAATGAATCTTTCGTGCAATGCAAGAGTAATTGTACCGTCGACACGTGCGATGCAATCTCTAAGCCAGTGGTCTGTGATAATCTGTTCAATTGCGCCCCCGGGTGCGTTTGCAATTTAGGTTTCTTCAGAAAGAACGCATCTGCAGATTGCCAACCGTTGATAAATTGCTTCTTTTAAGATAACACAAAACCTGAATTTTGCATACAATGGACGGTCTTCTAAAAATAAAAATGTATCCATAAAGCATAAAATTGTAATTTGAAACTCTGAATATGTTAAAAAGATTAGTCGT…	622	pxa29i08
Px-0955.1	1	TGAGAACGCGGCGAGGACGACACGAGCACGACACGACCCGAGCTGTGGAATTATTCGAAGGGACCAGTTTGTTGAAAGCAGTTCGATAGGAAATCAATATTTAATAAACGATAATAATAGTATTTTTTTCAATTAGGATGTAAATGTTTGTAATTAAGATGTAGCAAACGTAAATATATAAATTATTGTAAGTTTTAGAACTTCACTTGGAGGCTATTTATACAAAAAGAATTCTTCTTTTAGATTTAATTTTGCTTATGGAACGTTCATGTGTATATTTATGCCGGCGCGGAGAAGACGCGGTGGAGGCGTGTTTTATTTCAAAGTAAAGAGTGTGTGTATCGTATCGGTATTGTGTTAGTGTCAAGGTGATATCTTTGTTGCAATATTAGTGTTTAA…	520	pxa15d10
Px-0964.1	1	GTTCTCCAAAGTAAGTTCTACTATAATAAGTACATATAGTAATAAAAAAACTACACGCAAGTGAACATTTTTGGTATTCTAACATTTTCACTGTTTTCTAACATAAATGATTTTCTAGATCGTGACTTTGTGCGCTATTGTGGCGGTGTCCCAGGCGGGACTCCTGCCGGCAGCCGTGCACTACTCACCCGCAGCAGCCGTCTCCTCCCAGAGCATTGTGCGTCACGACCAGCCCGCTCTTGCCACCAAGCTGATATCCGCAGCGCCTGTAGCCAAGCTGGCCGTCGCTGCACCTGCAGTGTACCACGCTGCCCCCGCAGTGTACCACTCTGCCCCTGCCCCCGCAGTGTACCACTCTGCCCCAGCTCCCGCCGTGTATCACGCCGCCCCTGTCCACTA…	797	pxa20l15
Px-0983.1	1	CACTATATTAAAAAAAATGATAAACGTTTCTGGGACATGTATGAGTGGAACATACTCGGGTATTTCTTAAATCAGAAACATCGACTTTTCTTTTACTGTCTTCTTGGCGAAGAATGCCCCAAATGTAAATTTTTGTCGGATCTTCTGAATGACTGGACCGATTTTGACTAGAAGGTAGCTGACATATACAGGAGTAACTTAGGCTATTTTTTTATTATGATGAAGTAGTCTCCGATGACAGCTAGTTATTTAAAAGTTTGTTAATTTGTCAGGGATTTACATCAAATGAGCGCTCATTTGAATTGCTCTCCGGTGTGGTTGGACGCGAGGGGGATCCCTGACCCTCCTGAAGGCTGGCCAATTCCCAACCAAACTCGAGTTACGATCCGCAACGAGCAT…	662	pxa28f02
Px-0990.1	1	AACAGCCACGCGAGGAAACTTACCGTGCAGTGTTATGATGCAAACTTGTGTTGATCGTGACTGGACGGGGTGAATACTTTTAGACTGATCGCAAAGCAAGGATTGAGTGCAGTGCTACTTAAAGCTCGAAGATGCCGAAGATCTTCCTGATTAAGAAGCGGTTGCACGAGCAGCAACTGGGGCTGCAGGAGGGGCAGGAGTTGCTCGCCAGCAAAGCCGACACACTCTGCCCCGGCTCGCCTCTCGACGACGGACCCATTGCTCTGTTGTCTAAGAAGGATAAGGAATGCATCGATCGAGATGTGTTTGGAGAAAGCAATGGATCAAGACTTATGCAAGAACGTCGAACGAAAGAACCAAGGAGATTTATATCATCCATACTGGCGGCAACGGGACCAA…	802	pxa43f17
Px-0999.1	1	TTAACTTAGACATCNNGCATTAAGTTGTGTTCATTTTAACCTTTACAATTGCCGATTATTTACATATAAGATTTGACGTTTCAAAGTTTTCGATCNATTTTTCAATANGTAAGTTCCAGCNAGTNGCAGTGTTCAAAGTGGTTACNAAAGTTTCAAACATAAAAAGCTAGAANACATTAACATCATAATACAAAAAGATATTCGTGGAATACAATTACTCAAATTTGCAAACCAGCAATGCCAGCCAGTAGCATCGACTTATTTCACATGCAAGATGCCANNAATAATTTCAACGCCATGCGACCTGCTCCAGTTTGCAGTGATACTACTAATCAATTAATGGGTCATTGCCATAACGTTCACATATCTAAAAGCTGCTACTACGGCTATCAAGAAACT…	743	pxa53j06
Px-1011.1	1	TCATGGTGGTGATGACGATTGTGAATTTGATGACTCTGGCCCAGATTCAGACGAGAGCCAACACGGACCGCATGACTGGTCCGGACCTCATGACTGGTCTGGACCTGATCACGGACCCGGACATCATCACGGACCCGGACCTCATCACGGACCTGGACATCAACATGGCCCAGGATGGGGACACCCGTGGCATGGACAGGCAAGTGACTTCGATAAGCTGGCTCGTTACGTGATCTCTGCCGACAAGCAGGTATACAATAGTTGCAAGCAAAGCTCGTACAGCCGGGTGCGCGTGCTGCCGGGTGAGGACACGTACGCACTCAAGTACAACCTGCCGGAGTTCGCCGAGAGTGGCATCAAGTTGCAGATCAAACACCGTGTTATCTCGGCCACTGCAGA…	804	pxa53c11
Px-1024.1	1	TCGATTTGTTGATTAACGCGTCTTGTGATCTCTGTTTAAATATTAGTGTTTGTCTTTGTTTGGTGGTGGGTTTAAACTTCTCCTCAAGAGTCGCAACCGTCACCATCAACCGGTCATTTGTCAAATAGATCTATACTCCGTCTATCTCTCTGTTCTTTGCTACTTAATCTTTTAATCTTCCTTTTTTCGTTTTCAATTACCTTCAACCTTGACGTTGGCGAAATCATCGAAATTAAACGATGGGGTCCACTAGCAACTAAAAGAAGAAGAAGAAGAAGTTCAATTTAATTTCAATAATTTATGAAAAATCTTGATTGTAATACATTAATCAAATTATTTTGATTCTCGTCACCTGATAAACCAAGGGATTTGAAGTCTTGTAAAGTGGTGAACAACAGT…	871	pxa13p02
Px-1031.1	1	ATTTTTCTTTAGTTTAAAAAATAAATTTGAATAAAAGTGAGTTAACATGTTGAAACTGTTGTGTTTGTGCTGCTTGTTTTTTCTTTTAAATTTTGGTACTTCGCTAAGTGAGAAACATATCGGTAGACGCCGAGTGGTTCCGGTCATCTATTTACAAGGTTCCCATTACGAAGTCGGATACGATGTGGGTCGTAACTTTGCTTCCATAATACAAAGTTTCCTCAAAACGTATCAAGGGTTGAAGGATTTTGAAAGAGAATACAACACACCGTCAGGGCGCGCTGCTTACGACAATACTCTACTCAACATGAAGCAAAGGTATCCATATTACGTGAAGGAAATCCAAGGTATCGCTGACGGAGCTAAGGTTCCTTTCTATCAGTTGTTCCTGCTTCACAT…	1439	pxa1n04
Px-1034.1	1	AATATACATGCAGTCTTAAAAAAAATTAGTTAAAACTAAAAAAAATAGGTCACGTAGTATGTTCCGTTAGTAGTAAGAGCGGAGCGAGGCAGCGGAGCCGAGAAACGGACTAATGCGGAGTGGAGTTGCGTACTGTGACTGTCCACCGGAGCGGAGTGAGGAAGTAATGCGGAGCGGAGTTGCTGTGTTTTTCAATATGCGGAGCTAGGCAGCAAGTACGCGACGAGTGATTTCGAGCTCCCGGCGTGGGGCGATTGGTTTAGTTCTACGCGAAATGTCAGTGATAGCAGACATGCCATCGAAAAAGTTGATACATTATTACCTTACATTGCTTGAGGAAGAAGAGTTGGAGTCAGAAGAAGCCGAAATACTTACCATATACCATTTGAACAATTCTAT…	1902	pxa13j03
Px-1050.1	1	TTTTGTTTGCGGTCGAGTATGTATGACGAAGAGTTTTGTTGGTGTGAAACAACTTATCGAAGAAAAGTGTTTTAGCAAATGCTTTGTACGGCAACAAAGTAAACAATAGTATGCAATTTACAAGATAATAAATAAATTAAAGAGGCGTGAGTCCAAGGTGTAACTGTAATTGTAAGAGAACAAAACAAGATGAGCGCCCCAATTATCATCACCGTTCCTAACAACTACCTAGCGATGGAGGACATGGACTCCCAGGTGATGGTCGACGTTTCGTCACCATCACCATCACCATCGCGAAAGAGAAGGCTGGACCATCTCACATGGGAGGAGAAAATGCAGCGGAAGAAATTAAAAAATCGTGTCGCAGCGCAGACCTCACGCGACAGGAAAAAGGCTAAA…	903	pxa54c01
Px-1054.1	1	GTAGTTTTACTTTTTTAATAATTACCNCAACCAATCCGAAACAAGGATGTGTAGTTTGAAAAAAAAACGTTGAGTCCAAAAACCATGTAAATATGTCACATACTGTAAAACGGTGATGTATGTTATGTGATAATAAAACCTTTTTATATATATTGTCGATCGTCGAACTTTTTTAAAAGCGAATTTTAAAAATATTTTCCTACGTTGTACAGTAAACATTGAAAATTATTAGATCTGTAGTGTTCTAAATATGTATTTAAAAATTGGTGCACAACATTTTTACAAATTATAGATTATAATATAATACATTGAAGTCAATTTTCTCGTAACCCAATATTTGATACATGTAATGTATGTATGAAAATAAATCATTAATTTAATTATATCTTAATGTTTATT…	614	pxa11c05
Px-1065.1	1	CAACATGGCAGGAGATCAGTCGCAGTTTTACCAATTATTAAATACATTATTGTCTACAGATAATGATATCCGACAGCAAGCAGAAGATGCTTACAACAACATACCGACAGAGACAAAGGTGGTACATCTAGTGGGGGCCATTCAAAATGGAGACATTGGTGAAGAAGCCAGGCAAACAGCAGCTGTGCTGCTGCGAAGATTGCTCAGTGCGGAATTCTTTGAATTTTTCCCAAAATTACCTTTTGATCAACAGACAATGCTTAGGGAACAGTTGCTACTTACACTTCAGATGAACGTTAGTCAGCAGTTACGCAGAAAGATCTGTGATGTAGTGTCTGAACTTGCCAGAAATCACATAGATGATGATGGTGTCAACCAATGGCCTGAGTTTCTACAGTT…	4066	pxa36i17
Px-1068.1	1	AATCGTAAAAGACAACGTCGAGTATCTCCAAGTGGATAAAGTTATCACAAAAGTAAAGATTGGTCACGGTCACATAGCACTGGACGATTCTGATAGTCCCGCGGCGGGTGAGTGACCTACAATCATTGCTGTTAATTAAATGAAATGCATATACCTTGATTAAAATATTTGCTATCGCATTAATTAATAATTTCAAGTTACAAGTAACTGTAGTGAGTGTTGTATTATTTGAGATATCTAGACTTTACTTTTCTAAGATCTTTCGATATTTATTTCATGAGTAACTAGCTTTTGCCCGCTACATCATTAATGTGGAATTAAAAATAAACTGAAGAAAAGCCTATATGTTCTTCCAGACTATTTTCTGTGTCTATGCCGAATTCCATAGAGATCCGTTGA…	1325	pxa29b10
Px-1101.1	1	GGATAAAAAAAATCTTTAAATTCCGGTAAAAAGTTCCAACGTAATGTTTAGTGAACTTAAAAGAAAATTACCAATTTAACTGCAAAATTAATTAAATTACCAATTTAACTGGAAGCNGTTAAATTGGNAACCNTCNAGNTTTACTTGNTAAGTTTCTTTTTATTTAACAAAGTTTTTGNCGAACTTTTTAAGAAAACAATATTGNGNCGATGTTGNAGATGATGTNTCCNGGNCNTGAAGNTTAAAAAAAAACCATTCTAATTTTAAAAATGATTTTAATATTTTATTCCTTTATGATAAAGATTTGTATAAGTTAAATTCGTTTTTTTTTACATTAAAATTATTTCTGCTGGATGATTTTAATAAAAAAAAATTGACATTTGGGGATTAAATTTCTTT…	781	pxa27d05
Px-1102.1	1	TACGTATGCCGACAGACGAAATTATCGGCCGTTCCAGGCTCTTGGACAATGAAATCAAGATCATGAAGAGCGAGGTGATGAGAATCACACACGAATTGCAAGCACAGAATGATAAAATTAAAGAAAACACCGAGAAGATCAAAGTAAACAAAACCCTTCCTTATTTAGTTTCAAACGTCATAGAACTCCTCGATGTAGACCCCCAAGAGGAAGAAGAAGATGGCGCTGTGGTTGATTTAGACTCTCAGAGAAAGGGAAAATGTGCAGTCATCAAAACATCTACCAGACAGACATATTTCTTACCAGTAATTGGCTTAGTTGATGCTGAAAAGCTTAAGCCTGGTGATTTGGTAGGTGTAAACAAAGATTCCTACTTGATTTTGGAGACACTGCCAGCCG…	1231	pxa38p23
Px-1103.1	1	CCAACCAGTTTTGTTTTGAACACAGAGTGAATGTTTGCGAAAATTGTATGGTAACAAACCATCCAAAGTGCATTATACAGTCCTATCTTCAGTGGCTTCAAGATAGTGATTATAATCCCATTTGCGAAATATGCACAAAAAGTCTATCCGAAGGGGAGTGCATACGGCTAACTTGCTATCATGTATTTCATTGGGAATGTGCGGAGTCTCGTTACCGTGCATTACCACGCACAACAGCCCCAGCTGGCTACCAGTGCCCATCTTGTGCTACTCCAGTATTCCCTCCACCCAACTTGGTGTCCCCTGTAGCTGATGTACTCCGAGAAAAGCCTGCGGGTGTCAATTGGGCGAGAGCAGGTCTTGGCTTACCATTGCTTTCAGATGACCAAGACATGAAAG…	1262	pxa52k02
Px-1105.1	1	AAACATTGAAGAAAATGCAAGTGCTGATGTTGAAAAGATGATACTCGGTAATAAATGTGACTTAGATGATAAAAGACAGGTATCAAAAGAACGAGGTGAACAATTAGCGATAGATTATCAAATTAAGTTTGTAGAAACATCTGCAAAAGACTCATTAAATGTGGAATACGCATTTTACACTCTAGCAAGAGATATTAAAGCGAAAATGGAGAAAAAGCAGGTAAGATGTTCTCCCACATAAAAAGATGACATGTTTTTTTATAAAATAATTGTAGATAAAGTAATGATTTTGTTTAGGTTAAACACAAGTATTTGGTGTAATGGTTTAATTAGCGAACTACAGAGTTGCAAAGTAGACAAATTAATCGTTGCGCGTATGCATCGGCGGTCGAAAGCGGA…	1656	pxa31m06
Px-1116.1	1	TGATCGTGGACCTGACGGCTAACTCTGTGGGCACNAACCACTCGTGGTTTGCTCTGANTGAAAACCGCAGCGCGGGCTACGAGCAGTATTTCCTGTGGGCGGACGGCGCATGCTTCGGGGAGGATCACACACTTAACCCANCANACAACTGGATATCAAAACAGGACGAGCCNNNNNNNNNNNNNNNNNNNNNNNNNNNNNNCAGCTGTNGAGGGAACAGGCAGACCTCAACTTCACCAACCCCGAGGTGGTGCGCCGCTTTGATGACGTCNTCAAGCTGTGGATGCAGGCCGGNGNTTATGGCGTCAGATCTGGTGGATGCTNGATATTTAGTGGTGAACTTTTTGCTGNCGGAGGAGCANCNGGAGTGCAGTGGTGCGGCGCTCGGTGCGACACACT…	749	pxa11d14
Px-1117.1	1	CTGCATTGCGTTAAAAAGAAATTATTATATTAAGGTTGGTTCACACTATAGCACTTGTAAGTGTAAGTGTGCCGTAGTGTAGAAGTGCCTTTATAATTTTACTTTGTTATATATTGTAGGCATACTTATTTAATTTTAAATTATCCTGTATTTAAAACAAGAGAATGTGACTCGTATGCAATTCCAAACGATATAACAAAGTCTTTACCGATAAGACAATTGTTTTGGTATTAAACCGAATTATAGCTATATAACTTTAAGGAATACATGTACCGTATGTAAAGAATTTCCTTACAAACCAACTTTTAAATTGTGAAATATTTGTAAAAATGAACATTATTAAAAGCAATATTTTTTATAATTTAGAGTTACTTGTTACTTGCAATTAACAATAAGGAA…	1431	pxa51i13
Px-1120.1	1	TTGACGGTTCTTATGAAGAGATTGACAAAGTTATTTATTGCACTGGATTTAGCTATACATATCCTTACTTGGACCCATCATGTGGGTTAACAGTCAACAAAGACCATGTGCTCCCCTTGTACAAACGCCTTGTGAATATAAATGAACCAAGTATGGTGGTACTGGGGCTGGTGAGGCGCGCCTGCCACGTCGTAGCTTTAGACGCTCAGGTTCGTTACACCACAGCACTTTTAAAGGGTGATTTTAAACTGCCCTCCAAGGAGGAAATGATGAATGTTTGGCAGAAGGAAGTTGAGAATATTAACTGTAATGGACGACCCATGTCTGATTTACATTTGTTAGGAGATAAAGAGGATCAGTATTACAGGGAACTGAGTGATGAATCTGGTATAGAACGAG…	1007	pxa53i24
Px-1125.1	1	AGATGGGTCACAGGCATGGACTGCTAAAGAATACCTGCTGGAACAAGATGAGCTCAAGGAAGTCCAATTAGAAAGTCAGACATATCCTGGGAAAAATCCTGATGTGAAAAATACAGCTGTAAGAGATGAATTATAATTTTCTTAGTGAAAATTAGGGTTTTTATTACATGGTCTTCTCTTACACATACAATTTTTGTAATTTGCATATATAAGTATTGAAGCTGGTTTATTATACCTGTATTCATATAGATCACCATTGTATAATCATACCTGAAAGGCGTCTTTCGGATAACCTTTATAAAAATGGTAAACTTATAGTTATTTATCAGCATACTGCTTACATTGCATTTAATCAGTACTTTTCTCTTATTTTAAGGAGTTTGTAATTAGCTAATGGAG…	573	pxa3h19
Px-1128.1	1	GCAACAATGGCAGCAAAGCAAGCAATACAAGTCGGCACAAAAACTGTGAGGCCAGTCCTTTCACTCAACCATGGGGAAGCTAAAGCGAGAGTTTTAAACTTGTATAAAGCATGGTATCGTCAAATTCCTTACGTAGTTAAAGAATTTGACATGCCAAAATCTGAAGATCAATGCCGTGCGAAGCTAAAAGAGTTGTTTTTGAACAATAAACATGTTACTGATGTCAGAGTCATTGACATGCTAGTAATCAAGGGACAAATGGAACTTAAAGAAACAGTAAACATGTGGAAACAAAAAGGACATATTATGGCCTATTTTAAACCGACGGAGGAACCAAAACCCAAAGATTTCCTTTCCAAGTTCTTTTCTAGTAATGAATAAATAAAAATCAACAATTGA…	634	pxa27h06
Px-1148.1	1	AAGCAGCTGCAACAGTTAAACTAAGTCATCATTTCTAATATACTACCTTACAGTAGACTCAACTTCAAATTGAAGCCGTGTTTGCTATTTATCTGACTGGTAGATATAACTTCCTTCATAAAAGCACGACCTTTAGTAATGAAGTCTGCGAAGAAGATATAACTATTTTTAATTTACATAAGATAAATATATCAGAATCGAATTTTCTAAAGAAATTCACATTTAAATTCTTAATCTTAAAGTGAATGGCAATATCTATTTTTGCATATCATACATTTTTCAGGTGCTGTAATGTTCCAGTACTATATTAAAATAGTTCCTACAATGTATGTAAAGCTAGACAAGACTGTGCTACATACTAACCAGTTTTCAGTAACTAGACATCAAAAGTCAGTATCT…	782	pxa12c09
Px-1158.1	1	ACGCTAACGCCTTCAGGCTGCTGGAGAAGTACCGCGGCAGGTACTGCACATTCAACGACGACATCCAGGGCACTGCTGCAGTGGCGGTGGCTGGTCTGCTCGCCAGTCTGCGGCTCACAGGCAACAAGCTCGCTGATAACACCTTCGTCTTCCAGGGTGCTGGAGAGGCGTCTCTGGGTATCGCAGAGTTGTGTGTGATGGCCATGAAGGCTGAAGGTGTCTCCGAAGAGGAGGCGAGATCCCGCATCTGGATGGTCGACTCTAAGGGTCTGATAGTACGCAACCGTCCCGAGGGTGGACTGAACGAGCACAAGGAGAAGTTCGCGAAGGATTGTCCTCCCATCCGCACCCTGGAGGAGGTGGTGAACACCGCCAAGCCCTCTGTACTCATCGGTGCGG…	1737	pxa31e10
Px-1165.1	1	GTAAATCTTTCGCTTTATTGTCCAATGTCGTATTAGTCTATTGTTCGGCAAGGTGCAGGACGTTTTGCAACAAATCGAAACATGCCAGCAAATAATATGTAATGTGTGTCGTGTTCAGCGAGCAATACTCGAGGCGCAAGTTTCACACGATTATTTGTACTGCAATGCTTACTAGTAAAACACTGTCGTTTAATAACATTGAAGATAAATATATAAGAAAAAATCGTAACACACTTAGTATTTATTAATGCCATATTTCATGCAAGAGAGAAACTTGTCAGGAAAAAGCACAGAAATCTTTACAAGAGCATGAAAGCTGGACAGGAACAGAGGAAGAAGGAGATATGGCTGTTGAGGAAGAAGCGACGTCTACACGACGAGAAAGTAAAAGAAGAGAAA…	485	pxa8k10
Px-1183.1	1	GCATGANTAAATTAGCTTCGTCAAATTATTTATTTTGACTGTTACAATTATTAATCTTTTATCTTCATTTTATAATTATTAAATATGAGTTTAGTCGCGAATACTGGAAAATTAGCTGGTCGTACCCTGTTTATAACGGGTGCTTCTCGCGGCATTGGTAAAGCGATCGCATTGAAAGCAGCTAAGGATGGAGCGAATGTTGTTATTGCCGCCAAAACAGCTGAACCGCATCCAAAGTTACCTGGCACCATTTACACCGCTGCAGAAGAGATTGAAGCACTTGGAGGAAAGGCATTGCCATGCATTGTGGATGTGAGGGAGGAAAAACAAGTGCAAGCAGCTATTGATGAAGCAGTGAAAAAGTTTGGTGGTATTGACATTCTTGTGAACAACGCATCA…	1645	pxa50k16
Px-1199.1	1	ATCTATGCAACTGCTGTTTCACATACAGCTGCCTCACTTTTTCTCTGTTTGCCAAATTTAACCTAATTGAATTTATGATTTTCTTTACAGAAGTGGATGTGGACAGATTAGCTAGATCAAGAGCTCTCGAGTATGTAGACCTCAGTGATAACCCAGTACCTCCAAGAGTGCAAGCAGAATTAAAGCAGCTTACTCGACCTTCAGTGTCAATATCGGAACGAGAAAAAGAAGATTGGGAAGAAGATCTCTTGATATAACTGATTATGGACAGTTTGTGCAGTGATTGTGAAGGACTGGAGATATATTGTACTTAATAACTGTGACTATGCATTGTCCAACACATGTATCAAAACATATTGTTATCCTCCCACACTCCTTGGAATGACAGAGAAAGCATTA…	745	pxa48o09
Px-1210.1	1	ACGTTCGTATCATCATCATCTCCTTGTGCTTCCTCTTCGTTAAATCCGATTTTGTTATTAAAAAGAACTGCAAAGATGTGGATACCTCGCAGTGCAGCATCCACAACGTGGCAGTGGACCCCTGCCCCCGCGGCCCCCGCCTCTGCGTCGTCAAGCCTGACAAAGCCTACTCCGTCAATGTTGACTTTACACCACATTTCCCCGCAAACAATATAAAACTGGCATTATACAGTGATGATAAGAAAACTAATACTTATGACACTATCATCAAAACACCTGAGGAGGTATGCGGACTGGTCAACTGTCCCTTAGAGGCAGAAGAGAGGAAGAACTTCGACGTACATTTCACTCTGGGCAAGATGTTACCGGGCAAATTCCCCATCAAGATGGTTCTCTGGA…	837	pxa39d05
Px-1232.1	1	TTCCTGCCCGTCATGCTCAGCTATATCGGGTCGCCGATCAACAAACAGAAGCTGGCGAAGCNNNTGCTGCGCGGCAAGGAGCTGGGCGTCGCGGAGACATCCCTCACGCGAGCATAACCCGTCGTCGGGGACGCTGGCGGGTGTCAGGACGCGGCCGCGCCTACGGCAGTCTAGACAACCAGCCGGAGCCCCACGCCTCCAGCTCGGAGCCCCTCACCAACGAGATGTAATGCCATCTATCGTAAGCGCGAACGACGCGATTCGCAATCACATTGTCTAAACAAAAAACGAGTAGCACATCTTGATACTTGCAAAGGAGTTTGTCAAATGTGAACACTCCATTTATCTTTGTAATTGTTAATGATAAATATATATAAATTCGATTATTAAAACTAGCAT…	763	pxa51a24
Px-1236.1	1	TCCTAATTCGTGTTAACGCGTCATATGATAAATTGATAGTATTGTTGCGCCAGATAGGTTAGGAATTTCTCGCATTTATATATAATTATATACTTCTATGCATGATTTATCAGTCTAATAGATAAATATGTTTTAGATGGAAAGCCATCGCGGCTCTCGAAGCGAGATCAAATGGTGCCTTATGTAATGCATGTTAATTGTTAGACGTTCAACACTATACTGCATTTCTAGATTAGTTATATACAATTCTCGTTTCTATTTATTATATACATAAATAATTGTAATAGCGTGTATTTTGTTTACGAGTTTTACNTACGTTGTTTGTGTACTAGAAATTTCATGTGATATTAATGTTCTCTAAGGCTATTTAATTTTCTATTCTGAGAAGCTGGCATTCCA…	953	pxa43h05
Px-1239.1	1	CCTTCAAATACGTCACCACATTCAACATGGACGAGTATGTCGGTCTGCCGCGTGACCATCCCGAGTCGTACCACTACTACATGTGGAACGAATTCTTCCGGCACGTAGACATCCCGCCGGAGCACGCGCACGTGCTGGACGGCAACGCGCCCGACCTGCCCGCCGAGTGCCAGCGCTTCGAGGACCTCATCCAGGAGGCCGGCGGCGTGCATCTCTTCATCGGAGGTATCGGTCCGGACGGACACATCGCGTTCAACGAGCCGGGCTCCTCGCTGGTGTCGCGCACGCGCGTCAAGACGCTCGCCTACGACACGCTGGAGGCCAACAAGCGCTTCTTCGGCAACGACATCAACAAAGTTCCGCGGCAGGCACTCACCGTCGGCGTCGGCACCGTGCTCG…	799	pxa51f02
Px-1240.1	1	GATTGTCAAAAACGTGTGTACGTCACGTCATTGTCATCAATTTTGCAACATTGAATTAAATTAATATAATAGAATTCATTTATATTTCTTACAAAATGTCTAAAGTAACTTTCAAGATTACCTTGACTTCGGACCCAAAGTTGCCTTTCAAAGTACTAAGCGTGCCAGAGGCGACACCATTCACTGCGGTGCTGAAGTTCGCGGCAGAGGAGTTCCGAGTGGAGCCAGCCACCAGTGCCATCATTACTGACGACGGTATTGGCATCAACCCTCAACAAACCGCTGGTAATGTATTCTTGAAGCACGGCTCCGAGCTGAGGTTAATACCCCGAGACAGGGTCGGCAGTGCATCTACCTAAGTTACCCTAAGTACATTCCATTGGAGTTAAGTGATACTAA…	481	pxa3h20
Px-1255.1	1	ATGATGTATTGATTAAAATTTAATGAAATATTGAGGTGTATGAATGAAGTAACTTGTGTTTATCATAACATCTTCGAGTTTATTTTTGTGTTAAACATTTCGTACGTTTACGGTAAAATATGGCATCTCGCGGTGGTGTAATGGTAACAGGAACGAACGGAGCTGATTTCGAACATCGGGAAAAAATAGCGATACAGTATCAATTAAGTGCACTGAATAAATCAAGACTTAAATACTGCGTGTTCTTCCAACATGTGCTGTTCATTGTAATGGTGGCCAAGCTCTCCGCTGATATACTTGACAAACTTGATATTTTCATACTGGAAATTGAAGAATTGCAAATACCACCGCCTCTTTGGTGGGAGTACATCTGGTGCCTGTCACTACTCCTGTCTTTCC…	1598	pxa2g21
Px-1257.1	1	GCAACACACGCTTATACAATGGCATTCAAGTTCGTGATCCTCGCTTGCCTGGTGGCGGCTGCCAGCGCTGGCTTGCTCCCAGCTGCTCCCGTCGCGTATTCCGCGGCTCCCGTCTACCACTCGGCCCCCGTCTACCACTCGGCCCCCGTCTACCACTCGGCCCCCATAGTCCACGCTGCACCCCTGGCCTACGCCGCGCCCGTCGCCAAGGTCGCTAAGGTCGCCGTCGAGGAGTACGATCCCCACCCACAGTACAACTTCGCTTACGACGTACAGGACAGTCTCACCGGTGACTCCAAGTCCCAGCATGAGACCCGCGACGGTGATGTCGTCCAGGGATCCTACTCTGTAGTCGACCCTGATGGCACCAAGCGTACTGTTGACTACACCGCCGACCCC…	754	pxa33l09
Px-1272.1	1	CGAAGACGTGCAGCAAGGACCACAAATCGACTCGGACATGTTTAACAAAGTAATGGGCTACATTGAAGTGGGCAAGAAATGCGGTGCCCGGTGCATCGCGGGAGGCAACCGGCAAGGGAACGTCGGGTTCTTCATCGAACCCACTGTTTTTGCTGACGTTAAGGACGACATGAAGATTGCCAGGGAAGAAATCTTCGGTCCAGTTCAGAGCATCCTGAAGTTCGAAACATTTGAAGAGGTGGTGGACCGTGCCAATGACTCCAACTACGGACTTGGAGCTGGTGTGATCACAAAAGACTTCACCACAGCCATGGCCTTCGCTAAACATGTTCGTGCTGGTAGTGTTTGGATAAACACATATGAACACGTGGCGCCGCAAACTCCCTTCGGTGGATTCAG…	557	pxa47a14
Px-1288.1	1	ACAGTATTATTTTCTAATAAAAAATATTTTTATTTTGCCGTTTGCTTATTAGATTCTGAAAACGATGTCGAGATCTTTGTCAAACGATTACCCTCAATGAGGTTGTTATAGCATCAGCAGTTANGACCCCCATGGGTTCTTTTAGAGGAAGTTTAGCGAGTTTGTCTGCAAGTGAACTGGGTGCTGTAGCTGTTAAAGCTGCCATTGAAAGAGCCGGTATTCCTAAGGAAGAAGTAAAAGAGGTATACATAGGAAATGTTTGTTCTGCTAATCTTGGACAAGCCCCTGCAAGGCAAGCTGTCATTTTTGCAGGCCTTCCTAAAAGCACTATATGTACAACAGTAAATAAAGTTTGTGCTTCTGGTATGAAGTCAATAATGCTAGCAGCGCAAGGCCTTC…	1556	pxa16b12
Px-1335.1	1	TTATAATAATTTATTTATACCTCCGTACAAATATCATCCAAAATGCTGGACAGCTTATTTGATGATGTAAAACGCATGAACAAGCGTCAGTTCCTTTACCAAGTACTTAGTTTTGGTATGATAGTATCTTCTGCCCTTATGATATGGAAGGGCTTAATGGTTGTTACTGGCAGTGAAAGTCCTATCGTAGTTGTGTTGTCTGGAAGCATGGAGCCAGCTTTTCACAGGGGCGATCTTTTGTTTTTAACAAATTACCCAGAAGAGCCCGTACGTGTCGGAGAAATAGTTGTTTTTAAGGTCGAAGGACGTGATATTCCAATAGTACACAGAGTTCTGAAGCTTCACGAAAAAGATAATGGTACTGTAAAGTTCCTTACTAAAGGAGATAATAATAGCGTA…	687	pxa19h14
Px-1350.1	1	TTCAGTGCAGTGGGCACTAAGTGTACACATTATGGAGCCCCACTTGTGACTGGAGCCCTAGGAGATGGAAGGGTGAGGTGTCCCTGGCATGGGGCATGCTTTAATTTGAAAACCGGTGATATAGAAGACTTCCCCGGTTTTGATTCCTTACCATGCTATCAAGTTACTGTGACAGAAAAAGGAGAAGTTAAAGTGCGCGCTAAAATATCGGATTTAAAATCCAACAAGAGATCAAAGGATATGGGATCAAGAGCGCCCTGCGACGACACTTCAGTAGTAATCATCGGCGGAGGTCCTTCGGGCGCTACTTGCGCTGAAACTCTACGGGGCGAGGGCTTCAAGGGACGCATCACTATTGTCGCCAAAGAGAACTACCTGCCTTACGACAGAATCAAAATA…	1554	pxa44i16
Px-1360.1	1	CTAAAATNTTATTAACATGCCGAAAAAGTTTGTCGGTGAAAATAGCAAGGCGGTAGCCGCACGGGAGCGTAAGGAACTTGCAAAGCAAGAAAAAGATCAAAAACTTAAGAAAATGATAGAAGAATCCGCTTGGCAAGATGACGATGATAAGTTGAAAAAGAAGATGCAAAAGAAGGAAGAAATGGAGAAAAAGCGGTTGGAGCAATTAAAGAAAAAAGCTGAAGCTAAAGCGCTGTTGGAACAAGAGATGGAATCAATCAAAGGCAATGTGAAAGCAGCCCCACAGCCAAAGATAACTAGAGCACAGATTGAACAAATAAGAGAAAGGTCTATGAAAGCGGAACCTGAAAAACCTGTGCCTTCAAGAGTTGTGGTTGAAGAGCCTCCACTTGTAGAAAA…	815	pxa20o18
Px-1369.1	1	TGAACGACTTTTGCTGCGCCAACGCGGGCTCTTTCTTCGTGGGCTGTACCGATGTGGGCTGCGTCCTTTTGAGCTGCGACCTCGTGAGCTACGTCTTTGGGGGCTGCGTCCACGGGGGCTGGGTCCTCGTGGGCTGGGTCCTCGTGGGCTGCGACGTCGAGGACTTCTTCCACGGGGTCCCATTGGAAGAGGACTATATCTAGAATTTTTGCGAAATCCTGGACTATGTCCATCTCTACCACTTGGTCTTGAATAGTTGTAATTGTAATGATAGTTTTTTCAGCCTGTCCAGGAAGTCACCTGTTATTTCTGTCACAACGAACGAAAACATGCTGTTCATCCTGATTATCGGAATTTCAATGGCGCTTTCTACATCGGGAAGTCCAGCGATCGAAAACC…	753	pxa41i23
Px-1371.1	1	TGGGGATTCTTTGCAAAAGATCAATATCTACAAAGCCAAGGAAGAGTTCCCGGGATTTGTTGATGATCTTGTCAAAAACATTATTGTACAAATGTCATCATGGGATATAAAAAGGATAAAGATGACAGTGGATAACCTTTACATTGAGAAACAGAAAGCTGAGAAGAGCGACAAGGCAAAGAAACCCGCCAAGGGCAAGGGTAAAGCTAAATTAAAAGTTGAAGGAGACAATGCCCATCTTAACCAATACGACGCTTACGGCAACTTCGATGATGACTACGACGATTTCATGTAACCTCACAACAAATATGGCGTAACCTGGTCTCTGAATTTATACCCATATTTTATTTGAAATAAAGTCCAATTTTGTTTGAAATTTTTTATCAAAATGCAACCGTA…	936	pxa14o20
Px-1374.1	1	ATTAACTACTTTAGTGTTGTTTTATTACAATTTAATTTAGTTTCCTCCTAAAATATGGCTTCCAAAGTAGCAAAATCTTTATTAAAAGTTTCCTCTCCGAGTTCAACTGTGAAATTCGATACAGCAAGAAGAGCACTGAGTGTCAGTGCAGCTTTACAACAGAAAAAGACACTACCTGACCGCACCGGCAAGAATGTGGTGCTGGTGGACGGAGTCAGGACTCCATTCCTGGTATCCTTCACGGATTACGCTAAGATGATGCCTCATGAGCTAGCCAGACATTCACTGCTTGGCTTACTGCAAAAGACCGGTGTATCCAAGGATGTTATAGACTACATTGTATATGGAACCGTCATCCAAGAGGTGAAGACATCTAACATCGGTCGGGAAGCAGCTCTA…	1551	pxa35j18
Px-1377.1	1	CNCCAATTNTCAGGTATATTGGTAAAGCCGTTCTTGAGTTATAAATAGTGTAACTATTTTTTATATATATACTTTCTTTTATATATATAGATATAGATTATACCTTTTTTGTCAAAGATAATGACAGAAATGATATGTTTTATACAGAGATTTTGATCTCAGGAGCCAACTGTAAAAGTTTGGTTGAATTTTGTCACAAATTTAGAATTCGTACGCATAAAAATTCAAATAAGTGTTTCAACTCACGAAGCGTCAATAGCCTAATAGTTAAGGGTACGGATTTCCGATCACAAGATCGGGGTTTCGAACCCCGCCATTCGACTATTGTCGTACACCATATCCTAGCAGAAGCATACAGCTTAATTAGAATGGTAAAAGAAATATTAGTAAATTTCCAAA…	725	pxa3j03
Px-1382.1	1	GTAGAATGCACCTATGGTATTATAATATGTGATTTAAATTATTTAGGTATTCATAACTAACATTATTTCTTTTTGACTAAAAGAATAAATATTAACTGAAAATATTGTTTGTTTTAAAATATTATAAGACCAGTGGAACCATTGTTTTATCAAGAAGTTAATACGTTTGTGAAACTCTAATTCCTAAAGGAAAAAGAATGGCCCGTGGTCAGCAAAAAATCCAGTCTCAAGCAAAGGCTGCAGAAAAGTTGTCTAAAATGAAAAAACAGCAAGGACACAGTGCCACCGATCAGAAAAAGGCAGCACAAAAAGCTCTTGTGCATATTTGTGTCATTTGCAAGGCGCAGATGCCGGATCCCAAAACCTATAAACAGCATTTTGAAAACAAACATCCCAAGA…	594	pxa38e14
Px-1389.1	1	GTTAAGACCCCTTATGGTACTTCAACAATGTCCTTCTAACTTTATTATTGGGTGATGTTTATTTTCTATTGAAACCATGTGGAAGTATGTGACTCGACGCATCCGAGATGCTTTAGAGAAGAGTGTAAACCATTTTGATAAACGTAGTTCTACAGGAGTCGTAAATTCAGCTGGTAGCACCCTTTCAGAGGAGCAGAACAAACGCATAGGAGCACCGTCTTGCTGGCAAAATCCACGCAAATGTTGGAAATCATTTTGTAACGATAACGATACTAAAAGCAAAAAATGGAACTTTGATGATCTAAATCGCACTTGGATAGGTGCCATAACATGGAGTAGTGCTTTGGTTGTTGGTTGGTACACTAGCCAACTTATCCATCTCAAACTCAAGTACAAATG…	1776	pxa48a01
Px-1392.1	1	TTTTGGCGCCACATTTTTGATTTACAAATAATTGTTTTTACAATAACTACAGGGATAATATTTAGAAGATCTATTGTAAATTATAATAAGTGTTTACAGTGCAATTTAGGAGTTATGAAGATGACGGTTAATCGAATAAGAGTTGTAGTGCTCGGGAGCGCCCGGTCCGGTAAATCGGCGGTGGTAGTGAGGTATTTGACAAAGCGGTACATCGGAGAATACAGTTCTACTGGCGATTTTCTCTACCAACATCGAGTAGCGTTTGATGGTGCTACTTCAGAAGTAGAAGTGTTGGACACGTGTGGATGTGCGAAACGAGGATGTTTGCCGGAGCATTTGCGTTGGGGCGATGCATTTGCGGTGGTGTACTCTGTTTGCGACCGGCGCTCTTTCCTGGCC…	1617	pxa37d09
Px-1410.1	1	GGGTCTCTAGCGCCCTCTTGTCANTGTCTAANAAGTGTCGGTAGGTCCTTTTCGTACTGTAGCTGTCATGTAGTTTTTTTTCTTTTATGCCATTTTTATGGCCATGTAGGTTTTATGTATTTTCTGACAGAACTAGCCGCGATAGCAGCGCCTTTTATCGGACCAGATATCGNTGTTTGACGATAAATGCAAATTCATTAGTACAATCTACTATATACNATTTCAAAATTATTTATGACTACNANAAACATATTTNTAACTTTTNTATTCTGTTCCAAANCAAGACCGNTAAAGAATTTTATTTTATNATTTCGCNAACNANAATTTCAATTAAAGCATNAANTTGGGANAAGANCCCTTCGGTTTTAATTTTNTCTNTAGTAAAAGTTTTTTAANATA…	1354	pxa41c22
Px-1413.1	1	TTTTATTTTAAATATTTTTTTTACTTTGTAATTTTCTTTATAGGTAAGTAGGTATTTAAATTTTATTTTTAGTACAAATTTTAATTATTTGTGTTATGTTTAATACATTTCAATGGATTCTTATTTTTACTTACAAATCATATTTATATGTAAGTTTTAATATTTTTAATTCAAAGGAAATGGGATCATTGTGTCGGATAAAATAACGCTTTTTTCGTACTGTCTGACAAAAAGAGTAACATTATAAAATCTCAATGTAAACTCTTTTCGTCTAATTGTACGATTGGTCATAAAAAGTAATTTTGACATGGGCGTTTCGACACCAAATTGTTTTATAGCTTTAAGGAAATGTATTAAGTTGGAAAAATGGTCGTTGTTTGTAATTAAATGATATTAGAG…	1097	pxa29i05
Px-1425.1	1	GTTTCTTAAGATTAATGATGCACCTGGCAACACAGTGTCCATAGACAAATATGAATTAAAATTTAATTCAATCCTTCGTATAAGAAAATTCAATGCATGAAATGTAAAATTGGTCTAAAATGTTGTGTTGCCAGGTTTTTTTGTAAATAACCTTGTTACCATCATTGAAATACATTATTTTTTATTAAATAAATGTAATATTATGTTATTCTTATATACAATTTATGCGGTAGGGTTCAATAACATTTATGTAAAGCATCTAAATTATATTCAATTGTATTTTAATATTAAGTAAACTTAGAAAGGTAAGAGGAGTACTAGGTTTTATTCAAAAAGCAATTTAAATAAAACTTAGTAAGATTTGTTTTGTACATAATATTATCGTAGTGTGTCAGTGTG…	518	pxa51f08
Px-1428.1	1	ATATGGTAAGAATACCATTTAGCCATAAATTTATTTTCATAGGTTTTTAATCATTTTATTTAGTTGTTATTTAAAAAAAATTGTTTAAAAATTCAATCTAATTGTGTTATTTTGGTGAAGAAAATTGTGTTGGGTACAAACAGCTTGGGAAATAATTCGGGATTTAATTATGGCCTAAGGAAATTTGTGTTTTTTTAAAGATTTTTACTGACTTATAATAAAAAAAAAATGTTTCAAATAAGTCATTAGAAATAACCCCACCGGTACAAATAAAAACTTCCATACAAGGAAATGTACCTTACAATGTATATCAGCACTTTCTATATAATCCGTTGTAATAAGGTGAAGGGCGCAGTGTAAACAGAACATATAATCGATTTATCGGTAAAATCGACGGTT…	1507	pxa33e03
Px-1430.1	1	TTCCGAATTAATTTCATTTACCGTAACATAAACATAGATTCTCTTACAAAAGGTTCGCAACACCAAAGAGTTTGTAGTTGCTGTACCCTTAAATAGAAAATGTGGATAGAAAATATTATAAGGGGATCTTAAACTATGTGAGAATCTATGTTAAAATCACTGACCTCTAACTACTGGACGGGCGATATTTCAAAATATCTTTTTAGATTTTTAAAAAAATCTCTTACCGTTGGCTTTTGAGACTAAAATCTCTATCTCTGTATTTCTTCTTTGACAGAACAGAGGTAACAATATATTTTAAACGGTGATTTTGGATTCAGAAAACCGCGGTAAATGTTCCTGACAATCTATCCTAAATTGTAAGTTGGAGTTTATAACACTGTATTAACCACAACTGTC…	765	pxa13p08
Px-1439.1	1	CAAGGTTTCTAGTGGATTTATATTTTTCTTTTGTTGTATTTTTAATGTTGCGTGTGTCTTACACATAGTATATTTCATTTTTGTGATATTTTTAACTATAAAGTACTGTTATTATAAACCCATGTGGAATAATGATGACCTAATTAAATAATCAAGAATTTATTTGTAAATCACAAAAAAAATGTAAAACTGTAAATATATAAACAAAAAAATGAACAGCAACACAATATTGGTAATGTAATGTAATGAATGACGTCTGTCATCGCGTACACTGTAAGTTGTTTGCGTTCTCGTACCGTAATGTAACGTAACGTAACGTAACGTAAGTAATGTATCGTCGTATTGTTGTTGTAGTAGGTGCAGTCTACTGAAGGTGAACCGGTCCAGTGAACAAACTAT…	738	pxa41c16
Px-1454.1	1	TTATTACGCCGTGAGCAGCGGATTCATGCCAAGATGGCCGTCATCGCCCGGTTGACGAAAACTGCAGACATCTCCCAAGTCGTGTAATATTTGAGGAGTTTTGATTTATTTTGCTTCAATCATCACCGCCGCCGCCGTTGTCCCACACAATGTTCAGCATCCAAGCAGGGCGTATGATTGCAGCTACTCTGTAGTAATACATATTGGCTTATAATCAAGTCGATAATAAGGCGCGTTAATAGTCGTCAGGACCAGGCGGCGCTAAATCAATTTTTTTGAAAACTAAGATGATCTATTTAGGTCGAGTCGGAGCTTACCGGTCGGTTTATTGGAAGGAGGATTTTTAGTTAGGAGTCTGGGTAGGAATTTTCCGTATCCAGTAGAGATTGGAGGCCATAG…	572	pxa49o16
Px-1457.1	1	TGAAATCGATTATTTTATTTATCTTAAATTTTTGGTGCTTTCAGTAGTAACAAACAGGCTTATAATCGTTCGGTATCTGCATTTTTTTATTTTAGGGATTTATCGGTTTTGAATAAAGTGAAGATTTATTATGAGTAAAATTGACAATGGAAATTATAATTTGAGCACATACCTACGGTATGGTTGAATGGCAAATAGTTATGGAGGAAAACAGATTTTCTTACAAAAAAAAATAATATGTCAGTTCGAAATTTGACATGCCAAATTCAAATTTTAAATTTCGAATGTCTTATGACGTTTCAAATCAGAAAGGCAAAGGCGTTACGAATATTCTGCCGATGCATTGTGATGTTTTTTTTTAATTTGCATTTCATTCATAATACGTGTTTTTATGTAAAT…	504	pxa45m17
Px-1459.1	1	CACGTGATAGAATCAGATAAAGATCTAGAAGGTCCTACAGGAGTAGAAGGTCCTGTTCCTGCTGTAGTTCTCCCGCCAAAAGATTTTATCTTCAATTCTACAGGACCTGGGACATCAGAAACTTTCTGGCGAGCGATACAATCACCTGCAGACATAAACAAAAACGTTAGGGATAAAAGAAAACTAAACCACGCCTAGTAAATATTTAGTAGTATGCAATATTAATGTAAATTAACAGATAAAATGTTATTTAAAAAACATTGAGAAGGTTTCATATCGATATAATTTTGTATTTTTTTTCTAATCGTTGGTTTCTGAGACCAAAATCCCTGTATAAAACATATCGCGTTCCATAATTGTCTTTGACAGAACAGAGATTACGTTTCATAAAGGGTTTTT…	913	pxa32p24
Px-1472.1	1	GACGGNCCCTCNAGNTNNGCATCNGGCCGGGGTCNTGGGGNCNTCANCCCAGTGAGGCCNTGNNGAATGNNNTTGACNGNNCCTCAGANTGAGCATCGGGCNGGGGTCATTGGGGGGCCTCANCCGAGCCGAGGCCCTGCTGACGNTGTTGACGGNGCCTNAGAGNTGAGCATNCGGCNGGCGTCAATGCNGNGCCTCAGCCCGAGCTGAGGCCGTGCTGACTGCTGTTNGACGGTGCTTCAGAGNTGAGCATCGCGCGGGCGTCACTGCGGCGCCTCAGCCCGAGNNGAGGCCGTGNTGACTGTTGTTNGACGGTGCCTCAGAGCTGAGCATCGCGCCGGCGTCACTGCGGCGCCTCAGCCCGAGCTGAGGCCGTGCTGACTGCTGTTTGACGGTGCC…	1127	pxa8j01
Px-1479.1	1	AAATTTAATTGTGATTTAATTTTTATTTAAGTGTGATTTCAACGTTAATTTTATAAGTTTGATATTTTTTAAGTATAATTATTGCCAGATTAAATTACAACTGTCATTTAGAGGCTGTCATTCCGTCGTGGATGTCATTTTGACAGTTGGTTTAGGTTATTTTTGTCAGTTTTTTTTTAGTTAGTCGCAAGAATGGCGGCAATTTTTGAGATTTGTATTTCGCATACCAGTTATTTAGTTTTGTAAAAATACATTTCTTATGTGATATTTTATTGTATTGTATTGTGAATGTTTGTTTTATACTTTCTTTTAATTTTAAGGCTAAGTGATTATAAAGGCGTCTAGTTACTACTGGGAATCATTTTGCAATTGATATTTTTATTTATGTTTAGGTTTTGT…	963	pxa49n09
Px-1507.1	1	GTTAGCGTCGTTGCGAACGGCTTACTGTAAGGACTAACACCAAATCTACTATCTTCAAGGAAATTTCTGATAGTCGACTAACTTTTTACCTATTTTTAATTGCTTAAAATTTTGTACAACAAAAACTATCGTGTATAAACAAAACCCAATAATGTCTAAAATATTTATTTTAAAACATTTAGATGTTGCTGATATGTTTCTACATTAATTTAAAAAAAAAATGATATTTTTAATTTATATTATCGTTATAAAACTAAATTATTTTATTTTCCTAAGGTCAAAGTATTTTACGAAATATGAATAATACGTTTTGTTTACTATAACACTAAAAATAATTTAATCTTTTAGAATTCGTTAATTATTCAATTTTGATTTTTAATTATAAATTTGTGTTTCAAG…	740	pxa53c21
Px-1516.1	1	TTCATAAAAATTTAATAGAAATGACTCCNATAATCAAAAAGCGTATATTTTCCAATACTGACTATAACATTAAGTTAAATAATTAAATAGCCTTACATAAAGTAAAAAAACATTCCAAAAAAATATTCTTTAATATTTATTTACAAATAAATCTTCAAAAATACTCATTTTATATATTATAATTAAAATTTTGCCTTTATTACAAGTCCATTAAAACATATTGTTTTAAAAAAAACCTATATATCAAATATATCTTGCCACCTTTGCATATTTATATTACTATTATTTTGCTGTGGTATTTATTTACAGAACGCATATTAAAAATAATTGTTAAAAGTTTATGATAAAAATTCATTTATGTTATTAAAATTTCTCATACTATATAAATCGTTTATGTAT…	881	pxa50i24
Px-1523.1	1	TATTGAATGACGGCGTTTTTTGTTCGTCCACATANAGCATAATAACTTGCTTGAGGTACATGCAAATTGNTATTTATTTGAGTATTANATAGCATGTAATATTATTTGTAATAATAGCTTAAGATATTTTCATAACATTAATCAATTTTCAACCTGAAGTGTGACATTTATATTGTAAAAAGNAAATAATGATNAGCCACAATGCNACAATGATAGATTTTTAAACTAGTGTATTGATTTACAATATATNAGTTATTGAGTTCAGTTCAGCTCCCGCACCCCATCTTTGCAAAATCAAAGCCTCAACGAGCGTAAGCTCGCGGGGCAAACTTGCCGAATTAGTGCAAATATTATGTATAATGCAAAGTTTGAAAAACAAATTATTTTAGAGACTGTTGT…	1191	pxa27g05
Px-1541.1	1	TTTTGTAAATATGGCNTTATATTTTACNAGCTGNCAGCTGTCATTATGACATTTAGGTTTGCGGTCTAAAGAANCAGATAANAAAGTTATGTTTAAAAATATTGTTACCGAAATTTGTGGATNATAGCCATTTTTAATATAATTCTGTTTAAATCTCTAGCTGTCAAACGAATTTATCTTTGAATATGTAATTATGTTAAATTGTCGTGTAATGTTGTTCGATTTAAAAATTATAAAAAAANATATGTATTTTTTCATAATTACCGAATACAAAAATAAAAATACAAAAGTAAGATTAATGATGNTTCGATTCTAATAGAAAATTGATGTATTNGTCTAGATTTAAGGCAGTAAAATGTNTTCTATACTATAGATCAAGACCAAGCAGTAATACGCAGC…	739	pxa38c09
Px-1550.1	1	TCTTGGAATTAAAGTAAGTTAATTTTTAAATACACACCGTATTACACAGAAGATAAAATGGCTCCCAGGGATAACCAAACTCACAGAGAGCCAACTAAAGGAGTAAAGATTGCAAAAAAGAAGGAAGTCAAGACCAATAAAATTGAGGTGGCTGAGACAAAACCTAAGACAGTACCAGCAGCGAAACCAGTCACTCCAAAATCTTGTAAAAAAGAGAACAAACAGGCAAATGTGACAGGAAGTGTGACCAAGAGCGCTAAAAAGCCAATGCGCAATAGACGTCCAAAGCCAGCACATTCTGGTGTTCCTGTACCGGAGAAAATGAGGAAATGCTTAGCTCAATTACTAAATTCTGACTGAAGAAACACATATATATATATATGATTGTGTAACAGTTGA…	1517	pxa42n15
Px-1553.1	1	CAAATCCAAAATTGTTCGATATTTTATCAAGCAAATTATTAAAATTTAATATTAAAAGAAAATTATTTTTTCTTTATAATTTAGTGTGAATTAGAGCACCATAAGTAATAATTAATTATTGTAACTTTATATCGGGTCCACACGTAATGTTTTTTAAACCACTATAACAGTCTTTTAATATTTTGTCTTCAAGTTATGTTAAAATAAAAACTGGTTGTTTATTGTTCTAAAATCACTAACAGTTTAAATGTAGTTAACTAAGCGCTTATTCACACGAGCAGTTTGATAACGCGCGATAAAAAAGCGCCCGTGCGAATGAGAGCTTAAGGTATATTTAAGGGTCGTGTCCACTGGCTAGTTGTTTGTAAGTGTTAGTTATGTGCAATTGCAATTCTAATA…	437	pxa28b19
Px-1566.1	1	TTGCATATGTACATTTACCCGACGTTCTTATGGAAAACATCGTGATGCAACCTGCACATATCTGAGATATGTGTGAAGTCAACCCGCACTTGGCCAGCGTGGTTGACTATGGCCTAATCACCCTTAACTTAGAGTACGCTCCGAGCCCCTCAATGGGGACGTATAGTGAGCTGATGATGAATAAATTAAACACATTTTGATTACGCAATCATCATTTATATTCATATTTAAGTATATTAATTAAATAATAATAAATTCAATTTAATATAATTTAAATGGTTTTTGGTTTATACCGTTTGTACAAATAATTACTGTGGTGTGCTCAATTTCATCAATTATGATGTGATAGTAGTTTTAAGTAAATAAATAATATTATACCAAAAAAAAAA	389	pxa37h10
Px-1570.1	1	GTCATATAAAGACTGATTAAGCTACTTGCGTTGCGACTTTTCGTGTGTCGAAATTATAGTAGATTTGCGCCCGCTGTGGCATGTCTCTTGTGACAATGAGCCAGTGATTCGATATAAATACTACAAAACCGAATATTGCTGCANATAATCGCCCACAAAGTCCACACTTTATTAGGAAATTTTGGCCTGACTTCTTCCTCTCAACTTGCGCTAGTTAATACAAAATTCTCGTATCGGAAATAAGTTTATTTTTCTTGTTTTTTTTTNGNACGGNTNGNAAAAANANACTTNAAGNANCATAATTNCCCAATANATAAATNGCCANGNCTTAANGCGATAGCAAAANGCTAGGTTNGCCNAAAGANCANAAAATTTATGAAATTTCNGNCAAAATTGAGT…	1469	pxa53g05
