# Supplementary material for: Comprehensive microarray-based analysis for stage-specific larval camouflage pattern-associated genes in the swallowtail butterfly, Papilio xuthus
Source: BMC Biol. 2012 May 31;10:46. doi: 10.1186/1741-7007-10-46 (PMC3386895; doi:10.1186/1741-7007-10-46)
Supplement: Additional file 4 — List of identified putative isoforms or premature transcripts of P. polytes. [file 1741-7007-10-46-S4.XLS]

## Sheet: PpC
cluster No.	Total ESTs	sequence	length	member
Pp-0002.1	1	ATTACATCCGCTTCAATGTCTATCAATAGTCCGAATTTCACTGCGTTCCTAAGCAAAAAGAAAGTGAAGATTGTCGATAAATTTTAGAAAACCAGAACCTAGCGTTATCACTTGACCTCGCGACGCACATTTCACTCGCCAATTAACCTGAGAGCTGATAAAAAGAGGTTTATCAACATGACATACTTATGAATTATTTTAATAGTAATTGAGGTAAACATAGACTTTCTGAATTGTTTAAAACGAGATTCTATTCTAAATAAACACGCGATGTAACGGTTTCGATGAATATCGTATTTACCATAGACTTTAAAGCACAATGTTTCACAGATGTAAAAAAGTAGAAAGCGTTTTAATTAATTGCCGGGTCTATATTTCACACGACCATTATTGTTCACC…	820	PpEM-P06-O07
Pp-0002.2	1	TTGAACCCCAGTGACATCGCTAGCAACATGAGAACCTTCGTAGCGTGCATAGCCCTGGCGTTGGTGGCGTGCGCAGGCGCCGAGCCTCCATCCGGGTACAGCTACAACCGGCCGTCAGGCGGCCATGGTGGTAGCTTCAGCGGTGGCCTGAGCGGTGGCGGCCCCCTGCAGCCAGTGCCCGCTGGCTACCAGACCTCCGAAGGCCAACACGTCGACGCCCAGCTTCTGGAGCAGGTGCGCCAGATCCTCCTTAAGGAGGAAGCATCTTCCGGTTCTGGCGGCGGTCACAGCGCGCCCTCCTCCTCTTACGGCGCTCCATCCTCCTCCTACGGCGTACCCTCCTCCTCATACGGCGTACCCGGCTACAGCAGCCGCGTCGTAGACATCAACCTCGAGGGT…	733	PpEM-P14-M01
Pp-0003.1	3	CAGCTGCCTTCACATCACTCGCAAACAAAACAAGTAACTCACCAAAATGAAACTGGTACGTTGCCGTGATTCGCGATGGATTGCGCACTACCCGATGCGGAATCAATTTCAACAGTGAACACATCAAATATTTAACCTAATAATAATTTAATCTACTAGGGAAAATTTCTATTATCTGACTTTTCACAATTCTTTACTTTCTTTTTAAAAGTTAATGTTGTGTGCAGTTCATTGTCGCCGCTCTGTTCGTCGCCGCCGCCATGGCCGCACCCACCACCATCGATGGCGATGCCCAAATCATCGTCCAAAATAACGACAACATCGGCGTCGGTCCTTACGGCTATGAGTGAGTTGCCTTTTCAAACATATTTCAATGTACAACTAAAATGTTGATTTACT…	783	PpEM-P05-F06,PpEM-P06-O17,PpEM-P09-I20
Pp-0004.1	2	CTGTCCTCCAACAACTCCGCAGTCGCCTTCAGTTGCAGCTCCTTCAAGGCCAGCGCCAAACATCAATGTCATTNAGTTCTTTCTCTTCTCTCTCTTAATACTTAAGGCACTTTCGATACCAACATTTTATGCGTCCGACGTTGAAGGGAAAATGTCCCAATGTGATGCAACTTGTACATATCTAAAAACGCGTTGTTCAAACTTAGGGTAGGCTTTCGTTGGGCATGAACAGCAGATGAAGAATATTGGTGTTTTGTAGTACTTTCATAGTTGATGTACTGCAGGTTCGAACTAAAGAGATTTAAGATATTTCACGTGCCAACAGTAAAGGAAAAGAATAAGTTGCCATCGTCAATATTCCTTTGTGTTGTTCAAGAAAAGACTAGTAATTATTTTTTT…	873	PpEM-P13-C14,PpEM-P13-I07
Pp-0005.1	1	GAAGGACAGNACAGATACACGGCACCTGACGGTAGCGTCATCGTTGTGACCTACATCGCCAACGAGAACGGATACCAACCACAGGTATGTCACGAGTACTTCATTGGTACTTATATTATAGTCATTTCCTACATTAACCTTCGATATAGGAGCTAGCTTTGTAAAATAACAAATCTGGCTTCTTCTTTCTACCACGTCACCACATTAGGGGTAACGATGGTCGTGGCCATGCACTGGTTTATCCATCACAAGCTTTCGACCGCGACTCTGTTCTCGTGCAATAAAAAAAAACAAAATCGAATAGCCTATGTGATTATCCAGTCTATGATCTACATCTATGCCAAATTTCATCAAAATCTGTTGAGCAGATTTGGNTACAAGCTATCAAACATCCATCTA…	700	PpEM-P11-M05
Pp-0005.2	1	ACAGGTTTGTTACGAGTAGTTCATTGGTACTTATATTATAGTCATTTCCTACATTAACCTTCGACATAGGAGCTAACTTTGTATACTAACAAAGCTGGTTCCTTCTTACGACCACGTCACCACATTAGGGGTGACGGTGGTCGTGGCCATGCACTGGTTTGCCCATTATAAGCTTTCAATAATAAAAAAATAAAAAAAAACAAAATCGAATAGCCTATGTGATCATCCAGTCTATGATCTACATCTGTACTAAATTTCATCAAAATCTGTTAATTTATTTATTGATGATTTATTGTTTCTCTTTTGTTTCAGGGTGCTCACCTCCCCGTCGCCCCCGAACCTGAACCCATCCCCGAATACATTCTCCGCTCCATTGAGTACAACCGCCTTCATGCCCCA…	553	PpEM-P01-E04
Pp-0005.3	1	TTCATGGAAACTGTTTNGTTGACCTTAAGAGGTTCCTATTAGCGTTTTGACGCAGGACACTGTTNTGCTGTTATTTTGAGCAATTTATGTANTATTTCGACTGGAGTAACCGCGTCTGCTTTTAAAGTTGCGTGGTTTCTTNTAGTGTGACAGAAATGTACCTATTAAAAATGTATAAATATTAATAATTTACATTTATGTGTTCCAGAGGACCTTCATCGCTCTCTTCGCCCTTGTGGCAGTTGTGGTTGCCGACGTTCCCTTCGTGCGGTCTCCTGAGGCTGACGCTCCCATCATCAGCCAAGACGCTGATGTNTTCCCTGACCAATACCAATACAAATATGAGACCGGTAACGGTATTTCCGCTTCTGAGACTGGAGTATTGAAGAACGCTGGTCG…	639	PpEM-P12-L11
Pp-0006.1	1	CAGTAAGCCCACTCCAATCAAAATGGTAAGATGTTAAAAATATACAAAAAAAAATTAATCACCTCTACATTAAATACACAGATATTTGTCTAGCTTTGTTTTTAATAATCGAATTGTTTCTGTTTAGAAATTCCTAGTCCTTTTCGCCGTCGTGGCTTTGGCCAGCGCTGATGTTGCTCACATCGTGAGAACCGACGAGTACCAGGCACCGATCATCAAGTCATCTTACGACGCGGACCCAGTAGGCAACTTCCAATACGAATACGAAACCGGAAATGGCATCGCCGCTCAAGCTCAGGGTGTCGTGAAGAACCCCAACTCCGTAAGTCATTTAAACTTAAATGAAGAGTTTAAAATGAGGTTTTTACAAATATAATGCTCGTAACTGTATGCGACTGA…	1260	PpEM-P01-N02
Pp-0006.2	1	CAGACTCAGTAAGCCCACTCCAATCAAAATGGTAAGATATTAAAAATATACAAAAAAAATAATCACCTCTACATTAAATACACAGATATTTGTCTAGCTTTGTTTTTAATAATCAAATTGTTTCTGTTTAGAAATTCCTAGTCCTTTTCGCCGTCGTGGCTTTGGCCAGCGCTGATGTTGCTCACATCGTGAGAACCGACGAGTACCAGGCACCGATCATCAAGTCATCTTACGACGCGGACCCAGTAGGCAACTTCCAATACGAATACGAAACCGGAAATGGCATCGCCGCTCAAGCTCAGGGTGTCGTGAAGAACCCCAACTCCGTAAGTCATTTAAACTTAATGAAGAGTTTAAAATGTGGGTTTTACAAATATAATACTCTTAACGGTATGCGAC…	785	PpEM-P01-A13
Pp-0006.3	1	CTCAGTAAGCCCACTCCAATCAAAATGAAATTCCTAGTCCTTTTCGCCGTCGTGGCTTTGGCCAGCGCTGATGTTGCTCACATCGTGAGAACCGACGAGTACCAGGCACCGATCATCAAGTCATCTTACGACGCGGACCCAGTAGGCAACTTCCAATACGAATACGAAACCGGAAATGGCATCGCCGCTCAAGCTCAGGGTGTCGTGAAGAACCCCAACTCCGAAGCCGCTACTCTTGAAGTTAAGGGATCAGTCCGTTACACCTCCCCTGACGGTACCCCAGTTGAGACCACCTACGTCGCTGACGAGAACGGTTACCAAGCTCAGGTAAATACTTAATATTTAACAAAATGTAATAAAATCTATACATCATCAATTTCAAAATATCGGATTACCATA…	859	PpEM-P02-P15
Pp-0006.4	1	ATTCCTAGTCCTTTTCGCCGTCGTGGCTTTGGCCAGCGCTGATGTTGCTCACATCGTGAGAACCGACGAGTACCAGGCACCGATCATCAAGTCATCTTACGACGCGGACCCAGTAGGCAACTTCCAATACGAATACGAAACCGGAAATGGCATCGCCGCTCAAGCTCAGGGTGTCGTGAAGAACCCCAACTCCGTAAGTCATTTAAACTTAATGAAGAGTTTAAAATGTGGGTTTTACAAATATAATACTCTTAACGGTATGCGACAAAGAAACGGTATGCAAAAACGACTATTAGTTAATTTAAAAAAAATCAAGCACTTTCATAAATCAACAAACAATTGAATTGATAAAGTAAACCAAATGATATAAAAAACTGAATGATATATTAATACATTTTT…	778	PpEM-P06-K05
Pp-0007.1	15	ATCACTCGATGTCAGAAAAATTAGAAAAGTGAAAATTAAATTAATAATTTTTAACGAAAATGAAATTCGCTCTCGTTCTTGTGATCGCTTTGGGCGCCTTCGCAGCTGCCGAAGAGGATAATACAATGGAGATAGCTTTAAGCTTCGTCAAGGATTGCAAAGGAGATTACTTCTTGTGTGTTAAGGAAAAAATGCTGAAAATAGTCGACAATCTAAGAGCATCTCGTAGGATAACGATCGCCGAAGGTGTCGTCTTGAAGGGTGAACCAGATGTGAGATCCCCTAAGAAACTGGACTCCTTACCTGTGGACCCAACAGCCAGAGATGTTGAAGTTAACTACAGGCTTATGGATGGTGTTGTCAGCTTGTTCGAAACTCACGCTCTTGAGGTTAAAATGA…	948	PpEM-P02-P17,PpEM-P04-H24,PpEM-P05-P06,PpEM-P06-A08,PpEM-P06-E14,PpEM-P07-N01,PpEM-P09-F09,PpEM-P10-K09,PpEM-P11-H21,PpEM-P12-A06,PpEM-P13-G17,PpEM-P13-H06,PpEM-P13-P16,PpEM-P14-A22,PpEM-P14-G22
Pp-0008.1	2	AAGATCTCCTAAAGTGAGGCCGTTAGCGCTCCGAAACAAGCCGAATTTATTAAAAAAAATATGTTCCGCTACATAACTATCGCAGTGTTGATCGCTGCGGCGACTTCGGAAGTCATATTCGAGGGGCCATGTCCCGATGTCAAGCCAATTGAGAATTTTGAATTCGAAGCCTATGGAGGAACATGGTACGAAATGGCGAAGTACCCGAACGCTGGTGAGGAGGGCGCGAGGGGCAAATGCACGATGGCTGAATACACAATTAATGGCGAAAAGGGCAAAGTGAGGAATTCCCACGTCATTGACGCGGTTCGACACTACATCTCGGGTGATCTGACACTTGTCGCACCTGCCAAGGTTATGCTGACATACACGTTTGGAGGTAAGTATCATCTATCACTC…	1000	PpEM-P07-I13,PpEM-P07-M24
Pp-0008.2	1	AGGCCGTTAGCGCTCCGAAACAAGCCGAATTTATTTAAAAAAAATATGTTCCGCTACATAACTATCGCAGTGTTGATCGCTGCGGCGACTTCGGAAGTCATATTCGAGGGGCCATGTCCCGATGTCAAGCCAATTGAGAATTTTGAATTCGAAGCCGTAAGTATTCTATTTAAGGATATTTTTCTATTTAATTTAATTATGCTGTTATTTTTTTTAATTACACTCAAATTTCCATCAATTTTAAACTTTATGATAACTACAAAGAAACGTTTGTACAAAAAGAAAATTATTTCCACAATACTTATATAAAATTTTTGAGAGAAAACAAAAGACAGTTGGATTTTTAAATTTGAAAAACAAAAAACAATCAAAAACCTCTTATGTTACCCAAATGATAGC…	1681	PpEM-P05-N01
Pp-0008.3	1	CGAAGTTGTATATAAAATACATTAAAACAGCCTTAAAAACAAATTTAATACAAGATAAATTTAAAAATAGATTTTCCGTTTTGTTCGACGATGTTTTAAATTGTCTTACTGCATTATCGTGATTTGTTTTTGTTTATTAGCGAAAGTGTCTAAAAAGGAGAAGAAAATGTAGTTAAATCGATTTATTACCTTTTTGAACAAGAATTAAAACTATTTTTTTCAGTGACGGCATTACTATTATTATTACTGAGCTGTCCCTCCGTAGGGATGAGGGCAGGTTGATGATGAGTATTGGACAGAGATATAAAGACCCTGGGTTAAGAGCATTACAGCATTACAGTGCAACATGTTTTATTTTTACTGAGGCAATGTAAAAAATAAACACAAATAAAATTCCTT…	1342	PpEM-P02-K04
Pp-0009.1	1	GGATCTTACACGCTGACTGTAATCCGTGACTCACCAAAAATGGGCAAGGAAAAGCTACACATTAACATTGTCGTCATCGGACACGTCGACTCCGGCAAGTCCACCACCACTGGCCACTTGATCTACAAATGTGGTGGTATCGACAAACGTACCATCGAGAAGTTCGAGAAGGAGGCCCAGGAAATGGGCAAAGGTTCCTTCAAGTATGCCTGGGTATTGGACAAACTGAAGGCCGAGCGTGAGCGTGGTATCACCATCGACATCGCTCTGTGGAAGTTCGAGACTAGCAAATACTATGTCACCATCATCGACGCTCCCGGACACAGAGATTTCATCAAGAACATGATCACAGGAACATCTCAGGCTGACTGCGCCGTGCTCATCGTCGCCGCTGGTACC…	1433	PpEM-P05-A06
Pp-0009.2	1	ATTAATATTTTGTTCCTACAATAATGGCAGACTTTCATTGTGAAGTGTCAAGACGGGGCGAGGCGGCCATGCCACCGCCGAGCCGCCATATTGCCGGCCGCGTATCTAACATGAGGCTATGACCTTGTGAATGTGCATCGCGAGTCCTTTTTGCAATTGTACCGATTTTGTCTCAACTAAGTTTTATTTTTCCATTGTTCTAGACTAACCAAAAATGGGCAAGGAAAAGATACACATTAACATTGTCGTCATCGGACACGTCGACTCCGGCAAGTCCACCACCACTGGCCACTTGATCTACAAATGTGGTGGTATCGACAAACGTACCATCGAGAAGTTCGAGAAGGAGGCCCAGGAAATGGGCAAAGGTTCCTTCAAGTATGCCTGGGTATTGGACAA…	928	PpEM-P14-D10
Pp-0010.1	1	GCAANACAACATGAAAGCGTTCTTGGTTTTGGCAGCCGTTGCGGCGCTCGGCTCGGCTAGGCCCGAGGCAGGGTACAGCTACAACGCACCCGGCGGTCACGGTGGCATCTCTAGCGGCATCTCCGGCGGCAGCATCGGCGGTGGACACGGCGGCTCCGGCGGACACGGCTCCGGCGCGGGCGTCAGCACCTCGTACGGCCCTCCCGGACATTCCGGACCGTACTAAACGACGCACGTCGCGTGCTCACTTGTGATACCTGCTTCGCTGGCGACAAATTAGTCTTAAGTAGATAAAAAATTACGGTGCCTAAATGTATTTATGTAAATAGTAATTTTAATATGTAATTTTAGTTGTATTATAAAATTCTTTTTGCATAAAAATTTAATGAAAAAAAAAAAA	400	PpEM-P06-C05
Pp-0010.2	1	AAGCGTTCTTGCGTAGGTCTCCGTGCAGTGAAAGTGATCCGTGACCCGTGTGTGAACCCCACTTCCTTATACGTGACGCAGCGCCTTCAGCGACCGCCCGCCGATTTGTTATGACCTACGATGGCAATCATCGGTCACAAATCGATTCTGGATTACTACGTTTACCTCTTTTTACGTTTTCATCGTAGTTAATCAGTTTTGTGTTTTTGTTCTTTGATAATTTTAAAATTCGAATTTAGACATTCCTTTTTCAAATTCAAGATCATGGAAGACAACAACAAATTGGATTGCGAACTAACAATAGCACAACTGACAGATGTATTCTCCCATAGGTTTTGGCAGCCGTTGCGGCGCTCGGCTCGGCTAGGCCCGAGGCAGGGTACAGCTACAACGCACCCG…	686	PpEM-P04-K09
Pp-0010.3	1	GTTCTTGGTAGGTATCCGTGCAGTGAAAGTGATCCGTGACCCGTGTGTGAACCCCACTTCCTTATACGTGACGCAGCGCCTTCAGCGACCGCCCGCCGATTTGTTATGACCCACGATGGCAATCATCGGTCACAAATCGATTCTGGATTACTACGTTTACCTCTTTTTACGTTTTCATCGTAGTTAATCAGTTTTGTGTTTTTGTTCTTTGATAATTTTAAAATTCGAATTTAGACATTCCTTTTTCAAATTCAAGATCATGGAAGACAACAACAAATTGGATTGCGAACTAACAATAGCACAACTGACAGATGTATTCTCCCATAGGTTTTGGCAGCCGTTGCGGCGCTCGGCTCGGCTAGGCCCGAGGCAGGGTACAGCTACAACGCACCCGGCGGA…	1355	PpEM-P10-F08
Pp-0011.1	2	GTACCACACACACAACACTCATCTCAAAATGAAATCCGTAAGTTAATAACCACTCGATTTCCTTTGCGACCCGACCAAAGATATCGTCGTTATAGTTTAATTACATGTTTAATTAATACCAGCTTTCATGTACTTTCTTTCACAATATTATTATTTTCTTCTTAATATGTGTGTTCTGTGCAGGTGATCGCAATTGCTCTGCTGGTGTGCGCGGCGGCCGCCCTCCCCGTCGACCCCAAGGGAGCGGAGACCACATCCCAGACACTTCGATAACATCGGAACCGGTCCCTTCGCCTTCAGGTAGTTACACTTTTATAATTCCTGGCTCTTTTAAATTAACTACTGGGCAATGGCATGAGCGGGATGTTCACAAAAGTACACGAGCACATGACATGGCCA…	808	PpEM-P11-K16,PpEM-P12-B23
Pp-0011.2	1	GTCACCTACACCATCACCTACATCGCCAATGAACTCGGCTTCCAGCCCCAGGGCGCCCACATCCCCTAAACCTGACGACCCTTGCACGTATTAGCGCCTCAGCGCCTCCCAGCTCGCAGNTAACACCAGCCTCACTGCCGACTGACCACCAACACAGTCGCTTGTATATAGAGTGATGATTTAATATAAGTTATTCGTTATTAATAATACTTGTTTTATTGTTGTTTAAATCGTGTGGTAAGCTGCCGNGTAAATGTCTACATTATCTATACCGTGTTGACTTCGCCNAAGCCGCAGGTGGCCAATCGAGCGAAAGTTGGACNAATTAAAAGGAATTTGATAAAAGATTATATCTTCGATATCTCTGTAAGTTAACTTACTCAGTTATTGCAGGTGAAA…	808	PpEM-P05-H21
Pp-0012.1	3	GAGACTGCCGAGCGGTACAGTCTCTCTATCGTCGATCCAACAAACAACACAATGGCGGATAAGGACAAGAAGGTAAAGAAGAAGAAGGCACCGAAGGAGGAGGCGCCCGCAGAGGAAGCGCCCGCGCCAGCAGCGGCCGCTGGTGACCGTCAGTCGTCGCGCGGCAGCCGCAAGGCTAAGCGCACCGGCTCCAATGTCTTCTCCATGTTCTCACAGAAGCAGGTCGCCGAATTCAAAGAAGCCTTCCAGCTAATGGATCACGACAAGGACGGTATCATCGGCAAGAACGACCTCCGCGCCACCTTCGACTCGCTCGGCAGGCTGGCAACGGAGAAGGAGCTCGACGACATGGTCAGCGAGGCATCCGGCCCCATCAACTTCACACAACTGCTCACCCTC…	1244	PpEM-P01-M19,PpEM-P08-B15,PpEM-P09-O02
Pp-0013.1	1	TTGATTGAAAATCGCATTATNTTTCATAAATTAAACATTAATTTCATTTATCAAGGAAAGNATTTACTGGTTTGCCTTCATTACTAAATTTCCTTGNTTAAAACATAATTGTCTCTAAGAAAAGATTCGAAAGTCATAGACTATGAAAGACTTTTATGGCAACAAATAAAGAAAAATAATCCATCCTTGACCTATCCTAATCCGAAAGCTTTGATACCGAACTTATTAAATAAAATTTTACATTTTACTTTAAATATATGGTAGAAGTTTTTCCCTACCTAAATGGTAAATGTGTGGTTTTGACTGATTTTGATTGTGACTACACACAGTATGTACAGTCGGCTTCATAAATGTTATCTTACTAAAATTATAAAAGCGAAAGTTTAGGTGGATAGATGG…	1217	PpEM-P12-E04
Pp-0013.2	1	TAATCATTACCCACATCAATCAACCGATTTGTCTCTGTTCTTCCTCCGATTTGACCGTTCCTTGTGCTTATGAGAGGTAATAATCTTATTTACATTCATCATAATCAGCCCTTGNTCTGCTCACTGCTGGACACAGGCCTTTGCCAATGACTTCAGAATGTGGTTCTCCGTCTTCTGCATCCTACTACTTCTCTTCAACGGAACATCTACATTCACTGAAGAAAAATCGCCTTTTTTATACAAAAAGGTGGAAAACGAGCAAGCGGCCACCTAAATCCGCCAAAATGGGGAAGCGACCGCTGCCATAGACATCCGCAATTGCAGATGCGTTGCCTACCCTAAATCGATGAAGGAGGAGAAGCACATAAAGAAGATATTTCCCCATCCTATGCGTCTCCG…	1119	PpEM-P01-G01
Pp-0014.1	9	CGGAAGGTGAAGCTTGTCCTTGGCAACAGACACTATGGCAAAGTTTATCGTCCTCGTAGCGGCGCTCGCGGCCTGTCACGCTGTGCCTGTTGAAATCGTTGAACTTCCAGACGCTGTATTCCGTGTGGGCAGGTCGCCCGGCGTGGCATGGAGCTTCGGCAGCGGGTTCGCCAGTGACATCGGTGGCATTCGGCACGCGTCCGGTCAGTCCAGCTCCTTCCAGAGCGGGGACGCGCAGGCATACGGATCCGGATTCGCCAACGCTAACAACAACTATGCCAGCAGCAACGCTTTCGCTCAAGCACCACAAGTAGTGCAGATCCCGGCCATCCAACAACATGTAGTACAGCAACCATCCCATCAAAACAATTATGTAATACAACCCGTCCCCCTCGTCCA…	1099	PpEM-P04-D08,PpEM-P04-E03,PpEM-P04-I05,PpEM-P05-P15,PpEM-P06-I02,PpEM-P08-E22,PpEM-P08-N17,PpEM-P12-A11,PpEM-P14-M14,
Pp-0014.2	4	CGGAAGGTGAAGCTTGTCCTTGGCAACAGACACTATGGCAAAGTTTATCGTCCTCGTAGCGGCGCTCGCGGCCTGTCACGCTGTGCCTGTTGAAATCGTTGAACTTCCAGACGCTGTATTCCGTGTGGGCAGGTCGCCCGGCGTGGCATGGAGCTTCGGCAGCGGGTTCGCCAGTGACATCGGTGGCATCCGGCACGCATCCGGTCAGTCCGGCTCCTTCCAGAGCGGGGACGCGCAGGCATACGGATCCGGATTCGCCAACGCTAACAACAACTATGCCAGCAGCAACGCTTTCGCTCAAGCACCACAAGTAGTGCAGATCCCGGCCATCCAACACAATGTAGTACAGCAACCAGCCCATCAAAACAATTATGTAATACAACCCGTCCCCCTCGTCCA…	1097	PpEM-P03-O13,PpEM-P04-B01,PpEM-P04-E22,PpEM-P06-D04
Pp-0015.1	5	ACTAGTTCTCACCGACCAGCCGTTCGATCAGTGGTCTTAAATAGATACATTTGTGAAGTGAAAAAAACATTAGTTTAGTGACTTAGTTTCTTAAACGTGACTGTCGTTCTAAATTAAACGTATCAAAATGAAATTCACGGTTGTATTCATCACACTGCTATGTGTGTCAACATCGTTTGCTATAAAGACAAAAGTAGAAGAACCGAAGGATAAAAGAGAAACTTTGACAGGTTATCCGGGAGCCGGACATTCTTCGCACAGCTATCAAGCGCCCTCTTTCGGCCAAGGAAGCGAGGAAGCAAGCGCCATCAGCGTCGGAGCTGGTTATAGCATTGGTGGGGCTAAACCTAGCTACAGCTTCGGCGCACAGGGAGCTGGATCGGGATACCAGTTGTCGGC…	2000	PpEM-P03-G16,PpEM-P04-L19,PpEM-P07-K07,PpEM-P10-J13,PpEM-P11-B02
Pp-0016.1	2	GGCTGAACCATCTTGTAGGGCCATCCTCTTTTTCTTGCCGTAGGACTCCTGAACCAACACATACAAAATGGCGGATGATGAAGCGAAGAAGGCCAAACAGGCCGAGATCGACCGCAAGCGCGCTGAGGTGCGCAAGCGCATGGAGGAAGCCTCCAAGGCCAAGAAGGCCAAGAAAGGTTTCATGACACCTGAGAGGAAGAAGAAGCTTAGGTTGTTGCTGCGTAAAAAAGCCGCTGAAGAGTTGAAGAAAGAACAGGAACGCAAAGCTGCGGAGAGGAGGCGCATCATCGAGGAGAGGTGCGGCAGACCCAAGAACATCGATGACGCTAACGAAGATGCTATTTCGAGGGTTTGCAAAGAATACCACACCCGCATCGGCAAACTTGAAGATGAAAAGTT…	983	PpEM-P02-C15,PpEM-P08-K20
Pp-0016.2	1	GGCTGAACCATCTTGTAGGGCCATCCTCTTTTTCTTGCCGTAGGACTCCTGAACCAACACATACAAAATGGCGGATGATGAAAAAAAGCGTCTCGAGGAGGCGAAGAAGGCCAAACAGGCCGAGATCGACCGCAAGCGCGCTGAGGTGCGCAAGCGCATGGAGGAAGCCTCCAAGGCCAAGAAGGCCAAGAAAGGTTTCATGACACCTGAGAGGAAGAAGAAGCTTAGGTTGTTGCTGCGTAAAAAAGCCGCTGAAGAGTTGAAGAAAGAACAGGAACGCAAAGCTGCGGAGAGGAGGCGCATCATCGAGGAGAGGTGCGGCAGACCCAAGAACATCGATGACGCTAACGAAGATGCTATTTCGAGGGTTTGCAAAGAATACCACACCCGCATCGGCAA…	1022	PpEM-P07-N20
Pp-0016.3	1	TTTCATGACACCTGAGAGGAAGAAGAAGCTTAGGTTGTTGCTGCGTAAAAAAGCCGCTGAAGAGTTGAAGAAAGAACAGGAACGCAAAGCTGCGGAGAGGAGGCGCATCATCGAGGAGAGGTGCGGCAGACCCAAGAACATCGATGACGCTAACGAAGCGGAACTGCAGACGATATGTCAAATGTACTGGCAAAGAATATACGAGCTTGAGGGAGATAAATATGAACTAGAACGAGGTAGCGAAATTAAGAAAATGGAGATTGCCGACCTCAACTCTCAAGTCAACGACCTCAGAGGCAAATTCGTCAAACCTACACTCAAGAAGGTGTCCAAATACGAAAACAAATTCGCTAAGCTTCAGAAGAAGGCAGCTGAATTCAACTTCCGTAACCAACTGAA…	794	PpEM-P07-I24
Pp-0017.1	25	TCGCAGCTTGCACACCGTCGAGGACCTCACCGACTCTCCCCAATATGAAATCCTTCCTGGTAGTACTGTGCGTGGTGGCGTGCGCGGCCGGCGGTGCCGTGCGCGAGAAGCGCGGCTTCCTGGCCGGCCATGGCGGTCTCGGAGGCTACGCGGGCGGTCTCGGGGGTTTCGGGGGAGGCTACTCTGCGCCTGCAGCGCAACTCGTCACCGTCAACAAGGTGGTCAATGTGCCCAAGGTGGTGAGCGTGCCGCGGGTGGTAACCGTCAACAAGGTGGTGTCCGTGCCGCAAGTGGTGTCCGTCAACAAGCTAGTGGCGGCGCCCAGCTTTTCCTCCGGTTACGGCGGCGGCTACTCCAGCGGCTACGGCAGCGGCTACTCCAGCGGTTACGGCAGCGGTT…	567	PpEM-P02-C05,PpEM-P02-F19,PpEM-P04-E16,PpEM-P04-H06,PpEM-P04-N03,PpEM-P04-O08,PpEM-P05-A01,PpEM-P05-F12,PpEM-P06-N18,PpEM-P07-C14,PpEM-P07-P12,PpEM-P09-C05,PpEM-P09-G18,PpEM-P09-I01,PpEM-P09-K06,PpEM-P10-F04,PpEM-P10-N12,PpEM-P11-H15,PpEM-P12-B07,PpEM-P12-L17,PpEM-P12-L20,PpEM-P12-N21,PpEM-P12-O09,PpEM-P14-B07,PpEM-P14-K12
Pp-0017.2	3	CCTCGCAGCTCGCACACCGTCGAGGACCTCACCGACTCTCCCCAATATGAAATCCTTCCTGGTAGTACTGTGCGTGGTGGCGTGCGCGGCCGGCGGTGCCGTGCGCGAGAAGCGCGGCTTCCTGGCCGGCCATGGCGGCCTCGGAGGCTACGGGGGCGGTCTCGGGGGCTTCGGGGGAGGCTACTCTGCGCCTGCGGCGCAACTCGTTACCGTCAACAAGGTGGTCAACGTGCCCAAGGTGGTGAGCGTGCCACGGGTGGTAACCGTCAACAAGGTGGTGTCCGTGCCGCAAGTAGTGTCCGTCAACAAGCTAGTGGCGGCGCCCAGCTTCTCCTCCGGTTACGGCGGCGGCTACTCCAGCGGCTACGGCAGCGGCTACTCTAGCGGTTACGGCAGCGG…	545	PpEM-P05-M13,PpEM-P08-F04,PpEM-P09-A22
Pp-0017.3	2	GCTTGCACACCGTCGAGGACCTCACCGACTCTCCCCAATATGAAATCCTTCCTGGTAGTACTGTGCGTGGTGGCGTGCGCGGCCGGCGGTGCCTTGCGCGAGAAGCGCGGCTTCCTGGCCGGCCATGGCGGTCTCGGAGGCTACGGGGGCGGTCTCGGGGGCTTCGGGGGAGGCTACTCTGCGCCAGCGGCGCAACTCGTCACCGTCAACAAGGTGGTCAACGTGCCCAAGGTGGTGAGCGTGCCACGGGTGGTAACCGTCAACAAGGTGGTGTCCGTGCCGCAAGTGGTGTCCGTCAACAAGCTAGTGGCGGCGCCCAGCTTCTCCTCCGGTTATGGCGGCGGCTACTCCAGCGGCTACGGCGGCGGCTACTCCAGCGGCTACGGCAGCGGTTACGGC…	536	PpEM-P12-C11,PpEM-P14-C16
Pp-0018.1	13	CCAAGCTTTCTGGGGTTGCAGGCAAGATGAGAGGTCTACTCGCCCTATTTCTGGTCGCGACCGCGCGGGCTATGCCTGCTTTCGACCAAGATGCGAAAGAACAAGGATTGATGACTAGCGTTATGGGAGTTGTCAAGGAGTGTGCTGAAAATGACGTATCCTTGTGCTTAAAGGAGAAGGCATTGAAATATGTTGAATCGCTGTCGACTGCTAGGGAGATGGATTTAGCTGATGGAGTAACACTTCTTGGTAATGGATCCCCGAGATCGGCGAGGGCTTTCGAACCGTTGTCTGATGAACCTCAGGCGAGAGAAGCTCAAGTAGAATCAAGACTATTGGATTCCGCTGCTGACTTCTTGGAGAACCATGTCATACAGTTCAAGCTGCCTTCATCAGCTG…	1612	PpEM-P05-O12,PpEM-P06-C01,PpEM-P06-E11,PpEM-P06-F06,PpEM-P07-L13,PpEM-P08-N02,PpEM-P08-P04,PpEM-P10-K10,PpEM-P11-D04,PpEM-P12-N07,PpEM-P13-H23,PpEM-P14-N13,PpEM-P14-P21
Pp-0019.1	12	GTCTTCAGTAGCAGTCGTCGCATCAGCAACATGAACACTTTCTACGTACTCGCCTTTGTGACGTTTGCGGCAGCGGCAGCGGCGGCGGCGGCGACAGGCGAGCCGGCCGCGGCGGTAGCAGCGGGGGAAACGCGCGACAAGCGCGGGCTTGTGGGCGAGGCGCTGGTGGCGCCTGCGCTGCACACGCCGCTGCTGGGCTACGAGGCGGGCCTGCTGGGCGCGCACGGCCTGCACGCGCCACTCCTCAACCCGCATCTCGCTCTACTCCCCGCTGTACGGCCACGGCTCATCGCTCTACTCCCCACTCGGTTACGGCTACGGCTACCCCGCCGGTCTACATTCGCCACTCCTTGCTTCCCCCTACCTGGGAGCGCACAACCCGCTGCTGTCCTCACTGTC…	586	PpEM-P02-J08,PpEM-P03-D08,PpEM-P03-D19,PpEM-P04-F02,PpEM-P04-L04,PpEM-P05-K22,PpEM-P05-P22,PpEM-P06-C18,PpEM-P06-L08,PpEM-P07-C05,PpEM-P07-F07,PpEM-P10-J18
Pp-0019.2	6	CTTCAGTAGCAGTCGTCGCATCAGCAACATGAACACTTTCTACGTACTCGCCTTTGTGACGTTTGCGGCAGCGGCAGCGGCGGCGGCGGCGACAGGCGAGCCGGCCGCGGCGGTAGCAGCGGGGGAAACGCGCGACAAGCGCGGGCTTGTGGGCGAGGCGCTGGTGGCGCCTGCGCTGCACACGCCGCTGCTGGGCTACGAGGCGGGCCTGCTGGGCGCGCACGGCCTGCACGCGCCACTCCTCAACCCGCATCTCGCTCACTCCCTGCACAACCCGCTGCTGGCCTCCTCGCTCTACTCCCCGCTGTACGGCCACGGCTCATCGCTCTACTCCCCACTCGGTTACGGCTACGGCTACCCCGCCGGTCTACATTCGCCACTCCTTGCTTCCCCCTACCT…	617	PpEM-P04-A07,PpEM-P06-E20,PpEM-P07-B05,PpEM-P11-A11,PpEM-P12-B14,PpEM-P12-H18
Pp-0019.3	1	CGGGCTTGTGGGCGAGGCGCTGGTGGCGCCTGCGCTGCACACGCCGCTGCTGGGCTACGAGGCGGGCCTGCTGGGCGCGCACGGCCTGCACGCGCCACTCCTCAACCCGCATCTCGCTCACTCCCTGCACAACCCGCTGCTGGCCTCCTCGCTCTACTCTTCCCTCTACGGCTACCCCGCCGGTCTACATTCGCCACTCCTTGCTTCCCCCTACCTGGGAGCGCACAACCCGCTGCTGTCCTCACTGTCTTCACCGCTGCTGGGGCATGGCGGGCCCGCCCTCACCATCGTCAAGTCCTCCGGCGGCCACTCCGGCTCCAACGGCCACGGCAAGCAGAGTTCCGAACACTGAGTTGTTGAAATTATTTTGTTAATTATTTATGTTTTAAAATAGTAACA…	434	PpEM-P01-L09
Pp-0019.4	1	TCGCCTTTGTGACGTTTGCGGCAGCGGCAGCGGCGGCGGCGGCGACAGGCGAGCCGGCCGCGGCGGTAGCAGCGGGGGAAACGCGCGACAAGCGCGGGCTTGTGGGCGAGGCGCTGGTGGCGCCTGCGCTGCACACGCCGCTGCTGGGCTACGAGGCGGGCCTGCTGGGCGCGCACGGCCTGCACGCGCCACTCCTCAACCCGCATCTCGCTCACTCCCTGCACAACCCGCTGCTGGCCTCCTCGCTCTACTCTTCGCTCTACTCCCCGCTGTACGGCCACGGCTCATCGCTCTACTCCCCACTCGGTTACGGCTACGGCTACCCCGCCGGTCTACATTCGCCACTCCTTGCTTCCCCCTACCTGGGAGCGCACAACCCGCTGCTGTCCTCACTGTCTT…	583	PpEM-P14-B10
Pp-0020.1	5	GGCGGTCACCTCGGTCACAAAATGCGGCCGCTCGCGCTCACGTTATGGTTGGTGCTCGCACTCGCGGCATCTCTTGCCGTTCCTGTCAAGGCTGTCGCTAACGCCCCTGTAAGCAGCCAGGGTACAAACGCTCACCGAGTGGATGGCATTCGGAGCCTGAAGGAGTTTGGAAAAAGCAACTCGTTTGGAAAGAAGCTTGGAAGCAAATCTGGAAAACGGAAAAGAAACTGATCTGGAAAACAGAATGGAAGAAAGAAAAGGTACCAGCTTGGAAAACTGAACAAGTCCAGCAATGGAAAGAAGAGCAAGTTCCAGATTGGAAAGTAGTTCAAAAGCCAATTTGGAAAGAAGTCCAAGTGCCTATTTGGAAGGAGGTTCAAGTTCCAGATTCGAAAAAGG…	1558	PpEM-P04-P09,PpEM-P05-H19,PpEM-P05-P19,PpEM-P10-K06,PpEM-P13-K09
Pp-0022.1	1	CAGCTAAAACGACAAATATTACATATTTCGTTCAAGAATTTTAGTTGGAACCATAATCCCATTCCAGTACTTGTATACTATACAGTATTTTGAGAACTTTGTTTTTTTTTATACAATGTAATAAATCATTGCAGTGGTGATCGGGGGGACCGTGGCGGCGCTGGTGGCTTCTACGTTCACCAAGGAAGCGACGGTGGAAAGTACCAGCCCGATAACAACGACTACAACGGCGGAAGTGGCTACACTGGAGCAGTGTACACAACTCCTGCTTACGTCCCTACAACTACAGAAGCACCGAGACCGACGACTACCTTGGCGCCCAGCCCATCTCCTTCTCCGAGCCCTAGTCCAAGTCCAAGCCCTGTTCCTATTTTCGTGCCAACATACAAGCCCACTCAA…	796	PpEM-P02-A10
Pp-0023.1	1	GTTCTTGGGGCTGGGAGCCGTAGTTTCGGTTTTTATTATTTCAATCGCCTTTAATCCACAAATATGAGAATTTATAAGGACATTATTACCGGTGACGAGATGTTCTCGGACACGTACAAAATGAAATTAGTCGACGAAGTGATCTATGAAGTCACCGGTAGATTAGTGACAAGAGCACAAGGCGACAGCGCTGTGGAGAGCGGTGTCGATATCGTACTGAATCATAGGCTAGTGGAAACATATGCCTTCGGAGACAAGAAGTCCTACACATTATATCTTAAAGACTATATGAAAAAATTAGTTGCAAAATTGGAAGAGAAATCTCCTGACCAAGTAGATGTATTCAAGACCAACATGAACAAAGTGATGAAGGACATCCTAGGCAGGTTTAAAGAGCTC…	720	PpEM-P09-O19
Pp-0025.1	12	GTCAACGGCCATAGCGTCCCGACCAGTCGCACAGCAGGACGCGAGCGGAACCTATTCCGCTGGAGCCCACAAGGACTCAGTGAAAAAGTCAAAAGATACGAGATGAGGTCGTTGTTATTGTTAGCGGTGCTGTGCTGCTTAGCGTTGTCGGCATGGGCGAGTCCCATCGGCAGGCCGGAGGATGATAAAGAAGTGGGTCGGCAAGCTGCGCCCGCGGCTGCTGCGCCGGCTTCCACCGATGATGAAGATGACGATGATGATGATGACGACGACGATGATGACTTAGGTGGATTAGGAGATGATGACGATGAGGACGACGAGGATGACGATGATGATGAAGAAGAAGCTGACGATGATGATGATGACTACTTGGAGAGGTTCTTCGACGATATCTTAGGA…	1218	PpEM-P04-L24,PpEM-P05-P18,PpEM-P06-F03,PpEM-P08-A20,PpEM-P08-E14,PpEM-P08-J01,PpEM-P11-C06,PpEM-P11-K22,PpEM-P11-M13,PpEM-P12-C07,PpEM-P12-E03,PpEM-P12-N05
Pp-0026.1	2	ACAGTGTCCACTACTCCCGTGCAAGGACTTAAAGTTTACATAATGAATTCACGGTGTATTATAGTGCTAGCGGCCGCCCTCGGCGTGGCTCTCGGTCAAGAATCCTTCAAATGTCCCGATGACTTCGGTTTCTACCCACACCACGTGTCCTGCGACAAATACTGGAAGTGCGACAATGGTGTCGCTGAACTGAAAACCTGCGGTAACGGACTCGCCTTCGACGCCTCTGACTCCAAATACCTGACAGAAAACTGCGACTACCTTCACAATGTTGACTGCGGTGACAGGTCACAACTTGAACCCCCAATCTCAACCCCCCACTGCCAAAGGCTGTACGGTATCTTCGCTGATGAGAAGAAATGTGACGTATTCTGGAACTGCTGGAACGGTGAAGCCTCC…	1223	PpEM-P11-I19,PpEM-P11-J15
Pp-0026.2	1	ATTTTGTATTACACGCAGGTGTATTTAAGCGAATGGTGATTTATACGTTATAAATTCAAGGCAGTTCAGTAGATATTAAGTGTCGTGGGCAAGTTTTATTACACAAGTTTCAATTCTCTTAGTATGTTCGCAGTAAAAGTTGCTCGGAATTATTATGGCCATTTAAAACGTTTATTGCAATAAGTATAGTAATATTTACAGTAGGAGATAAGTTAAGTATAAGTAGATGCGACAGGCAGTAAGGTGCGCGTACATTTTCAGCGAGGACTACTATGGCGATTTGGATCTGAAGTCGATCCGCAAGAGCGAACTCCTTGCTGGACTCCAGAGCGACGGCCAGTCCCGCCAGACACAGCCAAAGCAGCTTAAACCCCGCCCCCAGAAGGAGAACTAAATCTT…	1031	PpEM-P06-D11
Pp-0028.1	1	CCGCTTGAGGACGTACGTCAAAAATTAAAAAAAAAATAAAAAAGATGAAGTTCATCATATTGTTAAGTGTTGTGGCTGTAGCAAGATGTGTGCCTTTGTCTCAAGAAGATACAGTGATGAAATCGGTGATAGGAAACTTTGTGAATTGCATGAACAGTGATTTGAATATGTGCTTGAAGGAACAAGCTTTGAAAGCTACCGAACGCCTGGGTACAGTAAGAAAGCTGAACATAATTGAAGGAGTGACACTTTACAATAATGGACCTAAAGAAGCGCGTAGCTTGGAACCTTTAGCCACAGACCCTGAACAAAGAAGCAGACAGATCAACGAAAGTGAAAGCTGTCGCAATCGTTGTCCTAGCACTTGTAGTGATCGCCGCATCCGTATTCAAGCTCGCT…	714	PpEM-P06-E15
Pp-0030.1	10	GAAACTCGAAACAGGCAACAACAAACTTCTCTTGGCTGGCTTTAAAGCGTTTAGCTAACAGCCATGGCGTTCGTTATGAAAGTTCTGTTTTTGTCTGCGTTGGCGTATAGTGCTAATGCCGGGATCCTTACTGGAGAACACAGCTCCGACTCCTTCTTATCTTCAGCTCTGAATTCTCCCTCGGCTAACTTCGGTTCGCCGTCTACTTCATACGGACCACCAGCTCCATCTTTGGACTTAAATGGACCAGGAGCGAGTGTAGATGGAAGCTTATTAGCCGATGACCACTCTTCAGGCGTGCTCTCTATTCATGACCATGGACCAGTTTCGTTGGGAGATCAACCCTTGGCCAGTGGCCCATCTCTAGGTGGTGGTATTGGATTCGGCGACTCTGGACTT…	1317	PpEM-P01-P20,PpEM-P02-P24,PpEM-P03-G16,PpEM-P04-C02,PpEM-P04-F07,PpEM-P05-E15,PpEM-P06-I20,PpEM-P11-I07,PpEM-P12-G20,PpEM-P14-C07
Pp-0030.2	5	GAAACAGGCAACAACAAACTTCTCTTGGCTGGCTTTAAAGCGTTTAGCTAACAGCCATGGCGTTCGTTATGAAAGTTCTGTTTTTGTCTGCGTTGGCGTATAGTGCTAATGCCGGGATCCTTACTGGAGAACACAGCTCCGACTCCTTCTTATCTTCAGCTCTGAATTCTCCCTCGGCTAACTTCGGTTCGCCGTCTACTTCATACGGACCACCAGCTCCATCTTTGGACTTAAATGGACCAGGAGCGAGTGTAGATGGAAGCTTATTATCCGATGACCACTCTTCAGGCGTGCTTTCTATTCATGACCATGGACCAGTTTCGTTGGGAGATCAACCCTTGGCCAGTGGCCCATCTCTGGGTGGTGGCATTGGATTCGGCGACTCTGGACTTAGCGGCC…	1295	PpEM-P05-C21,PpEM-P06-J15,PpEM-P11-O21,PpEM-P12-H21,PpEM-P14-E12
Pp-0030.3	3	ACTCGAAACAGGCAACAACAAACTTCTCTTGGCTGGCTTTAAAGCGTTTAGCTAACAGCCATGGCGTTCGTTATGAAAGTTCTGTTTTTGTCTGCGTTGGCGTATAGTGCTAATGCCGGGATCCTTACTGGAGAACACAGCTCCGACTCCTTCTTATCTTCAGCTCTGAATTCTCCCTCGGCTAACTTCGGTTCGCCGTCTACTTCATACGGACCACCAGCTCCATCTTTGGACTTAAATGGACCAGGAGCGAGTGTAGATGGAAGCTTATTAGCCGATGACCACTCTTCAGGCGTGCTTTCTATTCATGACCATGGACCAGTTTCGTTGGGAGATCAACCCTTGGCCAGTGGCCCATCTCTGGGTGGTGGCATTGGATTCGGCGACTCTGGACTTAGC…	1620	PpEM-P09-A14,PpEM-P09-C21,PpEM-P10-C23
Pp-0030.4	1	ACTCGAAACAGGCAACAACAAACTTCTCTTGGCTGGCTTTAAAGCGTTTAGCTAACAGCCATGGCGTTCGTTATGAAAGTTCTGTTTTTGTCTGCGTTGGCGTATAGTGCTAATGCCGGGATCCTTACTGGAGAACACAGCTCCGACTCCTTCTTATCTTCAGCTCTGAATTCTCCCTCGGCTAACTTCGGTTCGCCGTCTACTTCATACGGACCACCAGCTCCATCTTTGGACTTAAATGGACCAGGAGCGAGTGTAGATGGAAGCTTATTAGCCGATGACCACTCTTCAGGCGTGCTTTCTATTCATGACCATGGACCAGTTTCGTTGGGAGATCAACCCTTGGCCAGTGGCCCATCTCTGGGTGGTGGCATTGGATTCGGCGACTCTGGACTTAGC…	1823	PpEM-P12-D12
Pp-0030.5	1	CTCGAAACAGGCAACAACAAACTTCTCTTGGCTGGCTTTAAAGCGTTTAGCTAACAGCCATGGCGTTCGTTATGAAAGTTCTGTTTTTGTCTGCGTTGGCGTATAGTGCTAATGCCGGGATCCTTACTGGAGAACACAGCTCCGACTCCTTCTTATCTTCAGCTCTGAATTCTCCCTCGGCTAACTTCGGTTCGCCGTCTACTTCATACGGACCACCAGCTCCATCTTTGGACTTAAATGGACCAGGAGCGAGTGTAGATGGAAGCTTATTAGCCGATGACCACTCTTCAGGCGTGCTTTCTATTCATGACCATGGACCAGTTTCGTTGGGAGATCAACCCTTGGCCAGTGGCCCATCTCTGGGTGGTGGCATTGGATTCGGCGACTCTGGACTTAGCG…	680	PpEM-P01-E19
Pp-0031.1	12	GAACAGCCGAGCAAGCAACACGCACTTTCACTTCAGTGACGCTTCAACCTCGTGGAAGATAACGATCAGTGTTCAGTGATTTAGTGAATCCCAAAGCCGGTGCGAGATACAAGGATGCAGCAGAAACTGTCCGGGTGGGCCCTCCTGGCCCTCATCAGCTCCTCGGTGATCCTCCACACGATAGCTTACCCTCAGCAACAAGCGCCTCTCATCTCAAGGTCAACAAGCAACGTACGGTCACAAAACCCCGTATATTACAGTAATTCGTTGCCCGCGCCTCAAGAACAAATAGGCCAAGAGAGGAAATATGCCGAGAAACCAAACGCGTTGAAGAAAGTGATCGACGACATCGACGACACGCAAACAAATTCAATATCGGAAGGCGGTTTCTCCTGGTCA…	1564	PpEM-P01-F03,PpEM-P01-L03,PpEM-P01-P01,PpEM-P02-L02,PpEM-P05-A12,PpEM-P05-N09,PpEM-P06-B15,PpEM-P06-M24,PpEM-P06-P02,PpEM-P08-M15,PpEM-P12-A03,PpEM-P12-D20
Pp-0033.1	3	CGTAGTGCTGCCGCTAGTGACGTTTCCATTCGAATACATTTTGTTGTCAAAGCGGTCACGTTGTCTAATGAATTAAATCGTATAACTAATTTATATTTTCGTAAATGAGTCTTTACAATTATCTCGAAAAGCTATCGCAGTAAAGTGAGCGTCATTAGTGGAAGTGGTGATAAAGTTGCATCGTCTAGGTTGACGGCGGCCATTTTATTGCCGGGTGTGTTCACTGTGTTCATTCGTGCTCAGCTATCTCCGTGATACGGAGCTGTAACGAACGGGGCAATCAGTTGGCATTTTCGCAAGTAGGGCGAAGGTGTCTTTAGTTTTAACTTTTAGGCATTGAATTAAATACACAAGTGAATAAAAATGACCACAAACATGCAGCAAGGTACTATTCTGGAC…	2508	PpEM-P07-F22,PpEM-P08-F02,PpEM-P11-C21
Pp-0033.2	1	AAAAATTGGTACACATTTAAAAAAGNACATTTCTAAAACTTGTGACACTTAAACATATGGCAACCAAAGTTCAGATATTTCTATAGTATATGGCAACACTGAATTGTCACGGTTTGTAACATACTTAAAGTGGGTATAAGGTATTCGCTATATGTTTATTTAATTTCTCTAGTGATTCGACGTACACAGTATTTAGCTGCTTTCGGCAAAGGTAAAATGCATGGGGTTCTTGTGTCGCTTTTGCTTTTATTAACCTTTTTGTATTTTGTGTATATTTTGACAAAAGATATATCTATTTTTACATTGTGTTTTTGAAAATAACTAATGGAGTTTTAAATTAAAAAAGATTAATTAAGAAGTAAAAATATTTCTTTAAACACAAATATAACCACAGGAAAA…	1587	PpEM-P11-C21
Pp-0033.3	1	GTCGACTCGACATCGTTACGTCTAGGAAAGTGATAAAACAAAGCCGCCGCCATGGACGCGATCAAGAAGAAGATGCAGGCGATGAAGCTGGAGAAGGACAATGCCTTGGACCGCGCAGCGATGTGCGAACAGCAGGCCAAGGATGCCAACCTTCGTGCTGAAAAGGCTGAAGAGGAGGCCAGACAGCTCCAGAAAAAGATCCAGACCATTGAAAACGATCTCGATCAGACACAGGAAGGTCTTATGCAGGTCAACGCCAAGCTCGAAGAGAAAGAGAAGGCCCTACAGAACGCCGAATCCGAAGTGGCTGCACTCAACCGTCGTATCCAACTTTTGGAAGAAGACCTTGAAAGGTCAGAAGAGCGTCTCGCGACTGCCACTGCCAAGCTGGCTGAGGCC…	757	PpEM-P06-P06
Pp-0037.1	4	CGGCCGCCTCGCTCCGGCCGTTTCGCGCGCTTTTCTGACAGTTCCTGTGTTGCTACACGACGAAATTAGTGAGTTAATCAAAAATGAAAATAAGATGGTGTGTATTGTTGGGCGCGGTGCTGGTACTCGCCGCGGCTGCCTCCGAGGAAAGCGAGGATGGTGTGCCTGACGCAGGAGTCGACGGTGACGAGGAACTGGCTTTAAATGAAGAGGAAACAAGAAATCTCCGTCCGCGAGCGTATACTCCGGCAGCTTTCTCCAATGCGTTACCGAGCGGGTTCCGGCCGACGCCGTCGCTGGCTGAGCTGGCTGGCTACCAACAGCGGCCGCAAGAGCAGCAGGAGTACGTCGTGGTACCCACCAGGCAATACGAGGATCAACGACCACAGCAAAGAGCGC…	1357	PpEM-P05-C10,PpEM-P10-F09,PpEM-P13-K10,PpEM-P14-P10
Pp-0038.1	9	CATCCAAGCTAGACAATCCTAAAACATTAACAATATGATAGCCTTCGTGGTCGCGATGGCGGTACTGGCCGTGGCCTCCGCTCAAACCCTCACCTCCTCCACCCCCAAACCCACATACGACAACTTCGGCTTCCCCGTTCAGAACAGATACAACCAGTACAACCAATACAACCGCTACAACCGTTACCAGAACCAGTTCAACCCGTACGGACAATACCAGGGACAATACCAAGGAAATTACCAGGGACAATTCCAACCCTACCAGTACCTGAACCAGAACCGTTACCAAAGCCCGACCTACAAACCTTTCGTGTTCAGCACCACCGCCGCCCCCGTGGTGACCGCCGCTCCTCCAGCGCCCTCTGCCGCACCCTCCGAAACCTCTGCAGCCCCCGCCGC…	1009	PpEM-P01-K22,PpEM-P01-M06,PpEM-P07-D01,PpEM-P11-A08,PpEM-P12-H20,PpEM-P12-I04,PpEM-P12-L15,PpEM-P13-N21,PpEM-P14-G17
Pp-0042.1	4	AGCCACTTGTGCCTTCTCGCCATGAATTCTTTTACTTGGTTTATGTTTGCGGCCCTCGCCATTGTCGTAGTGCAATCCAAGCGGTTAGACCCCGGGCCACAAACATTTATCGAAAGGACACCAGCAGTGCAAAATCCTCAAAAGAGGTATGCCACTAAAGAAGTCGTAGTTTATCTTACCCCAAGCCAAATTAAGGCGATACAAGAAGGTAAAGGTTATATCAGTGCTGAGCCAGTGGATCAAGCTGAACCCGCCGAAGAAGCGGCACCAGAAGCTGAGGAGCAACAGCCGGAACAAGACGATCTTTTCGAGTTAAGTCCCGAAGAGTTAGAACAATCTCAAGAACCTCAGGAGGAAGAAAATGAGGCTGCGCCTGCGATACCAGTGGAAGAGCCGGCT…	1497	PpEM-P03-D06,PpEM-P04-D15,PpEM-P08-E21,PpEM-P13-M01
Pp-0042.2	1	GCCACTTGTGCCTTCTCGCCATGAATTCTTTTACTTGGTTTATGTTTGCGGCCCTCGCCATTGTCGTAGTGCAATCCAAGCGGTTAGACCCCGGGCCACAAACATTTATCGAAAGGACACCAGCAGTGCAAAATCCTCAAAAGAGGTATGCCACTAAAGAAGTCGTAGTTTATCTTACCCCAAGCCAAATTAAGGCGATACAAGAAGGTAAAGGTTATATCAGTGCTGAGCCAGTGGATCAAGCTGAACCCGCCGAAGAAGCGGCACCAGAAGCTGAGGAGCAACAGCCGGAACAAGACGATCTTTTCGAGTTAAGTCCCGAAGAGTTAGAACAATCTCAAGAACCTCAGGAGGAAGAAAATGAGGCTGCGCCTGCGATACCAGTGGAAGAGCCGGCTT…	1332	PpEM-P01-I08
Pp-0045.1	1	CCCGGAGCCGCGCCAGCCGCACGCGACATGCTGCCCCTCATACTCGCAAGCTTCCTCGCCGTCGCCGCCGCCGCTCCTGCCACCTACGACCAGCGGCAGGATGGCGACTTCAACGTACGCGCCGACGTCCAGAATGTCGTCCTTCTCATTGCCGTGCCCCAAAAGATGATACCGAGCGGCCTGCTCGATGGTTTCCTGAAGCGATCAAAGCAGCGCAACAATGAGGACATCCAGGAGCGAGCCGACGTACAGATTATGGATGCCTTCGTGGAGCCTAACACGCCTTATCAGGTAGAAATCGGTCCAGGAAGCGATAGGTCGGCAAGCGGTGACGGACGCGCGGTCGAGGTGGTGATCGCCGGCCGCAGGCAGCCGGAGGAGCCGCACGAACGAGACGAG…	1221	PpEM-P03-M15
Pp-0046.1	7	TCGATACGGAATAGATACAATGAAGGCGATCCTTCTAGCACTCGTGTGTTTAGGTGTGACAGCCGCGAAACCGACCGGTGATGAAGATGTCGTCGGTTCAGTCATCGGTGTGGTGAAGAATTGTGCTGAAGAAGATGTCTCTTTGTGCCTCAAGGAACGAGCACTCAAATACGCTGAAAATTTGGCAGCGGCTAGGGAAGTAAGCATCACTGATGGGATCAGTCTCATCGGGATCGGCTCTTCAAGGTCAGCGAGGTCATTTGAACCCTTATCCGAGGAACCGAAGGCCAGGGAGAACCAAGTTGAGGGCAGACTTATTGACACCGCCCTTGACTTCTTTGAAAACCATGTCATTCAACTGAGAGTACCGAAAGGCGCGGTCGAAGATGTTAAAAGGTC…	1289	PpEM-P01-H18,PpEM-P02-B03,PpEM-P06-L23,PpEM-P09-E21,PpEM-P11-N15,PpEM-P12-B15,PpEM-P14-A13
Pp-0048.1	3	CGGTCGCCGCGGACTCCACATTCCAACGTCGCTGCGCTGCCGGTGCGAACCAGTGACTGAGTGACCGCCTTCAACCCGTGCGACATTAAATAAATTACCAACATGTCTGACGAGGAGGAATATTCTGGCTCCGAGGAGGAGGAAGTAGAAGAAGAAGTTCCGGAGACGAAGCCCGCTCCTAAACCAGAGGGTGAGGGAGATCCAGAATTCATCAAGCGTCAAGACCAGAAGCGGTCGGACTTGGACGAGCAGCTGAAGGAGTACATCAACGAATGGCGCAAGCAGCGGGCCAAGGAGGAGGACGAGCTCAAGCGCCTCAAAGAGAAGCAGGCTAAACGCAAGGTTTCTCGCGCTGAAGAAGAGAAGCGCCTCGCCCAGAAGAAGAAGGAGGAGGAGGAG…	1462	PpEM-P03-H17,PpEM-P10-K19,PpEM-P10-P17
Pp-0048.2	2	GGACTCCACATTCCAACGTCGCTGCGCTGCCGGTGCGAACCAGTGACTGAGTGACCGCCTTCAACCCGTGCGACATTAAATAAATTACCAACATGTCTGACGAGGAGGAATATTCTGGCTCCGAGGAGGAGGAAGTAGAAGAAGAAGTTCCGGAGACGCCCGCTCCTAAACCAGAGAGTAGACCATCGATCGCGGGTGAGGGAGATCCAGAATTCATCAAGCGTCAAGACCAGAAGCGGTCGGACTTGGACGAGCAGCTGAAGGAGTACATCAACGAATGGCGCAAGCAGCGGGCCAAGGAGGAGGACGAGCTCAAGCGCCTCAAAGAGAAGCAGGCTAAACGCAAGGTTTCTCGCGCTGAAGAAGAGAAGCGCCTCGCCCAGAAGAAGAAGGAGGAGG…	1468	PpEM-P01-F22,PpEM-P14-G06
Pp-0048.3	1	CGCCGCGGACTCCACATTCCAACGTCGCTGCGCTGCCGGTGCGAACCAGTGACTGAGTGACCGCCTTCAACCCGTGCGACATTAAATAAATTACCAACATGTCTGACGAGGAGGAATATTCTGGCTCCGAGGAGGAGGAAGTAGAAGAAGAAGTTCCGGAGACGAAGCCCGCTCCTAAACCAGAGAGTAGACCATCGATCGCGGGTGAGGGAGATCCAGAATTCATCAAGCGTCAAGACCAGAAGCGGTCGGACTTGGACGAGCAGCTGAAGGAGTACATCAACGAATGGCGCAAGCAGCGGGCCAAGGAGGAGGACGAGCTCAAGCGCCTCAAAGAGAAGCAGGCTAAACGCAAGGTTTCTCGCGCTGAAGAAGAGAAGCGCCTCGCCCAGAAGAAGA…	1475	PpEM-P03-B19
Pp-0050.1	4	ACTTGACCAGTGAACTAACCAACAAACAACAAACAACCAACGACAAAATATCATTATGAAGTCCTTTATCGCAATCCTGTGCCTGGTGGCGAGCGTGGCAGCTGGCAACGTACGCGAGAAGCGTGGCTTCCTCAGCGGCCTGCACTCCGCCCCCGCTGTCGGCTACTCCACCCCGGCTGTCAGCTACTCCGCCCCGGCTGTCAGCTACTCCGCCCCGGCCGTCAGTTACTCCGCCCCGGCCGTCAGCTATTCCGCCCCGGCCGTCAGCTATTCCGCCCCGGCCATCAGCTACTCTGCTCCGGCCATCGGATACTCCGCTCCTGCCCTCGGTTACTCCGCTCCAGCAGTCAGCTACTCCGCTGCCCCCGCGGTCAGCTACTCAGCTCCTGCCGTCAGCTA…	756	PpEM-P08-B17,PpEM-P09-K15,PpEM-P13-E23,PpEM-P13-O01
Pp-0050.2	2	ATTGAAATTTAGTAAAGTTTTCAGCACATTAAGAACTATACTTGGTTCAAGTAAAATAATACCGAAGCGTGGACAAGCAGCTCTCTGCAACTTTCAAGCATCTCCATTAAAATAAGTACAGTTCAGTACAGTTTCTGTGTTAATAATAAACCGCACCTCATAATGCTGAGTGCAATCTTAACGTATACTCGACATACAGTCACAGTGCACACTACATTGATACTTCTATTTTGCTGTCAATTAGCTCTTCATACCAATATTCTTTGTTTACTTAATTTTTATCTTATTTCAGATCGCAATCCTGTGCCTGGTGGCGAGCGTGGCAGCTGGCAACGTACGCGAGAAGCGTGGCTTCCTCAGCGGCCTGCACTCCGCCCCCGCTGTCGGCTACTCCGCCCC…	961	PpEM-P03-E15,PpEM-P05-C09
Pp-0050.3	1	CACTGACCAGTGAACTAACCAACAAACAACAAACAACCAACGACAAAATATCATTATGAAGTCCTTTCGCATTAAGAACTATTCTTGGTTCAAGTAAAATAATACCGAAGCGTGGACAAGCAGCTCTCTGCAAGTTTCAAGCATCTCCATTAAAATAAGTACAATCGCAATCCTGTGCCTGGTGGCGAGCGTGGCAGCTGGCAACGTACGCGAGAAGCGTGGCTTCCTCAGCGGCCTGCACTCCGCCCCCGCTGTCGGCTACTCCACCCCGGCTGTCAGCTACTCCGCCCCGGCTGTCAGCTACTCCGCCCCGGCCGTCAGTTACTCCGCCCCGGCCGTCAGCTATTCCGCCCCGGCCGTCAGCTATTCCGCCCCGGCCATCAGCTACTCTGCTCCGGC…	853	PpEM-P14-F20
Pp-0054.1	4	CGGTCGTGGGGAGCGGACGTCTATTTCAGCCAAAGCGATAACTTTCCGTAACTTCAAGATGCGCTGCGTGTTCGTGCTGTTAGCACTGGCTGGGGCTACGTTCGCGGCTACCGAGCCCGAATTTAAGATAGACGTAACAAGCCTTCCCGAAGAATGCACGACCAAGTCCAAACATGGCGACATGCTGACCATGCACTATACCGGAACACTTGAAAACGGCCACAAGTTTGACGCGAGCTATGACCGTGACCAACCGTTCACATTCCAACTCGGCGTGGGTCAGGTGATCAAGGGATGGGACCAGGGATTGACTGACATGTGTGTCGGAGAAAAGCGTAAACTGACCATCCCATCGTCCCTCGGCTACGGCGAACGTGGGGCCGGTAACGTGATCCCCCC…	1456	PpEM-P03-A11,PpEM-P10-B23,PpEM-P10-M05,PpEM-P13-B12
Pp-0056.1	1	CGTCGTTGTACATTTCATTCCTCATAAGATGCAGACGTGGGCGTTGGTGGTGTGCGCGGCCGCGCTGGCGGCGCTAACCGGCGCGCAGAAGCCGGGTCGCTTCCTCTCACTGCCGCAGCCGCAGAAGTGCGCCAACAGACCAAAGGAATTTTTCTACCGCGGCCATAACTACTTCTTCACGGGACACGTGCCCTCGCTCGCCAACAAGAAGTTCGACTGGCTGGACGGACGCAACATCTGCCGCGAGTACTGCATGGACCTCGTATCCATGGAAACGCAGGAGGAGAATAATCTCATCTTCAAACTTATACAGACGAACGACATACCTTACATCTGGACATCTGGTCGTCTCTGCGACTTCAAGGGTTGCGAGTCTCGCAAAGACCTCGAACCGAAGAA…	1106	PpEM-P01-K13
Pp-0059.1	1	AACGAACTGAAACATGGNTGAGGTTTGTGATTAAATTTAAGTGTTAAAATCCTTAAATACCAGTTCAATCGTTATAAAAGAAACTGAATTGAATACAGTGACCAAATATTTACAAAACAACTGTGTTATTTTACTCTTTATTTTCGGACTACTTGCGTAAATAGCCAGTGACATTATGATTACAATTTTCAGGTCGATGAAACTCTCAAGAAGAAACGTACCTTCAGGAAGTTTACCTTCCGAGGGGTGGATCTTGATCAACTTCTTGATATGCCCAATGAGCAACTCATGGAGTTGATGCACGCTCGCGCTCGCCGGCGATTTGCCCGTGGTCTTAAACGCAAGCCGATGGCGTTAGTTAAGAAGCTACGTCGCGCAAAGAAGGAAGCCCCTCCGAAT…	685	PpEM-P04-L10
Pp-0060.1	2	TAACAACCCTGCTCTTGAGAAGCTTTTGCCACACATCAAGGGCAATGTCGGTTTTGTGTTCACCCGCGGAGACTTGGTGGAAGTGCGTGATAAACTTCTGGAGAACAAGGTGCGTGCGCCCGCCCGCCCCGGCGCCATCGCGCCGCTCTCCGTTGTTATCCCCGCACACAACACCGGTCTTGGCCCTGAGAAGACTTCCTTCTTCCAGGCCCTTTCCATCCCCACCAAGATTTCCAAGGGTACAATTGAAATCATCAACGATGTGCACATCCTGAAGCCTGGAGACAAGGTGGGCGCCTCTGAGGCCACACTACTCAACATGTTGAACATCTCCCCCTTCTCGTATGGTCTGGTTGTCAAACAGGTGTATGACTCTGGCACGATCTTCGCGCCGGCCAT…	770	PpEM-P07-E03,PpEM-P13-M18
Pp-0062.1	2	CGTCTGCCAGTGAAGACCGGGAGGGAACCAACTAACACCACACAAAATGAGCGACCTCAGCAAGAACGACATCGAAAGGGCATCCTTCGCCTTCTCCATCTACGACTTCGAAGGTAACGGCAAGATTGACGCATACAATGTCGGCGACATCCTGAGGGCGCTCAACTCCAACCCCACTCTTGCCACCATCGAGAAACTCGGTGGCACCAAAAAGAAGGGCGAGAAACAGCTCACGCTCGAAGAGTTCCTTCCCATCTACAGCCAGTGCAAGAAAGACAAAGACCAGGGTTGCTACGAGGACTTCCTGGAATGTCTGAAACTGTACGACAAGGCTGAGAACGGTCTCATGCTCGGCGCTGAGCTCACACACACCCTCCTTGCCTTAGGTGAGAAGTTAGA…	758	PpEM-P09-F07,PpEM-P11-L24
Pp-0066.1	1	TAGCGTTGTGCAGCAGAACCGAGGCTGTGCAATAGCGATATAATTTATTTATTTAATAGGACTATTTAATTTAAAACTAATTCAATATGTGCGACGAGGAAGTAGCCGCGTTGGTAGTGGACAATGGATCCGGTATGTGCAAGGCCGGGTTTGCGGGCGACGACGCACCCCGTGCCGTCTTCCCCTCGATCGTGGGCAGGCCGCGCCACCAGGGCGTCATGGTTGGCATGGGACAGAAGGACTCGTACGTAGGCGACGAGGCCCAGAGCAAGAGAGGTATCCTCACCCTCAAATACCCCATCGAGCACGGCATCGTCACCAACTGGGACGATATGGAGAAGATCTGGCACCACACCTTCTACAACGAGCTGCGTGTTGCGCCCGAGGAGCACCCCGTGC…	1795	PpEM-P13-H09
Pp-0067.1	1	TTAATTGCATTTAAAGACGACGAACTAGAAAAGTTTNTAGTTAGGGAAACAATTTTGTTCATTTTTAACTTCTTAACACTTCGTCTAAGTTTAATCCGGTAAAAATACTTTCCACTTTCCACCTTTTCAGGAACTCCTACTTCAGACCCTGGAGGACTAACCTCGCCAGGCAGGAGTCCGCTTCCACCATTAACATGACTAAGGAGAAATTCGAAGTCATCTTAGATGTGCAACAATTCGCACCAGAGGAGATCACCGTAAAAGCGACGAACAACTGCGTAGTGGTCGAAGGGAAGCACGAGGAAAAGCAGGACGAACACGGCTTCGTGTCTCGTCAGTTCACACGTCGGTACATCCTACCTACAGGGTACGACACCGCGGACATCGTCAGCACGCTCT…	753	PpEM-P05-D11
Pp-0069.1	2	AGACGTTGTAAGGACGTCATGCCTTTCGCGAGATTCGTCCAACCGGGGCGAGTGGCCCTGGTGGCCGATGGCCCATTGAAAGGAAAATTAGTCAGCGTGGTTGATGTCATTGATCAAACGCGTGCACTCGTCGATGGACCCGGCAGCGGCGTCCCCAGGCAACAAATTCGTTTAAATCAGCTGCACCTAACAAAGTTCCGCCTTAAGTTTCCGTTCACCGCACCTACACGTGTCGTACGGAAAGCATGGACACAAGAGAAATCGTGCTAGAACTCCTGTATTTAAGAGTCTGAAGGCCCAGGCGGCGCGTAAAGGCGTCTTTGGCAAGAAGAAAGTACCCAAAGCATCGGTCAAGAAACCCCGCGTAAAGAAAGAAACATCGGCAAAGAAGCCAGCTAA…	492	PpEM-P06-E04,PpEM-P07-M19
Pp-0072.1	5	CATCATCCGGGTGTCTTATCGTCGTTCTGGCGTCTACGACTCGGCCGCTTATATAAATAGGTGAAGAGGGGCAGCAGACACCTCTTGCACTTTCTTGTGGAGCGCGACGCAGCGGCCAGTCCTTACCGAGCACCATGGCTCGACGCGCGTACATCTGTCTCGGTCTTTTATTATTCACCTACTCCGTGAGCGGCGAGGTCCGTGTGAAGCGGCAAGACGATGACTCCGGGGGTGATGAAGTAAATCCCGAACAACTATGTGACGGCCGCCCTGCCGATGAATACTTCCGGCTTACTACCGAAGGTGATTGCCGTGATGTGGTCAGGTGCGACAAAGGTGCTGAAAATGGCGTCACCAGACTCGCTTCAGTGCGGTGTCCTATCGGCCTAGCCTTCGATA…	2070	PpEM-P02-H12,PpEM-P07-G11,PpEM-P12-A07,PpEM-P12-P14,PpEM-P13-J01
Pp-0072.2	1	ATCTTTCTATCAAGGGTTTTTAACTTCATGTATAGGTTAGCCATCACATGATTATTAGTATCTATCTGAGCACTGGTCATTATCATTTCTTTTCATAAAGTAATACAAAATTTCTCTAAGATTGTTTTAATCTCTCCTGTAACTAATCAAACTCATGGAACTTGGCTATACTTTTAAAATATGTATCAGCTAAGTACTTCTTCTACATACTCTTTCTTTTAATTTTTCTGTGAATTTAACTTGGTCATCTTGTCACGCTTCGCTGTCTCTTTTCATTCTTTTCCCTACAATGATTCCCTTTCAACACGTCTACATAGAAGCAAAATTACACAGACGAAGCCAAAACCGTTTAAGACCTGCGTTAGTTTTATGTACATTTTAATCTAGATAAGACTTTCC…	2056	PpEM-P13-B18
Pp-0072.3	1	TCGCCACGACCCGTCACTTCGCTAGTAAACTGGTCTTTATGTAACTAGATATCCATTTCTGGTGGTGGGAGACAACAAGCGGAATTTATGTTTGAACTTTGTCCATCTTAACTGACACGAAATTACCGACTCGCCTAAAGCATTAAACGAATGACAAAATATATTTGTGTCATTCTTTATTTTGTAGACTGTAGAGATTACTATTATGACTTATTCTATATCATTCTTCATAATCGAAGCTCTTCGCAACCATTGCAGGAGAATACAATTATATAAAGTAAAGATCATTTATTACATTAGCGATTTTTAGCTTTCTATAAACGATACAATGTCATTATTTGTTGATTATAGTTAATGCAATATTCTTATTACTTTGAGCTGAAGCCATGGCTGTGTACA…	870	PpEM-P10-P13
Pp-0074.1	2	AAATTCTTCGCAGGCTTCGTGGCTGTGCTGGCGCTGGTGGGCGCGGCGGCGGCGGGCTTCATCGGCTCAGGCTGGTCCTCGCCGGTGGTCTATTCGCGCCCCGCAGTGGTCTACTCACGCCCGGCCGTGGTCTACTCGCCGTCATACTACGGCGGTCACGGCTACGGCGGACGCGGCTACGGCGGCTGGTCCTCCGGCTGGAGGAGTGGCTGGTGGTAGCCGCTCACTACAACTTACCCTTCGTGTTTGTGGTGCGACAGTTGACAGTGTACAATACAACAAGCTGACCAGTCGGCAATAACCGTATCACTCCACAATTTGCCTCGAGTACCTTGTATCTTTCTGTGATAACAAAAATATATTTTTTTTTTCAAATAAAGTTTATTTTAACAAAAAAAA…	401	PpEM-P05-D18,PpEM-P11-I23
Pp-0076.1	3	TAGAAGTGGAACCCTCAGACACCATTGAGAATGTTAAGGCCAAAATCCAAGATAAAGAGGGTATTCCGCCCGACCAGCAAAGATTGATCTTCGCCGGCAAACAGTTGGAGGATGGTCGTACGCTTTCTGANTACAACATCCAGAAGGAGTCCACACTCCACTTGGTACTCCGTCTCCGAGGTGGTATGCAGATCTTCGTCAAGACTCTGACTGGCAAAACAATCACCCTAGAAGTTGAACCCTCGGACACCATCGAGAATGTTAAGGCCAAGATCCAAGACAAGGAAGGTATCCCTCCAGACCAGCAACGTCTCATCTTTGCCGGCAAACAGTTGGAGGATGGTCGTACGCTTTCTGACTACAACATCCAGAAGGAGTCCACACTCCACTTGGTACTCC…	762	PpEM-P07-N24,PpEM-P08-D05,PpEM-P08-L07
Pp-0076.2	2	TCTNGGTCATGTCATGCGCCGCGCGCTCACTCAAGCCAATCTCGTCATTGTCTCCTGGTCAATCTCCTCCATTACTTTTCCTTGTAAGCTGCCTTATCTTTGTCGTCCTTAGTATTACTTCCTTTTTTAGCATCACTTTTTGATTTACCACTATCACTAGCAGCACTCTCATCAGTTTTAACAGCGGTGCCATCTGAATTTACCTTTGAACGACAATTTGGACATTCTACAGTCTTGGGATCTTTGCTGTCTGATTTTGCTGCTGCTATGGCGAACAATACAAATAAAGTCATTGTTAAATTTTCATTGTCAGATTACAACATCCAGAAAGAATCTACTCTTCACTTAGTGCTCCGTCTTAGAGGAGGAATGCAGATTTTTGTTAAAACGCTAACAGGA…	782	PpEM-P01-F20,PpEM-P01-P22
Pp-0082.1	1	GGGTCGGGCCGCTATCTAGTCATTGTATTTTTTATCATATAATTTTTTTAAATATTATAATCAAAAGGTCACCATGAAAGTGTTCATCGTATTGACGGCAGTCGCCGCTTTAGCAAGTGCCCAATTTAAATGCCCGAATAAGGATGGTCAATACGAGGATGACAGACAGTGCGACAAATTCTACGAGTGCGTAGACGGCGTCGCCACCACCAAACTGTGCCCCGACGGCCTGGTGTTCGACCCTACCATCAGGAAGATTAACAAGTGCGACCAACCCTTCAACGTTGACTGCGGAGACAGGACCGAATTACAGCCCCCTAAGCCCAACAACCAGTGCCCCCGTCGTAACGGTTTCTTCGCTCACCCCGATGCTTCCATCTGTAACGTGTTCTTCAACTG…	1224	PpEM-P09-E14
Pp-0083.1	1	CGAAGACCTGTTGTTACGACCAAAAAACCTACACGAATTACTACTACTAGAAAAACTCCGGTAAGAACGACTAAAAAGCCTACAAGGTTAACAACAGCCGTAAGAAGACCAACAACAACACCCACAATCCCAACTACCACAAAGAAAACGGTAAGAAAAACTTACAAGCCTGCCAGCAGATTGTGATGATAAAAATCGATTTTTAAAATAAACATAACTTTAAGCTAAATAACACATAATTAATAAATTAAAGTAAATAATAGTGATAAATAAGGCAAATATATTGTAACTATTAAAACATCCAAAACATTCCAATCTTGGTTTCATATTAGTCAAATAAAATTTAAAACTCTAGTGCATCCTCTTGTGATAAAACCTAGCAATACAAAGTGGGCTTGC…	1949	PpEM-P02-O22
Pp-0083.2	1	CCCACGCGTAGAACGCCAGCTACTACACGAAGACCTGTTGTTACGACCAAAAAACCTACACGAATTACTACTACTAGAAAAACTCCGGTAAGAACGACTAAAAAGCCTACAAGGTTAACAACAGCCGTAAGAAGACCAACAACAACACCCACAATCCCAACTACCACAAAGAAAACGGTAACGACCACCAAAAAGCCTAAGCCAACCAAAAAGGTGACGACCACAACTGTTACTCCCAGCACTACAACTGAACTTTACGATGACATAACGACTGAAAGTTACACGGAACAAGTGATTAACTATGATGATAGAAGCCTATGCGGAGTACGACCGCTTGTTAAATCTGGTCGTATCGTTGGTGGGAAAAACGCTTCTTTCGGCGACTGGCCGTGGCAAGTG…	747	PpEM-P03-N07
Pp-0085.1	1	TGCTTGCGCAACACGGTCAACGAGAGGCATCTCAACCTCTTATGTAACTGACAAAACTTGCCAGTGCACGGATTATGTCGTCACACGCCTATCAGTAATTATAAGTTACTAGCGGTGTACCTCGCAGTGTTGCACGCATTTATTTTTAATTCTTCACGCCTAAAATTTTCTACATTACAATTAGATGTTTATTTTTCGAGATAATACGAGAGAGTCCAGTGGTTGTAATAAATAAGACAAGCGTTGCCTATGAATTTGAGAAACGAAAAATATTGAAGCTAACATAATTTTTTTTGTTATAGGCTTTAGCTGTTATCGGAGTGGTGGCGGGTGACGTGGGTCTTGGTTACCACTACAAGGTACCGCAGACGTCGTACGGCATTCCCACGTATCAAACCG…	1613	PpEM-P08-B07
Pp-0086.1	1	GTGTGATCCGCGCCACTCGCAAGTTGAACCCGTTGACCAACACGAAGGCGATGTTGCGTTTGAACCCGTATTCAGCTGTACTGAGAAGGAAAGCTGTACTCGACCAGCAGAGGAAGAGTAACGCACGCGCTTTGGCTTTAGCGGAGAAGAGAGGCGTAAGTATATAACTTATTTAAAATATTCAGAACGAAATAACTATAGCAGATAAATGTAACAAAAAATATTAAAAATATATGCTAAGAATAGAAAGCGCAACAAAATCGGTCCCCCAGGGCCGGAGATATAGCGCAACATACTCAAAATCATACTAATGTTATAAATGCGAAAGTTTAGATGGATGGATGTTTGTTAGAGTTTGTAGCCTAAACTGCGTAACGGATTTTGATGAAATTTAGTATA…	1065	PpEM-P10-G19
Pp-0089.1	2	GTCGTGTGAGGCCACTCATAAAAAAAACAACTGTCACTTTTTCGCGGCAACAAATTTTGGTTTGACGTTTCTGCGTTTCCCGCGTAATCTTTTGATTAATTTTTAGTGTGGTGTTTATGTGTCAGGATTTTTTGGCTAGTGCGACGGCCGTGTGGAGTGTGGGACGTGTTGTGTGTGATGTACTCTGCCGCTCTAGGTCTTGAGAGTGCAGCATGAGGGGCAGCATCTGTCAGATTTTGCTGTTGGCGCATGTCGCCTTTGCGATTACCGGACCAAGGATAGAAAATGATTTCGATCGAAGCAGACAACCTCCGGCGGATCATCCTGGATTCAACGAACATCAAACGAGATTTGGAATCAACTCACCGCTTCAAAACTTCCAGCAACAACCCTTACTGA…	1469	PpEM-P02-I04,PpEM-P13-H17
Pp-0098.1	2	CGGCACGAGGTTCAAAGTGTTTCATCTATCGTTTACCTAATATTTACGTTTCAAAATGAAAGTGCTAGCGTGTTTTCTTCTTCTGACAGTGCTCACAATTGCACACGCCCGAACAAATCGTAAATACACAAGTCGTTATGACAATATAAATTTAGATGAAATTTTAGCAAACCGAAGACTGTTGATGGGGTATCTCAAATGTCTGCTAGACCAGGGCAAGTGCTCTCATGATGCCAGAGAACTCAAATCACACATTAAGGAAGCGTTAGAAGACAATTGCGCGCAATGCACAGACGCGCAGAAATCAGGCATGAGACAGGTGATGGGACATTTGATCAACCACGAAAAGGAGTACTGGACCAAACTCACAGCCAAATACGACCCTGAAAGAAAATATGT…	628	PpEM-P02-I10,PpEM-P09-N01
Pp-0102.1	1	GCTTGTCGGACGGCAGTCGGACGCATCTGCCGTCGTTTAATTAAAACAATACGCGAAATATAAAGTGCGAAATGAAATTATTTGTGATACTATCCCTTGCGGCGCTTGCCAGTGCTCAATATCCCGCATCAAAACTCGTTAAAAACATTTACAAAGAATGTTTGAGTCAATATTCCGTGGAGTGTGTGAAGCCAAGAACATTGGAGTGGATTTCTCGAGTGGGAAACGATGATGAAATAAAGATCACAGATGATCTGTCCATTGTTAAGATGGGAACTTTAGAAGATGAAGAAGTAGACCCCAGGATGGCTAAAGACCCTACTTATGCGTTGTTCGATAAAGTAGACCGCTTTCTCCAAACTCATTCTGTCAGAGTGAAAGTGCCCGATGAGATCGTTA…	1197	PpEM-P06-F02
Pp-0104.1	3	GCCGTCAGTGTAGTGTATCGTTCACCGCAAGAGAAAAATTGAAATCGTGTTGCAATTTGCTGGCTTAATTACTTTAATTCCCTTCCAACAAGGGCATCAGTAATATAATTGTCACAGATAACCAACCATGTCGGTCGACAAGGAGGAGCTGGTGCAACGCGCCAAGTTGGCGGAGCAGGCGGAGCGGTACGACGACATGGCGGCCGCGATGAAGGAAGTCACGGAAACCGGCGTCGAGCTAAGCAACGAAGAGCGAAACCTGCTCTCCGTCGCCTATAAGAACGTGGTGGGCGCCCGGCGGTCATCATGGCGAGTAATCTCCTCAATCGAACAGAAAACTGAAGGATCGGAAAGAAAACAACAGATGGCAAAAGAATATAGGGTTAAAGTAGAAAAAGA…	1676	PpEM-P01-H15,PpEM-P05-B11,PpEM-P09-A01
Pp-0105.1	3	TGACGCCGGCGCATACGCACGCGCCGCGAGCCGCGAGTACAATATTGAGATGTCGTGCTAGCGCGGCGCGCCCCCATGGTGTACCCCGAAGCCTCCCGCTGGGGCGCGCCCGACGCGATAGCGCCCCTCTACGATGACGTCTACCGAGACGGCGTGATATCGACGGTGAACGTGGTGGAGGCGCTACAAGAGTTCTGGCAGGCGAAAGCGTCGCGGAGTGCGGGCGGCGCGGGAGGCGCGGCGGCCGGCGCCCTCGTCATCTACGAGTCAGTGCCCGCCGCACACCCGCCCTACGTCTGCTATGTCACGCTGCCCGGCGGCGCGTGCTTCGGAAGTTTTCAGAATTGCCCTACAAAAGCTGAGGCGCGGCGGAGCGCAGCGAAGATAGCGCTGATGAAC…	1055	PpEM-P02-J11,PpEM-P09-P02,PpEM-P14-L08
Pp-0108.1	2	CCGTTCCCAGTGGACATGCTCGATGTAGTGCGAGCTGACTTCGCCGGTGACAATGTTGGATGCTGGATGCAAATTCAAGTCGGAAAAGGACCTTGGGCTTCGGAGGTATCAGGATTAGTGAAAATAGGTCAAACAATGACAATGGTTCTTGCTATTAAAGACGATGATGCTAAATTCGACATGTTAGTCCGTGACTGTGTCGCTCACGATGGCCAGCGCGCTCCGATTCAGCTAGTAGATAGACGTGGTTGCGTCACACGGCCAAAATTAATGTCAAGATTCACAAAAATAAAGAATTTCGGAGCTAGCGCATCTGTACTGTCTTACGCTCACTTCCAAGCTTTCAAATTCCCCGATTCAATGGAAGTGCACTTCCAATGTACGATTCAGATTTGCAGA…	1712	PpEM-P07-B12,PpEM-P14-H02
Pp-0110.1	1	CGGCNATCAAATTCTTCGTTGCTTGCTCAATGCTTCTCAAATCATTCTTCTTCTTCTTCTTCGTGCAAATCATGCAATCTCTGCACCAAATGCGGCTAAAATAAAAATGGTGATGAAACTGTACGCCGTTTCTGATGGTCCGCCATCTTTGTCAGTGAGGCAGGCGCTCGCCAAGTTGGAGCTGCCGTTCGAGCTGGTGAACGTCGATTTCGGGAAAGGAGAACATATGACAACCGAATATGCACTGTTGAATCCACAAAAAGAAATCCCTGTACTTGATGATGATGGATTCTATCTAAGTGAGAGCAATGCCATTCTTCAATACATATGTGATAAGTATGCACCTGGTAATGAACTTTACCCCCAGGACTCGAAAACTAGGGCAATTGTGAACCATCG…	836	PpEM-P12-M22
Pp-0114.1	1	TGACGTGACCTTCCAGCTGCCCATAGCTGACACCAAGGTGACCGTCAGCCCCAGAAACCTGGACAACGATGAACTGAGCCTTAACATTAAGTTCAACAAGGAGGGCGCGCGCTCCGTCGGCGAGGCCCGCAAGGCTAAACTCAAGAAGATCATCGTCCCCATCCTGGTGTTCGTGCTCCTCAAGGCCATGACCCTCATCCCCCTCGCCATCGGTGTCCTCGGTCTGAAAGCCTGGAACGCTCTGCAGCTCTCATTCTTCTCTTTCGTTGTCTCCGTTGCTTTGGCTATCTTCCAATTGTGCAAGAAGTTTACCCAGATCGCGGCGGACAACTCGCATCCGCAGATCGCTGCCCATGGACCTTGGGATGCTGCCTACGCCGCAACTCGTCGTCGTAGAGA…	704	PpEM-P13-M12
Pp-0117.1	1	GACTGTATAGAACGATAAATATTATTGTATCTTGGACATCGTGATGGCACTTCCAGATTTTTATGCTGAAAACATATTCCCGCCATGGCTAGAAGAGAAGGTAGAGCTCCCCATCTTCGAAAATATCAATCAAGTGCCTGAACGTGTAGAGGTTCCAATCCCGGCGGCGCCGGTGCAGCCGCTGGCCGCGTACGACCGGCCCCACGTCGTGCCCCAGCCCACGGAGGAGCTTCTACGCGAATTCGAATCTGTGTACGGCGCTGTTGAGCTGACACACCTCACCCCGCCGCAGAGCCCGCCCGGCCCCGCCACGCAGCTGCTGCTGAGCTACGCGCAGCAAGCGCAGTACGCGCCACTCGCCCCCGCCCCGCCCCTGCAGGCGCCGCAGGAACAGTGGCC…	651	PpEM-P03-N01
Pp-0117.1	2	TCGAAGTTAATAAGACGTGTTATTGTTTAAACTCGTGCTATTATTTGCCGTAAGATGGGTTTCTAAGCTCTTAAAAACTTTTGCACACCTGCGTGTGCCTTCACATCGTTATAAAAATGCTTGCCAAAATGGCGCCCCCAAGGGACAGCTCTGTCCTTCGACAAATACCACCAACTCTATCGGACTACCACCTGTATCCGCTTGTATTTATTCCTTTGAGTACCAGCAATATCAACACCGCTGAGGATGAGTACACGCGCATGGGATTGGTCGCTGGCTTCGGCCGACGGCCTGCTCACTAATGAAGAATGCTCTATGCTGCTCGATGTCGATATTTTCAACACTGATGATGATTTACTTAAGACATTCCCGAGCGCTGCATTGAAGATCGAATTGGAC…	1789	PpEM-P01-D12,PpEM-P13-L19
Pp-0118.1	2	CCGACACTCGACGTCGGCTCGTCAACGACTACACACCGCTAAACGTAACGACCATTATTTTAAACGAACACGAGCACGACATAAGCCGTCACAATGTTTAAAAGCCATTTAGAAATGATCGGCAGAAATGAGACGCCGTCGAAGAAAGCCAGATTTTGGCAATCCTTCGTACGGTCTCTAAAAGGATCAGAAGACATCAGAGCGGAAGAGAGGTACAGGCCGTCCCGTCGCAGTGTTTTCCCCGAGCTCCTATCCACCTATCCTTACTCTAAGTCTATCTACGACGACCCCATCGCCGCCGCGGAGAGGATCACTGTGCCCGGCTACCGCTACCTGCCCGTGCACCGCGAGGTATACGGGTACTCGCCGCGCCCCATCTACGCCCACAACTACCCCAGC…	1185	PpEM-P10-N05,PpEM-P11-D18
Pp-0118.2	1	CGGACTGAGTGCAGTGTTACTAGTATTTTATACATTTCATATTTATTTAATAAAACTGACAAAGAAATATACAAACACCAACACGAGCACGACATAAGCCGTCACAATGTTTAAAAGCCATTTAGAAATGATCGGCAGAAATGAGACGCCGTCGAAGAAAGCCAGATTTTGGCAATCCTTCGTACGGTCTCTAAAAGGATCAGAAGACATCAGAGCGGAAGAGAGGTACAGGCCGTCCCGTCGCAGTGTTTTCCCCGAGCTCCTATCCACCTATCCTTACTCTAAGTCTATCTACGACGACCCCATCGCCGCCGCGGAGAGGATCACTGTGCCCGGCTACCGCTACCTGCCCGTGCACCGCGAGGTATACGGGTACTCGCCGCGCCCCATCTACGCCCA…	729	PpEM-P03-C19
Pp-0128.1	1	GTCACGATGCCTCCTAAGAAGCAGCCCGAGAAATCTGCCTCCGGGTCCAAACCCGCTGAGAAGAAGCCTGCAACTGCTAAAACACCAGCAGCTGCTCCTAAGGCTGCCACCGCTGCACCTAAGGCCCCCGCCGCTGCGTCAACAAGCAGTGCCCCTAAACCGGCAACAGCTAAAACTCCTGCCCCTGCGCCTAAAGCTGCCGCTCCTAAGTCAGCGCCAGCAGCAGCTAAACCTGCTGCGGCGAAACCTGCCGCGGCTCCTGCGGCCAAGCCAGCTGAGAAGAAATCTGCAGCAACACCTACAGCAAAGCCAGGTTCTGCCAAAGCTGCTGCTCTTAAGGCCAAATCAAGTGCAAAGCCCTCAGTTAAGAAGGCCGCATCTGCTGCTAAGCCTGCAAAG…	950	PpEM-P02-O15
Pp-0133.1	1	TCGATATACCGCGCATGTTGGACCCCGACGACCTCATAAACACTCCAAAGCCGGACGAACGCGCCATAATGACCTATGTGTCGTGTTACTACCACGCGTTCCAAGGCGCCCAGCAGGCTGAAACTGCCGCGAACCGCATCTGCAAGGTTCTCAAAGTCAACCAGGAGAATGAACGCCTCATGGAAGAGTACGAACGTCTCGCCAGCGATCTGCTGGAATGGATCCGGCGCACGATGCCGTGGCTCAACAGCCGCCAGACCGACAACTCGCTCGCCGGCTGCCAGAAGAAACTGGAAGATTACCGTACTTACAGACGTAAGCACAAGCCGCCCCGCGTGGAGCAGAAAGCCAAACTGGAGACGAACTTCAACACGCTGCAGACGAAGCTGCGCCTCAGCA…	711	PpEM-P12-A11
Pp-0142.1	3	GTTTAAAGAGGACGTTCCGATTTACCCATTCTTGTTAGTTCGCTTATTTTGACACATCATGTCACTGCAAGAGCAATTTGACCAAGCGGCAGCCAATGTAAGGAATTTAAAATCACTGCCAAGCGATGGGGACTTGCTAGAACTATATGCCCTGTTCAAACAAGCTTCAGTGGGAGATGCTGACCCTGCAAACAGACCCGGAATGTTTGACTTAAAGGGCAAAGCTAAATTCGACGCGTGGAGCAAAAAGAACGGCATGTCCAAGGAGGACGCGCAAAAGGCATACATCGCGAAAGTCGAAAGTCTGGTCGCTTCTATTGGACTCCAGTAATGGCCAACATTGGCCCACATGGCCAATATAACCAACATGTGGCCAGTATCTTAGTAAATGTTGGAGAG…	737	PpEM-P05-J18,PpEM-P08-N09,PpEM-P12-O07
Pp-0143.1	1	TAATCTTTTTGGCTATCCGATCTGGTACAAGTTGTATTCGGCTCGGTCCGCGTATCAAATGCAATCGTTACGGCCACAGGATTGGGATAAATTCATAGATGATATGACATCCAAAGAAGACGTTTTTAATATGTATTTCAAACATTATTGGAAGAACAGTCCCCGTCGTGGATCATGTGACGGCGAGTGCCGCAAGCGTCTCGTATGCGACGCGCGCTCGGGCCGCTCCCACGACCGGCGCGCCCTCTGTGGCCACATAGAGGCGCGCATTGACAGCACCGCGCCCGCGCCGCAGACGTGGCGCGCCTGGCTATACAATGGCCTGTCTGTTTCAGATAGTCCTAGTGTACGGCAAATATAGACGGTGGTGGCTTACTTTTAGGTCTGCGAATAAAATAT…	760	PpEM-P09-J02
Pp-0144.1	1	GGCAAGAGGCGATGGTGGCTGGCTTCCTTGCAAACTTAGCGTCGTAATTTAATAGCTTTTTCGAAATTAAAATTCAATTGTTGGTCGTGTAACGATCCTAGTAATAGTGTTTTAAGTGCTTAAGAAGTTTCATAACTAATAGCAATGAGTTCGAGCGCAACTAGCGCGCCGCTCCGCCGCACCGCACTCGGACTCTAAGCAAAGGATCCCGACACCCACACACTTGTACCACGCACGCGGCCCCGTGACGAGACTGAGAGAGCCACTTGTACATACGTCGCCCGCCGATACGTTAGATGTTTGTTCTTGCACGTGAACGAGTTGTGTTTTTTAAATCATTTAATAATCGTGATTGAACTATTGATGAGGGTAGAGTTACAGTTTTTAGCATTACAGAGT…	1245	PpEM-P10-N03
Pp-0145.1	2	GAGACGCCGCGAGCTTCACACGAACGACCCCTAGCAGCAGCAGCCATGGTGTACGAGAGTGACTTCTACACGACGCGCCGCCCCTACAGGCCCAGCAGCTACAGTGTCACGCCTCTGACGTCGGCCTACTACCTATCGCCACTAGTGTCGTATTACAATACGCCGTACGTCACGTACATACCAAAGCTGTCGCAGGCCGAGTTGATCTACCGGCCGCAGGCCCGCGCGCTGACCCGACTCGCCACATACCCAGAGCCCCCTCACCACGTAGTTCGCGTGCGTGTGCGCCCCTCTGTTATCCTTCGGGAACTCGACCGTATCGCCTACCGTCGCCGACCAGCACTCGCCGTCTCCGCTGTTGATGACTTCTACCGCTCAGAATCTACGAAGCTGTTCGAG…	1486	PpEM-P10-G22,PpEM-P14-H24
Pp-0146.1	1	TTACATTTGCGAAAATAAACAAGAGACTTGATAAATGAAGATTTCCGATGATTCCAATGAATACTCCCTTACTGACTTAATCCTACAACCATGATTAGATAATTAATATTTTTTTGTATGTTTAGCGACGGTCATGGCTGATGCTACCGTGGGTGGTGTTGGGTATCGTGCTGGCGATTGGTCTTCTCATCAGTGTTCTGCATACCGCCATCACGTACTACTTGGACGACCAGGACCACGTTATCCTCGCCACTTGCATACTCGTCGGCGGCCTCTTCTACTTGTGTCTGTACCTGTATTTATGGGCGGTTGTCTTCAGTCACTACCTGGACGTACGTGATGAGGAAGAACGTGGCAGATACACCAAAGCTCCCTACAAGCGATAGGAGCTAATCTAAT…	1211	PpEM-P07-K02
Pp-0150.1	1	CTTGCGTTCGATCGTGTCTCGCTGAATCTGTTCCAACGAAGTTTACCCTTTGTGTAAACAATGGCCACTAAGAATGTACAGAGAACGACGTCGATCATCGGCGTGTCGGACATTACACAGAACAAGATGATCTGGCGACAGGTGGTAGCCGAGCTGGTGGGCACGTTCCTCCTCACCTCCATCGGCGTCGCCTCCTGCATCGCTATCTCAGAATCCAATGCCCCAAAGGTCACCAGCATTGCGCTCTGCTTCGGTTTGCTAGTCGGCTCCATCGTACAGGCGATCGGGCACGTGTCTGGCGGGCACATCAACCCAGCAGTGACGTGCGGTCTGTTCGTATCTGGTGACATCAAGCTGCTAAAAGCATTGCTGTACGTGGTCGCACAAGCGGTAGGCGCG…	698	PpEM-P09-C20
Pp-0151.1	2	GTCAACACGACATGCTTTTGTTATCGCTGCGTAGTGAACATTTTTCTCGTATAATCTAAACCTTTTGGAGGAATAGCCCTTGTTTTTCATTTATTAGTGTTAAGAGAAGTCGCCTTCTGCACCAGTGAGTGTAAAGGCTAGACTTTCACAAGGTTTCGTACGTTGCGGTTCTCGCTGAAAATCTTTTTTTTTTCCTCGTCAAAGTATCTGTGATTTTTGTAGATTAAAATGAAGGCTGTTATTTTCGTCGTCGCTGCCCTACTGGCTGTTTGCATCCCCATTTCTGCGAAACAATGCAATGTGAACCCTGTGAACATTCCAAAGGGATGGATAACAATGCAGCAGAGCTGTCGAGGCAGCATGCGTCGTCAGATACAGACTGAAGTTGGCGCGTCGCTG…	1245	PpEM-P12-H03,PpEM-P14-P20
Pp-0158.1	2	CTTGTCAAGCAAAATGGCGGATCAGACTGAGCGTTCATTCCAAAAGCAACCGACGGTGTTTTTGAACCGTAAGAAAGGCATCGGTGTGAAACGCAGCCGCAAACCGCTCAGATACCACAAAGACGTGGGACTGGGGTTCAAAACACCCCGTGAGGCAATCGAAGGCACATACATTGACAAGAAGTGCCCATTCACCGGCAATGTGTCAATCAGAGGCCGCATCCTCACCGGAGTGGTGCAGAAGATGAAGATGCAGCGCACCATCGTCATCCGCCGCGATTATTTGCACTACGTTAAGAAGTACAACAGATTCGAGAAGAGGCACAAAAACATGTCTGTCCATCTCTCGCCTTGCTTCAGGGACGTTGAACTGGGAGACATTGTCACCATTGGAGAATG…	516	PpEM-P03-J08,PpEM-P12-K09
Pp-0163.1	2	CCGGGACCCAAGGCTCCAGTAATTAATGAAATTCGCGTACTCGGTACTGTGTTGGTGCTCCGTTGCTATTGGCGAGTCCCCTCGTGCCGAATTCGGCACGAGGGTATTTTAGTGATCTCTGGATGAAAATGTAAAATTAAAATTGCAATTAGATGTTGAATTATAAATCTATATGCACGAGTCTATTATATGAATTTTAATATTTACAATGTAAATTATCTGTTAAATATTAAAAAAAAATCGGAATTTTACATTATTATTAAGAGATGGACGATCACAATTCATTTAATTAAAGTATTAAAACTATTTTGCATTCCCGCCGATATTGTTAGTTGCGTAAATAACAATCTTTTTTTAATAGACATATTCCTTATGATTTAAAATCTTTAATTTGTATTG…	1500	PpEM-P03-I05,PpEM-P05-I14
Pp-0163.2	1	AGTTGCGTCAATCACAACTTTATTAATNGNAATCTCTTCCTTATGNTTTAAAAATTTTAATTTGTATTGTAAAATCATTTTTGTAATTTCCAGTGGCATAATATCTGTCCCTTGTACACAGTGAATTTCGATTAGCGATATTATTACAAATAATAATAAATATGACAAATGAATTATGGAAAAATTATTGCAATTTCCATACATTTTTCGCTGACCGCGCTTAATGGAAGTCCTTTATCTCTGCCTACCTTTTTTGGTAGGATTTTTTTTTCATGTTTATGTGATTGTCCATCATCTTTAGAAGAATCTTTTTATGAAATCTGTTTAAAAGATCTGTTCTCTCTACTTTTTAGGTTACAATTTATTTATACTTTATTGTCATTAGTGTTACAGACAGAC…	1127	PpEM-P04-P16
Pp-0164.1	1	CTCCCGAGGTGCTCAGTTGCATNTGCACAGTGAGCGAGGAAACTAGGCACAATGGTCAACCATCCGTCCGAAGGGCAGAGCTTGGCGGCAACCTACTGCATCCTCTTGCTGCTTCTCGGGGCACTCTGGATGTTATACTCCGTCTTTTAAACCAGTGTTGCGGTTAAAACTCAAGAGACCAATGAAGCAGGTGAATAGTAAAAAAAAACTAAAATGAATGTAACATAAGAGAGCCGTAATTTTAGTATCTAAGTTATTAAGTTAAGTATGTCACATACCCAAGCATTTAAAAATCCGTTAGACCGGAAGAACATCGATGGAAGTAGCTCAAAACTGCCAGAAGACCATAACGAGTAGACCGGAAAGACCACGGACACGGACGGTGCTGGGCATTCCAAT…	608	PpEM-P12-N09
Pp-0171.1	2	AAGCGGACGGTTTTATTTTTGCAAACAGTGAAAAGTTTCAAAAAAAATTTCAAACATGGCTAACGTCATGGATGTGTCTACCCCAGGACAACCTCCAGTACCAGTTTTTCCCAGTGTCGAGCGGAGTTGTTCAGTTCAAAGTGCGAACACCCAATGACGCCCACGTCGCTCTCACCATGGGGCCCCAGGACTCCGAGCCGATATACGAGATTATGATCGGCGGCTGGGGTAACACAAAGAGTGTGATCAGGAAGAATAAAGCAAAGCCAGACAAGGTAGAAATAGAAACACCTGGTATTGTAAACGGCGGCGAGTTTCGCGGTTTTTGGGTGCGTTGGGACGGTGGTGTGGTGTCGGCCGGTCGCGAGGGTGAAAGCATTCCCTTTATCTCCTGGTCCG…	1203	PpEM-P05-M01,PpEM-P06-C11
Pp-0172.1	1	CTCCTACACAGCCTACGCTACACTCCACACCAGCCTTGTTGTTGTACCATCAATATTCAATAAGAAAGTGCCAATTCGTGCTCACGTTAGGAAGAAGGCTCTAATTTTGTCGTTCAAAGTGAAAAATTCTGTGTCAATAGTAAAAGTGGTAGCGGACCTCAGGGGCCGAGGGTCGACTTTCGCGCGCGTCCGTGAGCTGCCCGCCGCCGGCGCCGGGTTTATGTAACTTGTTTATTGAATTAGTGAAGTCGAGCTTCTTTCTAGAACTAATACGATTATGTGTATTAACCTTTATTCCATTAATCGATTCCCGTAAGAATTGTACGGCGTAGCGGACTGCGTAGCGTTCGCAATTGTATTGTTGTTGCAGGTATAAGTAAAAGTAATAAATTGATATTT…	401	PpEM-P14-I08
Pp-0175.1	1	AAATAATCAAGATGCTCGCAAACTCCGCAATGGAAATGCAAGTTGAGGAGACTCCGTTGGCTTTGCGACGCCTGTGGAACCTGACCCGCGCTCGCTTAGCCGGCACTACCACTGCGATTGATGAACCGGAATTAGTGGACAACTTTACTTATGCCCAGGAGCCCGAGGAAAGACCGAAGGCTTTGACATCAGCGCCGAGCGACTATGAAAGTGATGGTGAAGAGGCTTTTTCAGAGTTGGATGTGCCGGAGATCCCGGAGGTTCCATGCAAAGGTTATTGGAAATCAAGCGTGTACGACAAAGAGGTTATATTGGACGCGAGCACCCTCGGCGATGTGCCCGCCGTGTACCGTGTCCCGCAACCCGCCCCCCATCAAATGCCCGTCATCGGAGTTTACA…	712	PpEM-P07-J05
Pp-0177.1	1	GAGCACGAGTTAGTGAAAGTGCTGGACATTCTTTCTCTCTTTCTCTCACGATTTAACGCACGGAATACTGGCCGGCGATTTACACTTGTCTTCCTTAATCAACTACCGGCCGGAGTGGAAATCATGAATTTGATATTCATTTTGCTAGTCTGCGTCGGTCTATCGAGTTGTCAGACAACGGAGACGGTGCCTGAAAATGGACCCAGGATAGGTCTGATTGACTGGATCCACAATTTGATTGGATCCGGGACTACCACGTCGCGGCCGTCGACAGCAAAGCCTTCAAATGATCCGCCTACGGACTGTCCTACGTGTCAATGCGGAATCGCGAGGACACACCGGCGCATCGTTGGCGGAACGGAGACCAAGGAGAAGGAGTACCCGTGGATCTGCGTGCTG…	1565	PpEM-P09-D06
Pp-0180.1	1	CGATTCACCAGTCTTACTTCGTATACCGTGATAGCCACTACCATAACACGCGTATTATTTTTATTTTATTTTTACGTTAGTGCGTGTTGCCAGTATCAACATAGTATATATCAAAGTGCAAAATGGCAGTCGGGAGATCGTGGTCGTATGCAGTTGTGTTCCTGGCAAGTTGTGCTGTGGTATCATGCGCACAATCAGAGGACCCTTGCAAGACAAAATCTCGTGTAGTATCTGACGACAAATACTGTGACAAATACTGGGAGTGTGAGAACGGTCAGGCGGTGCAATACGACTGTCCTAATGGTTTGGTCTTCGCTGGGAAGCACAGAGGCGTCACCGAGGGTTGCGACTATCCTTGGAGATCAAATTACTGTGAATATCCGAAGGTTCAAATAAATA…	1458	PpEM-P07-D18
Pp-0182.1	1	ACTTGTAGCCCATCTTGCCGGAGACGACGGCGGCGNCGGCTTTCGCCATGTCCTCCTCGCTCCAGGACTGACGGCCGCTCATTCTTTCGTATTTACGGACCATTGAGAGAATTGGGGTTTGCAAGTGCGGCTCGTGCAGGAGCGTTGAGTCGGCGGGCGATGGCGCTGGCGCGGGCAGGGTCCGTGTGGCAGCTGCGGCTGGCGGTGGCGGTGGCGGTTGGCGGCGGCTCGCGAACTCGGAGGCGTCGCGTGCAGCCCGGCGGACGGCGCTGAAAGAAGCTTTCAGATTATACGACCGTGAAGGTAACGGCTACATCACCACGTCGACGCTCAAGGAGATCCTGGCGGCGCTGGACGACAAACTCAGCAACGCAGACCTCGACGGAATCATCGCTGAGA…	807	PpEM-P03-C10
Pp-0185.1	1	CAACCATCAACAATGGCCTTTAAGTTCGTCGTCTTCTCCTGCCTATTGGCTTTCGCCCGAGCCAGCGCTCCCGTGGTCGCCGCTCCATTGGCTGCCGCTCCCGTGGTGGCTGGGCCCGCGCTTGCCAAGCTTGAAGAGTTTGATCCCGCTCCCCAATACCGGTTCGGATACGATGTAGCCGACGCCCTCACCGGCGACTACAAGAGTCAAACTGAGCAGCGCGACGGCGATCTGGTCCAGGGCTCGTATTCCCTCGTCGATCCCGATGGCACCCGTCGTATCGTCGACTACTCCGCTGATTCTATCAACGGATTCAATGCTGTAGTACGTAAAGAGCCCCTTGTGGCTGCCGCGCCCGCTGTAGTCGCTGAACCCGCCGTAGTACCGGCCCGCATTGCT…	663	PpEM-P07-B22
Pp-0187.1	1	GTCGCGTGATTGTGTCGTGCTTCGGGACATCATGCGGACATTAATGATATGTATGCTGTGTGCTGTCACAGTCTATGCTCAATATGATTCGCCTACTCCACCAAGGCTCCAAATCCCCGGAGCCGTCCAGTTAGGCGGACCGCGGCAGGGTGGCTTCAGACAAGGAAGACTACAAGCCACCGGACCGCTCCCCGGCGTAGTAAACAGAATTAGGAGACCTGGGCTGGCCAGGCCATCGTTCAAATCTGTAGACGCCGCTCCCCGGCCGAGTCTACAGTCTCTGGAGGAAACTGCCAAACCAGTCACCGAAGAACCAGAAGACGAAGTAGACATCAATACTCCAACAGCTTTTGTACCAAATGTTTTCTCTACGGCTGAGCCACAAAATGACTACTTTGA…	1254	PpEM-P09-L13
Pp-0188.1	1	CAGAAACTCGCCTCAAACAAAACAGAGGTGATCCTTGNACTCACCGATGTACGTGGGCGGTGTGGACGAGACGATAACCTTGGACAACAGCACTGGCGTCATTGGAGGATTCAGCGGCTGCATTAAAGAAGTTCGCTTGAACCAGAGAGATCAACTGGACATCGTGAACGCATCTATCCAGTCGGCCAATATTCAAGAATGCCCCAACGATGTCCGCGGAGACATTCCAGAAGTGTACAGCGTGTGCAGCTTGTGCCGTAACGGCGGCAGGTGCACTTCCCTAGACGCCACAGCTTGCACTTGCCCTTCGGGTTTCTCCGGCACGTACTGCGAGAACCGGTCCTCGTACCGCGCGCCGTACACCGACCCTTGCGCCGCCCGCCCCTGCCGTAATGGCGG…	2175	PpEM-P01-G05
Pp-0191.1	2	GTTGCAAATACACGTCGCTTAGGCGAAATTCTCGAGGCGAGTACTGGATTACCAGCAGCGCCTGTGTTAGTTCGTTTGAGATCTCCGTTACTTATAAAATAAAAATATTAATCATGCAGTCTATGATTATCCTCGCCGCAGCTCTGTGCGTTGCACAAGCATCGTTCTACGCCGGTGCACCGGCACCCGTTCAGCTGAGCCCCGACGGCAAATACGTGCTGGACACGCCCGAGGTAGCCCACGCTAAAGCCGCCCACTACGCCGCACACGCTCAGGCCTCCACTTCCCACGGCGCGTGGGCCCCAGCTGCCGGCTACCTCGGCGCTCCCGCGTACGCCGCCGGCGCACATTACGGTGCTCCCGGTGCTGGTCTCTTCAAATATGGTCCCGCTCCCCTAT…	933	PpEM-P09-P20,PpEM-P11-C03
Pp-0192.1	1	GTCTGTTGTTGGTGCTTTGCGGACGTCACTTCTTCGACTGACGAAAGTTGTTACTTAATAAAAACTTCTTAATTTGTGCCAGTGCCACGAAAAGAAAAAGTACAACATGAAGTTAAAGACCGACCTCTTAGTCCAGCCCTCGGGGGAAATATCAAAGAAGATTAGAGAAGAATTGAAAGAAGACGTCAACACTCGCTATAAGGATTTGGCGGCGATCAAAGAATGGCTCAGGAAGCAACCGCATTTACCTGATGACTGGGAGGATATGCCGCTACTAACGTTCCTACGCGGCAGCAGTTTCTCGTTGGAGAAATGCAAACGCAAGCTGGACATGTACTTCACGATGCGCGCCGCCTGTCCTGAATTCTTTTCCAACCGAGATGCCACCAGTCCTGAGCT…	1562	PpEM-P01-N04
Pp-0193.1	1	TACGAACAGACGTGTGCTGTCCTTTAAAATGGGGCAAATGTTGAGATGTGTGATTGTTTTGTTACTAGCCGTCGGCATGGTCAATTTTAGGGTGCTTGCTAGAGGGATGTCTACCATCGCTAAATCGTTTCCTGAGAACGCCGTGGTTCCCGATGTTGTCCCAATCGCCCCTGCCGCTCAACTTAAGGTGAAGTACCCCAGCGGTGCGGAGGTGAAAGAGGGTAATGAACTAACACCGACCCAAGTGAAGGACCAGCCCACTGTGAAATGGGATGCCGAGCAGAATACCTTCTATACTGTTGCCATGACTGACCCCGACGCACCGTCGCGTAAGGAGCCGACATTCCGCGAGTGGCACCACTGGCTGGTGGGCAACGTGCCCGGCTGCGACCTGTCCGC…	1275	PpEM-P08-N16
Pp-0194.1	1	GTCTGGGCGTCCAAATAGAATTTATGGAACTCACGAAAGAGGGTCTTTTGGAGAAATTTAAACAGATATTGGAGCCTGGGTTTCGTGCGAAGGTTAAAACATTATCACAAGCGTGGAAAGACCGACCAGTCTCGAGTATGGATACCGCAATACATTGGACCGAATTTGCCGCTCGTTATCCAAACCTTACCTTCCGATCCGCGGCAGCAGATGTCCCTCTCTACCAATATCTATGTCTAGATGTATTCTTTATATTATTGGTCATACCATTATTTATTATTGTACTATTTCTTCGCTACATATTTGGTAATAAAAAGAAAACAAAGATAATAAATAATAAAAAGAAGTCAAAGAAAGAATAAATTCCAGTTTTATTACCCGAATGGCAAAGGGTTGTTT…	683	PpEM-P11-J08
Pp-0195.1	1	ACAAGACCTCCAGTTTACATCACTCCGCCTACCANTAGAAGACCCATATACATTCCACCTTCGACCACTAGAGTGCCCTACACGACTCGACCGCCTTTTGTACCTGACCAAGGTTACTACTATGATAGACCTAAAGTGCCCTTCGTTTTCTAAGTTATGATAAGTGACTTCTTTCTTAGATGCCATACTTAATGTGATACCAAATTTAGTTCTTTCTCTCAAGCATTGAATGGGGTTTTTATTAATACCGACTAAATTTCTTCCGGGCTGATTTAAAATTGTGGTATCCGCTTTGTAAATATTTAAATTCATAGTTTATACTTGAATTATTTTAAACTAATAGATTGAACGGCCCTTTAGAGCGGACGACCTTTGACTAAACTACCGCACAACTGTGGT…	657	PpEM-P11-H02
Pp-0199.1	1	TATTAAACAACAAAAAATAATAAGAGTCCATTAATGAAACCAGCATAGGAAATAATGCTATTTACAATTTAAAATTTCACAAGTCATAATAAAGCATGAGAAGATTTGTAAAAAGAATGAATATTTTTAGAACATGCGTTAAACTTTCTGGAATTTCAGCTTACAATTTGTAATGCTAATGCATCAGATGAATAACACTGAAACTGAGATCGTTATGAAAACGTTTCGAAATATTACCAAGAATATTCGTCTGTACTCAGTACTCGACCACCGAAGTATTCATTCGCTGAATTGAATGCGCATGACTCATACGTTTTTTTGAAAAGACGCCACAGCAATTTATATAATACATTTCGCATGTCTGAAACGCGTTTAGTTATTACAGTATAATTGACTTCA…	1666	PpEM-P01-B13
Pp-0205.1	1	TGAATTACATCAAGTTTCATCACAGGACGTTTATTTATTATCATATGATTCTCTTTCATATCAATTATTAAGTAGTGAGTCAGTTTTGTTATTACAGTTTTGTGCTCCTGTGCTCACTATGTCTGAATTTAAAGACTGGTATTATAGTGTACCCTTCTTCACAAGATACTGGCTATCGTTTACGATAATTTTAAGTTTAGTAGGTCGATTTGGAATAATCAATTACTACAATTTGGTGTTGGACTTTTATCCTTTCATCAATCAGTTCCAAATATGGAGGCCACTAACAGCATTATTCTTCTATCCGATTGGACCAGGCACTGGTTTCCATTTCCTGATAAATTGTTACTTTCTGTACAATTACTCTCAGAGATTGGAAACGGGAATATTTGCAGGAAA…	1032	PpEM-P11-O18
Pp-0205.2	1	GCGACCGGCTGGTGGTGTAGTCTTTGGCCGTCACAACTGGGGCAGAGGGCAGACGTTGGGAGGGAACTGATTGAGTACAAAACTTTATTTATAGTGAAAGTGAATATGACTCTAGTTTTATCACAATTGGATCTTTTGAATGATCTATTCATAGTTCATAGTCATGATGACAAAAAGCAATATTTTTAAAATTTTGAGAAATAAATATATTTCTAAGTTATGAATTGTTAATGCTAATTCAAGATATTTTCCTTAACTAAGAACACTGTTAAAATAAATTTTATAATATCAGATGCAAATGCGAATACTCATGTTAAGCTGTTCTTTCAAAAATACAGCTATGGGCGAAAATTTGAATAAACCCCATATGGGTTTTTTACTGGGTTCTGTTGTAACAAA…	1290	PpEM-P02-G01
Pp-0208.1	1	GCACATTATAGTCAAAGTATTTGCCGTAGTATCAGCGATAGATTACATATATGTGTACACTTTACACAGAGACTTTCCAGCAGTCTGGAAAAAGGTCTGGAATTTTAAATGTCATGTCTAACCTTATGTAGGTAATGAGAAAGAAAACCATTTTATTTATTTTTTATTATTTTATCATTTATTTATTTTAATTTGTAAATTTTCTTGCCGTTTGTATTTATATTATTCTTTGTAGGTATTTCAACGTGAAGCAGACACAGTATCACGTAGGGAGATTTACAATATTCTGACGCACGCCGGCTTTATCCCGCGCCAGCCCGGCCTGCCGCCACCGACATACCACCGCCCTCGCAGCCACAAGACATCGCCACAGCAAAGCACCAGTCCTCAACATTACGA…	761	PpEM-P10-M02
Pp-0215.1	1	GCCGCGCCTTCGCGTNCTGTGTTGGTCCCTTTCCGGTTCTGTTCCGGTTCCTCGTCACGGCCGCGTGTGTCCNTGTCCNCNCTCGTCGTCTCCATGTTGCGCCAAGTCACTGCTCGTTTGCTTTCTGCCCCTCCCTCGCATCGCTTTGGCACATTCGCGGCCCGCGTGTCACTGTTGTCTCTCAGTCTCACACAAGTCTCGTACTTGCCCGNGCCGCCGGCATGCTAAGGCAAGTCAGCACCATTCATNTCTGNTTCTAACATGCAGCTAGTCGCAGGTCAGCTTGTAATATGTATTCATATCTATGCTGCAATTAATGTGTAACGGGAACTAAAGTTTTGTTCAATTAGTTGTAACAATATATAATAAAGAAATTATTATATATTTAGTCCTTGTAGA…	999	PpEM-P12-L19
Pp-0215.2	1	GTTTTAGCTTGCCAGATTAACTTGGACAAAAACTTTGCATTCCTTGNAGTTCAGATCTATTGATGAAACAACTCAAGCTATGGCATTCGATGGGATCAACTTCAAAGGTCAGAGTTTGAAGATAAGGAGGCCGCATGATTATCAACCAATGCCTGGCACCGAGAATCCAGCAATCAATGTGCCAGCTGGTGTTATAAGTACAGTTGTGCCAGATTCTCCACATAAAATATTCATTGGCGGCCTCCCCAACTATCTCAATGAAGATCAAGTAAGTGGGCTTTATTATTTAATTATATGTAAGTCAACTGTATTTATTTTGGAATCAGAGAGGTCCAGGGCAAAAAAAGGACAATGTACTAAATTTGTTGAAGGGTAAATAATTTTAAAAGTTTGTAATAA…	1625	PpEM-P02-P11
Pp-0231.1	1	AACATTTTCGCTTATTCGAGACTTTTAAAGAAGCATTACATGACATAATGTATGGAATGCAATAGTAATAAAATAATATAAGCCTATTGTCAATTGTCAAAATAATAAGTGGTAGTGCCCGCTTTAGCAGTGCAGGGCCGGCACGCCCGGTGTAATACCACGACCACACAGAAGACAGGCGTCAAATGGAAGCAATTCCGTGTTTCGTCTGATGAGTGTGGTGCCGGAGGCCTAATTTAAGTCCCTTTCCTTTCCACCCTTTTCTTACGAGGAAAGGATGGGAAGAAAAAAGTGGATTTGACGGTAGAGGAGACGCATATGACGGGGAAGTTCCTCCTTTATGTGCGTCTCCTCCTCCGTCGTTACGGGTAGGCAACGCATCTGCAATTGCAGATGTCT…	1514	PpEM-P14-O22
Pp-0232.1	1	GGCAGTCGCTTCGCCATTTTGACGGATTCTAGTGGGCACTTGCTCGTTTGCCACCTTAAGTTATAAAAAAAAGCTTATTTATACAATTGTGTTACAGGTGTGTCCGCTGACCGCGCTGAAGTTCGCGGAGCTGTGCGCGCGCGCCGGCATCCCGCGCGGCGTCGTCAACATCCTGCCCGGCTCGGGCGCGCGCTGCGGGCAGGCGCTCGCTGACCACAGCCTCGTCAGGAAGCTCGGCTTCACCGGCAGCACTGAGATCGGTCAAACAATAATGCGTTCCTGTGCGGTGTCCAATTTAAAGAAAGTATCTCTGGAGTTGGGCGGAAAGTCTCCGCTCATTATATTTGAAGACTGTGACCTTGATAAGGCTATCAGGAATGGTATGGCGGCAGTATTCTT…	583	PpEM-P03-O19
Pp-0233.1	1	CCCGTATCGTTTGCACTCCGAAGCCGGTATCGCGAGTACGCGAATACGCGATCATAAACAAAGTTCGACAATTAAAAATAAATAAAACACGAACCCGTGCTAAAGTCGCAGTCGATTACCAGTCGGATGAACTGTCCAAAATAACAGTGAAACGCTGAAAATTCTACGAGTGCAGGATATAGGTCAGTGTGGACGATGCTGACGAGGTGGTTGACGTTGGCGCTCGTAGCGGCGACGTGGCGAGCTGCCGACGCATGCAGCTGCATGCCGCAGCATCCTCAGACACACTTTTGTAAAAGCGACTTCGTGATCGTGGGGCGAGTACAAAAATTGTTCAGAGGAAATGACACTTACGACGCGTACAAAGTGAAAATTCGAAACATCTACAAAACGACACCG…	1378	PpEM-P13-A05
Pp-0234.1	1	CAATTTGTTGAAGACTCCGTATGGTACTTCAACAATGGCCTTCTAACTTTATTATTTTGTGATGTTTATTCGGAAATAAAACCATGTGGAAATATGTTACGCGTCGTATACGAGATGCTTTAGAGAAGAGTGTAAACCATTTCGATAAACGTAGTTCAACAGGCGTCGTAAATTCAGCTGGAAGCACCCTTTCGGAGGAGCAAAATAAACGCATAGGAGCACCATCTTGCTGGCAAAATCCACGAAAATGTTGGAAATCGTTTTGTAATGACAACGATACTAAAAGCAAAAGGTGGAATTTTGATGATCTAAATCGCACTTGGATTGGTGCCATAACATGGAGCAGTGCTTTGGTTATTGGTTGGTACACAAGTCAGCTTATCCATCTTAAACTCAAGT…	1948	PpEM-P08-G01
Pp-0248.1	1	AACAACATGGCAGCTAAGGCTCTAGTGTTCTTGTGCGCGGTGGCCGCTGCCACTGCTGTCGCCGTGCCCGTCCTCCCTGCCGCCAAGGTGGCATACGCCCCGGCACCCATCTCCTACGCCGCTCCCCTCGCCAAAGTAGTATATGCTGCACCCGTCGCCAAAGTAGCATACGCCGCACCCGTTGCCAAGCTTGCCTACGCCGAACCCGAAGCCCCCGCACACTACGAGTTCAACTACTCCGTCCACGACACCCAGAGCGGTGACATCAAGCAGCAACACGAACAGCGCGCTGGCGAAGCTCTCCAGGGCTCCTACTCCCTCGTCCAGCCTGATGGCGTCCACCGTATCGTGGACTACACCGCCGATGAGGTGCATGGCTTCAACGCGGTCGTACGTTAC…	820	PpEM-P07-N22
Pp-0251.1	1	GCCACCATAAAGATTGTCAACAGCACTATCGGATACGTGGGTCCCAATGCGTTCCACGGCCTGCACGAGCTGTACGCGGTCAATCTGTCCAATAACAAACTAAAAACTTTACACCCGGACACCTTCGCAAACAACAAAAAGTTATTATTGTTAACGCTTTCCAACAACCAACTAAAATTCCCCGAAGCGGGTTCTAATGACTATTTCCTTAACGCATCTTCTGTTCAAGAACTTGATGTTTCATACTGCAACATGAAATATATTACCGATAATACATTCAAAAACATGCCTGGCCTCATGTACCTAAATGTAGCCGGTAACAAACTCTCCGACATGGACGCGAACACTTTCAAAAAGCTACTCGACTTGGAGGAGCTCGATTTAAGTGACAACAACATC…	3115	PpEM-P03-N02
Pp-0255.1	1	AATGCTGTTGATGTTGTTATTTACTTCTGCGGCGATCGTGTCTGCTCACCATGAACATCCAGCACAATATAAGGCGATAGCAAAGCTGACGCAGCCGAGTGGAGACGAGGTCCACGGTAATGTGACCTTCACTCAACTAGCTGACGGCAAAGTCCACGTTCAGGGTGCGATCGTGGGCCTTGCACCAGGACACTATGGCTTCCATGTCCATGAGAAGGGAGACATCTCTGGAGGATGTGGTACAACTGGATCTCATTACAACCCTCATCATAAGGACCATGGTCACCCCAACGACGAGAACCGTCACGTCGGTGACTTAGGCAACGTGGTCTTCGACGAGAACCGAGTCAGTGTTCTAGACTATGTGGACAGTGTGATCTGTCTGACCGGAGAATACTC…	901	PpEM-P02-M15
Pp-0257.1	1	CGCGATTGGACATGTCTTATTCACCTGAAAGAAGATCAGAAGAGTGGCCGGAGGATTCGAAAAATGGCCAGTCAAAGGATAATTATGAGGGCTCCACCGGCGCCGAGCACGAAGCGCTGGATACAAACTGGCATCAAGTCGTGGAAAGCTTTGATGACATGAACTTGAAGGAAGAATTGCTTCGAGGGATTTACGCGTATGGTTTCGAAAAACCATCTGCCATCCAACAACGGGCTATTATGCCATGTATCGAAGGGCGTGATGTCATAGCTCAAGCCCAGTCCGGAACCGGGAAAACTGCTACTTTTTCCATTTCCATTTTGCAACAAATCGATACTAGTATTCGTGAATGCCAAGCGCTTATATTGGCGCCCACTAGGGAATTGGCTCAACAGATTC…	2273	PpEM-P14-P03
Pp-0263.1	1	AAAAACTTTTATATGTAAAAATCTAATTGTTTCGTAATACAGTTACAGTAAAAAAAACCAGCGCATCTTCATGACATGTAATTTATTTATAAATAAAGTATTAATATAAAGATAGGCTCATTTTTTTATACAATTCAGTACAAAATCGATTAAATTGATTTTCTTTAGTTAAACAAATATCTTGGACAGCATTTACATTTCTATAACTAAATAAGAACTTTAGTCTTCATGTTTGACTAATTAAAAAAAATCGATTTAAATACACAAGATCATTTTTTTTAATATAATGTAATTTATTACCATAAATGTATCTAATACTCGTAAAAATATTGATTTGAAATACAATTTGGTTAACAAGATTAATAATATTGAGTTTTGATTTGGGCCTATCTCTGTATA…	1137	PpEM-P03-E06
Pp-0275.1	1	GATCAACGCTACCAATATGTACAAGTCAACACTTCTGATGCTGGCAGCCGTCAGTCTAGCGAGCTGCGACGAGGCAAGGAAAAATAAGTATGTCGATCCCTTCGCCGCATTGGACCGGCACATCAGTCACTCCCTCGCTTACCACTATCTATGGCCGTGGAGTCAACTAATACGTGCAGCCGCTGCACTGGACGTCGAGGAAAGTCTGGAAGAGCCTAAAATTATTTCGGAACCTGACAAATTCGAAATCATTTTGAGCGTGAAACGATTCAAGCCTGATGAATTGAAAATCAAAGTCAAAAACCGTTACATCATCGTCGAGGGCAAGCACAAGGAAGGGGATGACGACAAGCGATTCATGGCGAATCACTTCGTGCAGCGATTCGTGCTGCCGCCGGG…	920	PpEM-P12-D19
Pp-0277.1	1	TTAAGTTGTTACGGCCCACCAAGTAAAATTATTTAGTTATTGTGCATTTAAATACGGTGATTCATTAATATCTGTCTTAATTTCAAAATCAAAATGACATCAGGGCCGTACAATTACTCATACATTTTTAAATATATCATTATTGGGGACATGGGAGTTGGAAAATCATGTTTATTACATCAATTCACAGAAAAAAAGTTTATGGCAGACTGTCCTCATACAATTGGTGTGGAATTTGGCACTAGAATAATCGAAGTTGCTGGTCAAAAAATTAAGCTTCAAATTTGGGACACAGCAGGGCAGGAAAGGTTCAGAGCAGTGACACGTTCATACTATAGAGGTGCTGCTGGTGCACTTATGGTTTATGACATTACAAGAAGATCCACATATAATCATTTA…	1459	PpEM-P03-P20
Pp-0301.1	1	ATAGTTAGTAAGTTGTGTAAAAGTGATATTTTAAATTTTAAATTGTACATAAAATATGTAAACAGCTAATATGCTTAATAAAATGTGTTTTAGTATAGCACTGAGATGGATAGAATGTGAATAACATAGTTGAAATAATTTAGATTATTGTGATTAATGAAACGTGTGTTAAAAATTGATTAATGAAAAATGGTTTATATCTTCATATATTTGTTAGTTTTGTGTATTAATGGAGTATTTCTTTGCTCACATAGCTCTAACGGCCATTACGGGCGGCCGCACGTTGTCAAGAGGCAAGTGTTTTACTAGAAACACAGAAAGTCGACGACCATCTCTCACGACGCATTAATGCTTTTTTTATTTTATTTATATCGCTATCTATCTTTATTTCTTCGAAAG…	814	PpEM-P07-A09
Pp-0302.1	1	CGCTGTGGAAGAAACGTTGTTACGCACGTGTTAAAACTATTTTATAAATTCATAATTTCGTCATAAGTTTTAGATTGTAGTAGTTGTTAATACAGATTTTGTAAGTCAGACGTGAACCATGGTGGGGTCACGTGTATACGTTGGCGGGCTACCATTCGGCGTCAGAGACAGAGACTTAGAAAAGTTCTTCAAAGGTTTTGGTAGAATTCGAGATATTCTTATCAAAAATGGATATGGCTTTGTGGAATTCGAGGACTACAGAGATGCAGATGATGCAGTATATGAATTGAATGGAAAAGAACTACTTGGCGAGCGGGTGGTGGTGGAGCCGGCGCGGGGCATCGACCGCAGCGCGGACCGCAACCGGCGCGACCGCCACTACGAGCGCGACCGCGGCCG…	2034	PpEM-P01-D15
Pp-0303.1	1	TGGTCTCGTCAATTCCTCCATCTCGGTCTCTCTTGGGCTTCGTTAAACACACGTGTCGTTAAAAATCTTTTNAGGTCTTTNGTGGNTCAAAACTCTTTGNCATTTAGTTCATTCTTTTTATAACATCGGGTGCTAAAATNTAACTTTATTTACAGTTTGTAATAATATAAATTACATCAAACGATTTCGGATTTGAATTTTAAATCGATATTGAAATCGATGATGAATTTTTCATTCAAGTGTATTATAACCTATGTTTTGATACTCTTTGGTATAAAATGTGGAGGGTACAAGATATTGGCCGTGTTTCCCATCCCTGCAGGAAGTCATAGGATATTAGGGAATGGGGTAGTCAATCACTTGCTTAAGGCGGGACATGAGGTTACTTACATCACGCCG…	1818	PpEM-P07-O04
Pp-0308.1	1	CGCACGCAGTTNTGGCAACACCAACAAACTCCACATTAAGTCTCATCAGTTACAAAAATCACGNATTAATTACGGCTATTACAGTGAAATAATACTTGTTTTTGTATTACTTTGAGGAATCGAATTGGTGAAACATGTAATAACGGGCCAACTACTAACATATTCCTTAAAGGCCGGTAACGCATCTGTAGTTCCGCTGGTGTTGCGGATGTCCATCGGCGTCGTTGGCCACCTCTGTGTTCCCGCCGCTCTTTTGCCTTCTTTTCTTATAAAAATACTACGTTGACGTCCGTAATATCAATCAGCGGCCGTTAATGATTTAAAAGACGTGTTAAACTGCACAGTATAAAAATCGAACTACATTTTATGGATTAGTGTACGAGTATATATATTTTTAAC…	758	PpEM-P11-H13
Pp-0310.1	1	CCGCTACCAGNTACCTCGCAGTACTACCATCGCATCAACAACGGTCTTGCCGCGTACGTTGCCGCGCCTGCTGCCTATGTAGCCCCCGCCGCCCCCTACGTTGCCGCCCCATACGTCGCCGCCCCATACGTCGCCGCCCCAGCTGCATACGTTGCACCAGCGGCCCGCTACGTAGCAGCGCCTGCACCCATCGTTGCTGTTTAAACTACCTGACCAATTGACAACGGTCTTGCCGCGTACGTTGCCGCGCCTGCTGCCTATGTAGCCCCCGCCGCCCCCTACGTTGCCGCCCCATACGTCGCCGCCCCATACGTCGCCGNCCCAGCTGCATACGTTGCACCAGCGG	346	PpEM-P04-P11
Pp-0313.1	1	CTTTCGAGTTCATTTGTTTTGCATCCAGCAACTTAAAAATCAAAATGTTCAAATTATTCATCTTCGCTTGCTTCCTCGCCCTGGCTGCGGCTAAGCCCGGCGTCTTTCCAGTGGCTTACACCGCGCCAGTAGCCGCAGCGTACACCGCGCCTGTAGCCGCGGCCTACACAGCGCCGCTTGCCTACTCTGCCTACTCCGCCTATACCGCGCCTGTTGCTGCATACTCTGCTTACACATACGCATCTCCCTATGGCGCATACTACCTTCGTCGCTGAACAATAAATAATTAAAATATAAAAAAAAA	304	PpEM-P07-G05
Pp-0317.1	1	CCGAATCGAACCTTTTCATTCCGAAATTAACATTTCGGATTCGCCTGAATAATTCATTTGTTTCGATTAAATAAATTAACACCATGGCAAACGCAATCGCTAAAGTGCCATCATTGATTTCGTCGGCCCTCACACAAGCCAGGCCTAAGTTCAACATTTTCATGAAGTACGCCCGAGTTGAACTAGCGCCCCCTAAACTGAGCGAAATTCCTCAAATCAGAGCTGGTATTGGTAAACTTCTATCGAGCGCGAAGAGCGGCGCATGGAAACAGCAAACCGTGAAGCAGGCTACACTTAACACACTCGTTGGTGCCGAAGTTCTTTTCTGGTTCTATGTTGGAGAATGTATTGGAAAACGCCACATTGTCGGATACAACGTTTAAGTTTCTAATAAGTGTA…	495	PpEM-P14-A04
Pp-0323.1	1	TTTAAGTTGTTCTTTAGTGAATTGTTTGAGCATGTGGAATCATCTAGAAAACGATTGTACGCATTACTTCAAGGATACATGTCTGAAGCCAAGTACCGGTGATGTATTTCAAGACATCCTTTCGAGTTTCAATTTTATGGTGGCGTCGATTTGTCTAATTTCTGATAAGTGGGAGCCGAGTGCAGATATCAAAGATGGTGACATGTTTAATTTCATAGTGGTCGGTGCAGGAACAGCTGGCTGTGTTGTAGCTAATCGCCTGACTGAAGTAAAGCCGTGGAAAGTTTTATTGATAGAAGCAGGTGGTGATCCACCCATAGAATCTTACGTCCCACCTTATGACCGATCGCTACTAAAATCTGAAGCTGATTGGCAGTACAGGACTGTTCCAACAGGAAG…	663	PpEM-P03-F21
Pp-0356.1	1	AATATAACAACTCGGTTAACATTTAAACTTACACTAACGTAAATAAGGAGTACAGTAAAAGTGTTGGTAAAATGTATCTTCTGTTAGTAATTTTGTGCTGTGCAGTGTTTGAAGGATATGCTTCCAATGTGCCCTTGGTTCAACCATGCCTGCTGGGTGATTCAGAATGCCTTATCAAGACAAACACACGAATTGCTCTCTCTAGAATCGGTTATGGATTGCCCGAATTCGGAATTAGATCTTTAGAACCAATGACGTTGAGAAACATTACGATGGGTGCAGATGGTTTTAGATTAGTCTTCAGAGAAATGAATATAGCTGGTGCTTCTAGATGTAACATTGAAGATATACAATTAAATTTCGCACACTCTACTATGTCCGTAACTTTAGAATGTCCAC…	1164	PpEM-P06-C07
Pp-0363.1	1	CTCAGCAGGTTTACTGTACCACAGTCAGTCCAGCAAAACAAAGCAAGATGTACGCAAAACTCGCTCTTCTCGCCGTCGTGATTGCCGTTGCAGTTGCAGTGCCCACTCCTGGAGGTTACGGACACCACAAGCACGTTACGATCCACGTGCCGTACAAAATCCACACGATCCACCATCACCACGTGTCTAAAGTGCATGTACCAGTGCATGTGCCGGTCATCAAGGAGGTGCCCGTGATTAAGGAGGTGCCGATTTACAAGCACGTGCCTGTGCCCGTGGTGCAGCACGTACCTGTACCCGTCATCAAGAAGGTGGAGGTGGAGAAGCAGGTGTTCGTCCCGGTGCACGACCACCATGAGGAGCATCACGGATGGGAGAGCGAGTCGCTGTCGCACGGCT…	667	PpEM-P10-O24
Pp-0371.1	1	GACGAGTTGGCGGGTCGCGGGCTGTGACTGCGTAATCGAGATAATTACCACATTTAATTCTCTGATACAACTTCGATTGTCTGATCGTTTCTAATTATTTTTTTATGTTGCGTTATTAAGTGCCGCGTATATCATAATGTCGGAGTCAGTGAAAGTGAATCCTGATTTACAGAAGGAAAGGGACAATTGTACGTTTAACATTACAGAGCTTACAAACCTCATAGATGGAGGGCCACAAAAAACCGAAGAAAGGAAGAAACGAGAGGAGATGGTGTTCAAAGAAGGAATCCATATTGATGAAGTGCCATCAGATTATCTAAGTCACAAGGAAAAATATGAACTGGCGGTTAAGAAAGCATGTATGCTGTTCAAAATGATGCGTAGACTGCAAGAAGAAGA…	1442	PpEM-P08-F19
Pp-0373.1	1	AAAGTCTGCCANGTAAATACTTCAAGTATTTGATTCTATTTCATTTTCAAACATCTAACAAATACTTGTCTTTGAAATTGTTTCGAGGCTATCTCTGTCTACTCTTAATGGGTTTGATAGTTGTGGACTTGAATTTTGTATATTTATGTATTTAAATCGAAATTTAAGTAAATGTGTTGTGCTGAAGTAGGCACATTTTCACTCTAGTGTTAATGATTATTTCATGTTTAAAAGGGTATTCTTTAAATCTTATATCTTCCTTCTCTGTATAGGGAAAATGTATTTTTCCATGTTTTGTTGTTTCCATGTTTTTAATAGTTTCTTAGGGCTTATCTAATATGGTCTCATATTTTCTGTACTAATTCACAACTTTGAAGACATTATCTTTTTACTATTAAG…	824	PpEM-P10-F19
Pp-0376.1	1	GTGGAAATCATCCCGACTAAACCACAATGGCAGCTAAGTTCGTCGTAGTGCTCGCTTTGGTAGCCGTGGCCCACAGCTCCGTGGTGCCGGTAGTACCAGTCGCGAAAGCAGACGACTACACAAGCTTCGCATATGACGTCGCAGACCCCAACACCGGCGATTTCAAGAGCCAGGTCGAGACCCGTGTCGGTGGCACCGTCAAGGGACAGTACTCGCTTCTTGACGCTGACGGCACCAAGCGCACGGTTGACTACGCCGCTGATGATGTCAACGGATTCAACGCTGTCGTCAGGAAAGACCCAGCTGTTGTGGCTGCTCCCGCTGTTGTAGCGACTGCTCCTGCCGTCGTAGCCGCTCCCGCCGTCGTCTCCTCCGCCCGTACCGTTGTCGCTGCTGCTC…	815	PpEM-P03-P03
Pp-0380.1	1	GCCAACGGCCAACGTGGTAAAAGTTTTACAGGCTGCCAAGTGCCAAGTGTTCCGTTCAAAATATTCTTTCCTTTCGAAGTTTGACGCTTGATTGACGGTTTAAATTGTATCAAAAATATATTCGAATATCCGTCAAATAAAACTTATATCTCAGATAATTTGTTGTGAAATTATATTTCAAAGATAATGTCTGCTCTAATTCATGAAAAGATATGGCTGGACAAAACTGCCTACAATGATGCTGAGAAGAATTATTATGAATCAATGTCTAAGGCTCAAAAGCCCCCAAGGGGGTACAGCAGTAATTGGGAATTCTTCATTGGCCAGCGAGGTTGCAAAGGCCAGGCAACATATCAAAAATTCCTTAGAATGTATGGATAGTGTTGCCACATTAGCTGG…	1033	PpEM-P07-G16
Pp-0383.1	1	GTCGCACCTGAAGGACTTGCGTACTTTCTTCCAAATAAAGATGAGGCAGTGGTTGTTGTGCGTGTTAGCGCTGACGGTGGTGGTGTCATGCTCCTCACAGCAGCAGTACGTCAACCGGTACGACAACTTTAACGCGGACTCCATCATACAGAATGAGAGGATACTACTCGCGTATTATAAGTGCGTTATGGAGAAGGGACCTTGCACTAAGGATGGCAAGAACTTTAAACGTGTGCTGCCAGAAACTATATCAACAGCATGCGGCCGTTGTTCACCGAAACAAAAGATTGTTGTCCGCAAACTGCTGTTGGGGATCAGAGCGAAAAGCGAGCCAAGATTCTTCGAACTTCTTGATAAATACGATCCCAGTCGGTTGAACAGAGAGGCATTGTACACATT…	742	PpEM-P12-N19
Pp-0388.1	1	CTCGAGGTCGACGGTATCGATAAGCTTGATATCGAATTCGGCACGAGGGTTGAGTCTGTTTTACTGTTTTCAAGATTTTGTTATTCTATTTCAGTATCATATAGTTTGATTGTGATATAAGAATGGCTCGTGAAAGTAGTGCTGGTTTTGATAGGCATATTACAATTTTTTCCCCTGAAGGCGGTGCAGCTGGCGGTGGGCTGCCTGGCGCAGGTGCTGGCCGTCGACTTCAAGGCCGCGGACATCGAGATCGGCCTCGTCACCAGCGACAGCCCGCGCTTCCGCGTGCTGACGGAGGCGGAGATCGACAAGCATCTCACCGCCATCGCAGAGAAGGATTGAACACGCCTGGGAGTCGTTTATAATCTATGTTAATTATTTTTATTAAATAATACAAAC…	410	PpEM-P06-G12
Pp-0389.1	1	GAGGATCGATGGGCATTATGCTAGTATATGATGTTTTCAAAACTTTTCTCATTTGTCACATCATATACTAGCATAATGTGACAAATGAGAAAAGTTTTGAAAACATTAAAAATTGGATTAGGAACATAGAAGAAAATGCCAGTGCTGACGTTGAAAAGATGATACTCGGAAATAAATGTGACTTAGATGCTAAAAGACAGGTATCAAAAGAACGAGGTGAACAATTAGCAATAGATTATCAAATTAAGTTTGTAGAAACATCGGCTAAAGACTCATTAAATGTGGAATACGCATTTTATACTCTAGCAAGAGATATTAAGGCGAAAATGGAGAAAAAGCAGGAGGCGAGTAACCCTCCGGGCGCCAGGAGCGGCGCGCACGTGCTGCGCGCGAGCGACC…	986	PpEM-P02-P05
Pp-0394.1	1	GCAAGTCGCCCGTCGCCCATCGCCCGCCACCTGCCTGCCACGGCCGGCCCTACGCGCTCTCTTATCGCGCTACGAATCAAAAGCACCGCATCACCTTCCTGTCTGACAACCCCCTTCTATCAACGACATAGGGTATGGCCACTACATCAAGGACTAGAAGGAAGCAAGAAGATGAGAAAAAGAATAAAAAGAAGCAGCCGCCGGTGGACGAGCGGCCGACAGTCCCTGTACCCAGTGATGCAATGCTTAACAATCTCCGCACGGCGTTCGGTCTACTGGACCGCGACAGTGACGGGCACGTGACGGCGGCAGAGCTGCAGTTCATGCTGCGCAACCTCGGCATACAAGTCAGCGACGATCTCATCTCGGACCTCATCAAGGACGCCAGCAAGACCGGTA…	1529	PpEM-P14-L06
Pp-0407.1	1	CAGAAACTCGCAGTGAGACTAGAGTCGAACCTGCGACACCTGCGACACCTGCTGCCGAGCCCGAGCCCGCGCCCCCGGCCCTGTCGCATCGAACCGCGCCCGCGCCCCCGCCCGCAGCGCTCGCACCCGAAGTGAAGCCCGAGCCCGTGCGATCGCCGACTGCACACGTCATCGAGGCCGAGGTCATCTTCTGCCAGATGGGATTGGATGCTTGGTTCGACCCGCAGAGACTGCACCCAGAAGTGGAGGCGTTGATTTACTGGCGGTGCGCGGCGCGGTCGGGCGCCGCTCTGGGAGGCGGGCTGGTGCTGCTGGTGGCGCTGGCCAGCTGCTCCGTGGTGTCGGTGCTGGCATACGCTGCGCTGCTGGCGCTCGCCGCCGCCCTCGCGCTACGCATCT…	589	PpEM-P05-M20
Pp-0413.1	1	CGCGCTAGGAGCGCTGAGCGGCGGCGGCCGGCGGCGGCTGTACCGCTATCTCTGCGAATAAATAAAAGATGCAGCGGAGAGTGGGTACACAGCGGGCCCGGCTAGCCGTGCTTCAGTGCGCATCTACACACCTTCCGCGATGGTTAACTACAAGCGTATCGTGTGCGAGGCGGCCGTGCTGGCCGTCGTAATAGCGGTCGCCGTCGCAGCGCCGGCCGCCGACTGCGCCGACAGACACTTCGACCAACGACAGAATGGCACAGAGAACTACAGACTCAACATCGACGGTGTGGTTATCGCTGTAGCCCCCGCCGATTCCCTACTCGCGGCGGCATCCGACATCGATATAAGCGATCTACTTGATTTGGAAGATTTCGGAGACTTGCCCGTTCATAAGCC…	638	PpEM-P05-H02
Pp-0421.1	1	GTTTTTTTTCTTCCATTCATCTAGTAAATATTAATTAAACTGTGTTAATTTTCGTATTTGTAAGTGAAATGCCTCTCANAGGAAGAAGTTTCGACAATTGATGCCTGCCTGATTTAACACGCGTCGAGTGCCCTCTAACAGCCTGTTTTGTGAGCGCGGCTTTCCGTTTGATGAGGAGGAGGGTTCGGGCGCGTGGAGCGAGCTCGCGTCGCGCCACCCCGACATAGCGGCGCGCCTGCGCCAGCGCCCCGCCACCTGGGCCAGGAAGCGCCGCCCCTCCAGTCAGGACGCCACTGACGATTTCGACGACTTCAGCGGCTTCGATAGATTTCCGTTCGACGATATCCCGTCGGAGTTCAGAGAGCATTTTCCTTCACATTGGAACCGCAGGTTCGGTCC…	596	PpEM-P05-J05
Pp-0431.1	1	CGGGTGTTGTGTTGTTGTTTTTTGAGATTTAATATAACTTGTATTTAAAACAGTAAAGCATTGAAAACTACTTTTATAATGACATCTAAATCAAAAACAGGGTTATTTGCTTTAGGTTTTTATACTGTCGCCGCACTGTTTATAATAATAGCATTTGCCAGTCCATTTTGGCTTGTAACGGATGGTAAACTTAAAAATCCAAAATTTCTAAAAATAGGTTTGTGGGAAGTATGTTTCAACGGTTTTGAAGAGGTACACCATTGGTATGATACAGTGTTTAAGGGATGTTGGTGGATATTTGAAGAAGAGTATTATATTATACACGACATACTTTTGCCCGGCTTCTTCATCGCTACACAATTTTTTTTCACAATTGCCACTTGTTGTGTACTTGTATCA…	1104	PpEM-P03-E16
Pp-0438.1	1	GTACGATCATCAGGCTTTGATCGGGGAATCGGGTCATTCCCATCAGATACAGCATGAGCACGCCAAGTCACACCAGTCTATTAAATTCGAGCACTTTCATCCGGTGCCCGTATACGTCAAAAAGGAGCACAGCCATCTCCTAAAGCATCCTCTCGAAAAGGGAACTAGCGAACAAAACTTGAAGCAGATTCACCCCGAGGCGCAACACAACCACGGTGGCGGTCTGGTTCTTGAAGACCACAGGCTCGACACTGAACATCTTGCCGCCAGCCTTGGCCACGGCGGCTACGAGCAAGGCCCTGAGCACGGAGGATATGAATCATTGGGTGGATACGAAGGATCTGAAGGTTTGAAAGCCTACGCGGAACTCCAACAATCCCAGTCTGAAGGACAGTACTA…	772	PpEM-P05-C01
Pp-0440.1	1	GACAACACTAGTTTTAATAATCGAAAATGTAGACTTNTACAAAAACTTGCCCTTAGCTTAGTGTGTTTATTCAAAAAATGATTATTTAAAAATATGGTGTAGCTTTCACCTGCGACTCCGTCTTTTGGAATTACAAAAATCAAAAGTGAGTAGCCTATCTGTTCTATGTCTATGCCAAATTTCCTCGAGATCCATACAGCCATTTAGGCTACAAACATTCATCGAAACATCTAAGTTTGTTTACATTTTATAAAAATTATCAATTATTCTTCAGGCAGTAGAGAGCGGCTGGAACGAGGGTCGTGTGCAGAACATCAAAGACCTGGAGCAGGCGATAGAAGATGAGAAGACGTCGCAGTGGCGCGCGCAGGGACAGGAACTGCTGATCCAGGCTAAGAA…	758	PpEM-P02-F16
Pp-0444.1	1	TTGTGGTTTTGTCTCCTTATAGGTGTTACGTATTCAGTTTTATAGTCCCGTTATTAGTTAGTTCGATCGTAGCCCTATTGGATCCCGGTACATTTGTATTTGTAACTCGGTTTTAAACATTGTCTTGTAATTAAGATAATTATAAAGCGATTGAGGATCAAAGTTCAAACTATCGAAGCCAGATTTTCCAGTGACTTCGCAGTAGTTATCTTCGACTGACTAGCGCGCAAGAGGTGCCGCGCGCACGTATCGCGTTGCAGCACAACCTCGGTCTGGGCGGCGCTGTCGTTATCGCCATGTATAGGAAGGGCTTCGAGAATGCGGGCCCCAACCCGGTGGCCGCTATCACTGACAACCCTGAAAATTTCAAAGTCTTCAAGTACATGAAAATACTTGAAG…	964	PpEM-P10-L12
Pp-0450.1	1	GAGAATTAGTGAGATTTTAAAAGAAATGACAGATAGTACAAAGGAGAGTACAAATAGTTTAAGAAAAGGTCGTCTGTTAGACAGTACCGCGCAAGCGAGCGCTTCCACCCAGCAAGCAATAAAACCAGACGTTGTTGAATCAACTTTAGATAGACAAGATGATAAAAAATGCTTCCAAGGTGGTACATGTGAATTCTTTATGTACTGTTGGATGGTTGGTGGTTTATTGGATGGTTCTTGTGGAGGTTTGCTTAAAGGATGCTGCCATAGAAATTCGAAAGCCGGTATCTTGGGTGTTCAAGACTCGAACAGCTTAGATTATGCGTCGAACGAGGGATTGAGCTATGGTCCCGTTATAAATGATGAAAGTTGTGGTATAGCGGTGAACAAGCAGACAGC…	1636	PpEM-P07-I17
Pp-0451.1	1	GCGACTTCCGCCGCCTTCTCACACTCATCGTCACCCGGGCCCCGCAGGGTCGCGCGCGACGAGGAGGCGGGCGTGGACGCGGCGCGCGCGGCCGACAGCGCACAGCAGCTGTACGACGCGGGCGAGGCTAAGTGGGGCACTGATGAAGAAGTTTTTAACAAGATTTTGGCGCACGAGAGCTTTGCGCAGCTGCGGCTGATCTTCGAGGAGTACAAGAACCTAGCGGGCCGCACCATCGAGCAGGCCATCAAGGCGGAGGTGGACGGCGAGCTCAAGGACGCGTACTCTGCCATCGTGGAGTGTGTGGAGAACGCGGCGGCGTGGTTCGCGGCGCGCCTGCGCGGGGCCACGCAGGGCGCGGGTACGGACGACGGCCGCTTGGTGCGCGTGCTCGCGAGC…	709	PpEM-P11-J16
Pp-0466.1	1	GGTAATTAAAGAAAAATAACCTAAACACAGATTATGTTTTCGCAAAAAGAGTGATCATTGACCCTAATCGCAACTTTGTTAATTAAGCTATAGCGGTTTGGATCTATAGAAGTTTATAATTCTTTAATTACATTAATTACAGGAAATCGAAATAGAAATAGAACTAACGGCCAATCACCTCGGCACATTCATAATGAAGCTGTGCCCGAACAACAATCCTAAACAAGAAGCGACACAAGAATGCTTCGACAGATACCCTCTGTACATATCTGGTACACGCGAGGACCGCTTTCTGATCCCTTTGGACACCGCCAAGAAGGATACGTTCCGGTACCGTGTGCGGCTGCCGCCATACGTCACCTGCACGCAATGCGTACTGCAGTGGACATACCATACTGG…	668	PpEM-P08-J19
Pp-0482.1	1	GCGCTCGCGGTCGCACGTGCAGTGCCACCCGGCCGTCGCCTCACGCCGCGACAAGTCAGCAGTCTCTGCTCGTTTCGTCTGCCGCTTGCTATGATNTAATTGCGAGCGGCTGGGGCAGATGCAGTCGCTGGCGGGGCTGGCGGGCGTGCTGGCGCGCTGCGAGGTTGCGCCGGGTCCGAGCACACTCCGCGTGCCGCGCGTGCACCCCGCCTCCGACATCGTGCAGTGCATTCGCGGCGGCCTGCCTCTGCGCTTCATACCGCGAACACCAAAACCTTAGTAGCTTCATATAGAGTAGGTGATTGTTATTTGTTTACAAATGTGCTGTGATAAGTGTATTATTTAGTTTTTCTATTCAAGAAGTTTGAGTTTAAATACATATAATGTTATAACGACCCA…	750	PpEM-P05-I04
Pp-0485.1	1	CAAGNCCGCCGGGCCTTTTACTGGAAAGGGCAAAAACCAAAAAGTGCCAAACTGGTTTCTTGTTTGCTTTGAAAGCCTGGGCCAAAACCAGNAGNATGGCTGCTTATCAGNACATTACCAGCCGCCTTGCCGCCGTATATCAAATTTAACACATTACGTCTGGCCGTATACTATGGAACATCAACCAGGAAGTTTGCTTGGGGTTAGTGAGGAGCAGCGTTTGTTTACTCACCGGAAAGGCAAAGCGGTTAGGGGGCAGCAGTGTCGTTTAATGATATGAATTTACTCCCGCGGGCCGCCCTCAGGAACTGGGAACCGGAATCGCCGNCTGAACGGTTAACTATGGGATTGGTCTTACGAACGAAAATTCTGCCATATTATAANAAATCGCA	392	PpEM-P13-C22
Pp-0492.1	1	CCGTCCNCCGCCCCGCCCGCCGCGCCCGCCGCGCCCCGCAAGCACATCATACAGGTCTCCACCTTCCAGATGTGCGTGCTGCTGCTCTTCAACAAGCGCGAGAGACTCACTTACGAGGAAATTATAAATGAGACTGACATTCCGGAGAAGGACCTGGTGCGCGCGCTGCAGTCGCTGGCGATGGGCAAGCCCACGCAGCGAGTGCTCATCAAGCACCCGAAGACCAAGGAGATCGAGGCCGCGCACCAGTTCTACGTCAACGACGCATTCACCTCCAAGTTGCACAGAGTTAAAATCCAAACTGTGGCGGCGAAGGGCGAGTCGGAGCCGGAGCGGCGCGAGACGCGCATCATGAAGGCGCGCAAGAGGATGGCGCACACGCTGCTGGTGGCGGAGGTG…	806	PpEM-P10-P13
Pp-0507.1	1	CGCACCGACCTGTGATACTGTGCACCGAATCGACAGATAACCGAACACGCTGCAACAAAATGAACAGCTACATCACTATCGTACTATTACTGGCGTGTGTCGCTGTCAGTACGGCGCAGTACAATCATTTCGGCGGCGGCTTCTCTGACGGATACTTCGGCACGAGTTTCGGCGTGCCTGGATACAGTGGGCTATCGGCGGCAGGGGGCAGGGACCCTAGAGCTAACACAGGTCCAGTGTTGTTCCCGCCTTCGCCTCCCACAGGCCCCCTACAGTCAAGTGGCGTAGTCGCCGGCGCGTCCGGGTACGGATTTGTGCCCCCCGGCTCGCCAGGTAAATACCGTCGATAGATACCCCCTAGTCAAATTGTAGTTAGCACTAATGTTGTACATACATAGC…	1013	PpEM-P09-C09
Pp-0524.1	1	CGGTGGCGACGGTGGTTATAGCAACGGTGGCTACGGTGGCCATGGTGGTAGCGGTGGCTACGGCCAAGGTGGACACGGTGGCGGCTGTGGCGGCGGCTGCGGCGGCTATGGCGGCGGCGGTGGCAGTGCGACTGCAACGGCCACCGCCACTGCCACGGCGCACGCTAACTCCCACTCTTATGGAAAACGCAAATAATGCTCGGTATGATCTTCAAACATCTAGAATAAGGATATCTACCGAAGTGAGATTGAATCTTTGCCGTTTAGCATTTGCAGTTTAATGTGTACATGGTGGTTAATAACAATATAACTGTTTTTTATTGTTTCACTTATTATTCCACATTATTTATTTTTACATCAAAATTCTATGCTTTAGAGTAGGCGCACACCTTTGACTTA…	755	PpEM-P14-A18
Pp-0531.1	1	CGCAGAGAGGACCTCGGGACAACGCCATGTGCTTTGCTTCGATTTAAAATAATTAAGATGTCAATGCTGGTGTTTATTGCGTTACTGTGCGGCGCCCGCAGTGCTCGGACAATTAATGATGATTTATCCAAATACTGGGAGAAGGATTTCAAAGAAGTTGGACATTTGTATGGGAAAACATCTGACAAGGAATTGTATGGCGTTAGTTTACCGACTTCTATGATATACAATGCACCAACAACGAAGAAAAACGATATAGTTTTAGAGCATACTGGAAATTATGAAGCTAGCGGCTTCGACCAATCAGGTTCAACATATCCTTATAATAAATATAAAAAGCATATAAACTATAAACAATCGTTAAAACCAGAACAGAGTATGAATTATTTCAGTTATTCT…	707	PpEM-P11-B23
Pp-0534.1	1	GGNATTGTAAAATATCAAGAGCTTGTAAAGTGAAGCGAATTCCTACACACTCTGCCCTCGCATTCCTTTATACCCNATAACAACCAATCAAACTTGCGTACGCAGTTAACCTCGAGCCGCTATAAAGTTGTAATTGTATTATACCNCGATTGAAAAATGAAAGACTTAAGTATAGGNTATCTTTTTAAACTCTAATTAGNAAATTATCACCNAATTCTTGAATAAAAATAAATCTTACTATTTGTTCTATTAACTTCTTAATAACNAAGAGCCNAAGTGNAAAATCTTACNAATTTTCTGTCTCTTAAAATACCCAAGTTTGTAATTTCTGCCTTTAAATATTGCATAATATAACTTGATAAATATTTCGATTACTTATTAAGTATATGTGTATTTAAG…	704	PpEM-P05-L06
Pp-0535.1	1	AAGCGATCACAAGNACGAGAGTGAATTTCATTTTCGTTAAAAATTATTAATTTAATTTTCACTTTTCTAATTTTTCTGACATCGAGTGATGTCCCCTCGTGCCGAATTCGGCACGAGGCACCATTTTACTTTGTGCTCTGTTTGCACTGATAGCGCTTACACTTGCGAGACCTGATAGCGCTGGACAACCACCACTTCCCGGCCCAGGCCTTTCTTATGGTGGCATCCCCTACGGCAGTATGAGTGGTAACGTGGCAGAATATTTTAAACGACAAGCGCCATCTTTCGGCAGAGGAAGAATACTAAGCGCTGCGTCTCACGATGTCGACTACGCGCCAATCGAACAATGGCTATGATTTCATAAATCTTATTAGCTGTTTGAATATAATTAATGAAAAA…	735	PpEM-P02-H05
