# Supplementary material for: Comprehensive microarray-based analysis for stage-specific larval camouflage pattern-associated genes in the swallowtail butterfly, Papilio xuthus
Source: BMC Biol. 2012 May 31;10:46. doi: 10.1186/1741-7007-10-46 (PMC3386895; doi:10.1186/1741-7007-10-46)
Supplement: Additional file 6 — List of 77 additionally cloned P. xuthus genes. Explanation of column contents is the same as Additional file 1. [file 1741-7007-10-46-S6.XLS]

## Sheet: SuppTable1
cluster nr	Total ESTs	sequence	length	peptide sequence	SignalP	DmGene	DmCG	DmE-value	BmGene	BmE-value	DpGene	DpE-value	Remarks	accession number	co-expression cluster	marking specificity
Px-4001	0	CTTTGCCTTTGTGCATACTGCATCGGCTCAAGAGAACGCGCGGGTTTTTTTTTCTGTGACAGTGATAGCTAAATATTGTGCCAGTGACATTTTTTTTAAAAGTGAATTATTTTAAACTGCACAATGGGATCACTGCCGCGCGTTTCTGTGGTCACCGGGCAAAGAGTGTCAGCACCGGCTGGACCTCTGACCAATATGATGGACAATCTAACAGCTAGAGACGCCACTGCTCTCATTTATAAAGATGAGACAAGTTGCGTTCATGTGAGCTACGCGGAACTGCAGGCCCGGACTAATGCTCTGGGCCGGGCCATCGCCGCCCATGCGCTCCCTGTCGGACCTAACAGGGATGGTGATTTCGTTATAGCCGTATGCATGGAGCCCACGCATAATACAATA…	3563	MGSLPRVSVVTGQRVSAPAGPLTNMMDNLTARDATALIYKDETSCVHVSYAELQARTNALGRAIAAHALPVGPNRDGDFVIAVCMEPTHNTIMTLLAIMEGGAAYVPMDPSFPQGGISHILKDAEPSLVIYDNTANPSMFSGSGIPAVSFDELSLEASGLPGDKPSDSEMLLQTTAESIAIVLYTSGSTGIPKGVRLPYSAICNRLWWQFRTFPYTEHERFCVWKTALTFVDSVCEIWGPLLHGRTLIILSRETTRDPQKLVRVLAENEVHRLVLVPTLLRSILMYLSLNRSERPLQSLKLWVCSGETLSKELAGQFFQYFGDNEGYKLANFYGSTEVMGDVTFYVLERSQQLDIHPTIPIGKPVDNCAIYLLDEEMNPAREAEPGEVWVAGSNLAAGY…		ebony	CG3331-PA	0	BGIBMGA000031-TA	0	DPGLEAN08708-PA	0	ebony	AB195255	LM4
Px-4002	0	CTCGGGATCTCTTGCGTGGCTATCTCTTTCGTTCCTAAAACGCTGTCATGGCTGGCGACGCTGCTGTACCTGGTGGGTAAGATCGCGATAACGCAGGCGTTCAGCGGCATCTACATGTACACCTTGGAACTGTTCCCCACACACGCGCGACACTCGCTGCTCGGATTCTGCTCCATGGTCGGACGCATCGGTTCCATCGTCGCCCCACAGATGCCGCTACTGGCGATCTACATAGAGTGGCTTCCATCCGTCCTGTTTGGTGCCACCGCTCTGATAGCTGGTGGATTGATGCTGACCACTCCCGAGACCCTCAACACGAGACTTCCCGACACCATCCGGGAGGCGGAGCATATAGCGGCCGCGACCCCCCGCCCTCCCCAGCCCTACCTCAGACACAAC…	1943	LGISCVAISFVPKTLSWLATLLYLVGKIAITQAFSGIYMYTLELFPTHARHSLLGFCSMVGRIGSIVAPQMPLLAIYIEWLPSVLFGATALIAGGLMLTTPETLNTRLPDTIREAEHIAAATPRPPQPYLRHNKLLLRVVKHTSYVLSSL	LGISCVAISFVPKTLSWLATLLYLVGKIAITQA	CG7442	CG7442-PA	2e-24	BGIBMGA001313-TA	1e-48	DPGLEAN04002-PA	2e-56	organic cation transporter	AB264653	LM4
Px-4003	0	GACGGAGCCGACCTTCGTGACCAAAACGCGACCTGGCAGCTGGGAGAAACCTGCCAAGCCAAAGCCGACCAAGAAGTTTACTACGACTACGGCTAAACCACATAAAAGTCATAAGCCTAAAGACCCCACGCTTAATATCATTAAAATGGATGAACCAACACCTCCTCCTATCCAAACTACAGCTGCTACTGATAGCGTAGAGTGTGGTGTGACGGCCATGTGGCCGCGTCCCGAAACGCGCATCATGGGTGGCCAGGATTCCAGCTTCGGGCGGTGGCCGTGGCAAGTCTCTGTCAGAAGGAATTCCTTCTTCGGACTCTCGTCTACCCACCGTTGCGGTGGGGCCATCATCAATGAAGGATGGATTGCCACAGCAGGACACTGCGTTGATGACTTGCT…	2517	TEPTFVTKTRPGSWEKPAKPKPTKKFTTTTAKPHKSHKPKDPTLNIIKMDEPTPPPIQTTAATDSVECGVTAMWPRPETRIMGGQDSSFGRWPWQVSVRRNSFFGLSSTHRCGGAIINEGWIATAGHCVDDLLTSQIRIRVGEYDFSSVSEQYPFVERGVARKAVHPKYNFFTYEYDLALVKLDSPVQFAPHISPISLPATDDLLVGENATVTGWGRLSEGGVLPSVLQEVQVPILSNERCKSMFLRAGRHEFIPDIFLCAGHERGGHDSCQGDSGGPLQVKGKDQRYFLAGIISWGIGCGEANLPGVCTRISKFVPWILQTVSS		Stubble	CG4316-PA	2e-124	BGIBMGA011594-TA	2e-150	DPGLEAN03759-PA	2e-175	serine protease	AB264663	EM3-4
Px-4004	0	GAGCATACGCTCATACTTATTTAAATTGTGAAAGTATATATTACAATAAATTAAACAATATTCGGACTTTTATTCTTATTCGATATCGAATAATTCGAGAGTGATACATTCAGTGATTATTTTAAAAGTGTTAATATAGATAGTGTTTTAAAAATGCCAGTTCGCCGCAGTAAGGTTTTATTAGTGAAATGGATATTCGAGAACCAGCACAAGCTCCAGACTGTGCGCTGGTGCAGTTCGTCTTTGCGGTACAAGGAGCTGGAAGAGAGTGCGCAGACGCTCGAGCACGTGGCGGCCCCCGTGGCCGCAGCGGCGCCGGACGTTAAGCCACGCCCCTACAGGGCGCCAGAAACTTCCTTCAAGCACGATGATTTACAAGTGACTCTGGCGGCGCCGTAC…	2483	MPVRRSKVLLVKWIFENQHKLQTVRWCSSSLRYKELEESAQTLEHVAAPVAAAAPDVKPRPYRAPETSFKHDDLQVTLAAPYQLQRKPDAPDLGFGKYFTDHMLKIQYQKQLGGWQKPEITPFEPLSIHPAAKALHYAIQLFEGLKAYRGVDDKIRLFRPDLNMRRMNLAAERSGLPMFDGDELIKCIKRLIQIDQEWVPHSETSTLYIRPTLIGTEATFGIMAPESALLFVILSPVSAYYKASDDGAVSIYADPSVVRAFPGGVGNRKVGSNYGPTIDATARAAQMGHHQVLWLFGPNHELTEVGAMNIFMVYINEHGEKQLSTPPLNGLILPGVTRQSILELASEWDDLTVKEEVITMDRVIELNRSGRLLEMFGSGTAVVISPISRMGFIDQEIYI…		CG1673	CG1673-PA	1e-137	BGIBMGA001237-TA	0	DPGLEAN02748-PA	0	similar to CG1673	AB264664	IM3
Px-4005	0	CTCGGGCGCTCCTGTCAACTATGCAGAGTCAATATTATTTTATTACTGTAATCGTGACTGCTCTGTGGTTCAGAGTGGAAGCAACCCGTGCCAACTCTGAAGTATGTTTCCCGCCACATTTCATGTTTGGTGTTGCCACAGCCGCGTACCAGATAGAGGGCGCCTGGAACATTTCAGGTAAAGGCGAAAGTATTTGGGACCGCTATACTCATACCCACCCGGAGCGCATCTTCGACCACAAGACGGGCGACGTGGCCGCCGACTCATATCACCGGGTCAAGGAGGATGTCCGCCTGCTGGTTGCGCTGGGTGTGCACCACTACCGCTTCAGCATCTCCTGGCCAAGGATACTGCCCACTGGTCTTAGCAATGACACTAACGAAGACGGCATAAGGTACT…	1536	MQSQYYFITVIVTALWFRVEATRANSEVCFPPHFMFGVATAAYQIEGAWNISGKGESIWDRYTHTHPERIFDHKTGDVAADSYHRVKEDVRLLVALGVHHYRFSISWPRILPTGLSNDTNEDGIRYYSELVDQLLAKNIVPMVTLYHWDLPQALQDLGGWTNPIIAEYFHDYAKIVFEHLSDRVKVWFTFNEPLSFCQEGYGGTDAPGGNSSGFEDYLCGHNVLRAHASVYRMFERDYRHTGGAVGIVLDFAWMEPASTALEDQKAAETARQFQFGWFAHPIFSPEGDYPPVMKQRINEISKRQNFPRSRLPVFTQEELVSLRGSSDFLGLNHYTTCLVAAGSGKIYPQPSFYTDMGVLISQNPDWPRTNSTWLRVVPWGFRRALNYIRVSYNNPPVLV…	MQSQYYFITVIVTALWFRVEA	CG9701	CG9701-PA	5e-139	BGIBMGA005785-TA	0	DPGLEAN22373-PA	0	glycoside hydrolase	AB264665	IM3-4
Px-4006	0	ATGAAGGTGGAGATGTCTCCAGGAGGCACGACAGGGATGTTGGTGCAAGGAGATGGTGCACAGCCATCATTACCTGTGCTGACAGAGGAAGATGGAACAGAAGTAAAGATCGAGGCGAGTTCAGTGAAACAACTTCTAGAAGAAGGCGTGGGTGTTGACGATGGCGAGGAAGTGGGTCTGTTGCACGCTGGACACTCACCAATCATGATTCGAGGTGAAGATGGGGTGCTATATCAAGTAGCCGGTGAGAACGAGGACGGGCAAACAGTGTTGGTGGCGGCGCAGGGCGTAGAAGGTGTGGAGGGCGTGGAAGGAACCGTGGAGGGCGAAGAGCGCGGGGAGGGTGACGGCGAGGGTGTCATGTATGTCACCAGGGAAGAGGGACAGGACGTGCTGTCG…	1894	MKVEMSPGGTTGMLVQGDGAQPSLPVLTEEDGTEVKIEASSVKQLLEEGVGVDDGEEVGLLHAGHSPIMIRGEDGVLYQVAGENEDGQTVLVAAQGVEGVEGVEGTVEGEERGEGDGEGVMYVTREEGQDVLSIDSSQLAQLLPGGEAGGALQQVAVQMESESGEDSTQVIAQLVQAELLSPGGTRRVVLLLPDGTLTMAELDKEQYETITGASKPE		Chromator	CG10712-PA	2e-20	BGIBMGA005428-TA	4e-70	DPGLEAN18067-PA	1e-91	chromator	AB264668	IM3-4
Px-4007	0	GAGCAACTCACTACTCAAACATGTACACCAAGGTCGTCATCTTCATGTGCGCGGCGGGCATTGCCTCCGCTGGCAACTTGCTCCATGCTCCCGTCGCTTACAGCGCCGCTCCGGCCGTGTCCTCGGTCTCATACTCGACCCACGCTGCACCGATCACCTACGCCGCCGCGCCCGCTGTAACCACATACGCCGCCTCCCCAGTCATCGCTAAGACCTTAGCCCCATCCGTCTCCTACCAATCTATTTCAACCCACTCATCCCCGGCTCTCTACGCTAAAACAATCGCAACTCCCGCCGTTGCCACTTACGCCGCTCCTGTCCTTTCAAAGACCATCTCTCCAGCGGTATCCTACCCATCAGTGGCACACAGCCCTGTGTACGCTACCAGCCCATTGGTTG…	777	MYTKVVIFMCAAGIASAGNLLHAPVAYSAAPAVSSVSYSTHAAPITYAAAPAVTTYAASPVIAKTLAPSVSYQSISTHSSPALYAKTIATPAVATYAAPVLSKTISPAVSYPSVAHSPVYATSPLVAKTYAAPVLAKSYSPAVSYSSVSSHSSPVAYSAPLLTKTIAAPAVATYAAAPAYSAYSTVPALKTAVTYSAAPAVSHVTYTGLGASHGW	MYTKVVIFMCAAGIASA	CG32603	CG32603-PA	3e-27	BGIBMGA011455-TA	3e-39	DPGLEAN19242-PA	8e-46	cuticular protein PxutCPFL6Bb	AB264673	LM3
Px-4008	0	AAAACGACCTGGTCAGGTACGCTAAGACTCCGGGCAAACTGGCCCCGGTCCCGGGGCCTACTACCTTAGGAAAATCTAATTCTAATCCCACCGGGATGAAGTTCGGCGAAGACAAAAAAAAAAAAAACCTTCCCCAGTTTTTTTTGATAATTTTCCACAGGGCTTTTTCTTCCCCTTTCTCCTTAACTGGGGCAACCCGGCGGAAAACGGCCGACGGGCGGAAACCCCCTCACGTTCGTCATGGCATTATTGAAGAAACCCCCAAGGAGGAGATGAATCTAAAATCCTCCAACAGAGTCTTCAACAGCCTTCTCATCAAGGGCGTGGTGCAACTCGAGTTGATTCAAACGATCGATAACATAGTCTTCTATCCGGCGACATCGAGAAAGGAAGACGCCG…	1544	NDLVRYAKTPGKLAPVPGPTTLGKSNSNPTGMKFGEDKKKKNLPQFFLIIFHRAFSSPFSLTGATRRKTADGRKPPHVRHGIIEETPKEEMNLKSSNRVFNSLLIKGVVQLELIQTIDNIVFYPATSRKEDAETLALAAAELSGGTPGTEQECQREEQGMYRLLSAPPSARLVECLMCSHRFAKTFNTNNAQRNVLWKANFKGSVKPNMLKQETQSLACVMRILFKMYSDEARRNHGPAVQSSLIKICCEALEYFVGLTNEAHRNAWTSILLLILTRILKMPDERFAAHVSSYYPLLCEITCFDLKPELRTVLRRVFIRIGPVFNIISTQ		sec71	CG7578-PA	5e-87	BGIBMGA004647-TA	2e-125	DPGLEAN10291-PA	1e-124	brefeldin a-inhibited guanine nucleotide-exchange protein	AB264680	C
Px-4009	0	GCCACTGCCAAAGGAACTTGTAAATAGAAACAATATTTAATGACAATAAAAAATAAGTTTATATATAAATGCAATTTTTTTTAATTCTTACGTAATTGTCTAGCCATATTCATGAACCGAAAAGTCAAACCACTGCTGCTAAACGGCAACTGAAAATGTGATTTTATGGATATCTTTCATTTGTATGGAGGTCCAGGAGGACTTAATTAGGACGTGAAGGGTCGAGATATGGCAAAAACTAATGCATTACCTCGTCCCTTAATTAAAAGCAACTTCTCCATTCAATTTGTAACTAAAGAGTTTTAAGCAAGTTAATTACTGTATTATATCTTTAATTTGGAGTTTTGAAAAATGTTTTTGGTAATGTTGAATGTACTTTTATTGTTTTTCATGTGGCAA…	568										low homology	AB264685	n.d.
Px-4010	0	CTTTCTTGATAATTTTGATGAAATATGGAATAATTAGAATAGAATTAGAATTGTAATTCCAATTTCCAATGAATTATTGAATTCCATCTTAAACTAGCTAATTTATATTTAAAACAATCCCTTGTTTAATAGGACTGATATTACAGATTTCTAATTACATACATAAACCATAAGGTTAAAGCCGTTAACAGCCAACAGTGACAACTAATAACATTATAGTAAATTAAAAACTTATAAATGAATAATGAAAAGAGAAATGCTCGGGGAAGAGGACGTGGCCGTGGCCGAGGTAGAGGCCGCGGCAGGGGCCGTGGTCGAGGCAAAAAAGTAGCTAAAGTTATGTCTTCCGATGAAGAAGAATGCTCTGTAGAAGAAACCATTCAAGATCCTGAAGAAATT…	924	MNNEKRNARGRGRGRGRGRGRGRGRGRGKKVAKVMSSDEEECSVEETIQDPEEITPEESKDETEPAEPPKLEVPSDISQLETPVFTTIQRGPPEPMLRLDWSHRATLIGEKVLNPMIYCCDTCSKPILIYGRMIPCKHVFCLSCARSDHTHCPRCREKVLRVEQTGLGTVFMCTHSGTRYGNTGCRRTYLSQRDLQAHINHRHVSSGAGENKSEPEPTTPSVPIIKPMT		Hakai	CG10263-PD	1e-69	BGIBMGA010904-TA	1e-121	DPGLEAN19486-PA	1e-94	similar to CG10263	AB264691	n.d.
Px-4011	0	CGATATGACGCCGCTCGCCACTTTGTTATTGCTGAGCGTGTGTGGCGCGCTGGCGCAGTACGCGGAGGACCGTGCTCCCCGTTACATCGCCTCGGAGCCCAAGGTCACCTCTACACCAGTGCCTATACTCAAACAGATCAACAGGCACAATGAAGACGGTTCTTATACTTATGGATATGAAGCCGCCGATGGTTCATTCAAAATCGAGACAAAGTCTGAAGCCGGCGAAGTTAAAGGCAAATACGGATACAAAGACGACACCGGTAAATTACGTGTGATCGAGTACGGCGCCAACAAATACGGGTTCCAGCCGGCGGGTGAGGGCATCACTGTCGCGCCGCCCACACTCGTAGATGAGTCCACCAGGGATGAAGGACTACGGCCCAGCAAGCATCAGCA…	1361	MTPLATLLLLSVCGALAQYAEDRAPRYIASEPKVTSTPVPILKQINRHNEDGSYTYGYEAADGSFKIETKSEAGEVKGKYGYKDDTGKLRVIEYGANKYGFQPAGEGITVAPPTLVDESTRDEGLRPSKHQQGGRSQYRAPAQAQSIDYDYEEPAPAPRPAPRPAPQQQYRPAPPPQPQQQYRPAPPPQPQYRPAPQSAPTPPKPQFFAGAAPTPVEQDNFFNPEPQQRQYKPKQEFRPAPQPQQFASRPQEFNSQFDQAPARFPTQNQIPQQRQSFSMLDQLLKEYSLPQGGSAPLHDISFGSY	MTPLATLLLLSVCGALA	Cuticular protein 97Ea	CG6131-PA	9e-59	BGIBMGA010483-TA	9e-123	DPGLEAN10396-PA	3e-137	cuticular protein PxutCPR54	AB264692	LM3
Px-4012	0	ACGGAACATATCGTATAACATAGTAAAAATGAACTCAATAGTTTTTGTAGTCGTACTTGCGAGTCTGTGCCAAGCCATAACTAAAGAAACTGAAGAGATTGCTCACACGAGAGTACCACGCACGTTATTGTTGAAAAAGAAGCTTTGTTTTGTACTAGGACTTTGCGGAGGTGGAGGCGGGCAGCATGGCGGAGGTGGACACTATAACGGAGGTTATGGCTACCAGAACCAACAAGGAGGTTATCCTCCAATAAACATCGGCATCAGCCAATCACAATCATCAGCAAATGCAGGCGGTGGAGGTTTAGGTACTGGTTATTACCCAAATAATTACCAATACAATGGAGGTTACCCAAACCGTGGTGGTTATGATTCTTATGGGAGACCAGGTTACTTTGG…	741	MNSIVFVVVLASLCQAITKETEEIAHTRVPRTLLLKKKLCFVLGLCGGGGGQHGGGGHYNGGYGYQNQQGGYPPINIGISQSQSSANAGGGGLGTGYYPNNYQYNGGYPNRGGYDSYGRPGYFGNGYGANNNQFNGNYYGGNRYPNDGYRGSFGNYYDEGEDTKPIYEDTNENGPNYNGYGRDEGYRSNQ	MNSIVFVVVLASLCQA				BGIBMGA002566-TA	5e-11	DPGLEAN16227-PA	2e-36	cuticular protein PxutCPG29	AB264693	LM3-4
Px-4013	0	CCGACATCGTCCCAATCCCATTAAAAATGGCAGCTAAGTTTGTCGTAATCCTCGCCTTCGTGGCCGCGACTCAAGCGTCGATACTTACATCTCAAGATAACGACTACACAAGCTTCGCATACGATGTTGCTGATCCTAACACCGGAGACTACAAGAGTCAAGTGGAATCAAGAATCGGAGGCACGGTCAAAGGTCAATACTCCCTAATCGATCCTGACGGCACAAAACGTATCGTCGACTACACCGCTGATGATATTAATGGATTTAACGCAGTCGTCAGGAAGGAACCGATCACTCAAGCAGTAGTTCCTGTATCTCCTGCCGTTATTCCTGCCGCGACACCAGTCGTATCTACTCCATTCCGTACCATTACTTCACCATCAGTGTACTCTGTAGGAT…	603	MAAKFVVILAFVAATQASILTSQDNDYTSFAYDVADPNTGDYKSQVESRIGGTVKGQYSLIDPDGTKRIVDYTADDINGFNAVVRKEPITQAVVPVSPAVIPAATPVVSTPFRTITSPSVYSVGSQYFASPSVYNARSYATPYYYPRSSTYNSYAAPLNYYY	MAAKFVVILAFVAATQA	Ccp84Ad	CG2341-PA	4e-24	BGIBMGA003065-TA	2e-39	DPGLEAN10127-PA	6e-39	cuticular protein PxutCPR59B	AB264695	LM3-4
Px-4014	0	AGAACTTCTTCAGCAATTTTGGCACAATCATTGAAGTTGAAATGCCATTTGATAAGACAAAGAACCAAAGAAAAGGATTCTGCTTTATTACATTTGATTCTGAGCAAGTTGTCAATGAACTCCTCCAGACTCCTAAGCTGATTATGGAGGCTACGGTCTATAGCGCGGGCCCGTCGGCGGCCAGGGCACCTGGGGCAACCAGGGCTACGGTGGCTACGGCTACGGTCAAGGCGGCTACGGCGGCGGATACGATGGATACGGATACGGCGGCTACAGATACGACGGCTACGGCGGATACGGCGGTTACGATTACTCCGGCTACCCTAATTACGGTAAACGCGGCAAGCAGAACTACTAGGGGCGAGGTTCGCTAAGCACCGCTCACCGACACATTACCTC…	1376	MPFDKTKNQRKGFCFITFDSEQVVNELLQTPKLIMEATVYSAGPSAARAPGATRATVATATVKAATAADTMDTDTAATDTTATADTAVTITPATLITVNAASRTTRGEVR		squid	CG16901-PA	1e-10	BGIBMGA013464-TA	2e-12	DPGLEAN21416-PA	9e-13	heterogeneous nuclear ribonucleoprotein	AB264701	IM3
Px-4015	0	CCCGTCGGTCACATATCATTTCAACAGTAGTTAAAGCTCCATAACACAGCACAATGGGTGATATTGAAGATACACACTTTGAGACCGGTGACTCCGGAGCCTCCGCCACCTTTCCTATGCAGTGCTCTGCTCTGCGCAAGAACGGTTTTGTCATGCTGAAGGGGCGCCCCTGCAAAATTGTTGAGATGTCCACATCCAAGACTGGAAAGCACGGCCACGCTAAGGTTCACTTGGTCGGAATTGACATTTTCAACGGGAAGAAATATGAAGATATCTGCCCCTCCACTCACAACATGGACGTGCCGCACGTGAAGCGTGAGGACTACCAGCTGACTGACATCTCTGACGATGGCTACCTCACCCTGATGGCGGACAACGGCGACCTGCGCGAGGACCTCA…	2249	MGDIEDTHFETGDSGASATFPMQCSALRKNGFVMLKGRPCKIVEMSTSKTGKHGHAKVHLVGIDIFNGKKYEDICPSTHNMDVPHVKREDYQLTDISDDGYLTLMADNGDLREDLKIPDGDLGTQLRSDFDSGKELLCTVLKSCGEECVIAVKANTALDK		eIF-5A	CG3186-PA	1e-73	BGIBMGA007469-TA	5e-92	DPGLEAN06143-PA	1e-91	initiation factor 5a	AB264704	IM3-4
Px-4016	0	CGTGAACAACACAGACCACTACAAACATGATGAAGCTGGTGGTGTTGTCTTGCCTGTTGGCCGCCGCGACTGCGAGCCTTATCGCGCCCGTCGCCTACTCGGCGACCTACGCCTACCCTGCGGCACTTGCCTACAGCGCGCCTCTCGCCGCGCCTTACAACTACCGCGGTCCGTTGTCCCTAGCGCCAGGACAGTCCGCCAACATCCTTGCCGCTGACGGCAGGCCCCTCGACACCCTTGACGTTAACCTGAACCGTGCCGCACACTACACCGCCAAGGCGCTTGACAACGGATTCCACCTGCTGAAGAAGCGCTCCGTGATCACTCCAGTGATCGCAGCCCCACTGGCACATGTCGCGACCCCACTGATCGCCCCCGCAGTTCGTGTTGCCTACACCG…	534	MMKLVVLSCLLAAATASLIAPVAYSATYAYPAALAYSAPLAAPYNYRGPLSLAPGQSANILAADGRPLDTLDVNLNRAAHYTAKALDNGFHLLKKRSVITPVIAAPLAHVATPLIAPAVRVAYTAPYAASYITSVAYARTATHVTHVL	MMKLVVLSCLLAAATASLIAPVAYS				BGIBMGA011729-TA	2e-39	DPGLEAN21386-PA	2e-34	cuticular protein PxutCPH11	AB264708	LM3
Px-4017	0	GTTTCATTACTTACTCGGTTGGGCGACCACGCACCACGACCTCGATACGAAAGCCGAGACGCAGCAGATGGAGGAGAAGACGGTCGCGCACACGCTCACCTCCTCCGCCACCCGGCACGAGCAGCGCGTGCTCACGCAGCAGGTCAAGGAGCGTGGGTCCTACGGAGTCCCAGAGCCGGGGTCATACACAACGACAACTTCCAGCACGGTGATGGGCAACGCACCATTCGGCAGCATGGTGCACGCAGCCAGGACGAGCACCGGCCCGCAGATAAGTGAGAGCGAGGCGGAGGAGGTGGGGCAGGCCGAGGGTGAGGTCGTCTCCTCGCAGACCATCAGCTCCAAGACGCGCACCGTCGAGACAATCACCTACAAAACGGAGCGCAACGGCGTCGTGGA…	2102	FHYLLGWATTHHDLDTKAETQQMEEKTVAHTLTSSATRHEQRVLTQQVKERGSYGVPEPGSYTTTTSSTVMGNAPFGSMVHAARTSTGPQISESEAEEVGQAEGEVVSSQTISSKTRTVETITYKTERNGVVETRVEQKITIQSDGDPIDHDRALAEAIQEATAMNPGMTVEKIEIQQQSTQP		coracle	CG11949-PC	2e-46	BGIBMGA009121-TA	2e-66	DPGLEAN06074-PA	3e-67	coracle	AB264716	C
Px-4018	0	CACAGTCTAAACATGTACACTAAGGTAGCGTTGCTTCTGTGCGTAGCGGGCATCGCATCCGCCGGGAACCTCCTGCACGGAGGCGCTCCCCTTTCGGTAGCTGCGTACAGCGCCGGGCCCGCGCTGGCATCGTACGCCGCACCAGCTGTCGCTACCTACGCCGCAGCTCCCGTGGTCACAAAGACGATCGCTGCCGCTCCAGCTTACGCGACATACGCAGCCGCGCCTTCGGTCTCTTACCAAACACTATCCGCTCCTGTTGCCACTTACGCCGCGGCTGCCCCCGTCGTTTCCAGCACTTACGCGGCTGCCGCACCTATAGTCACTAAGGCGTACGCTGCACCCGCATACTCCACCTATACCGGAGGTTCGGCGGTGTCCTACCAAACCGTCACTAGA…	966	MYTKVALLLCVAGIASAGNLLHGGAPLSVAAYSAGPALASYAAPAVATYAAAPVVTKTIAAAPAYATYAAAPSVSYQTLSAPVATYAAAAPVVSSTYAAAAPIVTKAYAAPAYSTYTGGSAVSYQTVTRQSSPVAYAASTYAAAAPVVARTYAAPAVSYAAPAISAYHAAPVASYAAAPLVTKAVAAPALAAYAAPAPAVSYTSIASHAAPVAYASAPLVTKAYASPVATYASAPLISKTIAPAVTYSSIAAPVAYSAAPAYTAVKSYYTAAAPVAYNHGW	MYTKVALLLCVAGIASA	CG32603	CG32603-PA	4e-31	BGIBMGA011455-TA	3e-35	DPGLEAN19240-PA	3e-46	cuticular protein PxutCPFL5	AB264717	MM3
Px-4019	0	TTATTACTTGTTAGTTGTTCATTTAGTTTTGTTATCTTGTGTTTAAAAGTTTAATTAAGTGAAAATGTTTTCAATCGACGCTCCAGTTGAGTTACAAAACTCTGAATTTTGCAATTACCGGTCACCGCTTAGCACTCGATATGCTTCGAAAGAAATGCAATATAATTTTAGTGATCAAAAGAAATTCTCAACTTGGCGAAAGTTATGGATCTATCCGGCGAAATCTGAAAAGGAGCTGGGTCTGGATATAACCGATGAGCAAATTGGTGAATTGGAGTCAGCTATCCATGATATTGACTTCGCAGCGGCGGCGGAGCACGAGAAGCGTGTGCGCCATGATGTCATGGCACATGTGCACACCCTGGCGGCCAGGTGCCCCCGTGCAGCGCCCATTATACA…	1615	MFSIDAPVELQNSEFCNYRSPLSTRYASKEMQYNFSDQKKFSTWRKLWIYPAKSEKELGLDITDEQIGELESAIHDIDFAAAAEHEKRVRHDVMAHVHTLAARCPRAAPIIHLGATSCYVGDNTDLIVLRHGLDLLLPRLAAVISRLAKFADEYKSLPILGFTHLQPAQLTTVGKRASLWLSDLLMDERALSRARDDLRFRGVKGTTGTQASFMQLFTGDSEKVRALDKRVAQLAGFDKRYIVTGQTYSRKVDLEVIAALSGLGATVHKMCSDIRILASRKELEEPFETSQIGSSAMPYKRNPMRSERCCALARHLITLHANAANTHAVQWLERTLDDSANRRLTLAEAFLTADATLLTLLNICQGLVVYPKVVARHIAQELPFMATENIIMAMVQAGG…		CG3590	CG3590-PA	0	BGIBMGA007119-TA	0	DPGLEAN14661-PA	0	similar to CG3590	AB264718	IM3-4
Px-4020	0	AAGTAAAATTGCGTATAAGTATCATTCCAAATCTTAGTTCCTTCTTGATTACTGCTATTCTAAATAATTGATTATTAGATATCTGTTCCGGAAAGCAATTGGCGGCTTGTGATCAATTTGGTTAAGCGAATACATCACAGCCACAATGCCAGCCGCTGGTAATTGGTGTCAGATTGAAAGTGATCCTGGAGTGTTCACACAGTTGATAAGAGCTTTTGGGACAAAGGGAGTACAAGTTGAAGAATTGTGGACTATAGATGGGGGTATATTTGAAAATCTGAAACCTGTGCATGGCTTAATATTCTTATTCAAATATGTGCAAGATAATGAGCCACCTAAACCAGTTATCACTGATGATCGGATTAATAAAATATATTTTGCCAAACAGGTTATAAACAA…	1215	MPAAGNWCQIESDPGVFTQLIRAFGTKGVQVEELWTIDGGIFENLKPVHGLIFLFKYVQDNEPPKPVITDDRINKIYFAKQVINNACATQAIISILLNVTIPDVDLGPELTQLKEFSMCFDPQMRGLTLSNSNTIRTAHNSMVQLPLFETDPDIASKDEDAYHFIGYMAIDGRIYELDGLREGPIDHGEVTAEEDWLDAVRPVIMQRINAYTEGEIHFNLMAVVSDRKMIYERQIDDLLEASQLIPMDNEYVENEIRNLKMLIEDEDEKMAKYQDDMIRRRHNYLPFIITLLKILAEEKKLMRVYQKAKERASRKGTKKMKV		Ubiquitin C-terminal hydrolase	CG3431-PA	3e-102	BGIBMGA012292-TA	4e-128	DPGLEAN08817-PA	2e-137	ubiquitin carboxyl-terminal hydrolase isozyme L5	AB264721	IM3-4
Px-4021	0	CCGCCATCTTGTTCCAGTGACAATTTAGATTTTATTTAATTTAACTCGTTTATATTTATTAAATCCGTTGACAAAAGTGATATTTACGAAGCTGTGTAGTGTTTTTAAAGCCTGTGATATTTAAGTGTCCGAATATTTTTTGTTATCATAAATTTCTCTACGTTATTGTCAGTCCGATTTTGACGTCGAACGAAGTAGATAATCAAAATGGGCACAAGAGAAGACGAATACGATTATTTGTTCAAAGTTGTTCTCATAGGGGACTCAGGAGTGGGTAAAAGTAGCTTGCTGTCTCGTTTCACTAGAAATGAATTCAACTTAGAATCAAAATCCACAATAGGTGTGGAATTTGCAACAAGAAGTATAGAGGTGGACGGAAAAACCATAAAAGCTCAGATA…	424	MGTREDEYDYLFKVVLIGDSGVGKSSLLSRFTRNEFNLESKSTIGVEFATRSIEVDGKTIKAQIWDTAGQER		Rab-protein 11	CG5771-PA	9e-35	BGIBMGA002209-TA	5e-36	DPGLEAN12515-PA	6e-36	Rab11	AB264722	EM3-4
Px-4022	0	CGCGGTTAAGTTTTTAACTTATTATTAAGACTTAACAAAATAAAAAGCGTTAACAACTACTTCTTTAAAAAAGTTTTATTAGTAAAAGTATTACAACAAATTATTCAAATTCATAATGAGTTCCATTGGAACAGGGTATGATCTTTCTGCATCACAATTCTCACCTGACGGTCGAGTTTTTCAAGTTGAATACGCCGCTAAAGCAGTAGAGAACTCCGGCACAGTCATCGGTCTTCGAGGTAAAGATGGAGTCGTGTTTGCTGTTGAGAAGTTAGTGACATCAAAATTGTATGAACCCGGTGCCAACAAAAGAATTTTTCATGTAGATGCTCATGTAGGAATGGCTGTTGCGGGTTTAATCTCTGATGCAAGACAAATTGTTGAGACAGCACGCACTGA…	929	MSSIGTGYDLSASQFSPDGRVFQVEYAAKAVENSGTVIGLRGKDGVVFAVEKLVTSKLYEPGANKRIFHVDAHVGMAVAGLISDARQIVETARTEAPNYRSQYGIQVPLKYLNERVSMYMHAYTLYSAVRPYGCSVVMGSWSEHEGPQMYMLDPSGVSFSYFGCAVGKAKQAAKTEIEKLKLADMTVKELVKEAARIIYLVHDELKDKQFELELSWVSKDTRGRHQLVPREVASEAENQAKQALADIEDSDDGEM		Proteasome alpha7 subunit	CG1519-PA	2e-83	BGIBMGA013898-TA	4e-31	DPGLEAN01034-PA	1e-132	proteasome subunit alpha type	AB264723	IM3-4
Px-4023	0	GGTAATTGGAACAAAATATTATTAAAACTTTGTAAATCTAATAAACTAAACAGTGATGAATACCGTCAGGATAATGAAGAATATCCCCTTTCGCCAATGGCGAACATTTTCAAGAAGCACTATTATAAGACAAGAGGTAAGTGAAGCTATCAAACCCCTTACCATTCCACCACCGGAAGGTGTTGACAAGCCAGTATCACCAAAAATAGAGAAGATCGTAGCAGATATAACAAATCTTAACTTGTTGGAAGTGTCAGAACTCGGTCAGGTTTTGAAAAAAAGACTGAACCTTCCTGATGCGCCTGCTATGCCTATCGGAGGGTTTGCGATGGCCGCGCCGGCAGCACAAGATGAAGAGGAAGCTGCACCTAAAGCTGTTAAGACTAGCTTTACAGTTAA…	655	MNTVRIMKNIPFRQWRTFSRSTIIRQEVSEAIKPLTIPPPEGVDKPVSPKIEKIVADITNLNLLEVSELGQVLKKRLNLPDAPAMPIGGFAMAAPAAQDEEEAAPKAVKTSFTVKMTKFDDKQKVALIKEVKSLLEGFNLVQAKKFVESVPTVVKADISKDEAEKLKEALSKVGAVIEIE		mitochondrial ribosomal protein L12	CG5012-PA	5e-47	BGIBMGA006975-TA	3e-79	DPGLEAN06595-PA	7e-85	mitochondrial 60S ribosomal protein L7/L12	AB264724	IM4
Px-4024	0	GGCTGCGGCCGACCGTAAGCATCAATACATTTCCAGCCGACTACTGCATATTAAACTAAATAACATCTAGATAAAACATTCGGGAAAGAGTCAAGAACATATAGACATGCCTGCCGATTCTAATCTTATAGTAGCGGGAGAAGCGATAAAAGAAAGTCTGTTTCAAAGTCTCCCTGAGAGATCGAAACATGAAGAGTTTATACGAAGAGCTGTGGACTTGTTGGTGGAGAGAGTGGTGTTCGGTAGGTCCCAGAGATCAGCTAAGGTGGTGGAGTGGGCAGCTCCTGATGAAATCAAAAGCGTTATTGATTTGAAGCCCAGGGAAGGACCTGTCTCTCACGACGAACTTTTAGCCATCATGGCTGATGTTGCGCGTTACTCTGTCAATACTGGACATCC…	1813	MPADSNLIVAGEAIKESLFQSLPERSKHEEFIRRAVDLLVERVVFGRSQRSAKVVEWAAPDEIKSVIDLKPREGPVSHDELLAIMADVARYSVNTGHPYFVNQLFSTVDPYGLIGQWLTDALNPSVYTYEVAPVFTLMEEEVLREMRAIVGWKDGDGDGIFCPGGSISNGYAISCARHHFYPDVKSKGVYAVPKLVLFTSELAHYSTKKMACFMGIGSDNCIMIKTDELGKMDVGDLEIKISEAINSGSTPFMVTATAGTTVFGAFDPLIPISDLCKKYNLWLHVDAAWGGGALMSKKHRHLLKGIELADSVTWNPHKLLAAPQQCSTFLVRHKNVLKEGHSSNAKYLFQKDKFYDTSYDTGDKHIQCGRRADVLKFWFMWKAKGSDGFEKHIDKLFDN…		black	CG7811-PA	0	BGIBMGA012088-TA	0	DPGLEAN01160-PA	0	black	AB503723	n.e.
Px-4025	0	ACTTACAATCAATTGTTTAAAGGAAATTGAATCAAAATGTTCACTTTGAAACACATAATCCTTTGCCTGGTCATAGCAGCCGCGGCTGCTGACTCGACTGATAAACCTGAAGTTGAAATTCTTACAGAAAAAAGCAACATTAGTGAAACTGGATATGATTTCGAGTTTAAGACAAGTGATGGTGTGTCCCGTAAAGAAGAAGGTCAGCTTATAACTGTCGGGGAGCACCAAGGCATTGGAGTGAGAGGATCCTACTCTTACAACGCGCCTGATGGTCAACAGTACATCGTCACATTCGTCGCTGATGACAAAGGTTTCAAGCCCACAATCCGAGTTGCTGATCCTCAATAAACGATTGGATTACCGAAAAAAAAAAAAA	379	MFTLKHIILCLVIAAAAADSTDKPEVEILTEKSNISETGYDFEFKTSDGVSRKEEGQLITVGEHQGIGVRGSYSYNAPDGQQYIVTFVADDKGFKPTIRVADPQ	MFTLKHIILCLVIAAAAA	Lcp65Ad	CG6955-PA	5e-16	BGIBMGA000345-TA	7e-30	DPGLEAN04237-PA	4e-28	cuticular protein PxutCPR25	AK402246	MM3-4
Px-4026	0	GAGAAGGAATTCCACTTCAACCACTACCTGACGCGTCGACGCAGGATAGAGATCGCGCACGCCTTGTGCCTCACAGAGAGGCAGATCAAGATTTGGTTCCAAAATCGACGCATGAAACTCAAGAAAGAGTTGCGCGCAGTGAAAGAGATCAACGAGCAGGCGCGCAGGGAGCGCGAGGAACAGGACAGAATGAAGCAACAGCAGCAAGAGAAGCAGGCCAAGCT	224	EKEFHFNHYLTRRRRIEIAHALCLTERQIKIWFQNRRMKLKKELRAVKEINEQARREREEQDRMKQQQQEKQAKL		abdominal A	CG10325-PB	4e-33	BGIBMGA006388-TA	3e-38	DPGLEAN05986-PA	5e-19	abdominal A	AK404770	C
Px-4027	0	AGGAATAACACGAGACCATGAAAATAGACAGATTATACCAAGTAGATGGAGTCCAACACTGACATTGCAAATGGACGATGGATTTTTCTATGGCAATGACTCACCTTGTTCTGAAAAAGACGATTCACCTGCACCCGCGGAGTGGTCGCCGGGAGTGTCCT	161	GITRDHENRQIIPSRWSPTLTLQMDDGFFYGNDSPCSEKDDSPAPAEWSPGVS					BGIBMGA001148-TA	8e-15	DPGLEAN17275-PA	5e-14	achaete	AK404771	n.d.
Px-4028	0	GAATTTGCCCCGAAGAGGAAACAGAGACGATATAGAACAACATTCACTAGCTTCCAACTTGAGGAACTGGAGAAAGCTTTTTCAAGGACACATTATCCTGATGTATTTACAAGAGAGGAGCTGGCGATGAAGATTGGATTAACAGAAGCAAGAATACAGGTTTGGTTTCAAAACCGTCGCGCGAAATGGCGGAAACAAGAGAAAGTGGGTCCTCAAGCGCACCCCTATAACCCCTACCT	239	EFAPKRKQRRYRTTFTSFQLEELEKAFSRTHYPDVFTREELAMKIGLTEARIQVWFQNRRAKWRKQEKVGPQAHPYNPYL		aristaless	CG3935-PA	3e-42	BGIBMGA004601-TA	1e-28	DPGLEAN03505-PA	2e-42	aristaless	AK404772	n.d.
Px-4029	0	CGGAACTACGCAACCTCTACCCATTTATCACCGAGGACAACACATTCACCGTGGTGGTTGAGAAGGACGGAAGAGGTCTAGGCATGTCGGTGTGCGGCGGGGCAGGGTTGGTTCGCATCCGGCGCCTGTACCCGCCGCAGCCCGCCTGGCGTACCGGTCGACTGGCGCCCAGGGACCTCCTGCTCGCAGCTAACGGTGTGCCTCTAGCCGGTCTTAGTACCTACGAAGCACTGGAAGTGCTAAGAACTGCGGCGACGCGTGTTGAGCTTCGCGTGTGCCGACCGCCTAGTGACGCGCTGGAGAGCCTGACGCCGCCCGACCCGCCGACGCCACCCGTCCGCACACCACCCCCACCACATCT	361	ELRNLYPFITEDNTFTVVVEKDGRGLGMSVCGGAGLVRIRRLYPPQPAWRTGRLAPRDLLLAANGVPLAGLSTYEALEVLRTAATRVELRVCRPPSDALESLTPPDPPTPPVRTPPPPHL					BGIBMGA010413-TA	4e-55	DPGLEAN22116-PA	8e-61	big-bang protein	AK404773	EM4
Px-4030	0	GTCATCTATGATGGACCCTGCCCAACTGTGAAGCCTAAAGAAAACTTTGATTTCTCTGCTTATCAAGGATCCTGGTATGAGATAGCTCGTTACCCCAACGCTGGTGAAGAAGGAACAAGAGGCAAATGCACCGTGGCTGCATACACAGTCTTTGGAGATAGCGGCAAAGTTAGAAACAGTCATGTAGTTGATGGAATACAATCCTTCATAGATGGAGATTTAGATCTCGTTGGACCAGCACAAATTAGGCTTACGTATACTTTTGGAGGAAAATCCAAATATTCTTATCTCACTGTACTGGATACTGATTATCAGAATTACGCTATTGGATACAGCTGCAAATATTTCCCCGACGGCAACAACCATCAAGTGTTCTCTTGGATCAAGTCTAGAAGCCCC…	601	VIYDGPCPTVKPKENFDFSAYQGSWYEIARYPNAGEEGTRGKCTVAAYTVFGDSGKVRNSHVVDGIQSFIDGDLDLVGPAQIRLTYTFGGKSKYSYLTVLDTDYQNYAIGYSCKYFPDGNNHQVFSWIKSRSPTLDAYSRAIVDAYLKESTILDSDKYIANDFSPAACQAGVVRQITEFLKE		Neural Lazarillo	CG33126-PA	2e-14	BGIBMGA004806-TA	7e-19	DPGLEAN20634-PA	1e-27	bilin binding protein 4	AK404774	LM4
Px-4031	0	CGGCGACCGCGCGATGTGCAGCACCACGCTCGCAGCACTAGACCGACACACGTTGCACTTACGAGCCTGACATGACCCGACAACAGTGAACTACCAATTTGACATTTTAGTTTTTTTTTTGTTTGCGAGGAATTTATGTTTTTAATGTGAAGTGTAGTGCCGCCGCTAGGATTGCGCGGTTTCGGATTTAATTAGTGAAGAAGTTGGCTAAGAAGGTGTTGTTACGCGTTACGATCGTCAGTCCGAACACATGACTCCATAATCCGTGCGACACAAACGATATCATAATCAGACAAGATGGTGGACACACAGCATTTCTGTCTGCGCTGGAACAACTACCAGAGCAGCATCACCAGCGCCTTTGAGAACCTAAGGGATGACGAGGACTTTGTCGACGTC…	1097	MVDTQHFCLRWNNYQSSITSAFENLRDDEDFVDVTLACDGRSLKAHRVVLSACSPYFRELLKSTPCKHPVIVLQDVAFTDLNALVEFIYHGEVNVHQRSLSSFLKTAEVLRVSGLTQNDDAQGPLLQNLTRAAAAEASSPRTPADSVHTPE		broad	CG11491-PL	6e-59	BGIBMGA009907-TA	1e-69	DPGLEAN00052-PA	2e-77	broad-complex	AK404775	MM4
Px-4032	0	CTGCATTTAATTCCGCACGCGCTAACATCGCATGATGATGGCCATGGGCACGGCCATAGTCACGGTCACCATGAAGAGGGCCAGCATGAACCACATGACATGACAGTTGGTCTGGGAGTTCTCGGTGGAATTATAACATTCCTTGTTGTTGAAAAAACGGTGCGTCTATTCAGTGGAGGCCATGGACATTCTCATAGCACAGACAAGAAAAAAGATGATAATAAATCAAAGAAATCAAATAAACCTAAAAAGGAAGAAATTAAAATAGCTGGATACCTTAACCTAGCAGCTGATTTTACCCACAATTTTACAGATGGATTGGCAATTGGAGCTTCCTTTATAGCTGGACAAAGTATAGGTTACATTACAACTATAACTATATTGTTACATGAAATTCCC…	578	LHLIPHALTSHDDGHGHGHSHGHHEEGQHEPHDMTVGLGVLGGIITFLVVEKTVRLFSGGHGHSHSTDKKKDDNKSKKSNKPKKEEIKIAGYLNLAADFTHNFTDGLAIGASFIAGQSIGYITTITILLHEIPHEIGDFAILVQSGCSRRKAMMLQLLTAFGAISGTVISIYLKGSSDGLVSSLILPFTAGG		Catecholamines up	CG10449-PA	7e-62	BGIBMGA002971-TA	4e-88	DPGLEAN05721-PA	1e-86	Catecholamines up	AK404776	IM4
Px-4033	0	GAGGAGGATTGGTCGGATCACTGGAAGCTTTGTATTTGGCCAAGAGGGGTCATCGCGTACGCCTATACGAGTATCGTGAAGACATTCGAAATACCCCAACTGCTAGAGGTAGATCTATTAACTTGGCATTATCAGTCCGCGGGCGGAAGGCACTGAGAGGTGTCGGTTTGGAGCAGCAAATGGTACAAGAACATGGCATTCCTATGGTCGGACGGTATATACACAGGCTCGATGGCTCCACGTATATC	248	GGLVGSLEALYLAKRGHRVRLYEYREDIRNTPTARGRSINLALSVRGRKALRGVGLEQQMVQEHGIPMVGRYIHRLDGSTYI		cinnabar	CG1555-PA	3e-18					cinnabar	AK404777	IM3-4
Px-4034	0	CGAAATGGCCGCCTTAACGCAAGACCTGGACACGCAAACGATTATGACCAAAATAAAAGAGGCACTTCTAGCGAACAACATTGGACAGAAAATATTCGGAGAAGCCGTTCTCGGATTATTCTCAAGGATCAGTGAGCGAGCTTACTATCGAAACCCAAATCCCTGGCAG	169	EMAALTQDLDTQTIMTKIKEALLANNIGQKIFGEAVLGLFSRISERAYYRNPNPWQ		cut	CG11387-PC	1e-14	BGIBMGA013199-TA	3e-16	DPGLEAN08613-PA	4e-16	cut	AK404778	n.d.
Px-4035	0	CGCCCGCGCCCGCAGCACTGGCGCTGCCGCACCTCGGCCCCGTGGACCCTCGCTCGGTGCGCATCTCCTTCGCCAAGGGCTGGGGGCCCAAGTACTCGCGGCGTGACGTCACCGCCTGCCCGTGCTGGCTGGAAGTGCTGCTCGCGCCGCCCAGCTGACCCGAGGACGCTTAG	173	PAPAALALPHLGPVDPRSVRISFAKGWGPKYSRRDVTACPCWLEVLLAPPS	PAPAALALPHLGPVDP						DPGLEAN09236-PA	2e-21	Daughters against dpp	AK404779	C
Px-4036	0	GACTTCGCCGATGTGGGCTGGAGCGACTGGATCGTGGCCCCGCACGGCTACGACGCATACTACTGCCAGGGCGACTGCCCGTTCCCCCTGGCGGACCACCTAAACGGCACCAATCACGCGATAGTGCAGACTCTAGTGAACTCAGTGAACCCGGCGGCTGTGCCCAAAGCGTGTTGTGTGCCCACGCAGCTGTCGCCGATATCTATGTTGTATATGGACGAAGTGAACAATGTGGTGCTTAAAAACTACCAGGACATGTGTAGT	264	DFADVGWSDWIVAPHGYDAYYCQGDCPFPLADHLNGTNHAIVQTLVNSVNPAAVPKACCVPTQLSPISMLYMDEVNNVVLKNYQDMCS		decapentaplegic	CG9885-PA	2e-37	BGIBMGA010384-TA	2e-44	DPGLEAN16419-PA	1e-48	decapentaplegic	AK404780	C
Px-4037	0	TAAAGCTGAGTGTATAAAGCTTTTATTAACAATCCTTGTGTGACATTTTGGTGTAAACAAAACGAAAAATAAAATTGTGAGAAAGTGATGCGGTGTCCAGTTGTCTGACTCAAAGGAAAACCCGCTCGGCCGGCGGCTAACTAGAAAAGGAGCAGTAGAAATCCCTCAAGATTACCCGAATTCAATCCCCAAACAACAAACCCGGCAACCTGAGTTTCACAGATCCCTTTGGGCCTCCCCAGTCATCGGACGGGGGGGGCCCGTCGACCCCGCAGCCCGCGATGACCACCCAGGAGGCACTGGAGCACCAGCACCACCACCTGGGAGGCTCGCAGACTCCTCACGACATTTCCAACTCGGCCAATTCGACCCCAACTAATGTATCCTCTAAATCCGCCT…	604	MTTQEALEHQHHHLGGSQTPHDISNSANSTPTNVSSKSAFIELQQHGYGPFKGGYQHPHHFGSPGGQQNPHEASGFPSPRSLGYPFPPMHQNTYGYHIGSYAPQCASP		Distal-less	CG3629-PB	9e-22			DPGLEAN17907-PA	2e-59	Distal-less	AK404781	MM4
Px-4038	0	AAATGGAAGATGCATTTAAAATTGAAATTGCGAAATACCGCCGCCAACAATATAATATACAAATGGTTGCAAACGAAACAAGGGAAATATAAACACAGACCATGGAGCTAGATAACGAATAGAAATATCTTAAAATATGAACGCTTCAGAACCAGAGATATTGGTGGCAAAAGGCCAATATGAAATATCACAAATAGGTCCCGAATATATATGGGAATCGAAAGCTTTCAATATTGGTATAGAATTCAATGCAAGTTTTGATAATAGCACAGGATATAACATTACTGATAATTCCGCTGAGCTCTGGAATGACTACATACATTTACTCCAAGATCGAGCTCTTTTAGTAACATTCCTACTTTTATTTTCACTTACCACTGTCTTTGGAAACATGCTTGT…	3893	MNASEPEILVAKGQYEISQIGPEYIWESKAFNIGIEFNASFDNSTGYNITDNSAELWNDYIHLLQDRALLVTFLLLFSLTTVFGNMLVIMAVVRERYLHTSTNYFVTSLAVADCLVGLVVMPFSALYEVLEHTWFFGVDWCDVWRSLDVLFSTASILNLCVISLDRYWAITDPITYPMRMSGRKAAFLIAAVWVCSGAISFPAIAWWRAVRLEEVPDYKCPFTENLEYIIFSSTISFYLPLFVMVFTYYRIYRAATIQTRSLKIGTKQVMRPSGELELTLRIHRGGTVRQRADVCHGGCTPEEHDQEPLTALQNNGLSRSSTRLTNVTHTKHLPKNFSLSRKLAKFAKEKKAAKTLGIVMGVFIVCWLPFFVVNLLSGICSSCITHEEIVNVVVTWLGW…		Dopamine receptor 2	CG18741-PA	1e-155	BGIBMGA010241-TA	0	DPGLEAN04404-PA	0	Dopamine receptor 2	AB182634	n.d.
Px-4039	0	AGGGGGGAGTTTATGATGATGTTGAAGAAGTGCTAGGCTTCCGACCAGGAATATATTGGAGAGTGTGCTGGAAATTTATCAGTCCGACATTCATTATTGGTGTGGTAGTATTCGGTCTTCTGTACCAGCAGCCGCTGCAGTACCAGACGTATATGTACCCACAGTGGGCGGTGGTTCTTGGCTGGGGTCTCGCCTGCTCCTCCATTCTCATGATCCCGCTCGTCGCGCTTTACAAGATCATCATAAACTCGCCCCT	256	GGVYDDVEEVLGFRPGIYWRVCWKFISPTFIIGVVVFGLLYQQPLQYQTYMYPQWAVVLGWGLACSSILMIPLVALYKIIINSPL		Dopamine transporter	CG8380-PA	9e-22	BGIBMGA004312-TA	4e-38	DPGLEAN16428-PA	2e-37	dopamine transporter	AK404782	n.d.
Px-4040	0	TGTGCGAGCTGTAGTAACCACCGGCTCAAGGTCGAGCTGAAGGGCCACAAACGTTACTGCAAATACCGGTACTGCACCTGCGAGAAGTGCCGTCTCACCGCTGACAGGCAGCGCGTCATGGCAATGCAGACAGCGCTACGGCGTGCCCAGGCGCAGGATGAGGCGCGCGCGCGGGCCGCCGAGCTTGGTCACCCGCCGCCTGGCATCGAGTTGGAACGGGGCGAACCGCCCGTAGTGAAGGCACCCCGGAGTCCTGTCGTCCCAGCGCCGCCACCGCCGCGCTCTCTGGGCTCCTCCAGCTGCGACTCTGTACCCGGTTCACCCGGAGTGTCCCCCTTTGCGCCGCCGCCGCCCTCGGTGCCGCCGCCGCCGACGATGCCGCCCCTGCTGCCTCCGCAA…	994	CASCSNHRLKVELKGHKRYCKYRYCTCEKCRLTADRQRVMAMQTALRRAQAQDEARARAAELGHPPPGIELERGEPPVVKAPRSPVVPAPPPPRSLGSSSCDSVPGSPGVSPFAPPPPSVPPPPTMPPLLPPQQPAVSLETLVENCHRLLEKFHYSWEMMPLVLVILNYAGSDLDEASRKIDEGKLIVNEYARKHNLNIFDGLELRNSTRQKMLSEINNISGVLSSSMKLFCE		doublesex	CG11094-PA	1e-24	BGIBMGA005108-TA	4e-63	DPGLEAN01441-PA	1e-60	doublesex female	AK404783	MM4
Px-4041	0	TGTGCGAGCTGTAGTAACCACCGGCTCAAGGTCGAGCTGAAGGGCCACAAACGTTACTGCAAATACCGGTACTGCACCTGCGAGAAGTGCCGTCTCACCGCTGACAGGCAGCGCGTCATGGCAATGCAGACAGCGCTACGGCGTGCCCAGGCGCAGGATGAGGCGCGCGCGCGGGCCGCCGAGCTTGGTCACCCGCCGCCTGGCATCGAGTTGGAACGGGGCGAACCACCCGTAGTGAAGGCACCCCGGAGTCCTGTCGTCCCAGCGCCGCCACCGCCGCGCTCTCTGGGCTCCTCCAGCTGCGACTCTGTACCCGGTTCACCCGGAGTGTCCCCCTTTGCGCCGCCGCCGCCCTCGGTGCCGCCGCCGCCGACGATGCCGCCCCTGCTGCCTCCGCAA…	736	CASCSNHRLKVELKGHKRYCKYRYCTCEKCRLTADRQRVMAMQTALRRAQAQDEARARAAELGHPPPGIELERGEPPVVKAPRSPVVPAPPPPRSLGSSSCDSVPGSPGVSPFAPPPPSVPPPPTMPPLLPPQQPAVSLETLVENVTDYWRSSTIRGR		doublesex	CG11094-PA	7e-25	BGIBMGA005108-TA	2e-63	DPGLEAN01441-PA	7e-61	doublesex male	AK404784	n.d.
Px-4042	0	TAATAGTCAGTGTAAAGTTACAAACGGACAAAGTGTTTGCTCATGTCTGCCTGAGTATAGAGGCTCGCCTCCAAATTGTAGACCGGAATGCGTTGTGAGCACGGAGTGTTCGACTGATAAAACTTGCAAGAACCAAAAATGTGTCTCGCCGTGTCCCCGCCCTTGCGGTCAGAACACTGATTGTAAAGTGATTAACCACAGTCCAATATGCACGTGTAAATTAAAATATACAGGGGATCCTTTCTCCAACTGCTACAAAATTACTGTTCCAATTTCTGCAGTACCAGAAACAGATCCTTGCGTACCTTCTCCCTGTGGTTTTAATGCTCAATGTCAAAATTTACGAGGAGTACCGTCATGTTCATGTTTACCGGGCTTCGAAGGAAGTCCTCCAAACTG…	590	NSQCKVTNGQSVCSCLPEYRGSPPNCRPECVVSTECSTDKTCKNQKCVSPCPRPCGQNTDCKVINHSPICTCKLKYTGDPFSNCYKITVPISAVPETDPCVPSPCGFNAQCQNLRGVPSCSCLPGFEGSPPNCRPECTINEDCASNLACINQKCTDPCKGSCGINANCHVQNHVAVCPCYEGSTGNSFPQCPNNSK		dumpy	CG33196-PF	2e-74	BGIBMGA006856-TA	2e-95	DPGLEAN01730-PA	3e-95	dumpy	AK404785	n.d.
Px-4043	0	GAAAATAACAATATATCACCTGCGTCCGGGAGTCAAATACAAGGGCAGTACTATCAGCAAAGCCAGATCGCCGCGCCCCACAACGGACAGCAGCGACTACAACAGCTGCTGCGGTCCGGCACCAGCGCCATCAACAACGCGGTCGCGAATAACATAAGCAATGGCCGCTACAATATTGCTTCTGCAAATCCACTCCTCGCGGAGAAACTTGCCGCGACATCTAGTGGTATAAAGCAAGAACCCATGAGTTCGGATTACAACGGAACGGGGATGAGTTATGGAAACGCTTCGCCGCTGGCGCACGAAGAGCTGCCCTACTCCGTGTTCGACTTTGGAGACTACCAGCGGCACCACCACCACAACAAACTCAAGCCGAAGAAGAGGCCGCGCAGTGACGCG…	617	ENNNISPASGSQIQGQYYQQSQIAAPHNGQQRLQQLLRSGTSAINNAVANNISNGRYNIASANPLLAEKLAATSSGIKQEPMSSDYNGTGMSYGNASPLAHEELPYSVFDFGDYQRHHHHNKLKPKKRPRSDAPPTPGVKRKSREGSTTYLWEFLLKLLQDREYCPRYIKWTNREKGVFKLVDSKAVSRLWGLHKNKPDMNYETMG		Ecdysone-induced protein 74EF	CG32180-PB	4e-38	BGIBMGA007970-TA	8e-62	DPGLEAN09355-PA	9e-60	ETS transcription factor E74	AK404786	LM4
Px-4044	0	CTCGAGCGAAGTGCACGCGGCGCGTGCGGCGATATACGCGACACGAGCGACCTTCATTCTCGGCGAGTTGCGGCCGCGCGCCTCGGCCCATGCACTCCTGTCCTATATTCAGTAGCAGAGCGCGCAGGACGCCCGTGTCTCCGAGTCCACTGGCTCGAATGTGGCTTACGTGTTGTGAAGTGGATAAGAGGATTGTTTAGTTTTAGATTATTTTGACTCAAGTGATGTCTCCGGACAGCAGTTACGGGCGTTACGAAACGCCGACACCTACGGACAATATGATGGGTCCGGTGCACACCGAGAGAGAACCAGAACTTCATATAGAATTTGATGGGACCACAGTGCTGTGCCGCGTGTGTGGCGACAAAGCCAGTGGTTTCCACTACGGTGTCCATTCCT…	1492	MSPDSSYGRYETPTPTDNMMGPVHTEREPELHIEFDGTTVLCRVCGDKASGFHYGVHSCEGCKGFFRRSIQQKIQYRPCTKNQQCSILRINRNRCQYCRLKKCIAVGMSRDAVRFGRVPKREKARILAAMQQSSSSRAHEQAAAAELEDAPRLLARVVRAHLDTCEFTRDRVAAMRARARDCPTYSQPTLACPLNPAPELQSEKEFSQRFAHVIRGVIDFAGLIPGFQLLTQDDKFTLLKSGLFDALFVRLICMFDAPLNSIICLNGQLMKRDSIQSGANARFLVDSTFKFAERMNSMNLRNVDLVERMHARLKACLQTVVTQNRPDRPGFLRELMDTLPDLRTLSTLHTEKLVVFRTEHKELLRQQMWGEEEGCSWADSGPEESARSPIASVSSSESG…		Ecdysone-induced protein 75B	CG8127-PC	4e-178	BGIBMGA006839-TA	0	DPGLEAN07610-PA	2e-166	nuclear hormone receptor E75A	AK404787	EM3-4
Px-4045	0	CTCCCGTACGTGTCGGTGCAGTGCGCAGAGTAGTGCTCAGCTCGTAGCTCCGGTCGGTCGGTGTGTGCAGTGAGAGAGCAGAGAATAGTGCAGTGCGCGGCGCAGCATGGCGTGCGGCGCAGAATTGCGCGAGCGGCACTCGGTGCTCGTGAGCATGCTGGAGGCTCGTCGCGAGTCCAGCGACTCGGGCTGCTCCAGCGACGAGAGCTCAGACCCCGAGCGGGAAACTAACTGCAGCTGTGATTCCCAGGGCTTCTTCCGCCGCTCCATACAACAGAAGATACAGTATCGGCCGTGCACCAAGAACCAGCAATGTTCCATCCTAAGAATCAACAGAAACCGGTGCCAGTACTGCCGACTCAAGAAGTGTATCGCCGTGGGCATGAGCAGAGATGCCGT…	791	MACGAELRERHSVLVSMLEARRESSDSGCSSDESSDPERETNCSCDSQGFFRRSIQQKIQYRPCTKNQQCSILRINRNRCQYCRLKKCIAVGMSRDAVRFGRVPKREKARILAAMQQSSSSRAHEQAAAAELEDAPRLLARVVRAHLDTCEFTRDRVAAMRARARDCPTYSQPTLACPLNPAPELQSEKEFSQRFAHVIRGVIDFAGLIPGFQLLTQDDKFTRKMTNS		Ecdysone-induced protein 75B	CG8127-PA	9e-87	BGIBMGA006839-TA	2e-114	DPGLEAN07610-PA	3e-65	nuclear hormone receptor E75B	AK404788	EM3-4
Px-4046	0	GCGAGGGAGTCCGGCCCGCGCACCGGTCGTCAGCCCTCATCGCAATCGCTATGTCAGTGCCTCGTTCGCCAGTCCGCCACGAGAACTCGAGCGTCGCTCACTGTCCGCTCTCGCTGCTAGCAACTCGCTGACTTTGACTCAAACATTGGATTACCACAACTACAATAAAGGATTACAGTGTTCGTGTTTAAAAATAAATAAATTAACTTGTGCTATGTGACACTTATTAAAACTGACTTCAACATAAAGTTACCAATTTAGTTATCAGTGGCCATCGGCTGTGAATTACTAGTTATTAGTGTAAAACAAATATGGTCTCAGACATGGGAGAAGATTTACCAATACTTAAGGGGATCCTCAACAGAGTTGTGAAATATCACAATGCTCCCGTGCGATTCG…	783	MVSDMGEDLPILKGILNRVVKYHNAPVRFGRVPKREKARILAAMQQSSSSRAHEQAAAAELEDAPRLLARVVRAHLDTCEFTRDRVAAMRARARDCPTYSQPTLACPLNPAPELQSEKEFSQRFAHVIRGVIDFAGLIPGFQLLTQDDKFTRKMTNS		Ecdysone-induced protein 75B	CG8127-PD	6e-65	BGIBMGA006839-TA	2e-67	DPGLEAN07610-PA	4e-78	nuclear hormone receptor E75D	AK404789	EM3-4
Px-4047	0	CAGACCAGCAACGGGTATTCCTCCCCACTCTCCTCTGGCAGCTACGGACCCTACAGCCCCAATGGAAAAATAGGTCGTGAGGAGTTGTCTCCAGCGTCGAGTATCAATGGATGCAGTACGGATGGGGACGCGCGGCGGCAGAAGAAGGGCCCTGCGCCGCGCCAGCAGGAGGAACTATGCCTGGTGTGCGGCGACCGCGCCTCCGGCTACCACTACAATGCGCTCACCTGTGAAGGATGCAAAGGATTCTTCAGGCGGAGTGTTACCAAAAATGCAGTATATATATGTAAGTTTGGACACGCGTGTGAAATGGACATGTATATGCGACGCAAATGTCAAGAGTGCCGGTTGAAGAAGTGTTTGGCGGTTGGTATGCGGCCCGAGTGCGTGGTGCCGGAG…	693	QTSNGYSSPLSSGSYGPYSPNGKIGREELSPASSINGCSTDGDARRQKKGPAPRQQEELCLVCGDRASGYHYNALTCEGCKGFFRRSVTKNAVYICKFGHACEMDMYMRRKCQECRLKKCLAVGMRPECVVPETQCAMKRKEKKAQREKDKLPVSTTTVDDHMPPIMQCDPPPPEAARIHDLVPRFLPDKLLEQNRLKNIPALTTNQQFLIARLVWYQDGYEQPSEEDLKR		Ecdysone receptor	CG1765-PA	1e-90	BGIBMGA006767-TA	3e-102	DPGLEAN08219-PA	1e-119	ecdysone receptor A	AK404790	C
Px-4048	0	GCAACGTGCTTGGTTTCTTGTCGCAGTCGTACGCGGCAATTCTCAGCCATCATCGGATAAACTCGTGTGCCGCGTCTTCATCTAACCTGTTGAGCGTATTGTGTTGTGTCCGAGCAGAGTTATCGTTGCTACATTCGTAATTTTATTCAGTGAAACTGTTAAGACGTTTAGATACGATTCGCTTCTGTTTCGACGCCGCATAGACGAGTGGATGTCGCTAGTATAGCATTTTGATAGTTCAGTGCGAGGCAACAGTGAAGTGATCGGAGTACACCGGAGGATGTCCGTCGGCGATCATCGTTCAGAGTGCGTGTGACGCGCTCATCGACATGAGACGCCGCTGGTCCAACAACGGAGGCTTTCATTCGCTGCGTATGCTCGAGGAGAGTTCGTCCGAAG…	1271	MRRRWSNNGGFHSLRMLEESSSEVTSSSALGFPPAMVMSPESLASPEYGGLELWGYDDGISYNSAQSLLGNTCNMQQQQQQPTQPLPPMPLPMPPTTPKSENESISSGREELSPASSINGCSTDGDARRQKKGPAPRQQEELCLVCGDRASGYHYNALTCEGCKGFFRRSVTKNAVYICKFGHACEMDMYMRRKCQECRLKKCLAVGMRPECVVPETQCAMKRKEKKAQREKDKLPVSTTTVDDHMPPIMQCDPPPPEAARIHDLVPRFLPDKLLEQNRLKNIPALTTNQQFLIARLVWYQDGYEQPSEEDLKR		Ecdysone receptor	CG1765-PB	2e-82	BGIBMGA006767-TA	5e-102	DPGLEAN08219-PA	2e-175	ecdysone receptor B1	AK404791	C
Px-4049	0	GCCCGGATCGTCACAACGAGATGGAGTACCAGAACTACTACAGGCCGGAGACACCGGACGTCAAGCCGATCATAAACCCGGACGACAGGTTCGAACATGACAAGAGACGGCAGCAGCCGACGGCGCCGATAGCCTTCTCTATTAGCAACATTCTGCACCCGGAATTCGGTTTAAGCGCAATTAGGAAGACGAATAAAATCGAGGGTCCGAAGCCGGCGGGACCGAACCACAGTATGCTGTACAAGCCATACGATTTATCAAAGCAGAATGAGTTTCAAAAGTATAGTTTCGATTACTTGAAGTCTAAGGAGCCTAGCGACTTCAACAGTCTTCCGCCGCTGGGTGGACTACGGCAGACGGTGTCGCAGATCGGTGAACTGGTGAGCAAAGAGAAGGAGG…	775	PDRHNEMEYQNYYRPETPDVKPIINPDDRFEHDKRRQQPTAPIAFSISNILHPEFGLSAIRKTNKIEGPKPAGPNHSMLYKPYDLSKQNEFQKYSFDYLKSKEPSDFNSLPPLGGLRQTVSQIGELVSKEKEVQKVVEQRRPDSASSLVSSASSGAPSTCSTDATSQASGNSALWPAWVYCTRYSDRPSSGPRSRRMKKKMNPEEKRPRTAFSAAQLARLKHEFAENRYLTERRRQALAAELGLAEAQIKIWFQNKRA		engrailed	CG9015-PA	2e-36	BGIBMGA009797-TA	4e-72	DPGLEAN18317-PA	4e-57	engrailed	AK404792	C
Px-4050	0	AACGATGAAATTGGTCTACCTAAGAAATTGTTGAAGTTGCAGAAATATCACAGATTCCTGTCAACCCTCACGCCGCAGCAAATGCCACTGGCCGCCCGCGGACTGGCGGTCTCCAGAGACCAGTCCCGGGAGTTCATGGCTTGCTTCCCGGACATCGTGAGGGACCTCACAAAGACTGGCAAGCATATTGACGTGCCGGAAGCCAGCAAGTGGTTGGCTAAGTTGTTACAATACAATGTGCCAAATGGAAAGAAGAATCGAGGACTGGCTACCGTACTTGCGTACAAAATGCTTGAGAAACCTGACAACTTGACACCAGAGAACATACATTTGGCCATCATCATGCGATGTT	352	NDEIGLPKKLLKLQKYHRFLSTLTPQQMPLAARGLAVSRDQSREFMACFPDIVRDLTKTGKHIDVPEASKWLAKLLQYNVPNGKKNRGLATVLAYKMLEKPDNLTPENIHLAIIMRC		Farnesyl pyrophosphate synthase	CG12389-PA	3e-27	BGIBMGA001926-TA	3e-52	DPGLEAN17841-PA	1e-54	farnesyl pyrophosphate synthase	AK404793	IM3
Px-4051	0	GCGACCGGCGGAGCTGGATTCTGCATAAGTCGGAGCTTAGCATTAAAAATGTTACCTGTTGCGAGTGGTGGAAAATTCATAAGTATATGTGAGGGTATCCGGTTACCTGATGACGTCTCTATGGGATTTATCATCGAACACATGGTGAAAAAGAATCTAACTCTGGTGCCGGAATTTCATTCGCATTTAGAACAAATGAAACTTTTAATACCGGAGACGTTCCGGAATCAGATCAGCTTTAGTTATGCGAAGGCGAAGGATGAATGGAATGTCGTCAACGTGCCGGGATTTGATACGCGATACGATCCCACTAGGTTC	318	ATGGAGFCISRSLALKMLPVASGGKFISICEGIRLPDDVSMGFIIEHMVKKNLTLVPEFHSHLEQMKLLIPETFRNQISFSYAKAKDEWNVVNVPGFDTRYDPTRF		fringe	CG10580-PA	7e-37	BGIBMGA006892-TA	6e-55	DPGLEAN09692-PA	4e-52	fringe	AK404794	EM3-4
Px-4052	0	CGGCCTCGTGCTCGGCTTCGGCTCACCTTACACTGCCGTGCCTGTCAAGCAGGAGATACAGATTCCTCAAGTGTCGTCACTGACATCCTCACCGGAGTCATCGCCGGGGCCCGCGCTAATGGCTGCGCCGCCTCAGCCGCCCCAGCCGCCGCCGCTGCCGTCACACGACAAGTGGGAGGCGCACTCGCCGCACTCGGCCTCGCCTGACGCGTTCGCTTTTGACGCGCCCTCCACTGCCGCCGCCACTCCTTCTAGCACGGAGCCCACCAGTACCGACACGCTGCGTGTCTCACCCATGATCCGGGAGTTCGTGCAGACCATCGACGACCGAGAATGGCAGAACTCGCTCTTTGGACTCTTGCAGAGCCAAACCTACAACCAGTGCGAGGTCGATCTCTT…	1375	GLVLGFGSPYTAVPVKQEIQIPQVSSLTSSPESSPGPALMAAPPQPPQPPPLPSHDKWEAHSPHSASPDAFAFDAPSTAAATPSSTEPTSTDTLRVSPMIREFVQTIDDREWQNSLFGLLQSQTYNQCEVDLFELMCKVLDQNLFSQVDWARNTVFFKYLKVDDQMKLLQDSWSDMLVLDHLHQRMHNGLPDETTLHNGQKFDLLCLGLLGVPALADHFNDLQNKLAELKFDVPDYICVKFLLLLNPEVRGIVNVKCVRDGYQTVQAALLDYTLTCYPSIQDKFSKLVTLVPEIHALAARGEEHLYQRHCAGQAPTQTLLMEMLHAKRKPNGGEMVTRNAEHASTLDRLC		ftz transcription factor 1	CG4059-PB	2e-111	BGIBMGA000716-TA	1e-180	DPGLEAN10875-PA	1e-86	ftz transcription factor 1	AK404795	MM3-4
Px-4053	0	CCTTCACGGAATTGCAACTAGATGATCAGGTGGCGCTGCTGCGGGCGCACGCGGGCGAGCACCTGCTGCTGGGCTGCGCGCGCCGCTCGCTGCATCTCAAGGACGTGCTGCTGCTCGGCAACAACTGCATCATCGCCAAACATAACATCGACGGTCGCATGGACATCGACATCAGTATGATCGGGATGCGCGTCATGGACGAGATCGTGAAGCC	214	FTELQLDDQVALLRAHAGEHLLLGCARRSLHLKDVLLLGNNCIIAKHNIDGRMDIDISMIGMRVMDEIVKP		Hepatocyte nuclear factor 4	CG9310-PB	9e-22	BGIBMGA001947-TA	5e-34	DPGLEAN18790-PA	6e-33	hepatocyte nuclear factor 4	AK404796	LM4
Px-4054	0	CTTCAACAAAGTTGACGAAAAAGTCCGGAGTGCCATAAAATTTTTTCGAAAAATTCTTATGGTGTCAAAACATAGAATATAATTTGCCTTAACCCGACAAAGTCGAAAGAAACAAGTTTTTACAAAGAGTTTAAAGAAAAAAAAAAACAATAAACCAAACAGTGATAGTAGTAATAGCAATGCGAATTCAATTCGCACAGACATCAAAAAATCATTTGTCAAAAATAACTTAAGAAAAGAAAAAAAAATTTCGGCAAGAAATCCTTATTTTGAAATGATGAATAACAACCAGTTTCACGAGTTGTTCGGATCTCAGTGGCCACCTGACCAGCACGGTGGTCACTCGTCAGCTTCGACGATGCTGCACCAACAATCGCAAATACCACAAGTGCAGTTGAA…	2342	MMNNNQFHELFGSQWPPDQHGGHSSASTMLHQQSQIPQVQLKREPHPDVPGMHNQMGMDISGSVADRTSPPPGNSEGMFGSSISGMFMDKKAANSIRAQIEIIPCKVCGDKSSGVHYGVITCEGCKGFFRRSQSTVVNYQCPRNKACVVDRVNRNRCQYCRLQKCLKLGMSRDAVKFGRMSKKQREKVEDEVRFHRAQMRAQTDAAPDSVYDAQQQTPSSSDQFHGHYNGYPGYSSPLSSYGYSGAGPALTSNMNIPPQQQQPQPYDVSADYVDSTTTYEPKQTGGFLDPDFIGGHAEGDISKVLVKSLAEAHANTNPKLEYIHEMFRKPPDVSKLLFYNSMTYEEMWLDCADKLTGMIQNIIEFAKLIPGFMKLTQDDQILLLKSGSFELAIVRLSRL…		Hormone receptor 3/Hormone receptor-like in 46	CG33183-PA	0	BGIBMGA009688-TA	2e-132	DPGLEAN07654-PA	6e-144	hormone receptor 3	AK402247	EM3-4
Px-4055	0	CTTCGCCTTCTCAAGTCTCATCCGTGAAGCTAGAGAGTACCTCCCAGGAGCACTCTCAACCGTGCAGGCCCAGACCGTTGGCTCCTCCGCCGACGAGCACGCACGCGTCCCTTTCACCCGGCCACTGGCCGCCCTCCGCATGCATCAACGGTGTTAAACCGGAGCTCATCGGGGGCCATTTCCCACCGCAACCTCTGGAGCCGAAGGCCGGAGTCAGAGGACCCGCCCAATGGCGAGGTTCGCCAGCTGTTATCATGGGAGAATCCGGTGGTGTCCGGACAATGTTCTGGACTTTACCGGCACCGACGTCAACTAACGAGCCGGCTGCGAGTGCGTCGCATACGCCGACGCCGCCCACGCCGGACCCGGCCACCTGTACTGAAGAATCAGCTGCCCGGC…	1787	SPSQVSSVKLESTSQEHSQPCRPRPLAPPPTSTHASLSPGHWPPSACINGVKPELIGGHFPPQPLEPKAGVRGPAQWRGSPAVIMGESGGVRTMFWTLPAPTSTNEPAASASHTPTPPTPDPATCTEESAARLLLNLGGDLRRPRGPPLNMELFWAGDVSQLPGNQQIHALNLSPSAGSMSGTSAIASASASSLTIPRPELRAYAPETERDEDEQPMICMICEDKATGLHYGIITCEGCKGFFKRTVQNRRVYTCVADGGCEITKAQRNRCQYCRFKKCIEQGMVLQAVREDRMPGGRNSGAVYNMYKYKYKKHKKTNAKAATTTSRASPPEKPKDPLPPIPPHLVNGTILKTALTNPSEVVHLRARLESAVSSSRDRAVPLERALHMIRALIDCDAME…		Hr4	CG16902-PC	1e-95	BGIBMGA007888-TA	0	DPGLEAN09715-PA	0	hormone receptor 4	AK404797	EM3-4
Px-4056	0	AAGAGGACCGTGCAAAAAGGGTCAAAATATGTGTGCTTAGCTGAAAAATCATGCCCGGTAGACAAGAGAAGAAGAAATAGGTGCCAATTTTGCCGTTTCCAGAAATGTCTCGCCGTCGGCATGGTAAAAGAGGTAGTTCGAACCGACTCATTGAAAGGTAGACGTGGACGATTACCCTCGAAACCTAAATGCCCTCAGGAATCACCGCCGAGTCCACCGATCTCCTTGATCACTGCTCTCGTCAGAGCGCACGTGGACACCTCACCAGATTTTGCTAACCTCGATTACTCCCAGTACAGGGAGCCGAATCCTATGGAGCCGCCTCTGTCGGACTTAGATGTGATCCAGCAGTTCTACTCGCTCTTGACGACGTCGATCGATATGATCAAAGTGTTCGCG…	419	KRTVQKGSKYVCLAEKSCPVDKRRRNRCQFCRFQKCLAVGMVKEVVRTDSLKGRRGRLPSKPKCPQESPPSPPISLITALVRAHVDTSPDFANLDYSQYREPNPMEPPLSDLDVIQQFYSLLTTSIDMIKVFAEKVPGYG		Hormone receptor-like in 38	CG1864-PD	2e-60	BGIBMGA002964-TA	2e-76	DPGLEAN00033-PA	4e-77	hormone receptor like in 38	AK404798	MM4
Px-4057	0	CTTCGCTCTACGAAGAGTGGAACGTGTTATGGGTTTATGCGTTGTGTTTCTTGACGATTGTGTAGTTTTACAGTGAATAATGTGATAGTGTAGTTCGTTATGGCATTTAGATACCGCGAAGATTTAGTTGGCAAGCGATTTCTGTCTGTGAGTGGTGTGGCAAAAATTAATGTGAATAAAGTTTCTGAATGGGGATGGAAAGCTGGTGTTATCAGAGCAGCTTCACTAAAAGATAACAAGAATAAGGAGCTCCAGGTGTTAGTGGAATATGATGGTGTCGAATGGCAACGTCGCGAGTGGGTGGCGGTTCATTCGCGAAGAACTTTTCGGGTGTTTTTAGTGGAAAGAACTTTAGTATGGGCCCCTAAAAAATATGAAAACGAAGAAGTGAAATGGCCC…	669	MAFRYREDLVGKRFLSVSGVAKINVNKVSEWGWKAGVIRAASLKDNKNKELQVLVEYDGVEWQRREWVAVHSRRTFRVFLVERTLVWAPKKYENEEVKWPALTFTPLSAVDVTLQADCQPVEFLHDRSLQFLDYANLQPFQDWDARLAGSETGVGADLLSSLSAESAEWRSAQDGQRILTSTPSVLGELV					BGIBMGA011569-TA	2e-13	DPGLEAN09937-PA	3e-85	JmjC domain-containing histone demethylation protein	AK404799	MM3
Px-4058	0	ACCTTCAAATGTGGAAGTAGTGCCTTTACTCGTATTGCACGGATGGCCTGGCCCCGTGCGAGAGTTCTACGAGGCTATACCTCTGCTCACACAACGAGCTCCAGGCTACAACTTTGCTTTTGAAGTTATAGCTCCTAGCTTACCTGGATATGGATTCTCTGATGCGGCAGTCCGTCCTGGACTTGCAACTCCGCAGATGGCTGTGGTCTTCAAGAACTTGATGAGTAGACTTGGCCATGACAAGTTCTACTTACAAGGAGGTGACTGGGGCTCCTCCATTGGCACAGCTATGGTAACACTGTTCCCTGACAATGTTCTGGGTTACCACTCCAACATGGCCTTGGCTCAGAACGGAAAAGCAGGGTTTAAAACATTCTTAGGAGCGTATTTCCCTTCATT…	846	PSNVEVVPLLVLHGWPGPVREFYEAIPLLTQRAPGYNFAFEVIAPSLPGYGFSDAAVRPGLATPQMAVVFKNLMSRLGHDKFYLQGGDWGSSIGTAMVTLFPDNVLGYHSNMALAQNGKAGFKTFLGAYFPSLVVEKHLASRMYPLSSFFAYLIEEFGYFHLQATKPDTIGVGLTDSPSGLLAYILEKFFLWTRREHRNKVKGGLGFRFTREQLIDCLMVYWSTGRITTSMRLYAEDLSKRIEI		Juvenile hormone epoxide hydrolase 2	CG15102-PA	2e-67	BGIBMGA013929-TA	1e-99	DPGLEAN01923-PA	4e-93	juvenile hormone epoxide hydrolase 2	AK404800	n.d.
Px-4059	0	CATACCGGGGAGCGGCCCTTTATGGCCCCGTATGTGCATCCTGATTTTCCTGATCGCCGCATGCCGTACACAACAGACATTGCACTGTGAACGGTCGTCGTGTTTGAACGCGAGCAATAAAATAAATATTGTATAATAGGTGTAGAACAAATAATGAGTTACACGCAATCTCTTCAAATCGACATTATTCGTTCGGCAGGTGAAGACGAACGCATGCACCAGTGTGGGGAATGCGGGCTGACGCTGTCAACCCGCAGCGCACTCACCGCCCACGCCCGGTCGCACCGCGTCGCCGCCGATGCCCACCGCTGCGACGTCTGTCACAAGACCTTCGCCGTGCCAGCGCGGCTCGTCCGCCACTACCGGACCCACACGGGCGAAAGACCTTTCGAATGCGAA…	654	MSYTQSLQIDIIRSAGEDERMHQCGECGLTLSTRSALTAHARSHRVAADAHRCDVCHKTFAVPARLVRHYRTHTGERPFECEYCHKMFSVKENLQVHRRIHTKERPYRCSVCGAAFEHSGKLHRHARIHTGERPHACQHCHKTFIQSGQLVIHMRTHTGEKPYRCPG		Kruppel homolog 1	CG18783-PB	2e-64	BGIBMGA003160-TA	4e-88	DPGLEAN01630-PA	1e-44	Kruppel homolog 1 protein	AK404801	LM3
Px-4060	0	AAAGAAGTCACTAATTTATGCGAGACGGCGTCTTTATTTTCAAATTTAATTGGTTAAGTTTTGAAGTGAGAACCGTGTTACATTGCTTTAGTGCCCTTGAACGATTGTTATAATAGTGTTAGTGAAATTGTAAAATACAAATACATATTTTGTTAGGAATTGTCTAGGAGAAGAATTATTCAATATGGGCGACCAACAGTTTTTCCTGAAATGGAATGACTTTCAGACAAATATGGTGACATCATTTAGACATTTAAGGGATGAAAAAAGCTTTACAGACGTAACTTTAGCATGCGAAGGGCAAACATGTAAAGCTCATAAGATGGTGCTCTCCGCATGCAGTCCATATTTCAAAAGCTTGTTAGAGGAAAATCCATCAAAACATCCAACAATAATATT…	485	MGDQQFFLKWNDFQTNMVTSFRHLRDEKSFTDVTLACEGQTCKAHKMVLSACSPYFKSLLEENPSKHPTIILKDVSYPHLQAILEFMYAGEVNVSRTSWL		lola like	CG5738-PA	5e-49	BGIBMGA009907-TA	3e-29	DPGLEAN02446-PA	2e-40	lola-like	AK404802	MM3
Px-4061	0	TTCTGCCTGCGATGGAACAACCACCAGTCTACTCTAGTCTCCGTGTTCGATACACTGTTGGAGAAAGGCATTCACGTGGACTGTACCCTGGCTGCAGAAGGACAGACGCTGAAGGCGCACAAAGTGGTCCTGTCCGCATGCAGTCCCTATTTCGAGAATGTACTATCCCAACAGTATGACAAGCATCCAATTATCATTCTAAAAGATGTCAAATATGCCGAGTTGCGAGCCATGATGGATTATATGTACCGCGGTGAAGTAAACATATCACAGGACCAGTTGGCTGCACTGCTGAA	296	FCLRWNNHQSTLVSVFDTLLEKGIHVDCTLAAEGQTLKAHKVVLSACSPYFENVLSQQYDKHPIIILKDVKYAELRAMMDYMYRGEVNISQDQLAALL		longitudinals lacking	CG12052-PA	2e-44	BGIBMGA012231-TA	1e-31	DPGLEAN10325-PA	6e-49	longitudinals lacking	AK404803	EM3-4
Px-4062	0	CAGATCAAAAAAGCGATCGAGAAATATTCGGAAACGAGAAAGAAAATAGATAAGACTGAAACCCAAATAGAAGCTCTGAGCGTCATTCAGGAACAACTGAAGGAGTGCCTCAGTCCCCAGGACATACGCATCGTCAACCAAAAAGTGTGGCAGATGCGACAGCAGCGGGCGGACTTGGAGCATCAGCTCTCCATCATAATACACAGGCTGCAGGAGAGGCTGGAGATCTACACGATATTCACCTCGAGGATAACAAGATTCTCGGAGTGGATGACGGCCCTCGAATCCCGCCTTGACACCTCCAACACCGAAGTTAACGCTCTGGACCCTCAGGATCTTATTAGGAAAGTCAACTCTGACATTCAGACCGAGACGGCTCTAAAGGAACGAGAATTCGAA…	621	QIKKAIEKYSETRKKIDKTETQIEALSVIQEQLKECLSPQDIRIVNQKVWQMRQQRADLEHQLSIIIHRLQERLEIYTIFTSRITRFSEWMTALESRLDTSNTEVNALDPQDLIRKVNSDIQTETALKEREFEWLTETGTTLVDLSKKDEKSFSKNISKQLKDVLERWQRLQETGRSRIAKINELLETIGQLEQRLTEIRLKLHSIE		Muscle-specific protein 300	CG42768-PI	5e-30	BGIBMGA010472-TA	2e-86	DPGLEAN08355-PA	5e-90	muscle specific protein 300	AK404804	C
Px-4063	0	AGAAATGCACAAGTACCAGCCGCGCTTCCACCTCGTGCGCGCCAACGACATCCTCAAGCTGCCTTACTCCACCTTCCGCACTTATGTATTCAAGGAGACTGAGTTTATTGCTGT	114	EMHKYQPRFHLVRANDILKLPYSTFRTYVFKETEFIAV		bifid	CG3578-PA	7e-16	BGIBMGA012898-TA	3e-16	DPGLEAN15500-PA	4e-16	optomotor blind	AK404805	n.d.
Px-4064	0	TACAGTTTTAGCAATCCTCCTCCGCCGCCCGGCAGTGGGTCGGATCCGGCGACTCAGACGTGTGGTCTGCCCCCGGCTTTCTGTCCCAAAGCAAGGTACAGGTCTTTGGATGGCACCTGTAATAACATACAGACACCAATTTGGGGTACACCACAGACGCCTTATGGTCGCCTGGTCCAATATAATTACGCCGATGGAGTGAGCGCGATGCCGGTATCTCAAACGGGTCGACAACTGCCCAATCCTCGAGAGATAAGCCTAAGGCTATTTCCAGACAAGCAACTGATAGATCCTGTTTGGAATCTCAACGCTCAC	315	YSFSNPPPPPGSGSDPATQTCGLPPAFCPKARYRSLDGTCNNIQTPIWGTPQTPYGRLVQYNYADGVSAMPVSQTGRQLPNPREISLRLFPDKQLIDPVWNLNAH		Peroxidase	CG3477-PA	2e-17	BGIBMGA006519-TA	1e-41	DPGLEAN04199-PA	3e-16	peroxidase	AK404806	EM4
Px-4065	0	CTCGAGCTGGAAAAGGAGTTCCACTTCAACCGGTACCTGACGCGGAGGAGAAGGATCGAGATTGCGCACGCGCTCTGCCTCACCGAGCGTCAGATCAAAATCTGGTTC	108	LELEKEFHFNRYLTRRRRIEIAHALCLTERQIKIWF		Antennapedia	CG1028-PG	9e-16	BGIBMGA006392-TA	4e-16	DPGLEAN05986-PA	5e-16	sex combs reduced	AK404807	C
Px-4066	0	TCGCCAACTACCCTTACGATGAAAGCAGGAGTGGTGCCCTTGCCTCCGAGTACTCCGCCAGCCCTGATGATGATACCTTCAAGGAAATAGCTATGGCATACGCAAACGCGCACGCCGATATGGCATCGGTCAACCGACCCGGCTGCCACGTCAATGGTCCCGATCAGTCTGAAGCCTACAATTTCGGCAAGCAGGGCGGTGTCACGAATGGTGCAGACTGGTACAGTCTCAAAGGAGGTATGCAAGATTTCAACTATTTGGCTACAAATGCATTTGAAATCACACTAGAATCGGGTTGCAACAAATATCCATTGGAAAATGAATTAGAGAACGAATGGAACAGGAACCGTGAAGCTCTGCTAGCCTATTTGTGGGAGGCTCACATCGGTATAAAGGGAA…	929	ANYPYDESRSGALASEYSASPDDDTFKEIAMAYANAHADMASVNRPGCHVNGPDQSEAYNFGKQGGVTNGADWYSLKGGMQDFNYLATNAFEITLESGCNKYPLENELENEWNRNREALLAYLWEAHIGIKGIVSDDTGFLENAIISVVNPTGHTPKPIRHDVTTGVYGDYYRLLTPGRYEVTANHPGHYPAQRIVTVPQRQSSARILNFKLEPIRYEDGALFFDPPFIRYQHVLGDQPRIYKRSLFEKVTNTLLEAKDTPKQ		silver	CG4122-PE	6e-38	BGIBMGA000307-TA	4e-99	DPGLEAN04352-PA	4e-105	silver	AK404808	LM4
Px-4067	0	GGAATGAGCCTTTTTTTAAACATCGCTGTCGATATTGCGGAAAAGTTTTTGGAAGCGATTCTGCCCTACAAATTCACATCAGATCTCATACAGGTGAACGACCTTTCAAATGCAACGTATGTGGATCACGATTTACTACCAAAGGAAATTTAAAAGTGCACTTCCAAAGACANNNNNNNNNNNNNNNNNNNNNNNNNNNNNNNNNNNNNNNNNNNNNNNNNNNNNNNNNNNNNNNNNNNNNNNNNNNNNNNNNNNNNNNNNNNNNNNNNNNNGCGATCGACATGCCTCCGCTGCCCAAACGGCCTACGGTGTCGAGCACGCCAACACACCCTCCGTCATCCGCTTCGTCGAAGCACCTGTGCGGCGTGTGCCGCAAGAACTTCTCGTCGTCGTCAGCGC…	550	NEPFFKHRCRYCGKVFGSDSALQIHIRSHTGERPFKCNVCGSRFTTKGNLKVHFQR		spalt major	CG6464-PA	2e-30	BGIBMGA002946-TA	1e-30	DPGLEAN03048-PA	1e-30	spalt	AK404809	LM4
Px-4068	0	ACATCACTAGGCCCACAGATAAAAAGAAAATATTATTCTATAATGATAAAACAGCCAAATTAGATGTGGATGAAGAATTCGTTAAATTATGGCGTGCTACTGCTGTAGATGCGATGGATGACGCAAAAATAGAAGAATACTTAGAAAAACAGGGTATTAAGTCAATGCAAGACCATGGACCTAGAAAACCGATAGCACCGAAAAGGAAAAAGGCCTCTCAAAAGAGAAGACAGTTTAAGAAACCTAGAGACAATGAACATTTAGCAGATGTTCTTGAGACATATGAAGATAACACACTAACACAAAAAGGCGTATCAATAAAATAAATATTTTGATAAAAAAAAAA	346	ITRPTDKKKILFYNDKTAKLDVDEEFVKLWRATAVDAMDDAKIEEYLEKQGIKSMQDHGPRKPIAPKRKKASQKRRQFKKPRDNEHLADVLETYEDNTLTQKGVSIK		Transcription factor IIEbeta	CG1276-PA	7e-43	BGIBMGA005878-TA	1e-52	DPGLEAN09186-PA	1e-55	transcription factor IIEbeta	AK404810	C
Px-4069	0	ATCCGCCACCAGGCCGCGCTCTTTCCGCTGTACCCGGTGCTGGGCATCCTGGGCGCGTGCACGAACGCTTTCACCGCAGTGCCGGTTTGCAACTCATCGATTTATTGCAGCGGCGATCTGCTCCACAGAGTGCAGCTCGCTCGCATTTTCCCCGACTCTAAAACGTTCGTCGACCTCAAGCTCGTCTACACGGAAAATGAGACGCTGGCCGACTACGCGAAATTAATTCACGACACCGACCAGAATCCGACTTTGGACCAAATGAAAAAATTCGTCGACGCGCATTTTACGGAGGGGAACGAGTTGGAGGTCTGGGAGCCGCCAGACTTCGACCCCGATCCTCCGATTTTGGACCGCATCGTCGACCCCAAGCTGCGACAGTTTGCGAAAAATGTGATC…	427	IRHQAALFPLYPVLGILGACTNAFTAVPVCNSSIYCSGDLLHRVQLARIFPDSKTFVDLKLVYTENETLADYAKLIHDTDQNPTLDQMKKFVDAHFTEGNELEVWEPPDFDPDPPILDRIVDPKLRQFAKNVIGLWAKQKPF	IRHQAALFPLYPVLGILGACTNA	Trehalase	CG9364-PA	1e-20	BGIBMGA005665-TA	2e-47	DPGLEAN10964-PA	5e-24	trehalase	AK404811	C
Px-4070	0	GAGAAAGAGTTCCACACGAACCACTACCTCACGCGGAGGAGACGTATAGAGATGGCGCACGCGCTCTGCCTCACGGAGAGACAAATCAAAATCTGGTTCCAGAATCGAAGAATGAAGTTAAAGAAAGAGATACAAGCGATAAAGGAATTGAACGAGCAGGAGAAACAGGCGCA	173	EKEFHTNHYLTRRRRIEMAHALCLTERQIKIWFQNRRMKLKKEIQAIKELNEQEKQA		Ultrabithorax	CG10388-PD	5e-28	BGIBMGA006388-TA	4e-24	DPGLEAN05986-PA	9e-18	ultrabithorax	AK404812	n.d.
Px-4071	0	AGCCGGATCTAGAGGATTCTAGCACAGACGCTACCCGAGAAAACAGCAAGGCGCGACGTCGACGTACCGCATTCACATCCGAGCAGCTGTTAGAACTAGAGCGGGAGTTCCACGCCAAGAAGTATCTCAGCCTCACTGAGAGGTCACAGATCGCTTCCGCACTCAAGCTCAGCGAAGTTCAGGTTAAAATTTGGTTTCAAAACCGAAGAGCG	212	PDLEDSSTDATRENSKARRRRTAFTSEQLLELEREFHAKKYLSLTERSQIASALKLSEVQVKIWFQNRRA		unplugged	CG1650-PA	6e-26	BGIBMGA010695-TA	1e-14	DPGLEAN06193-PA	7e-15	unplugged	AK404813	C
Px-4072	0	AACTACAGAAGGCGCTCGGTGCTGGTGATCCGGCACGCGCGGAAGGAGGACGCGGCGCGGTACGAGTGCAGGGCGCAGGGGGTGACGGGCCCGTCCGCCGTCGCCAGCGCCAATGTCACCGTACTGCTGCCGGCCGCCACGCCGACAGACACAGCGTCCCTGGGCGCGCCGTGTCCTATGCCGGACCCGGCTTCGTACTGCCTCAACGGCGGTACATGTTTATATTTCGAATTAGTTCAAGAGCAAGCTTGCAAGTGTCCAGAAGGATTCAACGGGCAACGCTGCGAGAACAGGGACGTGTC	302	NYRRRSVLVIRHARKEDAARYECRAQGVTGPSAVASANVTVLLPAATPTDTASLGAPCPMPDPASYCLNGGTCLYFELVQEQACKCPEGFNGQRCENRDVS		vein	CG10491-PC	2e-12	BGIBMGA012742-TA	6e-37	DPGLEAN08517-PA	2e-47	vein	AK404814	n.d.
Px-4073	0	GCCCGTCGCCGTACAAGGCGAGCTGGTGCGCGCAGTTCCGCGCCGTGCTCTGGCGTTCCTGGCTCTCCGTCACCAAAGAGGCAATGCTCATCAAAGTCCGCTTCCTACAGACTATCATGGTATCAATTCTCATTGGGGTGATATACTTCGGGCAGCATTTGGATCAGGACGGTGTCATGAACATCAACGGGGCAATCTTCATGTTCCTCACCAACATGACATTCCAGAACATCTTCGCAGTCATTAATGTATTCTGTTCGGAGCTACCGATCTTCATCCGCGAGCACCATTCGGGCATGTACCGCGCGGACGTGTACTTCCTCTCCAAGACGCTGGCGGAGGCGCCCGTCTTCGCCACCATACCGCTCGTCTTCACCACCATCGCCTACTACATGATCG…	717	PSPYKASWCAQFRAVLWRSWLSVTKEAMLIKVRFLQTIMVSILIGVIYFGQHLDQDGVMNINGAIFMFLTNMTFQNIFAVINVFCSELPIFIREHHSGMYRADVYFLSKTLAEAPVFATIPLVFTTIAYYMIGLNPAPERFFIASGLAALITNVATSFGYLISCASSSVSMAASVGPPIIIPFMLFGGFFLNSGSVPPYLGWISYLSWFRYGNEALLVNQWSGIESIDCTRENFTCPD		white	CG2759-PA	8e-94	BGIBMGA002922-TA	1e-130	DPGLEAN10713-PA	2e-35	white protein	AK404815	LM4
Px-4074	0	GAATGAAGTGTCTGTGGTTGTTTGTGCTCACTGTGCTGTGTACTCGGTGCGAAGCCGCCAACAAGCCAAGGAGAGGACGAGGCAGCATGTGGTGGGGCATAGCGAAAGCGGGAGAGCCAAACAACATATCACCGATGTCACCTGGCGTCCTATACATGGACGCTGGGGTACACTCCACATTAAGGCGGAAGCAACGGCGGCTCGCCAAGGAGAACCCGGGAGTGCTAACAGCTGTCGCGAAGGGAGCCAACATGGCGGTCGCCGAATGCCAACATCAGTTCAAATACAGAAGATGGAATTGCACCACAAGAAATTTCTTAAGAGGGAAGAATTTATTCGGGAAAATTGTTGATAGAGGATGCCGTGAGACGGCGTTCATATACGCAATAACGAGCGCCG…	1110	MKCLWLFVLTVLCTRCEAANKPRRGRGSMWWGIAKAGEPNNISPMSPGVLYMDAGVHSTLRRKQRRLAKENPGVLTAVAKGANMAVAECQHQFKYRRWNCTTRNFLRGKNLFGKIVDRGCRETAFIYAITSAGVTHAVSRACAEGSIESCTCDYSHLERTPHRTRAAAAANVRVWKWGGCSDNIGFGFRFSREFVDTGERGKTLREKMNLHNNEAGRAHVQSEMRQECKCHGMSGSCTVKTCWMRLPSFRSVGDALKDRFDGASRVLMSNSDVETPVLRNDPGAHRVPRRDRYRFQLRPYNPDHKAPGAKDLVYLESSPGFCEKNPRLGIPGTHGRACNDTSIGVDGCDLMCCGRGYKTETKFVVERCN	MKCLWLFVLTVLCTRCEA	wingless	CG4889-PA	5e-118	BGIBMGA006146-TA	0	DPGLEAN18824-PA	0	wingless	AK404816	n.d.
Px-4075	0	TGTGGTGCCTGTACTGTGATGGTTTCCAAATACAACCGAAAAGAGAAAAAAGTCATTCATTTAGCGATCAACGCGTGTTTGGCGCCAGTGTGCGCGATGCATGGTTTAGCCGTCACCACCGTTGAAGAAATTGGTTCGACAAAAACAAGGTTACACGCAGTTCAAGAAAGATTAGCCAAAGCACACGGCTCCCAGTGTGGATTTTACACACCAGGCATTGTCATGTCTATGTACGCTTTACTTAGAAGTTCTGAGAAAATAAATTATTCCGATATGGAAGTGGCATTACAAGGCAATTTGTGCAGATGCACCGGTTATCGGGCTATAATAGAAGGTTACAAAACATTCATAGAAGATTGGGAAAGTCAACGTGTAATCGTAAATGGAACATCTAAAAGT…	536	CGACTVMVSKYNRKEKKVIHLAINACLAPVCAMHGLAVTTVEEIGSTKTRLHAVQERLAKAHGSQCGFYTPGIVMSMYALLRSSEKINYSDMEVALQGNLCRCTGYRAIIEGYKTFIEDWESQRVIVNGTSKSNGVCAMGEACCKNKTDTSEDKSETKYIFDKSSFLPYDSSQEPIFPP		rosy	CG7642-PA	2e-58	BGIBMGA010377-TA	3e-72	DPGLEAN22008-PA	4e-82	xanthine dehydrogenase 1	AK404817	n.d.
Px-4076	0	TGAATCCTAGGCGCTGTTAGTCATGTTACGTACCTACACGTAAAACGTTCATTTAATCAGTTTAAGCTAAGATTATTCAATTGAAAAATGGATAAATTGAAAGATATCATCTCCAAGCCGATCCAAACAGAACTTGTGTTTTTTGTCAACGGTAAAAAGGTTGTAGAAAGCTCCCCCGATCCGGAATGGACTCTGCTCTGGTATTTGCGCAAAAAGCTCCACTTGACCGGTACAAAGTATGGCTGCGGGGAAGGTGGCTGCGGCGCTTGTACTGTCATGGTGTCCCAGTACTTACGAAATGAAGATCATATCAAACATTACGCCGTTAACGCATGCTTAACACCCGTTTGCGCAATGCATGGCTTAGCAGTCACCACAGTTGAAGGCATTGGTTCTACA…	901	MDKLKDIISKPIQTELVFFVNGKKVVESSPDPEWTLLWYLRKKLHLTGTKYGCGEGGCGACTVMVSQYLRNEDHIKHYAVNACLTPVCAMHGLAVTTVEGIGSTHDRLHPVQERIAKAHGSQCGFCTPGIVMSMYALLRNKIKIDYNDLETALQGNLCRCTGYRPIIEGFKTFTEGWEQNYVKNTPSSCAMGKDCCKLKTKEKTENRNLFNTSEFQPYSPSQEPIFPPELKIKADYTQHNLLFIGENVTWIRPKSLQDLLLLKNKIKIDYN		rosy	CG7642-PA	9e-90	BGIBMGA010377-TA	8e-69	DPGLEAN22007-PA	1e-107	xanthine dehydrogenase 2	AK404818	n.d.
Px-4077	0	CGCGTATGTTAGATACCGTTGTTTGAAAAAACAATAATAAATTATTTTATGTCAAGTTTAAAAAAAACAAAAAGTGTTTAAAGTAAAATAATTGTAAGTTATTTCAAAAACGAATTTCATATTATTTTTAGATTGTGTTGTTAATTTATTTAGTTAAAAGAAAATTTATTAGTATACGAAATAAAATATATTGAACATCGTTATTAACAAATTTAAAAAAAAAACTTTTTGAGGTTAACTTTTACTAATTGTTGTATAGAATGCGTTCAAAATTAAAGATAATATTTTCAATACAAATTCTAATATTTATATTAAATAATGAGGTTATATCACAAGGAAGTCTTGGAAGATTCCAAGAAGTATTTGCATGGAAACAACTGACGTATAATATTGGAGGGA…	1679	MRSKLKIIFSIQILIFILNNEVISQGSLGRFQEVFAWKQLTYNIGGNLVLQDRFADDVSDARSKRESDIIFFDDKEEDTREWNQGPPEPLPETKGTTTVRPLDEEGRFFVQYNNVPMGVERVGDRLFVTVPRRRYGIPSTMNYIDLTKDSKTRSPALRPYPNIRRSRDLTSVYRTRADECGRLWLVDTGLLEIPGSPQQVQQPAIVIYDLRTDQQILRYPFKSSDIPAANTPTGLASITIDITGDCSDAYAYVPDLTTFGLIVYSLKENDSWRLTHNYFFLSPTAGNFRVAGQNFQWGDGIFSVTLTQPGKDGCRTAYFHPLVSFQEFSVSTCLLKNKTANTDSNFWSRFSEVGFRGQDSQCTMHGYHANSRVVFFAEVGRDAVSCWHSGRMLSPNNIV…		yellow-f2	CG8063-PA	6e-91	BGIBMGA014224-TA	1e-68	DPGLEAN17938-PA	3e-97	yellow-f3	AK402248	LM4	CG
