# Supplementary material for: Comprehensive microarray-based analysis for stage-specific larval camouflage pattern-associated genes in the swallowtail butterfly, Papilio xuthus
Source: BMC Biol. 2012 May 31;10:46. doi: 10.1186/1741-7007-10-46 (PMC3386895; doi:10.1186/1741-7007-10-46)
Supplement: Additional file 7 — Microarray result of P. xuthus genes. Probe sequences, normalized signal intensity of each sample, sum of signal intensity, and relative expression level of each sample are shown. [file 1741-7007-10-46-S7.XLS]

## Sheet: Table S6
cluster nr	gene name	probe sequence	raw intensity of 3-IM-w	raw intensity of 3-IM-b	raw intensity of 3-0-w	raw intensity of 3-0-b	raw intensity of 3-4-w	raw intensity of 3-4-b	raw intensity of 3-8-w	raw intensity of 3-8-b	raw intensity of 3-11-w	raw intensity of 3-11-b	raw intensity of 3-16-w	raw intensity of 3-16-b	raw intensity of 4-IM-T2	raw intensity of 4-IM-eye	raw intensity of 4-IM-A	raw intensity of 4-IM-V	raw intensity of 4-1-T2	raw intensity of 4-1-eye	raw intensity of 4-1-A	raw intensity of 4-1-V	raw intensity of 4-4-T2	raw intensity of 4-4-eye	raw intensity of 4-4-A	raw intensity of 4-4-V	raw intensity of 4-10-T2	raw intensity of 4-10-eye	raw intensity of 4-10-A	raw intensity of 4-10-V	raw intensity of 4-13-T2	raw intensity of 4-13-eye	raw intensity of 4-13-A	raw intensity of 4-13-V	groUp(stage)	marking	sum	relative expression level of 3-IM-w	relative expression level of 3-IM-b	relative expression level of 3-0-w	relative expression level of 3-0-b	relative expression level of 3-4-w	relative expression level of 3-4-b	relative expression level of 3-8-w	relative expression level of 3-8-b	relative expression level of 3-11-w	relative expression level of 3-11-b	relative expression level of 3-16-w	relative expression level of 3-16-b
Px-0001	cuticular protein PxutCPT3	GTTTACTTCATCAAGTACAAGACCCAGAAGGAGGGCGGTGCCATCGGTGGTGGTGCTATT	24.0725	40.8996	73975.1	153453	292286	364796	317666	423426	244627	263830	920.365	1523.04	57.1413	133.608	47.3315	73.9283	260919	307232	180507	241971	588443	758712	457330	614770	570944	595550	278034	507704	98174.2	234684	63306.3	234187	MM4		8.12935e+06	9.47581e-05	0.000160995	0.291192	0.604044	1.15054	1.43597	1.25045	1.66676	0.96294	1.03853	0.00362288	0.00599524
Px-0001	cuticular protein PxutCPT3	ACCTGCTTCGCTGGCGACAAATTTAGTCTTAAGTAGATAAAAAATTACGGTGCCTAAATG	27.7728	28.167	48227.1	135785	113386	124589	176047	187568	173189	184565	1059.57	1976.16	46.8475	126.926	31.4593	50.5942	137392	114897	96410.5	92144.4	346028	341149	286259	299796	376157	338212	184492	292155	80754.5	269896	32937.9	268114	MM4		4.7035e+06	0.000188951	0.000191632	0.32811	0.923805	0.771412	0.847632	1.19773	1.27611	1.17828	1.25568	0.00720871	0.0134447
Px-0002	cuticular protein PxutCPG20	TGTCCCACCGCCGGCCTTCACTCCTTGTTTTGTATAAAGTTTATTGTTAATATAGTTTAA	167.097	207.484	90901.2	125170	186462	211424	237486	287813	289164	220455	15855.7	24441.4	3526.12	3218.69	1674.3	1952.51	179376	132834	134262	137750	475856	417822	353304	365386	400676	449578	196012	383896	89731.8	246383	52091	281059	MM4		5.99594e+06	0.000891789	0.00110733	0.485135	0.668024	0.995136	1.12836	1.26745	1.53604	1.54325	1.17656	0.0846212	0.130443
Px-0002	cuticular protein PxutCPG20	CCCACCGCCGGCCTTCACTCCTTGTTTTGTATAAAGTTTATTGTTAATATAGTTTAATTT	79.6419	104.251	88224.4	119827	181927	198890	209562	232782	284499	205483	15494	23317.6	5984.01	5042.3	3032.62	3420.15	181928	127320	105786	124670	447498	363865	330126	329912	359010	405228	188214	353656	87768.4	227491	52796.7	272395	MM4		5.53533e+06	0.000460414	0.000602681	0.510029	0.692725	1.05173	1.14979	1.21149	1.34572	1.6447	1.18791	0.0895714	0.1348
Px-0003	cuticular protein PxutCPG14	CGCCTCACCATTAAACGAAACGAAACACTATATAGTCATCTCATTTCATTCATTGTAATG	350.52	1535.23	6630.7	11589.7	143500	140608	211860	248467	147697	213933	6801.4	12630.5	317.769	493.607	916.028	3644.35	115441	72661.9	94679.5	79349.9	520477	463648	409643	378736	445517	379040	284920	291234	123171	167317	79102.1	128524	MM4		5.18444e+06	0.00216352	0.00947593	0.0409268	0.0715353	0.885727	0.867875	1.30767	1.53362	0.911635	1.32047	0.0419804	0.0779596
Px-0003	cuticular protein PxutCPG14	CGCCTCACCATTAAACGAAACGAAACACTATATAGTCATCTCATTTCATTCATTGTAATG	314.814	1304.3	6404.79	11053.4	148570	144709	200887	239842	134940	200994	6576.97	12308.8	268.559	476.372	950.223	3674.61	112656	69906.5	89730	78949.8	498158	434088	380981	355887	404379	346776	274585	276136	117004	163018	78231	127550	MM4		4.92131e+06	0.00204702	0.00848099	0.0416461	0.0718728	0.966054	0.940945	1.30624	1.55954	0.877424	1.30693	0.0427657	0.0800362
Px-0004	cuticular protein PxutCPG8	TGAAACATATCCCTTACCCTGTATACAAAACCGAGCACGTTGAGGTTGAAAGACCAGTGC	6.36345	42.5943	37492.4	88484.3	121634	145804	240071	292679	189962	235547	257.787	444.901	7.55106	150.589	36.0165	256.294	113162	119075	86830.6	104957	334368	411822	277383	321250	296.151	649.022	1277.21	6072.34	236.093	865.774	599.376	4610.26	MM3-4		3.13633e+06	6.49263e-05	0.000434589	0.382536	0.902806	1.24103	1.48764	2.44945	2.98621	1.93818	2.40329	0.0026302	0.00453933
Px-0004	cuticular protein PxutCPG8	ATCAAGCACGTAACCCACTACAAAAAGAAGAGCTGCTGCTGGTGAATAAAATGTAAAAAA	549.751	459.015	36200.8	101483	81048.5	103284	194055	226676	162584	211642	574.434	799.76	455.162	595.772	270.94	606.079	94700.3	92381.9	72313.1	77609.7	304854	307090	264357	289309	962.993	1119.88	1369.35	6937.27	936.999	1499.83	918.031	5500.13	MM3-4		2.64314e+06	0.00665573	0.0055572	0.438276	1.22863	0.981237	1.25044	2.34938	2.74431	1.96837	2.5623	0.00695456	0.00968254
Px-0005	cuticular protein PxutCPG24	CATTGTTAAGATCTTGGTGCTCGCTCACGTCCGTATGGTTGTGATTGAAGATGATTTTTT	357.17	558.687	7521.14	74785	142920	296986	166434	234673	89891	118474	350.105	596.059	166.715	104.28	252.689	74.6571	497782	134804	224637	163879	734734	405702	504055	412227	1403512	204544	661166	296461	837842	133496	393240	419254	LM4	CG	8.56148e+06	0.00133498	0.00208819	0.0281116	0.279522	0.534186	1.11004	0.622077	0.877132	0.335983	0.442816	0.00130858	0.00222787
Px-0005	cuticular protein PxutCPG24	CATTGTTAAGATCTTGGTGCTCGCTCACGTCCGTATGGTTGTGATTGAAGATGATTTTTT	409.059	563.201	7188.08	70767.8	123886	265934	160172	231605	84131.7	115564	397.009	610.662	199.127	107.37	229.43	77.7815	427770	120756	160200	114398	679674	390346	458457	406016	1356090	200311	617901	289776	819223	133746	383206	399444	LM4	CG	8.01916e+06	0.00163233	0.00224742	0.0286836	0.282395	0.494359	1.0612	0.639159	0.924207	0.335723	0.461153	0.00158424	0.00243681
Px-0006	cuticular protein PxutCPT2	AACGATATTTATTGCTACGCCACCACATCGCCTAATGGTTCATTATCGCCCTTCGGTCAA	24.7863	18.009	18637	60074	289693	283283	256136	299448	231682	273616	1670.33	3597.28	21.3972	34.4145	20.9906	26.4303	334921	193294	232291	180942	580026	611627	535163	512529	822987	514728	488764	444325	168764	274021	106754	264593	MM4		7.98371e+06	9.93475e-05	7.21829e-05	0.0747001	0.240786	1.16114	1.13544	1.02663	1.20023	0.928619	1.0967	0.00669496	0.0144185
Px-0006	cuticular protein PxutCPT2	AACGATATTTATTGCTACGCCACCACATCGCCTAATGGTTCATTATCGCCCTTCGGTCAA	14.5757	14.5089	17558	57388.2	252457	249754	242033	287766	211494	261411	1558.49	3355.07	13.7901	29.1963	6.79448	30.6305	325089	191078	170756	146911	575627	595484	489795	469520	800550	502066	478870	436218	162212	264392	100283	255012	MM4		7.54875e+06	6.17881e-05	6.1505e-05	0.0744302	0.243275	1.0702	1.05873	1.02601	1.21987	0.896547	1.10815	0.00660661	0.0142225
Px-0007	unknown secreted protein	GTGTGAACGCTCCAGGCTTCCAAGCAGCCAATGCCAACGCCTACAATACTGGCTTCTATT	478.269	1669.9	249216	175741	36117	9279.94	770.777	804.502	416.112	445.175	725.919	521.828	35.821	193.092	69.6674	50.4332	201771	245835	187032	197356	3827.95	4413.61	1199.59	2716.14	633.697	886.691	465.417	918.353	460.873	596.538	342.806	334.972	EM3-4		1.32533e+06	0.0115478	0.0403198	6.01733	4.24326	0.872045	0.224064	0.0186104	0.0194247	0.010047	0.0107487	0.0175273	0.0125995
Px-0007	unknown secreted protein	TTAACAACTTTCAAGCTTCGGTCGCGGCCGCGGAGAACTACGGCAACTACCAGGCAAGCA	131.181	610.936	191633	161164	13232.4	3548.59	201.649	239.072	94.1666	119.136	243.398	179.207	7.52963	37.3783	17.4637	28.5721	174972	291490	145717	218622	1008.06	1442.39	305.75	876.079	138.665	265.543	120.732	289.78	120.819	177.444	80.2611	96.7373	EM3-4		1.20721e+06	0.00347726	0.0161943	5.0797	4.27202	0.350755	0.0940639	0.00534518	0.00633718	0.00249611	0.00315797	0.00645183	0.00475031
Px-0008	cuticular protein PxutCPG7	GTATACCTCCCTGCTAGTCTAACATTTTGTACATATTTGCCATCATGAGCTCATCGAGAG	5.70418	5.31629	31975.2	101406	150096	178056	241862	273256	244403	245408	957.502	928.154	7.33698	50.2619	32.6993	65.4526	130081	144384	108319	108083	391179	425379	322966	334248	1413.77	898.37	1414.17	5960.81	177.461	442.016	279.441	4632.78	MM3-4		3.44837e+06	5.29333e-05	4.93337e-05	0.296722	0.941024	1.39286	1.65231	2.24442	2.53574	2.26799	2.27732	0.00888536	0.00861303
Px-0008	cuticular protein PxutCPG7	AGACCATCCTGTGCCAATTGAGAAAATCGTTGAAGTTCCCATCGTCAAGGTTGTGGAAGT	6.1076	5.67596	16320.9	47660.7	159409	174884	200213	240181	204853	207388	571.333	535.882	7.10738	29.6086	5.93103	37.2631	86226.8	96899	6736.17	7930.51	337212	427726	287172	316842	621.67	349.176	608.421	2526.45	85.6414	195.744	102.094	2160.57	MM3-4		2.8255e+06	6.91711e-05	6.42826e-05	0.184841	0.539778	1.80537	1.98064	2.2675	2.72015	2.32005	2.34875	0.00647058	0.00606909
Px-0009	cuticular protein PxutCPR2	TCGTGAAGAACGCTAACTCCGAATCAGCTACTCTTGAAGTTAAGGGATCTGTCCGTTACA	146349	57320.7	616.107	617.557	8718.48	6465.59	22748.5	36865.1	209293	258101	227743	237330	279864	255603	242740	272552	267.391	327.477	105.602	201.481	3324.16	1889.1	1033.61	1538.72	464581	349941	286388	314683	431958	401100	405536	404167	LM4		5.32997e+06	0.878647	0.344141	0.00369898	0.00370768	0.0523439	0.038818	0.136577	0.22133	1.25655	1.54958	1.36732	1.42488
Px-0009	cuticular protein PxutCPR2	CGACCTAGTTCAAAGTTATCAACACTGCCTGTAGAAAATTGTTAATACCACGATTTATGT	196740	71574.8	2301.53	2259.85	31523.5	21752.3	75646.1	113920	182961	207768	144827	133372	186665	150728	169444	151452	1207.45	1129.33	482.803	709.802	18112	8496.48	5443.37	6352.04	427664	302397	263648	225262	332940	252701	346929	271166	LM4		4.30758e+06	1.46154	0.531713	0.0170976	0.0167879	0.234181	0.161593	0.561958	0.846287	1.35918	1.54346	1.07589	0.990788
Px-0010	bilin binding protein 1	CCACCACCAAAACCATCACTGAGTTCCTTAAGTGAATAGACATATAGTTAAGTAGATAAA	5.54387	6.95295	147.345	1047.89	49.1194	447.349	33.0084	2643.14	410.755	7260.6	356.004	287.191	150044	17968.8	87132	80459.5	125554	74689.8	26151.4	104921	301729	95447.3	109009	77879.6	435458	141475	258076	152345	360842	151658	367827	194374	LM4	mb+CG	3.32574e+06	5.33427e-05	6.69008e-05	0.00141774	0.0100827	0.000472624	0.00430436	0.000317604	0.0254321	0.00395226	0.069861	0.00342545	0.00276333
Px-0010	bilin binding protein 1	CCACCACCAAAACCATCACTGAGTTCCTTAAGTGAATAGACATATAGTTAAGTAGATAAA	10.4949	6.16432	139.92	1019.77	40.1757	467.611	45.9629	2909.64	397.325	7088.11	356.469	277.55	184154	20893.8	87962.6	82598.1	121070	71346.5	38984.9	137714	329200	99031.9	122845	84231	530194	167805	316073	184260	450172	185801	432153	231891	LM4	mb+CG	3.89114e+06	8.63078e-05	5.06942e-05	0.00115067	0.00838636	0.000330397	0.00384554	0.00037799	0.0239283	0.00326752	0.0582913	0.00293153	0.00228251
Px-0011	unknown secreted protein (black related protein)	CCGACACATCTGGGACAAATAGTTAATTAACGCTAAATAGGTTATCATTGTTGTTGTTTC	5250.79	29494.1	30794.4	197490	49391.4	221660	56930.7	276823	39924.9	332586	1572.46	7861.72	805.636	7225.96	503.041	3984.3	4418.58	237626	5027.54	159850	37085.7	566922	26850.4	434560	18852.4	517488	18764.8	267276	6363.63	113688	4039.38	61360.3	MM3-4	mb+CB	3.74247e+06	0.0448969	0.252189	0.263308	1.68864	0.422321	1.8953	0.486786	2.36698	0.341378	2.84378	0.0134453	0.0672216
Px-0011	unknown secreted protein (black related protein)	CCGACACATCTGGGACAAATAGTTAATTAACGCTAAATAGGTTATCATTGTTGTTGTTTC	5161.96	29057.6	28546.9	183958	38081.9	175724	48384.1	244176	33426.9	301005	1415.23	7264.2	984.658	8292.77	624.658	4587.63	3767.45	189860	5072.73	143074	30546.5	485086	21728.1	380152	15757.8	435673	16446.8	244583	5996.48	112458	3575.46	60703.7	MM3-4	mb+CB	3.26517e+06	0.0505893	0.284776	0.279771	1.80286	0.373218	1.72216	0.474184	2.39303	0.327597	2.94997	0.0138699	0.0711921
Px-0012	cuticular protein PxutCPR4A	CTTCCTTGTAGTACTATAGAGAAATCGTATAGAGCGATTCTGTGATACAAACATGATACA	36953.5	19920.6	543.509	576.941	34846.5	18604.5	154778	178542	104940	145070	57751.2	56284.7	92743	75478.6	105601	100032	68.1208	40.1375	71.4989	87.8965	30257.2	32997.4	47570.6	65537.4	198004	221453	172162	171848	171092	191169	207953	219149	LM4		2.91213e+06	0.406065	0.218898	0.00597236	0.00633973	0.382912	0.204436	1.70078	1.96192	1.15313	1.5941	0.634602	0.618486
Px-0012	cuticular protein PxutCPR4A	CAAAACAACTAACTCAACAAAATGAAACTGTTCATTGTCGCCGCTCTGTTCGTTGCCGCC	5647.39	3308.24	104.236	101.393	2371.74	1284.56	4331.24	5413.6	17233.2	25494.1	46719.3	36265.3	38685.6	27639.6	21958.2	24404.3	64.2141	69.6331	24.4851	41.7601	547.382	552.658	1065.7	1411.38	31618.7	27320.8	37699.8	32369.3	40936.6	39188.9	57476.9	43914.3	LM4		575265	0.314145	0.184026	0.00579826	0.00564014	0.131931	0.0714556	0.240932	0.30114	0.958624	1.41815	2.59883	2.01732
Px-0013	actin, muscle-type A1	AATACTCCGTATGGATCGGTGGTTCCATCCTGGCCTCCCTGTCCACCTTCCAGCAGATGT	179942	285881	277070	216013	366163	243673	452055	386913	713805	344154	311289	328934	189544	169182	292273	342958	139440	170564	628.238	588.492	104832	86337.1	342017	246889	125546	173324	220603	211216	194251	165044	255144	261327	U		7.7976e+06	0.738452	1.17321	1.13705	0.886478	1.50267	0.999992	1.85515	1.58782	2.92933	1.41235	1.27747	1.34989
Px-0013	actin, muscle-type A1	AATACTCCGTATGGATCGGTGGTTCCATCCTGGCCTCCCTGTCCACCTTCCAGCAGATGT	166512	263409	269911	212940	341521	225738	400836	373116	613396	299267	293758	314222	185472	168339	261240	311664	133586	162541	140801	148347	103284	85643.7	324509	240665	116730	162200	208691	205545	189255	164186	243137	258118	U		7.58858e+06	0.702159	1.11076	1.13818	0.897937	1.44015	0.951906	1.69027	1.57338	2.58661	1.26197	1.23874	1.32503
Px-0014	cuticular protein PxutCPR4B	CCGATTGATCACCAACACGGTCGCTTGTATATAGAGTGATGATCTAATATAAGTTATTCG	177910	132613	33656	33510.8	20977.2	12489.6	20113.2	36964.6	224258	308421	185324	180200	214434	172608	206349	197447	954.954	1594.74	774.08	1194.21	1846.99	3582.89	1637.15	2915.06	396472	510665	328298	352268	361412	436569	448504	408024	LM4		5.41399e+06	1.05156	0.783825	0.198928	0.19807	0.123988	0.0738215	0.118881	0.218483	1.3255	1.82296	1.09538	1.06509
Px-0014	cuticular protein PxutCPR4B	AATTCGATAACATCGGTGTCGGACCCTACTCCTTCAGTTTCCAAACAAACGATGGCAAGT	99649.2	75655	3512.28	3995.48	3022.62	1873.77	3128.05	6615.91	96854.7	142166	168482	165486	210664	183974	167978	209830	110.853	218.32	66.0437	144.595	206.341	509.753	215.413	435.511	222460	246363	225368	195117	304298	316622	389440	292808	LM4		3.73727e+06	0.853237	0.647788	0.0300736	0.0342109	0.0258809	0.016044	0.0267836	0.0566481	0.829309	1.21728	1.44261	1.41696
Px-0015	similar to CG17127	CCACTACCGAGATATGACAAAGAAACTACTACACAAGTCACCTGTGAAACAATATTTATT	13740.6	8596.42	34357.4	42164.9	39093.2	48973.6	72015.1	79692.1	40574.4	65373.8	367.595	1020.41	19642.5	16161.4	16910.5	19547.2	52415	60293.6	34713.1	43037.8	102020	165434	99737.2	130504	58470	60299.9	43970.4	56155.8	3793.48	10779.2	2650.91	8786.47	MM3-4		1.45129e+06	0.302972	0.189545	0.757557	0.929707	0.86198	1.07984	1.58788	1.75716	0.894639	1.44145	0.00810522	0.0224994
Px-0015	similar to CG17127	CCCTTACTGTAACAAACAACATTACATTACTTGGACACCAGTAAATTTAGAAGGCGATAT	14810.4	10386.8	47106.4	60607.9	70420.6	93607.7	89428.8	107015	50107.9	79922.1	524.69	1261.03	18693.5	15239.8	16642.3	19338.2	70794.3	90788	49199.4	65955	156042	252862	145978	196782	65630.6	73675.4	58597.3	73114.9	4818.41	12825.9	3324.68	10140	MM3-4		2.02564e+06	0.233967	0.164085	0.744161	0.957451	1.11247	1.47877	1.41275	1.69056	0.791578	1.26257	0.00828877	0.0199211
Px-0016	cuticular protein PxutCPR3	CCCCAAAAACAGTTGACGGCCAAAGACGTTAAGAATAATGTAAACTAAATCAACTATTAC	49647.2	27468.8	1040.44	1018.18	38510	25333.5	124878	143538	141229	162704	76422.8	71451.6	82508.1	74542.7	68116.1	78837	89.2231	140.191	82.8961	251.901	121455	61016.2	110349	97921.2	247110	198601	172697	179595	187361	178374	206688	204918	LM4		3.13389e+06	0.506944	0.280483	0.0106239	0.0103965	0.393223	0.258679	1.27512	1.46565	1.44208	1.66136	0.780348	0.729588
Px-0016	cuticular protein PxutCPR3	CCCCAAAAACAGTTGACGGCCAAAGACGTTAAGAATAATGTAAACTAAATCAACTATTAC	47605.6	26739.2	1118.54	1038.23	40245.6	26736.3	117709	139298	146536	170648	78094.6	72853.5	79430.9	70919.8	68918.6	79280.8	83.7011	130.472	88.1597	242.774	126781	62792.9	111842	97101.9	231820	187368	171104	180081	189548	180561	213916	205296	LM4		3.12593e+06	0.487336	0.273727	0.0114505	0.0106283	0.411992	0.273698	1.20498	1.42599	1.50009	1.74691	0.79945	0.745798
Px-0017	unknown secreted protein	GGCCCGACCAGTTAATTGTAAATTATGCTTTAAAATAGCATTGCACTGATTACCAATGTA	27.5472	25.6669	10541	26823.5	78550.1	113912	4945.57	4478.01	73.5459	92.1362	18.5707	18.4723	7.27388	7.59705	5.37541	5.15823	155960	45079.6	82115.4	61069.5	142381	74378.7	22389	18987.1	85.4491	232.645	81.6231	129.011	29.1926	44.9605	57.3397	59.3158	MM3-4	CG	842611	0.00104617	0.000974756	0.400317	1.01868	2.98311	4.32604	0.187819	0.170062	0.00279307	0.00349908	0.000705262	0.000701525
Px-0017	unknown secreted protein	CGATGTTGACATTGAATATGCAGTGAATTTCTGTACATATACCGTTATTAGTAAGGTAGC	6.47705	37.808	7618.32	22751.6	56683	91379.8	4718.1	4887.95	51.2133	68.3183	8.42242	11.0301	6.61913	9.60906	5.70557	4.76352	120872	41680.8	69472.4	58373.6	140558	84216.3	21796.1	21576.8	70.005	191.561	30.3415	104.559	30.7846	31.4495	52.4943	65.2309	MM3-4	CG	747371	0.000277326	0.00161881	0.326192	0.974149	2.42698	3.91258	0.202014	0.209286	0.00219279	0.00292517	0.000360621	0.000472273
Px-0018	osiris 9E	CTTCTTGTGTGTTAAGGAAAAAATGCTGAAAATGGTCGATAATCTGAGGGCATCTCGTAG	5.45144	5.11437	44838	56611.8	31981.9	23539.6	13.3404	22.3909	6.9121	7.73844	7.11445	5.36465	6.30015	4.47103	4.67233	4.58166	96212.2	82912.4	63236.5	71787.1	38.9607	33.8622	21.3815	22.6366	10.8154	16.0692	8.30966	7.9124	10.7575	8.7243	9.74177	10.3445	EM3-4		471412	0.00037005	0.000347169	3.04365	3.84287	2.17097	1.59789	0.000905559	0.00151992	0.000469201	0.000525294	0.000482937	0.000364158
Px-0018	osiris 9E	TGAAGCGCAGAACTTAGCCTACGGTGCTTACTCTCCTCACAGAAAGTAATTACGAAAAAA	13.036	14.8081	89491.8	137861	127589	97603.8	180.443	194.365	32.3195	36.657	26.9843	49.1917	17.6877	169.204	5.25885	5.07021	164513	148329	94991.4	113666	281.982	218.805	148.005	185.183	40.4553	36.2389	32.7443	47.7583	13.385	11.6975	11.9482	12.344	EM3-4		975830	0.000427485	0.000485595	2.93467	4.52082	4.18397	3.20068	0.0059172	0.00637373	0.00105984	0.00120208	0.000884887	0.00161312
Px-0019	takeout/JHBP like protein (putative carotenoid binding protein 1)	GGACACAGATGAAAGTGTATTCAAATTTGTCTTGCCAACTTTAAAGGTGCAAGGTGGTAG	21884.8	735.568	26730	1121.33	17895.3	610.595	74124.1	4516.34	77734.6	6181.77	22042.5	979.251	22326	823.99	43375.2	870.194	18422.7	778.591	5837.7	690.062	19288.8	2968.64	11547.5	3659.99	276362	50141.3	158649	124049	321360	98304.8	265731	155272	LM4	mw+CG	1.83501e+06	0.38164	0.0128272	0.466133	0.0195543	0.312069	0.0106479	1.29262	0.0787584	1.35558	0.107801	0.384389	0.0170767
Px-0019	takeout/JHBP like protein (putative carotenoid binding protein 1)	ATTAAATGACAATGAGTGCCGGTTGTCGTCCAACCTACAGATTGCCATGCCATATATCGC	30766	567.948	48140.8	1644.81	32512.7	554.547	148446	4151.91	162898	5026.68	35613.5	532.664	33900	1052.77	62424.5	682.153	30454.5	926.888	8339.35	848.466	27302.4	3630.3	15626.8	4117.59	624275	61394.8	378274	213509	690941	132171	609821	253506	LM4	mw+CG	3.62405e+06	0.271661	0.00501492	0.425078	0.0145235	0.287084	0.00489659	1.31076	0.0366609	1.43837	0.044385	0.314463	0.00470337
Px-0020	cuticular protein PxutCPG5	GCCACTACTCTTGCAATAAGTTCTCCTGATAACTTTATAACTAAACAATTTGTCTCGAGT	64144.3	61090.7	193.607	332.664	43597.6	30068.9	79717.2	78863.1	185334	190040	137800	125644	44980.2	82948.9	76117.2	33159.8	6.73441	88.5601	12.2297	40.1427	14910.2	30163.8	14354.2	32815.6	298224	311817	224832	235964	243450	258693	288939	272325	LM3-4		3.46067e+06	0.593128	0.564892	0.00179024	0.00307607	0.403137	0.27804	0.737127	0.729229	1.71374	1.75726	1.2742	1.1618
Px-0020	cuticular protein PxutCPG5	GCCACTACTCTTGCAATAAGTTCTCCTGATAACTTTATAACTAAACAATTTGTCTCGAGT	58273.7	55340.4	234.021	367.142	44868.4	30904.1	73240.2	73841	141269	155255	109604	103044	42457	78956.2	72475.9	32053.8	7.24587	72.9259	9.35646	35.8353	14833.9	30224.2	14379.5	34081.1	240662	258476	177650	191985	202900	216386	225749	218588	LM3-4		2.89822e+06	0.643415	0.611026	0.00258388	0.0040537	0.495403	0.34122	0.808663	0.815296	1.55978	1.71421	1.21017	1.13773
Px-0021	Elongation factor 1alpha	CGAAGGAAAAAAGGGCTACAAACTCATTCCTTTTCTATATTTTTTACAAGGCTTATACCG	128851	122844	113189	113271	102042	96760.5	127902	101393	152368	110240	104656	96424.4	127675	117222	128941	121679	121705	117868	80766.9	87664.5	179295	151185	121810	117552	103807	118105	89684.6	83519.5	116129	118695	95746.3	102575	U		3.67157e+06	1.12302	1.07066	0.986516	0.987225	0.88936	0.843329	1.11474	0.883701	1.32798	0.96081	0.912144	0.840399
Px-0021	Elongation factor 1alpha	GCGCTGTTAACAGCACAATTCTTTATACAGCTGCGACACTTCATTCACCGAAAGGTGTTC	142225	144977	129047	133881	117096	115113	141658	115228	163260	117548	115614	111992	134481	130290	134007	138436	124778	125566	83110	94110.3	183581	166888	124800	130332	105532	117730	94522.9	90319.5	117806	119552	103545	109300	U		3.97632e+06	1.14458	1.16672	1.03853	1.07743	0.942344	0.926387	1.14001	0.92731	1.31386	0.945979	0.930417	0.901269
Px-0022	similar to CG12164	GCTCAATAATGTACATTCAAGATAAAGGACCCGATAGAGGCTTGAAAAGTTTAAGTTACC	107.926	128.502	32.7879	300.296	38791.3	70434.4	70983	115197	85198.3	143368	10198.8	20070.8	14.6698	105.885	78.0272	39.4129	1140.25	520.815	748.113	471.221	247486	160026	137789	191210	231485	241007	153571	153256	91655.1	214264	88486.1	213405	MM4		2.68157e+06	0.00128791	0.00153346	0.000391268	0.00358353	0.462909	0.840516	0.847063	1.37469	1.0167	1.71085	0.121705	0.239511
Px-0022	similar to CG12164	CATCACGGTTGGGATTAATAGATATTAGGAGCCACGAAGGAATCTTGTAAATATAGAAAT	25.4257	30.0835	7.74152	70.7789	16719.1	31654.3	41120.2	70233.1	47022.9	93198.7	2868.64	5729.65	6.42192	47.7657	69.312	41.3854	271.879	102.767	180.749	113.453	171229	139160	82883.7	144951	127533	161101	115550	124069	51652.9	135880	46907.4	116939	MM4		1.72737e+06	0.000471018	0.000557305	0.000143414	0.0013112	0.309725	0.586405	0.761762	1.30109	0.871112	1.72653	0.0531422	0.106143
Px-0023	cuticular protein PxutCPG51	TTTAATACCTTCACAGTTGGGAATTGTCAGCTGTCGGCTCAAATCTCTTCTCTGTATCTT	45.8899	81.9262	36.8766	141.896	35598.4	27465.6	88017.1	148433	204614	351576	140932	214952	81.8716	104.83	90.2873	210.559	3507.46	3367.05	3207.11	2551.34	318784	317219	280704	311874	539832	533877	377766	356014	327809	464123	360509	475503	LM4		5.88903e+06	0.000249358	0.000445173	0.000200382	0.00077104	0.193436	0.149244	0.47827	0.80656	1.11184	1.91041	0.765801	1.16801
Px-0023	cuticular protein PxutCPG51	ATACCTTCACAGTTGGGAATTGTCAGCTGTCGGCTCAAATCTCTTCTCTGTATCTTGTCA	43.5505	74.0387	39.3232	134.206	41837.4	32175	95124.6	166006	192149	337940	152256	233918	100.205	119.825	110.879	271.052	4074.47	3971.51	3540.62	2848.86	365763	360375	295185	329629	496282	483622	362724	338698	298310	442089	360256	475281	LM4		5.87495e+06	0.000237213	0.000403278	0.000214188	0.000731	0.227883	0.175252	0.51813	0.904212	1.04661	1.84071	0.829314	1.27412
Px-0024	bilin binding protein 2	GGAGATAACTGAATTCTTAAAGATCTACCAGACCAACCCAAACCTAATTGACTAGATTAA	36.2497	5.54744	6.96733	21.0434	24.8877	35.8487	81.4888	446.513	192.008	1259.88	554.47	30.9151	98395.6	11097.2	50020.1	38516.5	171473	16279	37717.3	66857.8	235592	13082.8	111003	18917	460095	87645.5	265029	125296	452732	66378.1	381253	137259	LM4	CG	2.84733e+06	0.000407395	6.23453e-05	7.83029e-05	0.000236498	0.000279703	0.000402889	0.000915818	0.00501818	0.00215789	0.0141593	0.00623145	0.000347442
Px-0024	bilin binding protein 2	GGAGATAACTGAATTCTTAAAGATCTACCAGACCAACCCAAACCTAATTGACTAGATTAA	6.77598	5.46549	8.96044	15.7606	12.9198	30.5545	77.0388	391.819	160.389	1143.03	465.808	29.4212	93070.5	10416.7	46225.7	37244.4	168340	15926.5	38928.2	67838.6	227281	13141.1	102370	17594.3	489874	95487.6	272241	127664	476202	68871.2	411825	140712	LM4	CG	2.9236e+06	7.41658e-05	5.9822e-05	9.80756e-05	0.000172506	0.000141412	0.000334431	0.00084322	0.00428861	0.00175552	0.0125109	0.00509846	0.000322027
Px-0025	cuticular protein PxutCPG11	ATCCGGTAAAGGTACCAGTACCAATTGTTCACCACGAGGAAAAGCACGAAGTTTCCTATG	8.24239	5.98122	14.9427	107.6	45818.3	58891.3	61051.6	90698.3	1173.72	1451.23	29.0867	18.9213	87.0567	355.13	5.01927	5.28034	55787.4	10107.9	40398.6	27540.5	485308	281224	304794	300721	6621.73	2218.66	2093.52	2982.47	1696.56	938.656	1025.75	717.334	MM4		1.7839e+06	0.000147854	0.000107293	0.000268047	0.00193015	0.821901	1.05641	1.09516	1.62697	0.0210545	0.0260326	0.000521764	0.000339415
Px-0025	cuticular protein PxutCPG11	ATCCGGTAAAGGTACCAGTACCAATTGTTCACCACGAGGAAAAGCACGAAGTTTCCTATG	5.85876	7.07486	6.03594	87.9872	39306.5	51423.2	54021.6	79218	1071.61	1442.94	14.4073	7.57543	57.6679	200.728	5.67924	13.4373	71.2241	17.0401	31902.5	25642.4	455345	286681	236675	240366	5664.67	2043.45	1767.77	2475.72	1260.15	780.698	761.359	512.7	MM4		1.51886e+06	0.000123435	0.000149056	0.000127168	0.00185376	0.828128	1.08341	1.13815	1.669	0.0225772	0.0304006	0.000303539	0.000159603
Px-0026	cuticular protein PxutCPR34	CGACGTTTACACCTAATATTAAACAATAGTCCAGATGAGTTATCAAGTGCCTATGCTTTA	581.124	113.542	383.8	271.451	50210.3	21804.2	78460.3	95133.1	134293	143299	31024.8	22547.1	65282.2	51273.5	75255.8	45282.5	270.243	273.994	67.7635	81.8953	34409.2	83720.8	38465.8	57207.1	333651	117511	207526	149290	267413	81729.7	180360	135956	LM4		2.50315e+06	0.00742903	0.0014515	0.00490646	0.0034702	0.641884	0.278742	1.00303	1.21617	1.71678	1.83192	0.396618	0.288239
Px-0026	cuticular protein PxutCPR34	CGACGTTTACACCTAATATTAAACAATAGTCCAGATGAGTTATCAAGTGCCTATGCTTTA	635.856	124.633	493.255	329.024	50265.4	21796.4	83549.1	102223	100140	111309	35585.2	25835.5	60756.6	51770.5	65651.8	39980.1	325.165	331.699	76.7995	93.6394	33858.2	87586.9	39626	59444.2	284443	99673	164375	119734	237899	73490.8	148801	120421	LM4		2.22062e+06	0.00916291	0.00179601	0.00710799	0.00474136	0.724343	0.314094	1.20397	1.47307	1.44305	1.60401	0.512795	0.372298
Px-0027	myosin light chain 1	CGGACCCTTTTTATACGAACATCACATCTTAATATCTTTTTGTACAATTGACCTGACTGT	175271	242480	204182	157416	211182	156386	312259	257680	429294	235331	183041	194958	115287	114745	210188	197574	84630.4	77253.9	118161	112252	75572	69946.8	215727	199256	81519.6	151606	121752	150640	115436	132815	106480	159962	U		5.37028e+06	1.04439	1.44487	1.21666	0.937995	1.25838	0.931861	1.86066	1.53544	2.55804	1.40227	1.09069	1.1617
Px-0027	myosin light chain 1	CGGACCCTTTTTATACGAACATCACATCTTAATATCTTTTTGTACAATTGACCTGACTGT	146372	205123	218882	165454	202872	152477	349228	289234	421407	235951	185747	198992	131665	135186	188861	174375	83283.6	76165.1	124698	120694	76967.5	70869.3	195247	190088	75260.7	147974	126787	151306	114626	131408	116750	171308	U		5.37526e+06	0.871382	1.22114	1.30305	0.984982	1.20774	0.907729	2.07902	1.72187	2.50872	1.40467	1.10579	1.18464
Px-0028	chitin binding peritrophin-A	TTTATTTTATATTGTATCTTAGCTCTCATAGTGCTCTGTAAGTCACTCTACCGGTGTGGA	2031.87	1837.19	11807.1	11808.7	143094	149285	145350	214122	165591	235919	110425	123441	90843.6	72000	80137	81122	32321.2	36989.4	23723.6	21222.6	253760	306162	232177	281167	344674	217633	252518	232427	205594	182587	175718	193386	LM4		4.63087e+06	0.0140405	0.0126953	0.0815889	0.0815997	0.988799	1.03158	1.00439	1.47961	1.14426	1.63023	0.763055	0.852996
Px-0028	chitin binding peritrophin-A	CTTAGTCTGTGCCCGGTGATAATTCCGTTGGAAATTATGAAATAATAAAGACTAGGATAT	1682.12	1434.86	8355.79	8111.76	72847.4	77864.5	104959	147044	91177.4	134096	74551.6	81194.1	74176.3	58367	67525.2	68756.7	25012.7	30676.9	17309.1	16682.1	177060	215883	144383	187819	201355	156220	148360	143093	151425	145352	119752	153402	LM4		3.10593e+06	0.0173307	0.0147832	0.0860887	0.0835745	0.750538	0.802229	1.08138	1.51497	0.93939	1.38158	0.768097	0.836532
Px-0029	myosin light chain 2	AGATTGACGATAAGGGCTTCATCGACACCCAGAAGCTGATCACCATGCTCACCGCCAGCG	129372	247890	215919	158802	231992	162631	282444	234633	484720	193316	203506	220088	146845	147769	216254	221032	67892.6	55272.1	109796	102074	76782.7	66184.2	205532	173511	67466.2	105104	112820	118604	124335	94878.9	118644	144734	U		5.24084e+06	0.789934	1.51359	1.31838	0.969626	1.41652	0.993004	1.72457	1.43264	2.95965	1.18036	1.24259	1.34383
Px-0029	myosin light chain 2	GTCCACCCGGTCCACTCGGTTCGCACAGAACGTATTAAATGTAGACCGAACCGAAACATG	105915	179234	154436	123348	167476	120413	268917	227807	402025	184318	144527	160941	136283	136294	178296	179271	80043.5	68244	113844	109057	93503.4	83681.8	266779	221273	87355.7	148784	137618	148954	146156	123136	148656	190352	U		5.03694e+06	0.672887	1.13869	0.981144	0.783639	1.06398	0.764992	1.70845	1.44728	2.55409	1.17098	0.918191	1.02247
Px-0030	translationally controlled tumor protein	CGCTTAGGCAAAAACTACTCATAATATTCCAATTTTACAACACAGACGCCTAAACTCATT	59049.4	52445.7	53142.4	48458.6	48653.2	48486.7	73296.9	60024.3	75539.9	57853.7	48548.7	42786.4	45598.4	44445.7	44268.9	41170.8	64684	55933.9	46577.3	43469.1	93154.3	77596.5	67610.4	67763.1	56042	59093.2	49206.3	50199.1	61816.5	60765.6	55156.8	54035	U		1.80687e+06	1.04577	0.928821	0.941161	0.858209	0.861656	0.858707	1.2981	1.06304	1.33782	1.0246	0.859806	0.757754
Px-0030	translationally controlled tumor protein	ATCATGATGTTCTTCAAACATGGCTTAGAGGAGGAGAAGTTCTAACTGCGGCTCTAATAT	113286	107839	109888	103308	99450.4	100850	134166	123850	123101	95893.4	94962	87891.6	86238	89208.9	103498	98978.7	135588	125681	89662.1	92901.8	152911	150970	118524	131146	110694	132715	92642	104960	114552	122006	105080	109608	U		3.56205e+06	1.01771	0.968778	0.98719	0.928076	0.893421	0.905994	1.20529	1.11262	1.10589	0.861467	0.8531	0.789582
Px-0031	hypothetical protein	ACTGGTAAAGTAAAGAAAACTAAAGCGACATCCCACGTGTTCGTAGCGGATCACAAAAAA	14.1219	12.9317	105327	155395	103161	63738.9	39191.9	41570.8	213.969	61.1891	23.3099	12.6081	11.2957	12.7679	6.41095	13.5485	134574	170021	106363	135813	77893	34415.3	72344.8	52827.4	67.701	25.0521	18.2733	10.3817	14.4443	14.0956	56.8643	38.3399	EM3-4		1.29326e+06	0.000349427	0.000319978	2.60616	3.84504	2.55258	1.57713	0.96975	1.02861	0.00529437	0.00151404	0.00057677	0.000311969
Px-0031	hypothetical protein	AAGTTAACCACACTGGTAAAGTAAAGAAAACTAAAGCGACATCCCACGTGTTCGTAGCGG	14.6458	7.0321	81056.8	112170	60815.1	37196.5	27178.6	29281.8	132.46	45.1838	8.67553	10.7426	25.8017	15.7717	12.308	9.10895	102906	128410	85919.3	103775	50009	21986.4	44152	35056.4	44.3167	19.4137	10.1714	14.9578	23.2296	9.79529	11.3762	11.5889	EM3-4		920340	0.000509232	0.000244505	2.81832	3.90014	2.11453	1.29331	0.944992	1.01812	0.0046056	0.00157103	0.000301646	0.000373519
Px-0032	Tropomyosin 1	AAACCAAATCAAAACCCTCACCACCCGCCTAAAGGAGGCTGAAGCGCGCGCCGAATTTGC	55299.1	78501.4	74941.1	46194.8	104356	63646.6	181670	110315	230629	88983.2	112684	107284	49499.4	42750.6	108757	99194.2	34290.9	23041.5	59483.6	43322.8	17546.5	13666.5	67919.3	44086.5	30736.2	44416.5	60966.7	53701.9	58641.3	43815.2	79203.9	74908.5	U		2.30445e+06	0.767891	1.09008	1.04064	0.641469	1.4491	0.883807	2.52269	1.53185	3.20255	1.23563	1.56474	1.48977
Px-0032	Tropomyosin 1	AAACCAAATCAAAACCCTCACCACCCGCCTAAAGGAGGCTGAAGCGCGCGCCGAATTTGC	60213.8	84556.2	78843.1	48582.1	110208	67743.4	185046	115593	241632	93197	108417	105233	48865.8	43196.3	116563	105653	34229.4	23132.6	61264.3	46082	17665.9	13743.2	68379.4	44424.6	31989.1	46428.3	61789.5	52967.1	59437.2	43680.5	79773.4	76027.6	U		2.37456e+06	0.811452	1.1395	1.06251	0.654701	1.48519	0.912923	2.49372	1.55775	3.25628	1.25594	1.46105	1.41814
Px-0033	serine protease inhibitor	GCCACACTGAAACCCACCCAGATATTTTGTCTTTTTAATTTTATAGCTTGTTCTCATGTC	2162.26	2033.35	117358	85425.2	24579.8	8457.37	163.921	293.392	231.162	335.916	2311.14	1726.04	580.811	1077.52	508.662	1185.27	140973	123899	78055.1	92830.8	313.847	277.086	222.342	294.53	807.912	1180.86	691.793	1150.92	2831.4	4319.52	3409.59	3215.44	EM3-4		702903	0.098438	0.0925692	5.34277	3.88902	1.11901	0.385026	0.00746258	0.0133568	0.0105238	0.0152927	0.105216	0.0785788
Px-0033	serine protease inhibitor	CAAGGTGACCGATCCACAACAGCCAACCACATTCGAAGTTTAAATGTTTTAAGATTTTTT	2257.44	2400.4	115011	97527.6	26065.8	10136.9	397.867	650.479	440.367	641.206	3154.33	2488.54	774.89	1532.93	673.487	1803.5	114873	136557	67400.7	109861	647.393	678.06	464.218	603.759	1236.32	1849.78	1260.87	2111.16	4964.69	7867.48	6102.02	6209.08	EM3-4		728643	0.0991404	0.105419	5.05095	4.28314	1.14474	0.445186	0.0174732	0.0285672	0.0193397	0.02816	0.138529	0.10929
Px-0034	very low-density lipoprotein receptor	AACGCTCACAATTGTCCATCGAGAAGCCATCCAGTCTGGGAAATGGTAATGAATGAGTTG	8679.79	5905.56	18085.8	18074.5	71964.4	51717.1	83117	96926.5	118281	152557	85256.6	87949.1	135989	105354	78359	98694.6	29308.1	33209.3	21527.2	25871.5	107433	103733	89253.1	91078.2	333747	157188	197785	158542	294666	165101	211870	154493	LM4		3.39172e+06	0.0818916	0.0557175	0.170635	0.170528	0.678966	0.487938	0.784189	0.914477	1.11595	1.43934	0.804375	0.829778
Px-0034	very low-density lipoprotein receptor	GCCTTACCTCCTCTACAAATATAGGTAAACTTTGTGTGTCACTTAATTTAGGTGTTACAA	26296.2	17821.3	33720	40880.3	80368	71935.1	114445	171627	134132	223882	80210.5	103770	104478	103603	98076.6	104474	62973.6	72200.7	44531.4	53457.6	215256	265443	176587	234067	333764	227349	213778	201813	279058	177836	245392	208810	LM4		4.52204e+06	0.186084	0.126112	0.238618	0.289288	0.568721	0.509046	0.809868	1.21451	0.949177	1.58429	0.567606	0.734321
Px-0035	unknown secreted protein	GAAGGGTCATCGAACTCCTCTCGATCCAAGAAATCAAATGATAAGAAAAAATCATCATAA	18.2896	28.6611	2033.32	9386.16	27408.7	28238.2	8374.05	8701.24	1903.53	1848.3	25.0586	18.8039	21.2535	9.9814	14.7765	23.4336	63689.1	63961	49889.9	40523.8	291544	108901	150386	112788	1316.22	489.167	786.046	876.227	86.6426	133.939	54.301	84.9478	MM4		973564	0.00060116	0.000942061	0.066833	0.308513	0.900895	0.928158	0.275246	0.286	0.062567	0.0607516	0.000823649	0.000618063
Px-0035	unknown secreted protein	TCATATACAAGGAACTATCAAAATTATCTTAAACGCATGGCAAGGCCTGATAGTAAAGCT	6.02145	5.54488	304.823	1501.55	4347.35	4860.8	1185.36	1354.4	309.485	315.904	8.47277	5.90503	6.77238	4.74961	5.22092	5.02716	10981.8	10954.8	8973.07	7133.83	53663.5	21934.1	26836.7	21866.6	204.52	83.7454	122.234	151.678	12.4032	16.5849	10.955	11.5068	MM4		177185	0.00108749	0.00100142	0.0550515	0.271182	0.785139	0.877869	0.214078	0.244607	0.0558936	0.0570528	0.0015302	0.00106646
Px-0036	cuticular protein PxutCPG12	GTGATGTTAGAACATTGAGTTGACGTACCTGTTACTTTAGGAATGAGAGAAAATGTTTCT	6.12722	5.63777	132.737	864.791	53723.3	48694.5	107256	123158	149371	147346	5503.9	6593.7	8.34226	1158.59	6.44899	92.7708	4441.79	2085.81	2535.89	1864.25	323631	241052	286352	232682	476632	212652	256338	192690	195816	192604	98666.5	201489	MM4		3.56545e+06	5.49919e-05	5.05991e-05	0.00119132	0.00776151	0.482167	0.437034	0.962622	1.10535	1.34061	1.32243	0.0493976	0.0591786
Px-0036	cuticular protein PxutCPG12	GTGATGTTAGAACATTGAGTTGACGTACCTGTTACTTTAGGAATGAGAGAAAATGTTTCT	5.75367	5.34774	105.794	736.124	51092.1	47008.7	99169.3	117336	117529	134526	5205.22	6159.01	9.33509	1109.48	15.2965	83.2188	4367.91	2040.88	2242.44	1661.59	252897	227071	198623	205113	384168	192415	218959	173156	156314	173958	90872.5	187478	MM4		3.05143e+06	6.0338e-05	5.60811e-05	0.00110945	0.00771964	0.535796	0.492974	1.03998	1.23049	1.23251	1.41076	0.0545864	0.0645888
Px-0037	ribosomal protein S3A	AAAGAAAATGTGTGAAATCATCACCCGTGATGTGACCAACTCTGAGCTGCGTGAGGTTGT	182872	195408	140259	156661	120722	129817	141336	131154	152033	120834	123158	125101	150353	168340	155649	175942	154423	155062	107268	110628	180044	180920	128823	136143	100517	104734	85969.4	92344.6	104921	111692	110060	108150	U		4.34134e+06	1.34795	1.44035	1.03385	1.15475	0.889844	0.956881	1.04179	0.966734	1.12064	0.890664	0.907798	0.922118
Px-0037	ribosomal protein S3A	ATGAGCCCCCCGTACAAGAGAGCGTTTAAGTCTAATATACTTTTAAAAAACTGGAAAAAA	98854.6	102025	94266.5	104994	90974.1	100777	133514	142832	135000	128910	100618	105088	100438	109880	122893	131933	101565	115670	71134.5	75889.6	192913	215456	156746	173418	137241	153767	112397	125726	132223	152335	136763	149894	U		4.00614e+06	0.789625	0.814951	0.752977	0.838669	0.726678	0.804978	1.06647	1.14091	1.07835	1.0297	0.803712	0.839416
Px-0038	mucin related 89F	CGATCACTTCAAGACGACTTAAATGACAATCGTTTACTTGTCTTGATGTTTTTGCAACAT	246.338	511.744	126731	106297	584.243	367.212	122.454	161.571	7.85139	16.455	21.213	24.7807	8.01803	15.2905	6.75923	6.3506	80079	150686	115999	148319	96.9252	142.801	33.9631	96.7852	13.4021	14.0737	10.336	10.092	14.2987	14.5493	13.1177	13.3219	EM3-4		730684	0.0107883	0.0224116	5.55011	4.65523	0.0255867	0.0160819	0.00536284	0.00707592	0.000343848	0.00072064	0.000929014	0.00108526
Px-0038	mucin related 89F	CGATCACTTCAAGACGACTTAAATGACAATCGTTTACTTGTCTTGATGTTTTTGCAACAT	276.289	535.455	123256	107956	603.942	351.213	63.1607	86.2174	8.17021	9.40934	25.5594	23.894	7.31019	9.91048	5.64625	8.09413	115283	193660	72766.6	103372	85.4746	121.195	35.6765	99.3729	13.7664	14.2751	10.2698	9.73961	13.4444	16.4836	11.6866	12.2906	EM3-4		718752	0.0123008	0.0238393	5.48754	4.80638	0.0268885	0.0156366	0.00281202	0.00383854	0.000363751	0.000418919	0.00113795	0.0010638
Px-0039	cuticular protein PxutCPR41B	GAAGCTTCTTGCAAAAGTCTTACATTCCTAGCTTTTTATTGTTTGCAACAGTGTTGGAAA	2522.41	1667.52	3842.99	2153.98	2612.13	1335.57	1346.64	1927.81	18154.6	56497.4	81252.1	67048.2	105596	97136	125815	96603.6	3835.34	10550.2	1593.79	2175.89	177.711	4393.44	24.9118	182.222	42141.5	196924	79683.5	102868	109983	255704	245278	167261	LM4		1.88829e+06	0.0427463	0.0282587	0.0651255	0.0365026	0.0442666	0.0226334	0.022821	0.0326697	0.307658	0.957438	1.37694	1.13624
Px-0039	cuticular protein PxutCPR41B	TACGTCGACACCAAGCTATAACCGTTACTTTGGAAGATATTCAACCACTCCCGCTAATGC	166.424	152.539	201.358	130.246	248.439	115.347	146.054	221.891	1409.33	5146.14	28964.8	24541.9	73350.6	56434.4	62418.6	60807.2	416.009	1440.39	161.241	302.462	23.2421	428.536	10.4991	31.3198	10627	27200	15317	16711.1	82926.1	140261	143312	80997.6	LM4		834622	0.00638081	0.00584845	0.00772022	0.00499375	0.00952533	0.00442249	0.00559981	0.00850748	0.0540349	0.197307	1.11053	0.940954
Px-0040	troponin T	GTTACGGAGCAAACATTTACACACGACACGCGTCAACAACATCTCTCACGTCGCAATAAA	78577.8	135486	123821	81660.8	128871	83900	222782	129795	337360	115281	125635	127956	112982	115388	134522	130720	104663	80071.9	101766	84292.6	131942	98838.9	292809	205328	129526	226495	217423	198844	224396	176172	221117	246959	U		4.92538e+06	0.510516	0.880246	0.80446	0.530546	0.837268	0.545095	1.44741	0.843271	2.19182	0.748978	0.816243	0.831328
Px-0040	troponin T	GTTACGGAGCAAACATTTACACACGACACGCGTCAACAACATCTCTCACGTCGCAATAAA	78258.8	132490	122476	79082.4	133462	85121.3	229411	125276	338898	114178	116514	118148	108553	112856	132160	129333	105173	80598.7	90048.1	73566	139158	102030	273595	194947	122663	220773	207846	192422	196261	167274	209964	234132	U		4.76667e+06	0.525374	0.889441	0.82222	0.530902	0.895968	0.571444	1.5401	0.84101	2.27512	0.766506	0.782193	0.793161
Px-0041	secreted protein	ACCCACCAGTGCAGATGTTACACCCACTTATAGATAGATGAAATGTTACCGTTATTTTTT	10.1142	8.88286	865.531	8826.79	80978.7	114600	134628	182987	45325	34639.6	109.913	149.934	8.86236	22.8616	6.10603	10.7467	170157	68138.1	88285.9	84839.3	411628	321372	313415	284779	10892.8	16272.5	13084.6	14306.5	1650.15	1346.45	853.935	1453.82	MM3-4		2.40565e+06	0.000134539	0.00011816	0.0115133	0.117414	1.07718	1.52441	1.79082	2.43409	0.602912	0.460776	0.00146206	0.00199442
Px-0041	secreted protein	ACCCACCAGTGCAGATGTTACACCCACTTATAGATAGATGAAATGTTACCGTTATTTTTT	8.54248	11.9432	1057.95	10096.6	76719	109069	117450	160796	46395.1	35854.1	130.552	173.658	5.97588	29.4095	9.76202	17.6314	153654	61662.2	71946.6	70189.3	296761	248465	245463	228314	11122.5	16580	13964.4	15805.2	1855.61	1520.67	887.117	1631.77	MM3-4		1.99765e+06	0.000136841	0.000191316	0.0169471	0.161735	1.22895	1.74716	1.88141	2.57577	0.743195	0.57434	0.00209129	0.00278179
Px-0042	ribosomal protein L7A	GCGCGCGAGATCGCTCAGAAACAGGGCTAGACACAATAAACTTTAATTACGTTTAAAAAA	81802.2	81684	83123.3	83442.2	76131.9	82031.9	87946.2	113619	126541	121288	89389.6	88059.1	87128.1	95676	93774.1	89355.4	93706.1	96691.7	74080.5	73902.6	149290	163650	103440	136615	120920	141458	106060	119456	123496	143380	115050	136676	U		3.37887e+06	0.774719	0.773599	0.78723	0.790251	0.721018	0.776894	0.832907	1.07605	1.19842	1.14868	0.846577	0.833976
Px-0042	ribosomal protein L7A	GCGCGCGAGATCGCTCAGAAACAGGGCTAGACACAATAAACTTTAATTACGTTTAAAAAA	90910.4	86938.2	84316.9	83916.7	88758.8	92533.2	110365	125545	123566	117885	93093.6	90650.2	92136.1	94347.1	110133	108752	88305.1	94576	58399.1	61909.9	151662	168256	110233	142551	106600	132910	103029	116573	128451	141258	118671	136284	U		3.45352e+06	0.842368	0.805562	0.781273	0.777565	0.822432	0.857405	1.02263	1.16329	1.14496	1.09231	0.862598	0.839958
Px-0043	hypothetical protein	CACTCGACTATTCATTAGACCTAGAGACTTATTTAAATAGTTCAGCTGTAATTACCTACG	33713.5	66938.6	35092.9	52293	20653.4	19621.9	62724.8	68555.9	2398.86	2837.77	4927.86	2683.15	2213.36	2622.08	3317.98	2218.32	92327.8	101152	32516.4	84162.4	350374	131142	257279	195999	2958.69	5174.74	1983.28	2153.34	1827.19	2505.53	639.308	1468.79	MM4		1.64648e+06	0.655237	1.30098	0.682045	1.01634	0.401408	0.38136	1.21908	1.33241	0.0466229	0.0551533	0.0957752	0.0521482
Px-0043	hypothetical protein	GCCACTCGACTATTCATTAGACCTAGAGACTTATTTAAATAGTTCAGCTGTAATTACCTA	41005.7	81203.1	39704.4	59753.9	29294.8	28042	63243.3	77173.9	3032.94	3656.21	6692.15	3734.2	2974.29	3567.1	4688.88	3099.14	95681.4	111401	33394.1	84339.9	336768	151872	213463	187230	3705.76	6316.73	2567.09	2833.52	2542.5	3397.98	960.544	1953.06	MM4		1.68929e+06	0.776764	1.53822	0.752113	1.13191	0.554927	0.531195	1.19801	1.46189	0.0574525	0.069259	0.126768	0.0707364
Px-0044	chitin deacetylase 1	GAAGTATTCGATTGTATTAGGGATATGTGGCGATGCAATTAAAGTGTACTTCTGGTACAT	8913.69	8401.1	16199.3	17732.6	62170.3	53327.3	81878.8	108894	93088.9	156738	57879.2	96217.3	85449.2	99827.8	78602.2	91026.6	24386.1	30440	18237.8	18309.5	110637	149970	104106	126022	235782	192430	146656	165088	183845	170639	137958	151986	LM4		3.08284e+06	0.0925245	0.0872038	0.16815	0.184065	0.64533	0.55354	0.849905	1.13033	0.966267	1.62694	0.600789	0.998739
Px-0044	chitin deacetylase 1	CAGTAACCCGTCTGTAGTCTAAGTACCTACCTAAATAAATGTAATATAGACTCACATGAA	8868.97	9376.69	15920.9	20482.9	46458.8	45978.7	71812.5	109473	77229.6	140242	39322.2	72803.1	63201.1	79468.8	63325.7	82108.1	23094.2	36529.9	21140	24393.4	117753	174611	115837	150185	222993	177892	128013	146714	161053	154790	114169	153084	LM4		2.86832e+06	0.0989452	0.104609	0.177619	0.228514	0.51831	0.512954	0.801164	1.22132	0.8616	1.56458	0.438692	0.812216
Px-0045	troponin I	GTGATATACCAATTCCTGAGTACGGCCTTGTCAGACCTTTTTATCCAATGCCTCGATCAG	128980	185650	216674	123117	225005	134068	309210	181877	546718	156059	181146	169513	128012	115915	191874	153504	89121.7	58557.4	79771.9	59659.7	94087.9	56141.2	218633	143040	76801.6	117377	137006	115572	155969	98400.6	163528	164625	U		4.97561e+06	0.829519	1.19398	1.39351	0.791808	1.44709	0.862243	1.98864	1.16972	3.51614	1.00367	1.16502	1.0902
Px-0045	troponin I	CCAACGGCAAATTCCTTTTATCCTATGTATATCTGACCACAATACAATTTCGTAAATGTC	75181.2	100695	112911	61812.3	117125	66000.5	164613	89211.6	285928	80839.1	102378	87104.9	72430.8	63090.6	122942	93348.7	62391.2	40262.7	73857.8	55009.5	59610.2	39121.1	154598	100834	50482.6	88836.6	110203	91685.3	121024	75807.2	116945	119042	U		3.05532e+06	0.787412	1.05463	1.18258	0.647393	1.22671	0.691258	1.72408	0.934359	2.99467	0.84667	1.07226	0.912295
Px-0046	cuticular protein PxutCPR17	GGCCTACAAATTCTAAGCTTAGCAATTGCCAGTATTAAGTTATCATCGATATTAAAGGAG	502.408	345.223	26.361	69.5312	55997.4	32514.5	218502	293988	144720	231586	4836.31	5131.26	580.508	659.297	392.325	426.157	370.755	191.01	372.949	796.184	143227	161280	158437	199115	195468	215150	144980	217857	23125	64057.9	18041.2	60596.8	MM3-4		2.59334e+06	0.00619935	0.0042598	0.000325277	0.000857965	0.690968	0.401206	2.69616	3.6276	1.78574	2.85761	0.0596766	0.0633161
Px-0046	cuticular protein PxutCPR17	CTCTGCCTTACTAGTAACTAAGAAAGCGTGCGTGATCATATTATAGTGTTTAATATTGGA	793.195	515.469	44.021	123.641	79346.1	43217.1	105084	143031	111445	181027	6449.04	7947.59	1028.35	1328.8	678.836	853.327	663.842	369.105	780.354	1713.31	156518	163205	162729	193753	211988	237606	132918	201721	15051.1	73380.9	10835	74078.4	MM3-4		2.32022e+06	0.0109396	0.00710924	0.000607128	0.00170524	1.09433	0.596041	1.44929	1.97265	1.53703	2.49668	0.0889438	0.109612
Px-0047	ribosomal protein L13	AGAGCTAAGAGATTGAAGGATGCTGCTGAAAATCCTGATGACGTCACTAAAGCCCCAACA	103231	102610	98235.5	94798.7	88872.6	87314.4	120740	103994	150817	108527	93421.2	89730.1	98131	102641	111660	108953	113783	98097.3	77170.5	71837.2	201418	164819	164622	140114	128486	114292	113323	98871.5	129060	110868	125976	110015	U		3.62643e+06	0.910923	0.90544	0.866841	0.836514	0.784221	0.770471	1.06542	0.917658	1.33083	0.957652	0.824359	0.791787
Px-0047	ribosomal protein L13	CCCAACAGGTGCAAAGGAAGTGAAGGCTAAGAAGTAGTCTGATCAATAAATATCTTTAAC	74554.3	79354.1	69003	72642.1	50119.8	53201.6	87747.1	86693.6	114991	95795.7	59765.2	60428.3	81915.5	87581.9	84217.9	85137.9	65547.9	63234.5	49424.3	44582.9	144853	140379	117953	118235	102317	101602	88767.7	84477.4	97362.5	96683.6	95544	93543.8	U		2.74766e+06	0.868281	0.924181	0.803629	0.84601	0.58371	0.619601	1.02193	1.00966	1.33921	1.11566	0.696043	0.703766
Px-0048	ribosomal protein L6	TGACGATGATTACTTCAAGAAGAACAAGAAGAGCACTAAGCGCAGCGTTAAGCGCAAGGA	43088.2	50483.6	36573.1	36940	31696.1	33529.9	46418.4	47135.6	46313.8	39841.6	35865.9	35250.3	39707.4	39378.8	37720.2	37915.9	31332.5	33098.2	13769.7	14684.8	61361.5	57160.4	47347.6	49351.1	27851	30601.4	27173.9	29078.8	29144	31324	25216.4	27854.7	U		1.17421e+06	1.17426	1.3758	0.996703	1.0067	0.863794	0.913771	1.26501	1.28456	1.26216	1.08578	0.977431	0.960654
Px-0048	ribosomal protein L6	TGATCCCGGTTCTAATATCAAATGGCTCCACCGAAGCCCAAAGAGGTGGCCAAGGCGCCT	4171.62	3774.18	4303.69	3505.4	3882	3091.38	2970.3	1826.43	3252.7	2435.17	3622.75	2479.29	4163.28	3127.11	3984.92	3824.79	3507.4	3536.45	2447.1	2214.24	4378.93	3032.12	3681.11	2627.04	1943.43	1512.06	1727.38	1223.28	1727.68	1398.15	2145.53	1401.05	U		92918	1.43666	1.29979	1.48215	1.20722	1.33692	1.06464	1.02294	0.629003	1.1202	0.838649	1.24764	0.853843
Px-0049	similar to CG31997	TTTTTGGATCGGCACTCGTAAGGTGTTCGCCTGCCAAGATGAAGTACCTATTTGTTCTTG	692.723	432.437	1092.68	1317.18	9091.3	10689.1	27784.4	27592.5	27419.3	47007.3	6852.8	5641.13	4776.58	4486.09	6293.08	5726.57	3610	3882.13	3941.81	7214.02	56198.9	56567.3	37919.3	36795.6	40697.9	35985.5	26110.7	18646.4	15103.1	18051.1	10127	9132.64	MM3-4		566879	0.0391039	0.0244108	0.0616812	0.0743542	0.513199	0.603395	1.56841	1.55758	1.54781	2.65354	0.386837	0.318439
Px-0049	similar to CG31997	CCACTTCCCATTTCCTGTCTTTTATAGCATGACAAATATCAGTCATTTCATTGTTTGAGA	2267.66	1496.41	2890.64	3786.28	57185.6	70827.5	88152.4	94213	84871.9	132616	23800.8	19972.5	17981.9	17926.4	28112.2	23314.5	15388.8	14913.5	16211	30023.4	250729	255540	210786	198744	114985	105055	77581.1	54191.3	28681.2	35472.3	15299.4	14907	MM3-4		2.10792e+06	0.0344249	0.0227168	0.0438822	0.0574788	0.868124	1.07522	1.33822	1.43023	1.28843	2.01322	0.361315	0.303198
Px-0050	Tropomyosin 2	TACAAACGAGTACACAGATCGCCGTGCTACTTACATCCAGAATACCTTGTACACGTGATG	110986	163189	149471	103021	165664	117641	292263	194791	352807	137440	143071	148617	126903	125449	175483	160858	80245.3	63821.6	100633	89685.1	90379.2	71390.1	250092	195371	89085.3	165818	171452	173024	130759	118191	165424	186872	U		4.80989e+06	0.738383	1.08569	0.994425	0.685396	1.10215	0.782659	1.94441	1.29593	2.34721	0.914382	0.951845	0.988741
Px-0050	Tropomyosin 2	TACAAACGAGTACACAGATCGCCGTGCTACTTACATCCAGAATACCTTGTACACGTGATG	105953	157999	151790	103616	159186	112793	291928	202922	345879	134758	136615	139947	114186	116514	161539	150589	70657.6	56451.3	97383.6	86241.4	79606.6	66527.6	213781	173262	74711.1	156072	148973	157825	132518	111081	136260	170114	U		4.51768e+06	0.750496	1.11915	1.07517	0.733938	1.12756	0.798943	2.06781	1.43735	2.44996	0.954529	0.967682	0.991287
Px-0051	cuticular protein PxutCPR123	GCCACCACGTCCAGATCGAGAGCCATCATGAAAATTAATCCTAATATTTATTACTATTTA	18.2984	4.82068	15103.8	13444.4	82890.1	68196.4	55397.9	31881.4	305.456	110.551	40.6221	48.1706	19.1717	10.8856	39.5886	10.6625	218151	17227.9	123168	53386.6	50045.4	29657.4	96953.9	99369.1	75.0155	45.8876	43.6552	55.7623	56.2753	31.7307	34.7406	30.2433	MM3-4	CG	955855	0.000612593	0.000161386	0.505642	0.450088	2.77498	2.28307	1.85461	1.06732	0.010226	0.00370101	0.00135994	0.00161265
Px-0051	cuticular protein PxutCPR123	GCCACCACGTCCAGATCGAGAGCCATCATGAAAATTAATCCTAATATTTATTACTATTTA	23.6537	4.90629	13202.8	11912.1	75785.2	62521.5	58110.6	31502.2	261.26	81.5866	50.1492	44.4478	26.3493	15.5719	14.0536	4.35512	225729	17367	128617	54964.4	45978.3	27186.4	102095	95910.8	129.28	70.4072	56.401	62.2016	58.0235	36.4235	35.4034	23.6495	MM3-4	CG	951881	0.000795181	0.000164938	0.443846	0.400456	2.54772	2.10183	1.95354	1.05903	0.00878295	0.00274275	0.0016859	0.00149423
Px-0052	osiris 9A	CACGCTGATTATTTTAGAGCTAATGTAATTTTTGTCTACAGCCTTAGAAGAGTCATAGTG	5.27876	4.96152	61468.8	80808.7	34946.6	29857.4	1859.74	1680.09	12.7383	7.55456	7.09129	16.1943	5.90191	4.28211	4.38298	4.33954	109043	76530.9	62756	56849.9	32057.2	8337.14	12018.9	8308.66	36.8681	10.6613	7.95142	7.51288	10.3439	8.31387	9.19368	9.7679	EM3-4		576696	0.000292911	0.000275307	3.41081	4.48395	1.93913	1.65674	0.103194	0.0932255	0.000706829	0.000419192	0.000393485	0.000898596
Px-0052	osiris 9A	GTGACAAAAGTTGTCTCTTTTCTGGATAGCATTTTCAAATCAGATTAGACTTACGGTCTT	6.22009	5.69683	50561.8	71748.5	27260	24455.4	1110.01	1069.17	7.95948	9.14626	8.84846	6.14214	6.84102	4.811	5.24476	5.04585	93632.7	73923.7	64543.6	62629.8	19413.4	5173.37	7527.06	5092.47	29.6696	15.1661	10.6941	30.9733	12.6652	10.1094	11.2407	11.7802	EM3-4		508339	0.000391555	0.000358616	3.18287	4.51657	1.71602	1.53947	0.0698749	0.0673042	0.00050105	0.000575758	0.000557011	0.000386648
Px-0053	ribosomal protein LP0	GGCCAATGCAAGTCTACACAGCGGTTGCTAGTCAATAAATGCTACTATGACCGTAAAAAA	112121	111595	97624	107007	107013	105140	146187	147461	168938	144775	97322.1	101091	108100	121881	122549	132857	106748	110947	68940.6	78638.6	225441	247844	162918	192536	120822	164078	120734	130620	111188	128672	109698	128628	U		4.14011e+06	0.866611	0.862548	0.754561	0.827087	0.827128	0.812658	1.12992	1.13977	1.30576	1.119	0.752227	0.781357
Px-0053	ribosomal protein LP0	AATACCATGATGCGAAAGGCTATCAAGGACCATTTGGACAACAACCCAGCCCTTGAGAAA	36299.5	37236.6	31141.5	28460.7	26377	22684.1	26504.6	19627.4	32238.3	20418.4	29491.7	25749.3	36546.3	32254.8	36815	43746.5	26133.8	22303.1	20360.5	17561.2	33712.2	27861.8	25850.4	23353.8	16147.1	14066.6	15740	13201.6	17172.2	14784.5	18149.7	15783	U		807773	1.43801	1.47513	1.23367	1.12747	1.04493	0.898631	1.04998	0.777541	1.27712	0.808877	1.16832	1.02006
Px-0054	ribosomal protein LP2	TGGGCTTCGGTCTTTTTGACTAAATATTTTTATATTGTTGTGCGGCGCACGCGGTTTTTA	159177	158345	113582	123312	100975	114102	101018	107924	125043	110110	106297	108953	133975	138225	156123	151517	133031	121768	106702	96997.7	182668	173789	142432	143091	110168	101892	96787.8	93250.6	109003	111149	104594	103902	U		3.9399e+06	1.29284	1.28608	0.922513	1.00155	0.820122	0.926738	0.82047	0.876558	1.0156	0.894316	0.86335	0.884921
Px-0054	ribosomal protein LP2	GGGCTTCGGTCTTTTTGACTAAATATTTTTATAATGTTGTGCGGCGCACGCGGTTTTTAT	131370	134603	99915.1	108104	87599.9	100020	87229.5	97828.3	99706.1	96704.4	94652.1	97556.3	105431	114565	122530	119476	109777	103201	75306.1	70524	155128	155798	129372	133706	90428.6	89817.3	83190	86263.2	94990.8	101561	86424.2	92497	U		3.35527e+06	1.2529	1.28373	0.952912	1.03101	0.83546	0.953908	0.831927	0.93301	0.95092	0.922292	0.902718	0.930416
Px-0055	ribosomal protein S4	TTGCCACCTCCAAGATCATGGACTTCATTAAGTTTGAGTCTGGCAACCTGTGCATGATCA	109131	108212	88834.2	83061.9	68858.7	67320.9	63614	54720.8	61717	51859.4	69555	62556.6	88068.1	84311.1	93628	92748.5	82718.7	80766.6	59578.2	58570.1	74630.9	71866	58719.2	56125.3	39435	36750.1	39755.5	38835	53173.7	49891.8	51662.2	49030.4	U		2.14971e+06	1.62449	1.61082	1.32237	1.23644	1.02501	1.00212	0.946943	0.81456	0.918705	0.771967	1.03538	0.931202
Px-0055	ribosomal protein S4	AGCGAAGGTCGCCGCGCAGTGACCACTACAACATTAAACTATAAGACTATACACAAAAAA	73461.5	80613.5	79027.1	85958.2	67662	74834.4	91463.3	94549.1	105188	96088.3	80663.4	83260	77567.1	87308.4	70774.1	77079.5	71114.9	82148.8	37700.2	39885.8	134970	144272	105074	115784	79162.1	81566.4	73807	77544	84982.8	96823.2	85742.5	91031.9	U		2.72711e+06	0.862	0.945922	0.927308	1.00864	0.793948	0.87811	1.07323	1.10944	1.23428	1.1275	0.946507	0.976976
Px-0056	ribosomal protein S6	AAAGAAAATGCCAAGCCTAGATATAAGGCCCCCAAGATTCAGAGGTTAGTCACCCCTGTA	128159	128457	109944	105677	103019	104192	123735	108340	132972	102593	102520	98104.7	123798	116290	116512	123589	116583	107956	79623.1	79774.7	169151	146540	137702	120951	95760.2	83249	86053.3	78025.1	109915	95810.6	103583	91590.8	U		3.53017e+06	1.16173	1.16442	0.996612	0.957932	0.933839	0.944475	1.12162	0.982069	1.20535	0.929973	0.929316	0.889292
Px-0056	ribosomal protein S6	TGTTCAATTTGACCAAGCAAGATGATGTTCGTCGCTATGTTGTCAAACGTCTCCTGCCCA	155094	161023	131599	126250	118201	119093	113837	101530	127801	98400.4	112541	109200	123042	118959	138093	144715	127698	118484	8240.29	8046.32	153257	138487	122231	117154	94366.8	85151	76237.4	75685.1	91247.5	92957.9	87673.1	86794.1	U		3.48309e+06	1.42489	1.47936	1.20903	1.15989	1.08594	1.09414	1.04585	0.932778	1.17414	0.904029	1.03394	1.00325
Px-0057	troponin C	CGAGGCTTAAGGAACATTGGACACCAAATAACTACATCTACAGCAACATATTGTATTTAA	49407.8	86408.8	76648.5	47732.8	82320.7	49380.9	146670	96715.6	235910	71948.5	69156.3	69516.6	44836.2	39497.2	84931.5	71809.1	38455.9	25977.5	61581.3	42414.6	31486.9	17845.7	92687	64645.4	33721.3	51088.1	48641.6	45161.1	53575.4	37456.2	51025	54086.2	U		2.07274e+06	0.762781	1.33402	1.18334	0.736922	1.27091	0.762367	2.26437	1.49314	3.6421	1.11078	1.06767	1.07323
Px-0057	troponin C	GATGAGTTCATGGAGATGATGACCGGAGAATAAACATCAAAAAACAACGTTACTCTTTAT	81118.6	130751	104793	81996.2	86375.1	67066.1	120153	116827	264613	151603	77907.5	82448.3	49927.8	47865.9	98710.2	94219	26804.3	22516.9	48309.9	41626.2	36993.7	27767	92455.3	80050.1	36788	54285.9	50104.9	49935.3	60879.2	46460.3	61234.5	67636	U		2.46022e+06	1.05511	1.70067	1.36303	1.06652	1.12348	0.872326	1.56283	1.51956	3.44181	1.97189	1.01334	1.0724
Px-0058	ribosomal protein L18	ACGGCCGAGCCGTCGCTCCAACGTTTAATCATTTTAATATAAGGAGTAATATCTAAAAAA	103510	105292	92905.8	98979.8	88714.3	90659.6	110329	105472	125121	102079	94494.4	90554.9	94579	99890.2	108435	111232	92823.8	102246	65353.3	70510.1	161766	163243	131368	129425	91053.5	95017.5	76583.8	83628.3	91909.9	106455	101701	104125	U		3.28946e+06	1.00696	1.02429	0.903793	0.962881	0.863018	0.881942	1.07329	1.02604	1.21718	0.993032	0.919246	0.880923
Px-0058	ribosomal protein L18	TTTTGCGTCGTCTATTCATGAGCCGCATCAACCGACCACCAATTTCATTGTCTCGTCTAT	120695	115173	86628.3	78596.3	69777.8	64098.6	79737.7	52654.9	73967.7	49016.7	66716.7	55176.4	86361.6	78660.7	90154.9	86004.2	78385.8	75128.9	52965.7	48685.1	79128.9	64844.1	73849.5	55470.2	47388.7	40234	36506.8	32869.6	43903.4	40086.6	46698.7	39489.4	U		2.10906e+06	1.83126	1.74748	1.31438	1.19252	1.05872	0.972547	1.20983	0.798916	1.12229	0.743714	1.01227	0.837174
Px-0059	cuticular protein PxutCPR32	CGATCAACGCAACGTACCTTCTAGTACTACTAGAACATGATATAATTAAGTATAGCGATT	47.4621	909.7	7.57059	70.9958	42264	19306.4	117796	100345	155826	107196	18360.9	14121.9	584.369	193.483	1801.67	361.164	4.92051	26.6224	10.0597	13.2381	5137.52	13511.7	17456.6	30451.1	293597	102915	169180	123857	160339	109181	100165	148615	MM3-4		1.85365e+06	0.000819348	0.0157043	0.000130693	0.00122562	0.729613	0.33329	2.03353	1.73228	2.69005	1.85055	0.316969	0.243789
Px-0059	cuticular protein PxutCPR32	AAGACAGACGCAGGAGGTCAATTTCGATGGTACCTACCAATACAGCTACGAAACTGGAAA	12.1041	78.163	5.53311	5.1463	10350.4	4425.41	39760.2	31958.1	93072.7	61826.3	2342.42	1680.32	40.0289	17.2413	131.491	28.1582	4.70141	5.08956	9.77571	4.13675	393.35	1187.9	1469.57	2786.26	122880	37786.5	98775.4	67304.8	36910.7	29332.3	27752	37335.9	MM3-4		709672	0.00054579	0.00352447	0.000249495	0.000232053	0.466711	0.199548	1.79284	1.44103	4.19676	2.78783	0.105623	0.0757675
Px-0060	cuticular protein PxutCPG13	GCCGGGACACCAGCAAGCATCGTTCTTTTGTATATTTATAATATCATTTGTATGAAATGT	936.941	954.565	129.874	240.771	162684	121106	169945	195417	131578	257756	77910.1	215166	10113.2	2012.4	3022.33	2114.61	2460.51	1231.48	9295.54	6551.06	277911	403600	291916	319951	282287	438840	201217	284495	85962.2	436654	93171.3	339438	LM4		4.82607e+06	0.00621253	0.00632939	0.000861147	0.00159647	1.0787	0.803013	1.12685	1.29574	0.872452	1.70909	0.516595	1.42669
Px-0060	cuticular protein PxutCPG13	GCCGGGACACCAGCAAGCATCGTTCTTTTGTATATTTATAATATCATTTGTATGAAATGT	989.954	935.785	111.531	235.935	150900	112094	165934	189221	115163	234638	69119.1	193492	9677.23	1997.44	2986.26	2025.87	2427.41	1183.69	8199.47	5659.03	254934	376699	253055	295213	245376	396887	189520	267354	73943.5	391833	82100.6	310006	LM4		4.40391e+06	0.00719327	0.00679966	0.00081041	0.00171437	1.09648	0.814501	1.20572	1.37493	0.836808	1.70494	0.502238	1.40597
Px-0061	ribosomal protein L3	ACTTCATCCAAATTTGGACATGGTCGCTTCCAAACACCTGCTGATAAGGCTGCTTTCATG	176677	178288	150354	148965	137651	135452	152935	114326	179269	109882	147283	132539	170608	165212	176193	173465	177535	154650	135748	127079	185164	156680	134899	132913	127847	119891	110337	102032	131670	124416	129353	120751	U		4.62006e+06	1.22372	1.23488	1.0414	1.03178	0.953413	0.938181	1.05927	0.791856	1.24167	0.76108	1.02013	0.918009
Px-0061	ribosomal protein L3	ACTTCATCCAAATTTGGACATGGTCGCTTCCAAACACCTGCTGATAAGGCTGCTTTCATG	178778	178228	167817	168783	161260	152590	158834	116633	196127	113916	164072	146160	176361	163260	183391	183108	197088	165202	137501	122780	210341	169436	173176	143972	138899	122462	114719	101744	141735	124672	133110	123029	U		4.92918e+06	1.16062	1.15705	1.08946	1.09573	1.04689	0.990606	1.03114	0.757175	1.27325	0.739537	1.06514	0.94886
Px-0062	ribosomal protein L5	ACAGGCAGAAGCCTAATTGCTACTTGCAAAATAAAGTGTCAATTTGCAGTGGATAAAAAA	26510.5	26424.5	27937.3	28460.5	22054.2	23695.5	36286.8	34811.5	57504.7	46400.1	33721.5	33142.7	57431.5	60058.2	71541	70270.8	50252.1	48978.9	36614.1	34909.2	58539	56937.7	46208.3	48894.1	38567.3	40829.2	37222.9	36326.2	40829.2	44925.5	37528.5	41001.3	U		1354815	0.626165	0.624132	0.659864	0.67222	0.520907	0.559676	0.857075	0.822228	1.35823	1.09595	0.796485	0.782813
Px-0062	ribosomal protein L5	CACAGGCAGAAGCCTAATTGCTACTTGCAAAATAAAGTGTCAATTTGCAGTGGATTTTTT	74320.2	71208.2	61847.1	63715.6	53417.1	55418.6	52926.6	53294.4	78001.1	65478.3	58755.9	58952	66234.4	75152.8	84267.4	83230.1	62051.7	62877.4	44826.3	44027.5	72115.3	74157.9	59361.8	63883.1	43455.7	47002.3	40818.9	41506.7	46323.4	51353.7	47364.8	52157.1	U		1.9095e+06	1.24548	1.19333	1.03645	1.06776	0.895179	0.92872	0.886958	0.893123	1.30717	1.0973	0.984648	0.987934
Px-0063	cuticular protein PxutCPG9	GTTCGAATGAATATTTGATTTTTCTTTATTGCGACTTAGAGTGTATTGCTGCGTCCAGTT	6.19467	5.6508	5684.32	12263.9	20029.7	37616	23695.6	17561.8	156.844	490.674	8.56259	33.0544	6.94112	5.65488	5.30956	6.04764	35013.5	29938.7	37713.4	48408.3	129025	158423	65117.6	110333	120.93	767.045	41.2562	285.968	18.3132	137.669	11.5951	59.0707	MM4		732990	0.000270439	0.000246696	0.248159	0.535402	0.874431	1.64219	1.03448	0.766693	0.0068473	0.0214213	0.000373815	0.00144305
Px-0063	cuticular protein PxutCPG9	AAGTACCACAATGAAATATCATATTTTCTTGGGTTTCTTTGCTGTGGTCGCAGCCTACCC	6.58704	5.09886	363.189	688.327	1543.35	2639.89	1220.15	1126.9	17.8981	21.8282	6.97504	11.8522	5.85578	10.8477	4.33503	4.30502	1877.48	1880.2	2022.36	3332.85	9064.18	10777.8	3750.48	6216.47	10.89	17.3715	8.21815	8.41437	10.5872	9.34918	9.34419	9.92103	MM4		46683.3	0.00451521	0.00349511	0.248955	0.471827	1.05792	1.80956	0.836375	0.772455	0.0122686	0.0149625	0.00478117	0.0081243
Px-0064	takeout/JHBP like protein	CCGACTTAGAATGCTTTAGTTTTAGTTCAGTGTCTGATTTGCTGTAATTACCAAGACAAT	5.82505	5.39711	5.48774	11.1457	5.42948	5.22781	9.00593	9.02481	7.36907	8.37407	8253.95	2543.27	3031.43	195.972	985.603	86.4514	214.575	11.2334	10.0607	4.31933	485.603	84.9767	10.3321	10.8877	249432	128614	160633	185242	401582	204780	368093	295456	LM4	mw	2.00983e+06	9.27448e-05	8.59313e-05	8.73744e-05	0.000177459	8.64467e-05	8.32358e-05	0.00014339	0.000143691	0.000117328	0.00013333	0.131417	0.0404933
Px-0064	takeout/JHBP like protein	ACTTGATAACCTCTTCACAGGCGAAGTATCCAAAGAATCACCATTCTTCAGTCCGGCAAC	6.41916	5.89662	7.63622	6.31834	7.16243	6.59791	6.30975	9.19678	8.79092	10.3366	5843.95	1984.94	2038.77	120.872	615.464	49.8473	136.862	8.32142	13.3762	5.61608	350.211	33.9148	11.9979	12.6833	253567	105768	186532	173073	566981	202863	434493	317690	LM4	mw	2.25227e+06	9.12028e-05	8.37786e-05	0.000108495	8.97703e-05	0.000101763	9.37425e-05	8.96483e-05	0.000130667	0.000124901	0.000146861	0.0830303	0.0282018
Px-0065	ribosomal protein L8	TAACCACCAACATATTGGTAAGGCTTCCACTGTAAAGAGAGGAACATCAGCTGGTCGCAA	108743	127061	103666	117939	92649	103884	104980	105898	139749	108912	97421.7	103614	108918	120474	118182	132377	119639	124114	81819.3	90399.3	156421	153582	110321	119701	98067.6	101534	91605.6	92660	102160	108653	94479.3	103989	U		3.54361e+06	0.981986	1.1474	0.936136	1.06503	0.836651	0.938112	0.948	0.956292	1.26198	0.983514	0.879751	0.935668
Px-0065	ribosomal protein L8	GGAAGAATCCGTGGTGGCAAGACCGACACAAAGAAGGAGACGTAAAATGTCTTTATACAC	60139.6	61195.5	85377	95918.8	87577.6	96437.1	114747	120572	147258	130038	94840.2	100834	101531	117136	110443	120995	100444	107827	66229.7	72874.1	200930	214912	166878	175048	127008	140829	119233	125195	113690	137126	131410	142802	U		3.78747e+06	0.508114	0.517035	0.721342	0.810409	0.739935	0.814787	0.969484	1.0187	1.24417	1.09868	0.801296	0.851933
Px-0066	ribosomal protein S9	TAAAAGGCTTTTTGAAGGTAATGCATTGCTTCGTCGTCTGGTGAGGATTGGAGTGCTGGA	156801	164054	114955	111026	92854.5	87159.6	89951.3	77570.5	87375.9	64156.6	92952	81125.3	110184	106164	108051	111633	102766	91650.1	75780.9	65280.1	99565	87172.4	80944.9	71991.3	65550.1	59929.1	54262.3	51785.8	68422.1	66258.9	64860.8	61297.1	U		2.82353e+06	1.77708	1.85927	1.30282	1.25829	1.05235	0.987809	1.01945	0.879132	0.99026	0.727108	1.05346	0.91942
Px-0066	ribosomal protein S9	TTTTGAAGGTAATGCATTGCTTCGTCGTCTAGTGAGGATTGGAGTGCTGGATGAGAAGCA	111640	118847	94247.9	91713.9	73620.6	69082.7	75244.2	69511.8	74797.4	58136.2	76506.4	68542.2	90045.6	89170.3	91220.2	96683.5	83791.9	78067.1	62169.7	55390.3	82582.7	79778.7	64786.2	61260.7	54396.2	56261.1	47715.5	47165.8	59822.6	60157.3	55859.2	54320.7	U		2.35254e+06	1.51856	1.6166	1.28199	1.24752	1.00141	0.939686	1.0235	0.945523	1.01742	0.790789	1.04067	0.932335
Px-0067	cuticular protein PxutCPT1	AAGGTGTACCCCATGAGACTTACGGACCGCCAAAGTTCAAAACTCTGTAGATTTTAATCT	125048	105922	325.508	531.04	1497.61	4547	1017.99	763.113	245439	198975	188293	133193	205427	132694	170476	165296	1657.75	1683.39	137.525	512.394	221.403	339.137	272.269	1842.35	497414	409719	345392	269262	347369	302794	486614	329680	LM4		4.67435e+06	0.856059	0.725125	0.00222838	0.00363543	0.0102524	0.0311281	0.00696904	0.00522417	1.68024	1.36216	1.28903	0.911822
Px-0067	cuticular protein PxutCPT1	CTCATAAATTACGATGCAAACGCGATTTCAACAAGCCAAGGTGTACCCCATGAGACTTAC	105539	87943.5	223.936	396.31	1032.72	3139.04	774.428	572.391	193722	151592	170513	113760	109998	73210.7	154266	144492	1159.9	1157.32	96.0725	388.747	148.377	270.323	232.076	1463.55	471646	358930	354671	270836	384861	302220	521422	334713	LM4		4.31539e+06	0.782607	0.652129	0.00166056	0.00293876	0.00765798	0.023277	0.00574263	0.00424446	1.43651	1.12411	1.26441	0.843569
Px-0068	muscle myosin heavy chain	CGATTTCTAAACGTTCCAAACAACTCAAAAAACGGACTGTACAGATTTTTCGTTGAATTG	87900.6	119961	139814	83704.6	127002	75272.4	229399	139316	219536	101934	67051	62889.8	63533.7	52367.1	68513.1	70279.1	47636.5	39449.7	39791.8	36045.3	16688.4	16950.3	55064.9	40931.6	40598.9	54891.4	68036.4	71347.5	62402.8	52616.1	61149.7	64995.9	U		2.47707e+06	1.13554	1.54972	1.80618	1.08134	1.64068	0.972406	2.96348	1.79975	2.83607	1.31683	0.866198	0.812441
Px-0068	muscle myosin heavy chain	CCTGAAACGAGAAACTGTAAATTAAGGAAAGTAACCATACAACCTTATTTTGTAACGCCA	18829	34323.7	27286.6	18636.8	23460.1	15283.1	32789.2	24813.3	66384.2	31071.8	19715.8	20613.2	11737.7	11294.1	25692.7	31032	7786.45	6882.06	3261.59	1726.27	4789.94	5150.07	20083.6	17186.3	8450.09	14152.7	14611.5	17357.9	12929.8	12763.5	15122.5	18777.6	U		593995	1.01437	1.8491	1.47	1.00401	1.26385	0.823338	1.76644	1.33676	3.57628	1.67392	1.06214	1.11049
Px-0069	ribosomal protein L13A	AGGTTCAAGGCTATCCACAAAGTCGCTTTCGAGAGGAGACTTAAGAGAATCACGAAGGAA	119569	132412	102942	110340	90141.1	95492	110244	122837	143941	127435	98104.3	97829.7	112372	122935	119871	120857	104067	107634	82853.1	81985.1	173484	191365	131672	158724	107776	121400	89951.5	95629.8	109953	127954	94439.4	110915	U		3.71712e+06	1.02935	1.13991	0.886211	0.949893	0.776007	0.822073	0.949068	1.05748	1.23916	1.09707	0.844561	0.842197
Px-0069	ribosomal protein L13A	GTGGCGAAGGCGACAGCGCCGTTCACTTCTATCATCCAATCTTACGGATACAATTAATAA	143095	149295	117878	126823	111397	119256	132247	131563	159646	132069	111704	111880	140099	147218	141980	142892	128494	133418	88074	92439.8	202492	208470	148818	162600	98434.3	108148	90872.6	94610.6	103512	117856	102952	110548	U		4.11078e+06	1.11391	1.16218	0.917607	0.987241	0.867161	0.928339	1.02946	1.02414	1.24275	1.02808	0.869548	0.870923
Px-0070	cuticular protein PxutCPR38	CCGTCCAAAAGGAGTAAATTGAAGCTTCGTTTATTCGAAGAAACGTACTTCGTTTAATAT	48460.9	23643.8	933.969	457.485	1421.74	614.594	15178	18613.9	93913.8	130166	105709	93382.1	114266	101205	123614	109253	343.315	2607.89	197.253	173.736	115.777	513.26	110.323	197.401	108326	125880	112085	130538	141382	202574	163445	206235	LM4		2.17556e+06	0.712806	0.347774	0.0137376	0.0067291	0.0209123	0.00903999	0.223252	0.27379	1.38137	1.91459	1.55486	1.37355
Px-0070	cuticular protein PxutCPR38	CCGTCCAAAAGGAGTAAATTGAAGCTTCGTTTATTCGAAGAAACGTACTTCGTTTAATAT	65186.5	31748.6	867.915	464.433	1105.26	508.618	15781.2	19050.5	95655.9	130058	83463.3	74920.8	102065	91915.8	119369	106109	311.903	2492.31	188.318	161.948	119.749	517.793	129.644	203.046	117188	125526	107371	128910	130650	203128	160654	207608	LM4		2.12343e+06	0.982358	0.47845	0.0130794	0.00699899	0.0166562	0.00766485	0.237823	0.28709	1.44153	1.95998	1.25779	1.12905
Px-0071	C-type lectin	AGTCTTGCCTTTCTATCCTGAACAATTTCTACAACGATGGCATCAAATGGCACGACGTCG	161.095	320.228	52600.6	69028.2	66987.1	86967.9	15267.2	21817.5	12149.8	22728	275.743	285.012	102.396	154.843	67.4699	84.4293	107647	103577	76200	94031.7	90162.3	139279	52532	62520	31421.8	25642.7	26246.9	36918.9	4853.45	8704.5	3536.02	7027.17	MM3-4		1.2193e+06	0.00422788	0.00840425	1.38048	1.81162	1.75805	2.28244	0.400682	0.572592	0.318866	0.596486	0.00723677	0.00748003
Px-0071	C-type lectin	AGTCTTGCCTTTCTATCCTGAACAATTTCTACAACGATGGCATCAAATGGCACGACGTCG	295.587	551	58161.1	73822.9	80089.9	104034	17003	23327.9	12928.7	23918.3	373.095	367.38	125.903	216.386	94.7222	94.5276	119434	121362	1552.84	1186.3	102817	150148	51539.2	65824.3	32875.7	26028.2	27485.6	38704.2	5218.39	8906.74	3517.86	7038.57	MM3-4		1.15904e+06	0.00816085	0.0152125	1.60577	2.03817	2.2112	2.87227	0.469434	0.644059	0.356949	0.660359	0.0103008	0.010143
Px-0072	cuticular protein PxutCPR1	CGTGGCACGACTGTGACTTTTTGATCTGTATTCAAATGTTCATGAAAATATTTAACGATC	33371.7	33382.5	87914.9	82828.4	4990.35	5290.47	1610.06	2443.04	10741.6	20848.7	63259.4	88447.5	15892.5	31265	19422	29036.8	68394.2	39952.7	2635.38	2346.57	3643.1	5572.72	5641.59	9091.69	113890	59478.5	91525.8	86320.6	168410	173289	230020	163890	LM4		1.75485e+06	0.608539	0.608737	1.60315	1.51039	0.091	0.0964727	0.0293598	0.0445494	0.195876	0.380179	1.15355	1.61286
Px-0072	cuticular protein PxutCPR1	GAGACCCCATACTCTGGAAAATGGGTCTTAGAAAAGGTCAACTAAAATAACTTCTCATTC	25694.4	21572.4	70123.6	53102.8	4292.37	3650.75	1700.21	2110.5	10409.9	16684.8	52477.4	58304.7	11931.5	19369.8	14156.5	18962.4	48486.6	25705.1	34011.9	28121.1	3580.56	4605.69	5318.64	6925.68	75260.5	31945.5	73870.8	55985.7	140136	109697	201082	110493	LM4		1.33977e+06	0.613702	0.51525	1.67488	1.26835	0.102522	0.087197	0.040609	0.0504087	0.248637	0.398511	1.25341	1.39259
Px-0073	alpha-tubulin	TTTGCTCGAACAACGGGATCACTCGCGTGATACATTCCCAAAGTGAAATGAAATAAAAAA	91377.8	78865.8	83216.5	87008.4	71670.2	59464.1	79782.2	67413.4	99684.8	73024.3	70223.9	56739.9	105825	93316.4	110024	93742.3	83696.9	95956.1	2481.67	2435.03	56580.4	47997.8	59047.2	43475.2	90349.3	84354.8	94595.4	91223	103610	90886	85898.5	101453	U		2.45542e+06	1.19087	1.02781	1.08451	1.13393	0.934035	0.77496	1.03975	0.878559	1.29913	0.951682	0.915186	0.739457
Px-0073	alpha-tubulin	TAAAATGCGACCCGCGTCACGGCAAATACATGGCGTGCTGCATGTTGTACCGTGGTGACG	70980.2	70723.6	63416.1	65312.9	35944.8	32616	19874.2	18070.6	19856.5	17396.3	21698.2	18504.2	72863.4	68439.7	62130.9	71128.3	71524.9	96459.8	43640.2	52749.8	9985.09	10878.9	10656.8	9600.7	17577.7	18798.8	23828.2	26298.1	24196.2	24634.7	23610.9	28615	U		1.22201e+06	1.85871	1.85199	1.66063	1.71031	0.941262	0.854093	0.520431	0.473202	0.519969	0.455545	0.568196	0.484556
Px-0074	cuticular protein PxutCPR41A	CTTCGTCCCAGTTGGTGCTCATTTACCCCAATAAACTAGTTTTCTACCATATAAATATTT	20227.7	12263.9	173.549	197.792	130.584	121.601	66.4013	242.897	8218.17	59837.5	157663	173556	194744	149095	149263	180008	55.5618	185.073	30.8875	95.1615	91.1296	151.415	71.377	216.727	93255.9	62165.9	98959.2	104856	463851	246498	490137	266850	LM4		2.93328e+06	0.22067	0.13379	0.0018933	0.00215777	0.00142459	0.00132658	0.000724392	0.00264983	0.0896545	0.652785	1.72	1.89337
Px-0074	cuticular protein PxutCPR41A	CTTCGTCCCAGTTGGTGCTCATTTACCCCAATAAACTAGTTTTCTACCATATAAATATTT	20425.7	12314.9	157.282	177.171	99.7153	104.381	52.4148	227.959	7537.48	55563.1	138140	149550	172394	135140	148747	178374	60.0609	158.947	36.0048	80.9368	102.46	139.082	70.6138	205.391	89660.3	58507.3	83334.3	97524.9	365345	206611	417383	228654	LM4		2.56688e+06	0.254637	0.153524	0.00196076	0.00220871	0.0012431	0.00130127	0.000653429	0.00284186	0.0939661	0.692677	1.72212	1.86436
Px-0075	ribosomal protein L4	GAAGACTAAGAAGCCAGTAGCCAAGAAACCACCTCCACCACCTAAGAAGGTGAAAAAAGA	92517.9	94818.4	80133.1	84936.9	64384	64192.2	96464.1	83242.1	136131	108289	77374.7	75053.1	88466.5	92232.4	95064.8	105311	79780	77898.7	54548.7	52612.1	105014	97628.7	85881.1	79992.8	74620.2	75374.2	59008.7	55758.8	79010.2	77282.3	79922.4	77776.9	U		2.65072e+06	1.11689	1.14467	0.967382	1.02537	0.777256	0.77494	1.16453	1.00491	1.6434	1.30728	0.934081	0.906054
Px-0075	ribosomal protein L4	AACCAAGGCCAAGGCACCGGCCAAGAAGTAGACAAGAAATATACTTTATAACTGAAAAAA	51049.4	51460.4	46509.6	47640.6	41633.5	41467.9	72536.8	67494.9	77924.8	68951.6	44401.2	41472	46646.4	45461	55697.6	56483.9	47736.5	47266.8	38562.1	37544.2	101276	105068	92525.6	89948.3	59138.3	59511.4	52767.6	52254.1	60711.5	65748.4	68625.6	66802.4	U		1.90232e+06	0.858732	0.865645	0.782366	0.80139	0.700342	0.697556	1.22018	1.13537	1.31082	1.15988	0.746899	0.697625
Px-0076	cuticular protein PxutCPH33	GTTGTTTGTTGCTTGTTGCATTGTTGCATTGTTGCATTGTTGTTGACTAATGTGTAATTG	289.02	301.889	859.996	6593.42	99559.2	137456	150.134	262.5	74.3259	122.435	208.721	247.83	260.338	260.927	343.302	396.673	93481.9	51024.1	53833.8	50385.2	25568.9	108098	3013.9	20949.7	475.383	323.313	253.216	687.315	201.869	236.831	94.8167	445.841	MM3-4		656461	0.0140886	0.014716	0.0419216	0.321405	4.85314	6.70048	0.00731848	0.0127959	0.00362311	0.00596827	0.0101744	0.0120808
Px-0076	cuticular protein PxutCPH33	GCGTGGAAATGTTTCCATCGATCTGTCTGTTATTGTGATATTTATTGTGTGTTATACCAA	135.853	157.186	358.579	2339.41	54191.4	71259.8	196.466	292.387	37.7457	42.9876	93.8294	85.5282	83.3787	98.7742	124.918	164.732	39734.8	22481.8	21125.6	18093.8	18401.2	75466.5	2943.31	16095.7	231.884	138.106	122.32	324.127	95.3569	132.455	51.0508	224.106	MM3-4		345325	0.012589	0.0145659	0.0332281	0.216784	5.02172	6.60338	0.0182058	0.0270944	0.00349775	0.0039835	0.00869482	0.00792558
Px-0077	osiris 9D	AAATGAACATCACGAGAGCTACGAAGTGGTTGCCCATCCTCATCATGATGAACACTTCAG	13.4365	5.53265	21733.9	40022.9	40831.4	40603.1	61694	54516.9	472.754	306.716	7.79912	6.94826	12.1197	17.1956	12.3431	16.2072	93843.5	83972	5190.72	4905.97	54133.4	23667.9	65489	55723.2	223.135	51.1022	37.5148	104.754	33.48	13.4192	34.7605	21.0928	MM3-4		647718	0.000663818	0.000273336	1.07375	1.9773	2.01724	2.00596	3.04794	2.69336	0.023356	0.015153	0.000385309	0.000343273
Px-0077	osiris 9D	GCATACTCCAATTAAACCTAAGATATTCCAAATTAGGTACTAAGTCTAACGGACCTCAAA	6.04588	5.49747	10614.7	19705.6	23355.1	23801.2	38357.5	35445.8	178.951	36.0643	7.29224	5.17623	7.22429	5.21419	5.6458	5.39577	52754.6	44897.8	39089.5	32844.1	36499.8	16454.9	41118.4	37439.3	144.822	27.7246	9.43721	53.9804	12.4539	9.89084	11.2533	11.5834	MM3-4		452922	0.000427155	0.000388409	0.749955	1.39225	1.65009	1.68161	2.71005	2.50433	0.0126433	0.00254803	0.000515214	0.000365713
Px-0078	ribosomal protein L7	AGTGCTGCAGCTGTTCAGATTGCGTCAAATCAACAATGGTGTGTTTGTCCGTCTGAACAA	151631	178448	128778	145952	116011	129052	127272	123456	147717	132814	125001	131898	141647	152580	150988	173814	124166	133266	101518	105167	181358	180667	140848	151790	106370	109803	95266	97937.6	107231	110487	96142.8	103884	U		4.20296e+06	1.15447	1.35865	0.980475	1.11124	0.883273	0.98256	0.969006	0.939951	1.12467	1.0112	0.951719	1.00423
Px-0078	ribosomal protein L7	AGTAGCCATCAAGAAGAAGCAGGAGATCTTCAAGAGAGCCGAGCAGTATGTAAAGGAGTA	45992.1	51310.9	41491.3	42625.8	37537.6	42582.6	36896.6	38485.6	45569.6	42412.2	37528.2	36842.3	43910.5	47873.6	48673.9	57101.7	39108.1	41282.3	29403.3	31699.7	62289.8	64621.3	50025.9	54224	40175.1	41451.6	32665.2	35420.3	42886.8	45628.8	42133.1	44914.8	U		1.39476e+06	1.05519	1.17722	0.951933	0.977961	0.861222	0.976969	0.846517	0.882972	1.0455	0.97306	0.861007	0.845272
Px-0079	ribosomal protein L15	ATCACATAAGGCTATTCGACGGGATCCCAAGATCAACTGGATAGTGAATGCGGTTCACAA	116393	109385	86457.2	84609.5	70967.4	67383.2	79235.8	64308.7	75754.5	49155.5	77746.6	65800.4	89111.4	82971.4	94525.5	85413.3	89839.9	81491.4	66894	56344.9	86534	78574.2	74409.4	65754	52725.1	46989.9	44656.4	41254.9	60134.8	56823.3	59399.4	51176.7	U		2.31222e+06	1.61082	1.51384	1.19652	1.17095	0.982153	0.932551	1.09658	0.890001	1.0484	0.680288	1.07597	0.910645
Px-0079	ribosomal protein L15	TTGTTGATCCTTCACACAAGGCTATCCGACGTGATCCCAAGATCAACTGGATAGTGAATG	53832.2	47488.9	36617	32970.8	27609.7	24978.9	18923.1	16179.1	22982.8	16945.1	31806.7	27493.5	29999.7	26756.6	30772	29064.8	38311.8	35255.3	27044.7	22372.1	24723.6	27784.3	22721.4	21933.2	15353.9	14725.7	13555.1	13845.9	22180.8	21428.9	20014.3	18527.7	U		834199	2.06501	1.82168	1.40463	1.26477	1.05911	0.958192	0.725894	0.620632	0.881621	0.650015	1.22011	1.05466
Px-0080	yellow related gene	ACAACTTCTTAAAAATTGTATGAAGCTGTTCTATCACCATGTCCTGATTTTGTTTAGTGA	565.99	817.25	24.0722	35.823	69.1713	251.067	35.4715	112.997	762.861	1230.33	1037.4	389.506	18229.3	13660.1	6204.39	9818.88	170.31	137.175	68.4009	142.846	323.827	601.896	122.817	267.8	249272	202527	167792	164032	300530	240620	326479	265837	LM4		1.97217e+06	0.00918364	0.0132605	0.000390591	0.000581257	0.00112236	0.00407377	0.000575553	0.00183347	0.012378	0.019963	0.0168326	0.00632005
Px-0080	yellow related gene	AAGTAATTGAAACTGATATTTATAAGCTCTAAAAATAAAATGTGTTAAAGTGTTAAAAAA	7.26816	6.4737	11.2647	9.02793	7.31674	6.72777	6.40506	9.65735	8.73807	10.4801	9.88259	6.57669	106.683	90.5388	35.2654	56.9569	6.12136	6.50427	13.3954	5.54005	10.3435	12.7688	12.066	12.5208	3595.4	3181.16	2402.72	2952.55	5554.9	5228.33	5752.64	5234.24	LM4		34370.5	0.00676689	0.00602722	0.0104878	0.00840529	0.00681212	0.00626377	0.00596332	0.00899131	0.00813542	0.00975729	0.00920101	0.00612311
Px-0081	ribosomal protein S23	AAGTGTGTCAGGGTACAGCTGATCAAGAACGGCAAGAAGGTGACCGCATTCGTACCGCGG	163331	178234	136844	146520	117700	124967	124100	103559	133355	104027	109302	109358	155547	170252	155818	167189	133834	151746	93840.4	97232.2	194825	164306	142232	132305	107459	110794	91895.3	89054.4	109183	113167	101893	108384	U		4.14225e+06	1.26177	1.37691	1.05716	1.13191	0.909264	0.9654	0.958706	0.80002	1.0302	0.803636	0.844389	0.844822
Px-0081	ribosomal protein S23	TTCGGTCGTAAGGGTCACGCTGTCGGTGACATTCCCGGAGTCAGGTTTAAGGTGGTGAAG	311921	363310	245238	289524	211575	254956	206803	195500	222374	183894	226029	252592	278452	344449	314692	352060	262362	309089	175867	210001	370785	360854	262932	294269	186464	218251	163647	164164	203053	222042	188728	206121	U		8.052e+06	1.23963	1.44386	0.974617	1.15062	0.840835	1.01324	0.82187	0.776949	0.883753	0.730824	0.898279	1.00384
Px-0082	urbain like protein	GAAAAAACCGAGGAAGTCCCGCACAAATGTCAGATGGAGAAGAAACAAGAACTTGCCAGT	58468.3	62350.3	68816.9	59798.7	1305.15	1052.39	4881.76	4073.03	371.794	350.001	395.923	325.048	61.064	100.677	93.934	46.3647	48650.3	84576.8	46432.2	60890.1	166.975	179.992	105.433	103.923	39859.7	21751.3	29891.5	21705.4	25828	29338.5	18814	13625.4	EM3-4		704410	2.6561	2.83245	3.12622	2.71654	0.0592906	0.0478083	0.221769	0.18503	0.0168899	0.0158999	0.017986	0.0147663
Px-0082	urbain like protein	GAAAAAGAAACCGCTCTACTGCCCGATAAGACTGAATAGGTCCATAGTGTGATAGTAAAA	58467.8	62322.7	59084.9	50408.7	1964	1559.81	11680.8	9049.89	828.593	768.284	632.236	454.964	141.51	189.033	216.633	108.425	70452.3	138353	53913.2	85012.1	248.315	308.081	145.384	170.104	94031.7	47233.2	64695.3	46757.7	31566.3	43297.8	27371.2	20280.1	EM3-4		981714	1.90582	2.03147	1.92593	1.64312	0.0640185	0.0508436	0.380748	0.294991	0.0270088	0.025043	0.0206084	0.01483
Px-0083	ribosomal protein S15	GAACTACTTGACTGTCATTTTCTAGGTTAAGTGGAAAAACTTTGCACAAGGGTACAATAA	72076	72638.6	57063.9	63717.6	38618.7	44729.7	45657.4	52932.2	52441.6	50324.9	42485	43393.7	58706.5	62462.6	70430.7	70939.6	56363	61002.6	37205.3	35901.8	79445.9	85275.1	69722.3	74058.7	43383.4	43766.6	37428.7	40999.8	43295.5	47870.8	41138.4	44232.1	U		1.73971e+06	1.32576	1.33611	1.04963	1.17201	0.710349	0.822752	0.839817	0.973629	0.964606	0.92567	0.781464	0.798179
Px-0083	ribosomal protein S15	AAATGATTGGACACTACCTTGGCGAGTTCTCAGTTACGTACAAGCCAGTAAAGCACGGTA	125178	122086	82739.3	90190.5	73797.5	81033.6	78570.9	75959.3	75728.5	61651.8	73002.6	70934.9	88063.7	89671.2	95501.4	95523.7	96699.9	89501.6	65177	58452.2	112934	110369	88784.4	88650.4	58002.2	55827.8	46105	50632.8	58030.8	58238.8	55580.3	53442.3	U		2.52606e+06	1.58575	1.54658	1.04814	1.14253	0.934862	1.02653	0.995331	0.962248	0.959324	0.781001	0.924793	0.898599
Px-0084	osiris 9B	TCTCATATAACAACGATAGAAGTATGCGTGCATTGGAAACGAGTCAAATATTTATTACCG	6.45001	10.4871	52174.1	79917.2	43609.7	35559.4	36368.5	35382.9	390.544	210.966	20.4035	6.09435	8.28072	50.9442	6.27261	11.208	63527.6	71640.5	46814.8	47763.8	22894.7	7564.12	34746.5	33555	250.394	127.827	126.624	144.041	42.7022	50.6623	52.5802	88.4282	EM3-4		613124	0.000336637	0.00054734	2.72306	4.17102	2.27607	1.85591	1.89814	1.8467	0.0203832	0.0110107	0.0010649	0.000318075
Px-0084	osiris 9B	CAAAACTTAGCATATGCAGCCCACGCTAAGCAATCGTAGATTACAATCTAAGTTATTTAT	5.96692	21.6853	72237.3	113182	76318.8	60102.8	56841.1	50780.8	450.066	211.748	13.5419	7.13765	14.3313	85.6955	6.51316	5.60205	84934.6	108060	64776.1	73437	35747.9	11418.8	52506.5	47007.8	211.961	115.317	148.311	138.997	62.1846	67.948	66.9775	105.775	EM3-4		909091	0.000210036	0.000763321	2.54275	3.98399	2.68642	2.11562	2.00081	1.78748	0.0158423	0.00745354	0.000476675	0.000251245
Px-0085	ribosomal protein L10Ab	AAGTCAAGGCTACCATCAAATTCCAGATGAAGAAGGTACTCTGCCTTTCTGTCGCAGTAG	120696	124035	91538.6	96417.5	77769.4	82235.5	86799.8	80638.5	94845.2	73707.9	83386	79672.2	94401.2	99235.1	93804.6	102536	90400.1	91194.1	67422.4	68824.8	97191.6	95217.9	74245.7	78673.6	63647.3	68075.6	55939.6	61855.1	70892.2	74176	65779.7	70722.6	U		2.67598e+06	1.44332	1.48324	1.09464	1.15298	0.929986	0.983393	1.03797	0.964295	1.13418	0.881417	0.997151	0.952739
Px-0085	ribosomal protein L10Ab	AAGTCAAGGCTACCATCAAATTCCAGATGAAGAAGGTACTCTGCCTTTCTGTGGCAGTAG	100242	96314.1	78577.9	80134.8	66942.1	69393.2	73895.8	65610.1	78344	61796.8	68124.5	62650.1	76241	79615.1	81027	83970.9	75136	75088.8	53565.6	54932	93600.2	92589.1	69825.2	73090.7	51503.5	56203.8	44858.6	49167.4	61781.6	60361.8	59374.4	57367.3	U		2.25133e+06	1.42482	1.36899	1.11689	1.13902	0.951504	0.986345	1.05034	0.932572	1.11357	0.87837	0.968311	0.890499
Px-0086	ribosomal protein S8	CAAAAGTTGAAGCAGGACTTGAAGATCAATTCCACACAGGGCGTTTGTTAGCATGCGTGT	122978	125238	99748.9	103248	88943.6	96024.4	106810	93488.5	122196	89556.3	96560.3	98712.5	106481	111319	120710	114762	123321	103563	85752.6	76594.7	131375	128512	111307	105976	91931	86197.9	79217.8	78817.5	99283.1	92344.7	92703.3	86687.6	U		3.27036e+06	1.20332	1.22544	0.976029	1.01026	0.870301	0.939585	1.04512	0.914771	1.19567	0.876296	0.944829	0.965888
Px-0086	ribosomal protein S8	GAGCTGGAGTTCTACCTAAGGAAGATTAAATCCAAGAGGGCTAAGTAAAAAGTGTAATGT	83658.7	78692.6	76912.8	73725.1	60890.3	60564.4	100619	95170.9	129142	107166	68299.9	66130.9	78501.1	79913.9	89862.9	83873.1	90220.6	85532	57483.2	57787.8	162948	150633	149684	134919	135662	127118	102144	100959	112525	110569	118441	113389	U		3.14314e+06	0.851722	0.801161	0.783042	0.750588	0.619918	0.6166	1.0244	0.968926	1.31479	1.09105	0.695355	0.673272
Px-0087	similar to CG6770	CGACTGATCTCAAATCTCACTGAGCTTGTTATAAAGCTCAAAATTGCTGTGTTACTAATT	82355.4	65399.6	63890.2	59837.1	50157.3	39489.4	77115.5	60836.3	114740	71518.6	67967.4	69261.3	25920.9	22433	25779.1	14352.3	49694.5	71111.3	42648.1	46957.3	32629.3	36496.1	41675.9	37454.9	66695.9	84813.1	78334.3	83501.6	110190	104488	109604	113081	U		2.02043e+06	1.30436	1.03581	1.01191	0.947714	0.794403	0.625441	1.22137	0.963539	1.81727	1.13273	1.07648	1.09698
Px-0087	similar to CG6770	AACTAGATGCTTACTTTATTACGTTTTAATTTTGTATCGCTAGCGGTACACAAAGGACTG	75831.6	62866.2	46143.9	48333.6	38295.9	33529.8	56581.4	46757.8	86283.1	62623.9	48840.9	54531.8	16169.9	15874.5	15394.5	9992.68	35794.3	56744.5	30083.2	35066.7	19804.4	26606.2	27180.7	27110.8	49037.1	69815.4	57063.6	67066.1	76754.6	83281	87740.1	92676.5	U		1.55988e+06	1.55564	1.28967	0.946616	0.991537	0.785619	0.687845	1.16074	0.959211	1.77005	1.28469	1.00194	1.11869
Px-0088	ribosomal protein S20	TTGTGAAGCAAATCACATCAATCAACATTGAGCCGGGTGTAGAGGTGGAGGTTACTATCG	127635	144138	105646	128746	97260	124966	121749	127566	133985	133294	110624	120798	122878	139822	135061	145950	131129	127911	107373	107796	172190	197308	163796	174462	154042	157063	120753	128548	135408	150351	121285	146818	U		4.31635e+06	0.946243	1.0686	0.783225	0.954479	0.721053	0.926458	0.902607	0.945731	0.993319	0.988196	0.82013	0.895555
Px-0088	ribosomal protein S20	TTTTTCGTGAAATTGTTTATCTCGACCGGGAAATCGCATCAAAATGGCAGCCGCTGTCGT	23761.7	22676.2	16122.6	14870.3	13253.8	14493.6	16826.2	17231.2	14518.7	13544.2	13884.9	12138.4	17632	16798.7	17906.8	19401.2	16552	16178.6	13633.4	13807.3	24538.5	22914.9	18976.9	20039.9	10964.8	11242.7	8821.35	9674.14	12338.5	11942.7	12381.2	11912.9	U		500981	1.51777	1.44844	1.02983	0.949835	0.846582	0.925774	1.07477	1.10064	0.927377	0.865132	0.886894	0.775338
Px-0089	unknown unsecreted protein	GGGCATGTCTTCTCCTAATCTGCGCGCTAACCTAACAAATTTTTTACAAAACTCAAAAAA	73771.4	61986.5	77763.8	73859.1	72138.7	65027.4	124029	104891	149025	134804	71026.4	66018.8	102534	100415	107590	97215.4	104296	94468.3	61749.9	59404.8	215960	233940	200152	170625	264479	265382	192196	190835	206959	220443	242051	207331	LM4		4.41237e+06	0.535016	0.449547	0.56397	0.535651	0.523175	0.471601	0.899504	0.760705	1.08078	0.977642	0.515107	0.478791
Px-0089	unknown unsecreted protein	AACAAACTCACCACAATAATGCACAAAAGTAAACACACAACACGCGCGCGCAGAGCAAAG	94159.3	87517.9	86531.3	87833.4	60662.1	58924.3	148015	132792	165426	158684	70636.4	72358.7	100291	107023	96332.6	104227	72840.3	74303.3	58920.3	61632.3	229998	274755	251254	216002	256470	262715	196127	201013	211572	237510	216563	212256	LM4		4.66535e+06	0.645847	0.600293	0.593525	0.602457	0.416086	0.404167	1.01525	0.910833	1.13467	1.08843	0.484501	0.496314
Px-0090	ribosomal protein L17	AACTCTCCAAAAAGAAGCTCGCTCGCCAGAAGGAGAAGATGATGAGAGAGTAGAATAAGC	90962.6	92713.5	82250.8	83659.6	62765.6	63502.5	97738.5	100596	88747.3	71165.1	72063.1	70009.7	83536.5	84491.2	92882.8	97146.5	72505.1	77375.3	71276.5	62405.8	104736	101175	84266	83133.4	63972.5	64103.5	52257.9	57107.5	65290.3	73877.7	61104.2	66148.9	U		2.49497e+06	1.16667	1.18913	1.05493	1.073	0.805019	0.814472	1.25358	1.29023	1.13826	0.912751	0.924268	0.897931
Px-0090	ribosomal protein L17	TAGGCTGGTTATTGATCATATTCAGGTGAACAGGGCACCTTGCTTACGTAGGCGTACATA	113083	123684	79091.3	83567.6	69917.6	75600.3	84794.6	75841.7	55464.7	40219.5	63845.8	63641.7	86601.1	94219.9	87385.5	100686	65598.8	69246.6	46820.6	47952.1	73036.8	73040	64991.3	60928.2	38860.3	39197.5	31727.8	36185	40402	45651.3	38738.5	41622.8	U		2.11164e+06	1.71367	1.87431	1.19856	1.26639	1.05954	1.14565	1.28498	1.14931	0.840515	0.60949	0.967524	0.96443
Px-0091	ribosomal protein L27A	AGAGAAGAAGATAAAGGATGTTGGTGGAGTATGTGTATTGTCAGCATAACTTAAGTTTAC	109985	119520	84201.9	100500	72526	87332	77840.6	82326.1	87031.3	82298.2	79211.5	89187.4	85646.8	99490.3	111894	122008	81352.5	89520.1	58338.3	59928.3	106317	114408	83306	96021.5	86516.4	99927.9	67887.3	77950.1	76215.6	91519.2	70677.2	82378.3	U		2.83326e+06	1.24221	1.3499	0.95101	1.13509	0.819137	0.986362	0.879163	0.929823	0.982966	0.929508	0.894646	1.00732
Px-0091	ribosomal protein L27A	TAAAGGCAAACTTCCCAAACAGCCCGTCATTGTCAAGGCGAAATTCTTCTCAAAGACAGC	113055	106594	94282.2	96347.4	97434.9	104013	147451	119277	168930	110632	109933	105660	122418	120524	130232	123204	131033	118503	92439.4	82102.1	221498	165751	171113	139078	133101	116446	115382	109144	127948	120956	126486	116618	U		3.95759e+06	0.914134	0.861887	0.762341	0.779039	0.787833	0.84102	1.19225	0.96444	1.36592	0.894544	0.888888	0.85434
Px-0092	cuticular protein PxutCPG18	GGCGGTTACCAGGAGCATGGATATTAAACTGTTAGCCAAAAATAATTTCATCAAATCATT	68869.9	87776.1	51518.5	57802.3	37398.4	41186.8	10833.6	9218.64	16830.1	13363.2	26579.4	40192.6	53451.3	75878.3	123321	80361.9	57914.2	36960.2	79452.8	33103	1520.85	1203.23	3210.58	1157.69	660.211	351.631	3076.54	2061.6	1409.86	727.884	694.46	3884.05	IM3-4		1.02197e+06	2.15646	2.74845	1.61315	1.80991	1.17102	1.28964	0.339224	0.288655	0.526984	0.418428	0.832254	1.25851
Px-0092	cuticular protein PxutCPG18	GGCGGTTACCAGGAGCATGGATATTAAACTGTTAGCCAAAAATAATTTCATCAAATCATT	70702.3	90570.8	51912.7	56918.2	33803.3	36215.2	10622.5	9221.88	16816	12997.4	27754.8	42070.3	49906	73281.9	112327	73248.2	55406.1	35660.9	75146.8	31062.8	1521.28	1227.01	3195.28	1123.54	644.517	316.735	3105.84	2054.94	1454.62	711.385	617.159	3902.45	IM3-4		985520	2.29572	2.94085	1.68562	1.84814	1.0976	1.17592	0.344916	0.299436	0.546019	0.422028	0.901204	1.36603
Px-0093	eukaryotic initiation factor 4a	GTACTGGAGAGGCTATTTCAATCACAAAAGTACCAGAAGGAAATGTATTGTGTAATTCTT	48949.9	46540	47011.1	42890.2	36642.3	32865.3	39628.6	29883.5	42601.9	30924.5	28204.8	26190.4	31214.9	33002.9	36927.7	37426	39928.8	36000.3	31566	27168.4	18707.9	18142.5	20368.8	17303.6	22361.8	23813.1	20560.7	18604.2	27893.8	29932.6	24371.4	25793.9	U		993422	1.57677	1.49914	1.51432	1.38158	1.18032	1.05866	1.27651	0.962603	1.37229	0.996138	0.90853	0.843643
Px-0093	eukaryotic initiation factor 4a	GTACTGGAGAGGCTATTTCAATCACAAAAGTACCAGAAGGAAATGTATTGTGTAATTCTT	58207.6	55478.6	48864.7	46265.7	37173.1	33864.9	37907.8	30455.4	40956.7	30084	32132.3	29480.6	31057.4	30510.3	39763.4	40472.9	38778.1	35750.6	31532.1	27636.9	17391.9	17034.1	19307	17001.7	22389.3	23156.8	20003.9	18125.2	25923.4	29045.7	22655.8	24194.1	U		1.0126e+06	1.83946	1.75322	1.54421	1.46208	1.17473	1.07019	1.19795	0.962444	1.2943	0.950708	1.01544	0.931638
Px-0094	C-type lectin 27kD	TTTGATATCAACGGTACAACGGAGTCGTGCTTGAGCATCCTGAACAATGTCTACAACGAC	1169.82	763.964	111.555	81.4172	44538.2	37699.1	80223.6	84309	116735	178482	12577.1	15370.4	7048.14	4775.51	6198.12	5791.12	551.303	317.914	264.062	587.357	54085.7	51010.8	35200.2	43411.3	208392	225366	156066	181472	111866	173637	100300	127082	MM3-4		2.06548e+06	0.0181237	0.0118359	0.00172828	0.00126138	0.690018	0.584063	1.24288	1.30618	1.80855	2.76518	0.194854	0.238129
Px-0094	C-type lectin 27kD	GGCTTACGTCTGTGATTTATACCCAACGTATTAATTTAATCACGTATTAGGCAATTCCAA	1157.9	864.974	98.7493	93.1229	47238.5	46726.9	104661	112852	103931	159916	11130.4	14122.4	6131.56	4808.19	5770.94	5406.99	549.067	382.539	320.349	521.102	47954.8	52723.3	35164.1	43052.2	169154	177304	136865	162334	85242.8	151141	85524.5	119932	MM3-4		1.89307e+06	0.0195728	0.0146213	0.00166923	0.00157412	0.798506	0.789859	1.76916	1.90761	1.75682	2.70318	0.188146	0.23872
Px-0095	ribosomal protein L9	CATTCAACAGTCCACCATGGTCAAAAATAAAGACATCAGAAAGTTCTTGGATGGTTTATA	81735.1	77460.4	65564	67140.5	53044.3	55648.3	93830.2	81787.6	104198	81075.2	60158	57413.7	68575.5	66559	81667.8	74895.2	73659	61784	49544.9	41807.5	126523	106994	99969.4	92423.4	79338.2	72398	70874.6	66222.6	82474.8	76574.8	84742.2	74041.1	U		2.43012e+06	1.07629	1.02	0.86335	0.88411	0.698489	0.73278	1.23556	1.07698	1.37209	1.0676	0.792163	0.756026
Px-0095	ribosomal protein L9	GTATCTGAGAAGACTACTGTTGTAGCAGACGAGATTTAAGTTCATTAAAAAACCAACTTG	54207.1	51886.2	47302	49935.5	37697.3	39949.3	64512.5	68801.2	70159.1	72062.6	44224.9	45544.4	47176.1	50015.7	56819.7	55190.6	51877.7	45790.2	34479.6	34270.2	97781.2	95761.1	73022.6	82548.5	71883.8	75146.9	55104.9	60422.6	61548.9	68853.3	65611.8	67937.3	U		1.89752e+06	0.914152	0.875013	0.797705	0.842115	0.63573	0.673708	1.08794	1.16027	1.18317	1.21527	0.745813	0.768064
Px-0096	actin, cytoplasmic A3	TCGATCGTGCACAGGAAGTGCTTCTAATTCTAATCGCCCAATGAGACTATTCCTAATGAC	16016.4	15402.7	100474	131852	60482.8	32347.9	10263.5	6617.34	6574.72	4404.77	24652.8	25299.5	9132.47	9607.7	10521.7	10409.6	117804	193300	104276	101553	1633.06	1467.8	1767.75	1416.27	2656.13	3317.25	3523.82	3418.09	5524.26	6296.01	4913.08	6140.26	EM3-4		1.03307e+06	0.49612	0.477109	3.11227	4.08421	1.8735	1.002	0.317918	0.204977	0.203657	0.136441	0.763638	0.783669
Px-0096	actin, cytoplasmic A3	GTAACGTAATATGCATATTACGTAAACAATACGGATAGCTTTTGCTTCCGTTGTTGACAA	1563.87	1517.39	15050.5	19467.4	7152.65	3478.33	658.01	439.702	474.422	199.47	2891.26	3280.24	753.604	907.641	1199.1	1091.93	21224.1	38725.3	17070.9	17546.6	116.01	104.814	108.839	73.6903	139.404	213.135	149.087	148.422	544.501	569.637	459.384	490.305	EM3-4		157810	0.317115	0.30769	3.05187	3.94752	1.45038	0.705322	0.133429	0.0891609	0.0962014	0.0404477	0.586278	0.665153
Px-0097	ribosomal protein L10	TTCAAGTTCCCTGGTCGCCAGAAGATCTATGTGTCTAAGAAATGGGGCTTCACAAAGTAC	136917	140819	119216	121550	108990	114769	89079.4	91377.3	108936	85088.8	110102	104716	123381	129627	130547	120914	98087.1	100150	84847.4	83980.7	173238	163920	123500	128680	87281.6	84838.6	76531.8	72304.8	97978.6	90993.5	95195.1	81340.8	U		3.4789e+06	1.25941	1.2953	1.09659	1.11806	1.00252	1.05568	0.81938	0.840517	1.00203	0.782673	1.01275	0.963213
Px-0097	ribosomal protein L10	AAGTTCCCTGGTCGCCAGAAGATCTATGTGTCAAAGAAATGGGGCTTTACAAAGTACGAG	114759	117526	93392.8	96313.8	91285.9	93509.7	82327.8	84052.5	99676.8	75432	82113.3	79137.2	105855	107194	99580.7	98997.3	93389.4	101243	61820.3	63503	159575	141574	120597	113282	81137.1	75767	66028.2	64184.1	87538.1	78508.7	82892.7	73364.8	U		2.98556e+06	1.23002	1.25967	1.00101	1.03232	0.978426	1.00226	0.882411	0.900896	1.06836	0.8085	0.880112	0.848214
Px-0098	receptor of activated protein kinase C 1	ACTAAGGATGTCCTCTCAGTGGCTTTCTCTGTAGACAACAGACAAATTGTGTCTGGGTCT	30323.4	31754.7	22730.8	24160.6	19824.9	20745.1	28233.6	21911.4	27704.8	21303.9	20396.2	19442.7	28791.6	27810.8	32541.6	36865.1	24757.2	27372.9	19303.9	21189.7	31345	29403	24016.9	22537	15819.7	14855.1	12186.5	11919.7	15600.6	15751.7	16292.3	15178.1	U		732070	1.32548	1.38805	0.993601	1.0561	0.866577	0.906804	1.23414	0.957784	1.21102	0.931229	0.891551	0.849872
Px-0098	receptor of activated protein kinase C 1	TTTTCTTTTGCAACTTGGTGTGTGAAGTGGTCGGTTGATCGTTCTCGGTGAAACATGACG	674.58	773.038	766.227	824.08	813.886	899.377	845.07	688.778	909.833	830.15	710.18	681.125	820.467	728.841	836.237	919.997	913.746	1180.99	639.68	848.502	1719.98	1750.37	1321.62	1359.91	1212.07	1185.55	779.369	775.343	1019.71	1014.34	1056.08	929.202	U		30428.3	0.709423	0.812967	0.805804	0.866645	0.855924	0.945831	0.88872	0.724355	0.956828	0.873029	0.746862	0.716306
Px-0099	larval serum protein 1 gamma	CATGTACTTCAAGGATGTGTTTGTTTACCACGAAGATGAAATTTATCCTTACCAGTCTAA	1534.04	1647.72	105.111	116.622	275.402	337.048	35.4909	24.5529	89.233	101.489	1139.08	1616.58	88576.9	116157	164271	60291.8	1624.05	849.462	820.274	488.356	8.26763	10.1272	10.0477	10.5609	30.1945	18.9301	258.764	152.378	25.2135	9.49952	11.1872	45.6566	IM4		440692	0.111391	0.119646	0.00763242	0.0084683	0.0199978	0.0244741	0.0025771	0.00178286	0.00647948	0.0073694	0.0827123	0.117385
Px-0099	larval serum protein 1 gamma	CCCCTACTATGTAGGTCCCAAGACTACTTACACTAAATTTTAAGAAGATTATGGAATATC	1611.28	1729.13	132.376	149.825	338.71	436.651	58.2758	16.8435	9.28707	7.52183	1331.59	1923.15	54603.8	72971.1	104600	40841.4	2555.73	1392.34	1083.99	763.029	8.66676	9.54513	9.18979	9.58179	37.0298	21.1046	415.06	228.66	32.79	11.7828	9.87298	75.1625	IM4		287425	0.17939	0.192511	0.0147379	0.0166806	0.0377098	0.0486139	0.00648805	0.00187524	0.00103396	0.000837432	0.148251	0.214112
Px-0100	ribosomal protein L18A	ATTCCAGAAAAGAGTCCCATCAAGATCAAGAACTTTGGTATCTGGCTGCGGTATGAGTCC	30367.8	30710.5	27492.5	26218.1	23079.1	24380.6	25745.3	29455.2	23823.8	22958	22349.1	22439.8	25849.3	25966.5	29355.7	30585.6	39771.9	37234.1	27563	26870.6	34911.9	35063.8	26453.3	29534.6	20898.1	22526.3	16181.4	18940.4	24440.6	26192.4	20243.3	22044.4	U		849647	1.14374	1.15664	1.03544	0.987445	0.86922	0.918238	0.969637	1.10936	0.897269	0.864659	0.841726	0.845143
Px-0100	ribosomal protein L18A	GCCCAGCACATACTTCTTGTAGTTTTGTAACATATTACACCTAATAAAAGCCATGTAATG	93276.2	99275.9	91323.8	98155.1	68245.4	78758	81247.7	94562.5	99076.9	100779	72690.9	80182.6	74829.2	83100.8	86127.6	91859.9	64963.2	73637.6	59260.6	63987.7	153432	153437	120321	122604	81583.9	91739.1	71755	79398	89670.8	103736	82213.3	91247.1	U		2.89648e+06	1.03051	1.09679	1.00894	1.08441	0.753968	0.87011	0.897616	1.04472	1.09459	1.1134	0.803082	0.88585
Px-0101	sparc	GATCTAAAAAGAGAGCGCAGTGTTTTAGCCTTTTATGCAACAAAACACTTAAACACTGTT	5860.35	6617.41	19878.6	21968	30192.2	29679.4	32771.5	31341.3	45381.7	32798.3	22701.3	30807.3	13895.9	15932.6	26553.1	20600.9	22261.4	13865.9	27454.7	12840.3	10961.4	12761.9	33172.6	13080.9	4881.35	4060.13	10897.9	7308.36	7525.2	3627.78	3384.72	10913.4	U		585978	0.320031	0.361374	1.08556	1.19966	1.64878	1.62078	1.78964	1.71154	2.47828	1.7911	1.23971	1.68237
Px-0101	sparc	GATCTAAAAAGAGAGCGCAGTGTTTTAGCCTTTTATGCAACAAAACACTTAAACACTGTT	7598.33	8455.14	22718.3	25102.7	29516.5	29497.8	35120.3	35172.2	46571.7	34849.8	24723.7	32586.5	16003.5	18688.1	28755.3	22324.9	23909.9	14655	27279.8	13276.3	12537.5	14084	36902.4	14479.1	5429.33	4439.28	11728.6	7922.41	8231.45	3975.52	3756.4	11938.5	U		632230	0.384585	0.427952	1.14988	1.27056	1.49396	1.49302	1.77759	1.78022	2.3572	1.7639	1.25138	1.64935
Px-0102	muscular protein 20	GTACCTAATGTACATTATACATTGTTCCATGTAGCGCCAAGTTGGTTTTGTGTATAGTTA	126463	119738	31983.7	18356.1	18907.1	15887.6	21721.2	14861.8	38035.8	30473.4	102353	108097	181799	141191	243560	195703	5756.24	5985.14	11136.2	11024.1	9698.27	9018.85	17274.4	16116	69944.9	132308	73986.4	91837.4	128574	85855.5	84521.1	82039.1	IM3-4		2.24421e+06	1.80323	1.70733	0.456053	0.261739	0.269595	0.22654	0.309721	0.211913	0.54235	0.434518	1.45945	1.54135
Px-0102	muscular protein 20	GTACCTAATGTACATTATACATTGTTCCATGTAGCGCCAAGTTGGTTTTGTGTATAGTTA	109327	105385	31760.4	18059.3	19655.6	16328.6	20710.3	14608.8	36257	28963.2	93612	101412	165823	130987	183854	151110	5965.17	6099.68	12161.9	12200.3	9431.2	8665.63	17683.5	16250.5	71098.7	126068	70407.5	86466.4	121867	80897.4	76393.5	79607.8	IM3-4		2.02912e+06	1.72413	1.66196	0.500875	0.284803	0.309977	0.257508	0.326611	0.230387	0.571787	0.456762	1.4763	1.59931
Px-0103	ribosomal protein L19	TAATGTGTTCAAGAACAAGCGTGTCCTCATGGAGTACATCCACAGGAAGAAGGCTGAGAA	88695.3	102727	79464.1	84353.7	67532.1	74551.5	87261.9	80646	97102.1	76386.5	101407	102225	82128.6	91645.6	83502	92463.9	81053.1	88431	101378	114496	129117	124827	102517	100021	62890.3	64029.7	55309.3	56668	58653.8	66109.2	55770.2	58161.8	U		2.71152e+06	1.04674	1.21233	0.937794	0.995498	0.796978	0.879818	1.02982	0.951742	1.14595	0.901474	1.19675	1.20641
Px-0103	ribosomal protein L19	TGAAGCACGTAGAAAGGGTCGTCATTGCGGTTTTGGTAAAAGAAGAGGTACAGCTAATGC	68034.9	75962.4	54597.4	56451.3	42876.2	45480.3	34479.1	31902.5	31485.2	29546	42193.2	41480.9	49967.2	52505.7	56879.1	64136.9	45566	50858.1	32624.4	35938.8	44489.9	45422.6	37196.3	35543.8	21336	22034.3	18312.7	19631.9	20566.5	23135.1	21651.5	21789.5	U		1.27408e+06	1.70878	1.90789	1.37128	1.41785	1.07689	1.14229	0.865985	0.801272	0.790789	0.742085	1.05974	1.04185
Px-0104	stress-sensitive B	CGAATCACCTATGATAGCCACACCTTTGAAATCATGTATTATTAGAAGCGAAAAAACAAC	46358.5	42069.4	43576.2	38782.7	35060.3	32143	59304.4	44264.8	69905.9	43910.3	37175.9	35362.1	39561.8	41607.6	44993.7	47294.3	39880.5	35548.4	29620.5	29605	41168.1	36162	41411.9	35686.5	29317.7	35057.6	27362.7	25354.4	34549.6	34921.9	30764.5	32869.8	U		1.24065e+06	1.19572	1.08509	1.12396	1.00032	0.904308	0.82906	1.52963	1.14172	1.80308	1.13257	0.958873	0.91209
Px-0104	stress-sensitive B	CATCAATTGTATCCTCGGTGTGAGTTTTTTGTTATGAAAAATTCATGCATTACGAGTGAG	67978.7	70711.5	63801.6	62613.7	50998.8	50067.9	57780.3	56367.3	75646.6	63887	54656.4	57469.2	52975.6	61798	73589.2	78046.2	55999.8	55174.1	44346.7	48535.8	49381.4	48490.1	39488.9	43045.8	45891.8	61278.5	45406.7	45671.7	50322.2	57528.3	44952.8	50060.8	U		1.78396e+06	1.21937	1.26839	1.14445	1.12314	0.914795	0.898098	1.03644	1.01109	1.35692	1.14598	0.980404	1.03086
Px-0105	ribosomal protein S7	ACATAAGGTGGATACTTTCCAGTCAGTATACAAGAAGTTGACGGGTCGCGAAGTCACCTT	155372	153334	114054	124890	95804.6	103152	87241.6	84458.5	100010	78080.4	96058.7	95302.4	112710	113297	141437	134044	125889	117497	82837.8	73234.9	143899	142214	105675	114114	65024.5	72832.4	60992.2	67101.4	78087.3	84920.7	68655.6	76356.9	U		3.26858e+06	1.52113	1.50117	1.11662	1.22269	0.937945	1.00988	0.854111	0.826865	0.979117	0.764422	0.940432	0.933029
Px-0105	ribosomal protein S7	GAGTTCCCCGAACCCTACTTGTAAACTTAAGGACTAAATTTACCAATAAAACTAAAACCT	33627.6	32988.3	34005.2	34572.2	35963.8	37085.1	31245.7	30719.8	49529.2	40890.2	33826.2	32937.2	35668.2	35928.7	39475.2	38227.4	36026.8	38676	25264.5	25117.3	62023.3	62245.9	49601.1	51502.2	31321	34703.5	29919.5	32912	37336.8	41289.3	36196.8	38769.2	U		1.2096e+06	0.889622	0.872709	0.899611	0.914612	0.951428	0.981092	0.826608	0.812698	1.3103	1.08176	0.894876	0.871357
Px-0106	bilin binding protein 3	CACCAGCATCCGCAAGAAGAACTAAATCGATTGTTTTTAAATGTTTTGTATCGATATTCG	1688.2	3355.11	30925.6	33720.5	27093.1	19292.1	1594.29	992.937	3009.14	2744.46	13047.7	15703	25911.5	28483.6	60250.3	21608.6	99181.3	64622.5	98297.6	46356.1	4539.15	4798.41	24656.2	8835.69	1973.38	1616.52	15949.3	10736.1	2174.76	1104.04	1693.32	6201.83	EM4		682156	0.0791934	0.157389	1.45072	1.58183	1.27094	0.904992	0.0747881	0.0465787	0.141159	0.128743	0.612067	0.736631
Px-0106	bilin binding protein 3	TAACTACGTCTTCAACGACTTCTCTGAAGAAACTTGCAAGTTCACCTCTACTAAAGCCAT	2376.54	4096.91	40514.6	41748.6	30303.1	20890.8	2200.23	1296.39	4611.7	4167.63	15638.1	17801.2	30206.7	31530.5	76011.8	28971.4	95715.1	65652.1	102457	53269.4	13329	12775.6	56622.2	21584.1	2486.89	1944.88	22637.2	15380.9	3541.69	1797.06	3148.24	9762.51	EM4		834470	0.091135	0.157107	1.55364	1.60096	1.16205	0.801115	0.0843739	0.0497137	0.176848	0.159819	0.599685	0.682635
Px-0107	similar to cuticular protein	AATATCAGGAGGATTAAGCGGTGGATTTTCATCTGGTGGCCATGATAGTTACAGTGGAGG	17.6464	11.1512	2647.58	10476.7	95348.1	131930	6699.12	3028.26	708.478	2064.13	46.2918	57.593	6.76231	11.1096	8.41357	14.6151	52676.3	71677.4	74096.1	61321.4	124854	164916	49741.6	53815.8	5745.98	5066.42	2580.43	3353.69	612.06	875.386	514.099	609.414	MM3-4		925532	0.000610119	0.000385551	0.0915394	0.362229	3.29663	4.56144	0.23162	0.104701	0.0244954	0.0713667	0.00160053	0.00199126
Px-0107	similar to cuticular protein	GGTGGTCCTTACCACAAACGGAAATAAATACACATGTTGCCTACACTGTTAAAAATAAAA	27.5197	21.2452	7670.2	31444.8	82389.3	122081	24152.1	10853	2833.16	8043.81	200.889	198.473	34.6425	24.9676	13.6322	15.8124	71501.8	98002.5	86126.3	70184.6	168474	258752	95873	119356	14976.6	13739.8	7728.89	10085.8	1687.34	2447.32	1325.83	1735.33	MM3-4		1.312e+06	0.000671211	0.000518176	0.187078	0.766945	2.00949	2.97758	0.589075	0.264708	0.0691015	0.19619	0.00489972	0.00484081
Px-0108	yellow	AGATCATATTTGGTAGTTGCACTGTTTTCAATGTTATCTGCCAAGTCGTGATTCGTTATT	51.1547	359.585	1121.22	8861.66	33694.7	165556	18110.2	159662	22187.1	203463	1033.62	1765.04	8704.85	10508.3	9493.33	15879.2	818.584	10279.4	656.423	9708.24	4038.34	262696	3434.66	126623	441.209	108433	1208.91	83310.7	843.839	16762.3	50.7618	10283.3	MM3-4	mb+CB	1.30004e+06	0.00125916	0.00885105	0.0275984	0.218126	0.829384	4.07511	0.445776	3.93002	0.546127	5.00817	0.0254422	0.0434458
Px-0108	yellow	GACTGCACTGAACATTCCGTGCAATAAATATAAATGCTACTGAACTCTTTACAATGTATC	33.6797	184.623	579.199	4524.5	15927.8	80954.7	13372	97328.6	15117.6	133585	451.307	767.057	3728.39	4558.44	4239.95	7138.15	341.348	4593.73	280.25	4515.1	2841.61	134355	1835.77	62450	311.977	55618.3	863.917	52810.9	415.978	7752.73	42.3567	4681.33	MM3-4	mb+CB	716202	0.00150482	0.00824896	0.0258787	0.202155	0.711657	3.61707	0.597461	4.34866	0.675458	5.96861	0.0201645	0.0342722
Px-0109	ribosomal protein S18	TACGTGATGATTTAGAAAGGCTTAAGAAAATCCGCGCCCATAGGGGTATGCGTCACTACT	123692	112812	92271.6	90273.9	72592.8	71367.5	97043	69875.3	87526.8	59290.5	80092.2	72596.6	94057.6	95795.9	104188	97729.3	95289.1	86026.4	68936.6	60026.3	113961	95623.1	93644.3	78568.1	62670.5	61889.9	54541	51762.4	66220.1	62900.5	64437.1	58617.6	U		2.59632e+06	1.52452	1.39042	1.13726	1.11264	0.894717	0.879615	1.19607	0.861224	1.07878	0.730764	0.987148	0.894764
Px-0109	ribosomal protein S18	GAGGTCGTACTGTTGGTGTATCTAAGAAGAAGTAAATAAGTAATAAACATCTGCATTCTC	61315.5	64893.8	49675.4	57271	41985.6	49792.5	76656.3	81909.3	74879.4	71656.8	51957.3	57011.2	55978.3	66389.3	62928.6	68364.7	56781	62996.8	46645.2	49329.9	108448	108052	92745.9	99689.1	60606.5	76773	51423	58999.8	59325.8	72635.9	57772.7	66995.7	U		2.12188e+06	0.924695	0.97866	0.749151	0.8637	0.633182	0.750918	1.15605	1.23527	1.12925	1.08065	0.783564	0.859782
Px-0110	polyA-binding protein	ACTTATTCAGAGGATGCACCCTGATTTGGCAGGAAAAATTACCGGAATGCTTTTGGAGAT	61739	47957.6	56925.3	46249.4	43004.4	35296.8	37614.2	27977.8	41300.2	31215.8	43394.8	35557.4	45552.5	40870.8	46322.8	47166.8	54315.3	47982.9	48356.5	44219.7	42649.1	38911.7	33254.8	28059	37419.1	30880.5	33395.8	28132.8	39945.9	33993.8	36565.9	30792.3	U		1.29702e+06	1.52322	1.18321	1.40446	1.14106	1.061	0.870841	0.928014	0.690265	1.01895	0.770155	1.07063	0.87727
Px-0110	polyA-binding protein	CATTTGTCTACCATGTATTGAAAACTTGGTCGCCCAATGTAACTGATTTACTATGTATTG	67322.4	57801.6	58855.4	58747.4	45846.3	44274.3	62607.2	58457.3	51832.4	48147.8	39175.9	38158.9	16317.4	17704.1	19175.7	18331.5	33448.7	33104.8	14.1253	20.3731	76308.4	73140.3	52243.3	56037.5	39039.5	39961.1	37892.5	39012.6	52778.7	56269.1	41503.3	42856.9	U		1.37639e+06	1.5652	1.34385	1.36835	1.36583	1.06589	1.02935	1.45557	1.35909	1.20506	1.1194	0.910812	0.887167
Px-0111	similar to CG3699	CTGATTACGCTGTTGATGGAGGATTATTATTGACAGGTCTTAATGCTTTATCTGAACATA	11879.1	42902.3	39925	47007.9	73697.6	51228.8	75526	54532.9	41820.1	2323.48	5491.86	2292.48	4900.6	24.292	115.194	18.9045	124733	226.372	3236.71	41773.3	111.665	86.4191	34245.6	133.181	460.512	14.5616	17761.4	111.774	14.4112	9747.12	14.1714	5899.99	EM3	CG	692257	0.549121	1.98318	1.84556	2.17297	3.40672	2.36808	3.49123	2.52082	1.93316	0.107404	0.253864	0.105971
Px-0111	similar to CG3699	GGAGCTGCAATAGCGAAAGGATTTTCAGAAAATTCAGCTAAATTATCTCTAATCGATATC	239.968	886.367	967.467	1070.51	1908.18	1255.92	2151.88	1695.75	847.088	61.5951	125.09	38.856	88.6917	4.1802	11.1333	4.62924	2337.76	29.4532	82.1195	962.061	22.057	11.021	349.902	11.2574	15.3287	12.8261	413.215	8.97882	12.5743	118.996	11.3201	80.8317	EM3	CG	15837	0.484875	1.79098	1.95485	2.16305	3.85564	2.53769	4.34805	3.42641	1.71161	0.124458	0.252756	0.0785119
Px-0112	ribosomal protein S27A	ACAAACCCCGACTCGCTGTGTATGATGGATTTGCAATAAATCTTGACACAGTGTCGGATT	97542.4	93406.5	81466.8	82639.3	66577.6	72712.3	62064.9	52243.7	57113.4	50764.7	68296.7	63597.8	82379.2	84611.1	100400	97580.7	73987.9	74844.6	48621.8	51676.5	115591	99591.4	77142.9	73369.8	46361.3	53870.8	42571.5	41799.4	57746.2	62674.2	53223.6	54966.3	U		2.24144e+06	1.39257	1.33352	1.16307	1.17981	0.9505	1.03808	0.886074	0.74586	0.815383	0.724745	0.975042	0.907958
Px-0112	ribosomal protein S27A	AAGAAGAAGGTCAAACTAGCTGTACTCAGGTTTTACAAGGTGGACGAGAACGGCAAGATC	64112.1	64360.5	44982	45916.6	31098.4	35691.4	14608	12691.3	18287.8	15128.4	34845.9	31536.2	45352.4	47594.1	52466.5	54677.4	28301.2	30886.5	22389.3	22469.5	37809	33037.2	28004.8	25549.2	18706	20091.7	14860.3	15406	21014.5	23025.2	20527	20938.3	U		996365	2.05907	2.06705	1.44467	1.47469	0.998779	1.14629	0.46916	0.407604	0.587346	0.485874	1.11914	1.01284
Px-0113	ribosomal protein S30	CGTCGTCGTGGACCCAACTCCAACTCATAGATTTATTCTTTGTAAATAAAATGCAAATAT	101912	101318	85282.2	93160.7	81351	90915.3	88554	82140.8	88762.9	76077.8	78220.7	77376.2	85382.1	95402.2	101269	103594	91720.2	95476.9	66982.8	61916	120129	122150	89462.6	91209.7	68571.4	76250.3	58636.7	61167.3	66706.8	72826.7	69635.1	66990.4	U		2.71055e+06	1.20314	1.19613	1.00682	1.09983	0.960407	1.07332	1.04544	0.969732	1.04791	0.898153	0.923452	0.913482
Px-0113	ribosomal protein S30	TGATGCTACACTTGTGTCAGATCTATCATCAGCGGAGTTAGACCTTACAATCCCACTGCT	77676.8	71749.5	52348.8	50977.3	42923.2	44975.2	34351.5	29958.5	34979.2	27912.4	47199.1	39675.9	61171	56809.2	61499.1	57446.7	45464.4	40761.8	31913.1	25565.2	53320.4	50010.1	43862.7	37718.8	26073.1	26497.8	25165.1	25200.2	27218.9	30070.2	28804.1	26891.3	U		1.33619e+06	1.86026	1.71831	1.25369	1.22084	1.02795	1.0771	0.822673	0.717466	0.837707	0.668464	1.13036	0.950185
Px-0114	osiris 9F	AAGATTGCGTTCATCGCCAAAGTTATCGCCATTGTGAAGGCACTTATCGCCAAGAAGCAT	7.91364	24.8541	140684	193402	104337	76876.6	7167.74	8164.78	25.823	9.71013	9.04681	6.52361	9.09029	6.19704	5.20166	5.04572	168958	205826	29457.2	32299	255.924	127.825	971.639	1569.91	13.424	14.1321	10.1789	11.787	14.0321	19.4513	11.7446	12.2541	EM3-4		970313	0.000260984	0.000819665	4.63962	6.3782	3.44094	2.53532	0.236385	0.269267	0.000851617	0.000320231	0.000298355	0.000215142
Px-0114	osiris 9F	GTCCCGTTCTAAAAATGATGCTAGTAACTTAGCTTACTCAGCGTATAGTCAATAGAATAT	13.8205	13.2501	95921	136948	75984.7	63306.6	6653.63	8378.73	23.232	10.103	9.18658	6.28714	7.39768	5.08111	5.82543	5.56162	124622	149513	93830.9	114205	261.879	91.1263	928.417	1560.26	167.529	178.884	10.0921	9.81662	12.968	10.492	11.975	12.5344	EM3-4		872720	0.000506755	0.000485841	3.51713	5.02146	2.78613	2.32126	0.243968	0.307223	0.000851847	0.000370448	0.000336844	0.000230531
Px-0115	similar to CG32972	GCTGACTGACTTTGTACAGCCACTTACGTTTTGTCTACGAAAATTATTTTAAGACTGTAA	22.1404	24.5831	40269.8	75909.3	95437.6	88823.7	6204.52	7506.52	1989.71	3333.59	115.567	102.463	60.7126	213.675	94.5678	106.39	158990	64583	85688.9	82372.7	18441.8	12392.8	8259.82	8226.54	689.191	539.547	413.963	391.149	128.856	210.355	98.0914	86.7596	EM3-4		761728	0.000930113	0.00103273	1.69172	3.18893	4.00931	3.73146	0.260651	0.315347	0.0835872	0.140043	0.00485494	0.00430442
Px-0115	similar to CG32972	TAGCTTCAGTGAAGCTCGGACGCCGACATCTTGGAATTAACTTTTTAATTTAGCGGCTTC	100.654	92.2442	31742	57119.4	105629	97425.9	2641.12	3215.16	778.714	1281.42	48.9656	55.4309	97.6933	185.382	119.198	132.78	151774	63702.6	103225	101447	9457.5	6683.76	4047.96	4083.27	250.98	194.388	143.09	136.05	55.9308	72.9417	47.6677	57.4785	EM3-4		746045	0.00431734	0.00395662	1.3615	2.45002	4.53074	4.17888	0.113285	0.137908	0.0334013	0.0549638	0.00210028	0.00237759
Px-0116	conserved hypothetical protein	GGCTTAGCCCTAATAAAGTATTTTTACACGATACTAGTGCCTTACTGACTTTAAATGATG	6155.58	9631.13	44029.7	27018.4	3427.4	4238.94	41.8031	77.9714	150.779	255.427	223.895	206.194	338.812	166.62	172.754	138.753	70885.4	91460.8	38763.7	55757.3	434.357	155.462	166.44	200.686	451.22	429.621	177.319	169.736	368.45	181.569	257.14	92.5446	EM3-4		356226	0.55296	0.86517	3.95521	2.42708	0.307885	0.380786	0.0037552	0.00700422	0.0135446	0.0229452	0.0201126	0.0185225
Px-0116	conserved hypothetical protein	GATTGACGGCCGTCCCAACATCGTAATTTATTCAATCTAGGATAGTTTCTTTATTACTTA	6887.94	11602.9	47093.2	33655.3	1960.47	2649.21	20.3711	65.0705	125.402	178.482	220.002	187.813	244.956	141.034	127.563	131.335	73052.8	112247	36562	59551.8	288.398	139.357	111.112	142.156	57.1514	46.5051	66.3404	32.0739	291.445	162.614	251.239	96.2543	EM3-4		388389	0.567508	0.95598	3.88008	2.77291	0.161526	0.218272	0.00167841	0.00536125	0.010332	0.0147054	0.0181263	0.0154742
Px-0117	unknown secreted protein	GCAAACACGAAACAAAGCTGTTAATCTCACGTATACAAGACGAAGACTTATTAAGTGATA	95.3828	88.0394	65105.2	46643.8	794.886	449.22	276.629	375.618	48.7043	37.9382	18.8401	10.8139	7.93169	18.975	11.7858	16.4014	70676.3	72825.4	37440.6	51503.2	129.281	105.87	185.376	89.1787	35.2765	30.7397	32.9929	17.8878	13.4363	10.5541	54.4072	40.0893	EM3-4		347191	0.00879128	0.00811445	6.00064	4.29909	0.0732633	0.0414038	0.0254965	0.03462	0.00448899	0.0034967	0.00173646	0.000996702
Px-0117	unknown secreted protein	GATTCCCTGCTCGCAGCGGCTTCCGATATCGATATAAGCGATCTACTCGATTTGGAAGAT	57.6193	56.3869	147866	108336	471.949	314.191	194.4	248.017	51.5989	67.8703	10.1603	11.8377	18.3329	22.3042	15.9686	27.9462	105720	124843	45915.3	72815.1	103.403	111.779	128.226	118.274	68.3702	43.7881	45.9575	61.0413	76.2054	96.4107	46.1813	36.6351	EM3-4		608000	0.00303259	0.00296773	7.78242	5.70187	0.0248394	0.0165364	0.0102316	0.0130535	0.00271573	0.00357212	0.000534754	0.000623037
Px-0118	ribosomal protein S5a	AAGAAGGATGAGTTGGAGCGTGTTGCTAAATCCAACCGTTAAGTTTCATAAGAATTGGTC	100014	90383.5	85467.5	82406.6	75475	70225.6	96422.4	82218.9	111870	91037.6	75374.1	69756.1	89776.2	86909.3	98597.9	90508.8	92232.8	79839.8	63379.7	57330.4	156438	129216	129420	110775	92094.8	83561.7	78498.5	71933.1	88435.1	81890.7	87655.8	82791.1	U		2.88193e+06	1.11052	1.00359	0.949001	0.915014	0.838048	0.779761	1.07064	0.912931	1.24216	1.01085	0.836928	0.774548
Px-0118	ribosomal protein S5a	TGTGTTGCTGATGAACTTATCAATGCTGCAAAGGGTTCATCAAACTCTTATGCCATCAAG	122750	112243	98967.4	93484.5	83029.3	75225.3	92438.9	74388.1	101981	73441.4	84230.1	71551	104345	93787.1	114313	99780.4	95716.4	79349.8	71449.6	58452.2	137465	110752	106990	92194.1	80104.7	67566.4	70751.7	61491.5	78770.2	69197.3	73175.2	68374	U		2.81776e+06	1.39402	1.27469	1.12393	1.06166	0.942927	0.8543	1.04979	0.844793	1.15815	0.834041	0.956564	0.812573
Px-0119	similar to CG3108	GTAGAGACTGATGACATCAAAAATATTGATTGGTACTTCTTGCCCGTTGTGAATCCTGAT	886.47	964.629	75887.5	44980.3	4660.84	2810.92	581.089	620.425	100.62	184.288	368.202	398.407	407.377	445.024	291.231	345.473	29579.2	41480.4	5173.86	6993.71	3115.29	1403.44	2468.45	1871.22	140.314	111.165	113.427	115.058	93.9642	74.9178	31.1527	39.3233	EM3-4		226738	0.12511	0.13614	10.7102	6.34818	0.657795	0.396711	0.0820104	0.087562	0.0142007	0.026009	0.0519652	0.0562281
Px-0119	similar to CG3108	GAATGGATCAGTCCCGCAACTGTAACTTATTTTATTAACCAGTTCGCAGAAAACTTCGAC	1057.45	1105.43	72874.2	43682.9	5117.78	2861.33	799.293	830.653	127.568	226.298	427.617	386.999	457.807	502.004	345.071	337.444	31506.2	44890.2	19471.4	27432.8	4129.19	1750.55	3158.95	2249.64	175.021	131.66	135.592	116.123	121.721	102.513	152.426	89.0661	EM3-4		266753	0.126853	0.132609	8.74208	5.24025	0.613935	0.343249	0.0958842	0.0996461	0.0153032	0.027147	0.0512975	0.0464249
Px-0120	ribosomal protein S16	AAGCATCCAAGAAGGAAATCAAAGACATCCTGGTACAATACGACAGGAGTTTGCTGGTCG	58358.2	56911.8	44667.8	45517.7	34047.3	37230.9	39047.7	40095.3	42053.6	33747.2	36143.6	35616.8	43117.3	46627.9	56901.4	54225.3	50247.2	51104.8	34163.4	31447.8	55550	61345.3	43166.9	46642.9	28410.9	29730.2	26309.5	29731	35639.8	41660.7	32469.9	35153.4	U		1.33708e+06	1.39667	1.36205	1.06902	1.08936	0.814843	0.891035	0.934516	0.959588	1.00645	0.807661	0.865013	0.852406
Px-0120	ribosomal protein S16	TGAAGCGTCAAAGAAGGAAATCAAAGACATCCTGGTCCAATACGACAGGAGTTTGCTCGT	25943	25422	17900	18491.2	15318.9	17974.7	16500.5	17074.5	13944.1	11576.9	14244.3	13730.6	18878.8	19034.6	20572.8	18517.6	17034.6	17940.2	12938.3	11992	18568.6	20382.5	15579.5	17117.8	14329.1	16177.3	11896.5	14112.1	12777	14885.3	13245.2	13957.8	U		528058	1.57213	1.54056	1.08473	1.12056	0.928318	1.08925	0.999922	1.0347	0.845005	0.701554	0.863197	0.832067
Px-0121	neuronal pentraxin-2	CGGAGCACATTATTATAAAGGATTACCAATCTGTCGAGCTTTCTAAAACACTCATTGATA	7.75377	5.70988	6692.85	8716.54	3888.01	6518.23	8225.38	21512.1	3672.76	21650.7	1661.29	2814.38	11.7448	8.00442	6.21373	10.4338	4380.04	1753.97	4002.49	4770.31	113069	30877.9	36643.8	15846.4	7006.66	26466.3	6015.39	16622.6	4742.57	14097.5	5533.63	10990.7	MM4	mb	388221	0.000639122	0.000470649	0.551673	0.71848	0.320477	0.537279	0.677995	1.77318	0.302736	1.78461	0.136936	0.231982
Px-0121	neuronal pentraxin-2	CGTAATTGGTTTAGATACGGCTATTCTGAATCACGTGTTGAATTTTGTACCTTATGATCA	6.53859	11.3719	13854.7	19769.2	8608.84	15327.1	6589.83	17099.6	7593.44	49375.3	4126.64	7394.58	18.7546	18.8582	29.849	21.3052	8448.32	3398.64	9387.86	10995.7	139149	40364.5	47259.9	21301.3	12617.8	53100.8	10029.9	33670.1	9182.53	27581.4	10339.4	22875.2	MM4	mb	609549	0.000343262	0.000596998	0.727341	1.03784	0.451946	0.804638	0.345952	0.897694	0.398639	2.5921	0.21664	0.3882
Px-0122	ribosomal protein S11	GTGTCCAAAGGCAAGGGCTCCAAGAAGTCATTCAAAAAATTCTAATGTAATAAAGTTACT	81151.5	73070.4	67529.8	65965	68798.4	67592.3	91004	81556	100915	80537.5	66781.7	61248.3	76730.8	74698.1	82035.4	75787.5	76001.4	74976.6	52258.2	49381.3	136614	125461	98849.7	101349	70166.8	77074.9	63321.2	62619.5	72642.4	75787.6	66038.1	70319.7	U		2.48826e+06	1.04364	0.939713	0.868459	0.848335	0.884774	0.869263	1.17035	1.04884	1.2978	1.03574	0.858838	0.787676
Px-0122	ribosomal protein S11	TTGAAGAGGAAGGATATGAGACATCATAAGAATGTCGGTCTAGGTTTCAAGACGCCGCGT	22881.3	22404.2	17172.5	18523.7	13324.5	15534.1	14860.5	15419.9	10947.8	13736.7	12886	12279.6	22961.6	21514.3	22987.4	22886.2	21722.6	22642.6	15225.2	15646.2	27795.6	26452.8	21534	21208.8	13126.4	13896.7	10629	11660	13681.3	14905.7	12478.6	13016.9	U		555943	1.31704	1.28958	0.988447	1.06622	0.766956	0.894141	0.855371	0.887565	0.630155	0.790684	0.741715	0.706811
Px-0123	ejaculatory bulb protein III	TAAAAGTAAAGTGTTGCAAGTTGCAATATCAATGGAGACGTAAATGTGCACTCACAAATG	328.027	247.72	10.0127	22.7311	7.88695	6.47771	6.26135	9.11105	855.484	931.763	5382.64	6682.59	845.194	969.954	699.051	795.524	6.125	6.52379	12.8526	5.4092	26.8686	278.727	26.3501	176.74	31381.3	27368.8	22874.9	23825.9	45253.9	44290.1	37474.3	34187.8	LM4		284997	0.0368315	0.0278145	0.00112424	0.00255229	0.000885561	0.000727329	0.000703036	0.00102301	0.0960553	0.10462	0.604373	0.750334
Px-0123	ejaculatory bulb protein III	AATGTCTGCTCGACCTAGGCAAGTGTTCTAGTGAAGGCAAAGAACTAAAATCGCACATTA	1461.52	1134.94	40.6539	103.253	25.2196	15.3842	13.1512	7.96878	1013.37	1193.99	17889.3	18222.5	3032.88	4100.91	2043.05	2860.33	8.05846	8.54882	9.90925	4.30672	11.5309	132.923	14.9157	89.6968	60790.1	54473.5	42569.3	43503.3	99043.7	103821	81779.2	74810.9	LM4		614229	0.0761418	0.0591279	0.00211798	0.00537926	0.00131388	0.000801484	0.000685149	0.000415156	0.0527943	0.0622041	0.931994	0.94935
Px-0124	ribosomal protein S15Aa	GGATACCTCGTCCTTACTACTAGTGGTGGTATAATGGACCATGAAGAAGCCAGAAGGAAA	85161.6	88048.8	70717.6	76484.5	60151.1	69017.5	71370	72446.2	67369.2	61986.8	56112.4	57930.1	63891.1	70797.7	76780.6	78893	70952.1	72062.6	46232.9	48936.6	113891	110291	90012.1	91755.9	60209.2	60593.8	54760	55793.9	67316.5	66609.1	59404.7	58413.3	U		2.25439e+06	1.20883	1.24981	1.0038	1.08566	0.853815	0.97967	1.01306	1.02834	0.956272	0.879873	0.796488	0.822289
Px-0124	ribosomal protein S15Aa	CATCTGGGAGGAAAGATCCTAGGCTTCTTTTTCTAAGGTTAATGCAATACATTTGAAAAA	108134	95928.4	41561.3	38901.9	65869.9	67401	65628.1	64505.9	60309	54567	69151	63680.6	42948.2	42676.4	40602	34622.1	46374.2	41562.9	36474.6	33995.8	104688	93773.5	78120.6	77870.5	44669.1	40504.3	40788.4	38058.1	55632.7	51533	43957.8	41118.6	U		1.82561e+06	1.89541	1.68147	0.728504	0.681887	1.15459	1.18143	1.15035	1.13068	1.05712	0.956472	1.21211	1.11622
Px-0125	Z band alternatively spliced PDZ-motif protein 66	ATTTATGTCTAACATAAGAGTTGAGTGTACAGTCTAGTCACGTCGACCCGAGCTCTGGTC	61110.9	65797.6	103296	61751.6	109294	62111.7	136219	97073.2	172460	85269.9	112097	103091	32521.4	27499	88070.4	73500.3	21549	18532	40622	32955.7	15987.8	14395.8	52264.4	43051.5	38859.4	63780	72403	69634.2	53005.2	43382.3	54083.5	57777.2	MM3		2.08345e+06	0.938613	1.0106	1.58654	0.948454	1.67867	0.953985	2.09221	1.49096	2.64885	1.30968	1.72172	1.58339
Px-0125	Z band alternatively spliced PDZ-motif protein 66	ATTTATGTCTAACATAAGAGTTGAGTGTACAGTCTAGTCACGTCGACCCGAGCTCTGGTC	51245.2	56416.9	94450	57109.7	100984	58789.8	118560	83839.1	156354	79101.6	103907	96659.9	30164.2	25568.9	83522	69592.1	20233.5	17508.4	39234.6	31855.8	14580.4	13300.7	50643.9	41120.5	36803.3	61468.4	70101.1	67965.2	53070.6	43851.8	51741.7	57823.5	MM3		1.93757e+06	0.846342	0.931756	1.55989	0.943198	1.6678	0.970945	1.95808	1.38465	2.58228	1.30641	1.71609	1.59639
Px-0126	cuticular protein PxutCPR41C	CAGTGGGTGTTCATCTACCTTAAATGCTCTAGTCACTAAAATTGTGTAAATTGTTAGGAA	2421.55	1177.56	2282.49	1413.67	1472.46	918.158	833.373	1283.29	14919.4	37935.3	103360	88094.7	139834	123697	109936	104333	2806.34	7414.99	1006.4	1601.87	172.139	2782.65	30.5367	252.155	224574	266158	107917	109246	296419	181022	210562	222214	LM4		2.36809e+06	0.0327224	0.0159123	0.0308433	0.0191029	0.0198973	0.0124071	0.0112614	0.0173411	0.201606	0.51262	1.3967	1.19042
Px-0127	similar to CG1746	GGAATGTCGGCATCTGTATTGTACATTTTTAGGGCGATTAAATGATACAAACTAAACGTT	61723.7	70265.1	38314.3	38652.6	46815.2	43692.6	54772.6	48550.8	69198	42989.7	51399.9	54713.7	69750.7	78178.1	110334	97138	42938	44452.7	37594.4	39318.6	52280.1	50572.6	38336.1	39450.8	13497.6	26264.3	18621.5	18101.7	20126.8	19855.3	18529.2	23110.4	IM3-4		1.47954e+06	1.33498	1.51972	0.828676	0.835992	1.01254	0.945	1.18464	1.05007	1.49664	0.929797	1.1117	1.18337
Px-0127	similar to CG1746	TTAAGCCAGTAAAGCGTGTATTGCGTGTGTATCGTCATCAACTTCACTTGTTACTGTTTG	66003.2	83627.1	45985.8	48429.6	57604.1	60254.1	62909.4	56944.8	73427.8	48302.2	62795.3	74270	72139.9	90126.9	123933	120136	50023.4	51021.1	52497.1	56318.6	55048.9	57277.9	44721.1	48377.6	16282.2	32553.8	19809.2	20842.4	20312.5	21924.3	18880.8	25104.9	IM3-4		1.73788e+06	1.21533	1.53984	0.846744	0.891743	1.06068	1.10947	1.15836	1.04854	1.35204	0.889397	1.15626	1.36755
Px-0128	ribosomal protein S3	ATTAAGACAAGGAGTACTTGGTATCAAGGTCAAGATCATGTTGCCATGGGACCAACAGGG	68697.7	64987	54141.8	51498.3	47172.2	44771.9	45669.8	37963	40287.4	32255.1	47683.8	42482.5	56385.9	51714.1	62381.5	60200.3	56614.5	51142.2	41369.4	37728.1	64364.5	55196.8	53576.3	43948.9	36523	31845.2	34638.1	30100.8	36827.4	34649.6	38398.5	33661	U		1.48888e+06	1.4765	1.39675	1.16365	1.10684	1.01386	0.96227	0.981567	0.815928	0.865887	0.69325	1.02485	0.913064
Px-0128	ribosomal protein S3	CATGATTCACTCTGGTGACCCTTGCAATGACTATGTTAACACAGCAACCCGACATGTGTT	95128.3	95213.6	76050.2	74744.8	65306.3	65022.2	59587.3	49023.5	60575.8	49039.3	59909.7	57118.4	73572.6	69737.9	77191.5	79901.6	66871.3	67935.3	45692.3	46631	86969.8	75046.1	70105.6	57856.9	42598	39021.9	40781.4	35876.2	43017.8	40979.5	45771.8	40202.5	U		1.95248e+06	1.5591	1.56049	1.24642	1.22502	1.07033	1.06568	0.9766	0.803466	0.992801	0.803726	0.981885	0.936137
Px-0129	ribosomal protein S2	GTGACATCCCACTGACCAAGTCACCATATTCGGAATTAAAAGTTTAAAGAAACTCAAAAA	52171.1	53981.3	47280.3	55794.8	44566.5	48820.6	81699.4	82109.8	105239	81549.4	46884.1	47851.7	52853.6	57964.6	62469.6	70924.7	56773.9	59969.6	42827.7	46733.2	127272	130080	110314	117227	65167.7	77851.2	58432.9	59251.8	59564.7	65351.5	71907.6	76459.5	U		2.21734e+06	0.752916	0.779041	0.682334	0.805213	0.64317	0.704564	1.17906	1.18498	1.51877	1.17689	0.676616	0.69058
Px-0129	ribosomal protein S2	TTGCTAAGGCCACTTATGCGGCTATTGCAAAGACCTATGCTTACTTGACACCTGACTTGT	163762	155284	129495	137564	113553	115090	152254	122979	206352	129102	113204	110172	44916.3	45337.5	78637.5	80332.8	54233	55081.6	93782.4	87187.7	196785	171048	155477	136382	85580	89848.7	88971.8	81271	85217.5	87764.3	77402.1	86169.4	U		3.53024e+06	1.48443	1.40758	1.17382	1.24695	1.02931	1.04324	1.38011	1.11475	1.87049	1.17025	1.02614	0.998662
Px-0130	14-3-3 protein zeta	CTTTGACGGTTTTGTATTTCTGTATTTACACTGGATTACAGATATCGAGCTGACCTGATG	58341.8	56939.8	38020.9	31955.3	31331	25529.7	33548.9	27610.3	43627.7	27436.8	28396.4	27608.6	36798	37285.6	46949.8	47919.3	25083.9	24270.3	22926.7	20415.4	14675.6	14191.1	17716.2	14947.5	14249	17647.2	17437	16536.4	15881.7	16101.5	16169.1	17764.9	IM3-4		885313	2.10879	2.05811	1.37428	1.15504	1.13247	0.92278	1.21264	0.997986	1.57694	0.991715	1.0264	0.997924
Px-0130	14-3-3 protein zeta	GACGGTTTTGTATTTCTGTATTTACACTGGATTACAGATATCGAGCTGACCTGATGAATA	64652.1	62662.3	44884.1	37245	35319.6	27876.7	37199.4	29427.1	50589.2	30747.3	30864	29252.2	38388.2	40892.1	49269.3	51347.6	30675.3	28505.4	24962.9	23149.1	16322	15437.7	20268.8	16780.3	16528	19973.2	19690.2	17913.2	18170.5	18433.1	19203.9	20710.2	IM3-4		987340	2.0954	2.03091	1.45471	1.20712	1.14472	0.903492	1.20564	0.953743	1.63961	0.996531	1.00031	0.948074
Px-0131	ribosomal protein LP1	GTTTGACTAAAAAGCTTTACCTTAACACTGTGGTATTCCATTGTTAAGCTTCATGAAGCT	157382	156643	131900	148255	108142	123519	152904	151086	172548	144145	119651	120159	154502	158976	170365	165963	124913	135615	122526	116503	190560	214055	160962	169667	125851	160597	114956	125134	124488	150271	100551	129865	U		4.60265e+06	1.0942	1.08906	0.917036	1.03074	0.751862	0.858766	1.06307	1.05042	1.19964	1.00217	0.831873	0.835409
Px-0131	ribosomal protein LP1	TCCTAGTAGATGATGATGTTGCTGTAACTGGTGAGAAGATCTCCACCATACTGAAGCTGC	36246.1	40228.8	27061.3	28830.6	20284.1	24182.8	15099.8	14858.6	17152.8	14622.7	20983.3	20966.8	31049.5	32581.7	32187.6	36325.1	26750.5	30075.3	21338.6	21297.3	18934.8	21084.3	15629.5	16980.1	10546.7	12129.2	9409.83	11110.1	11253.4	14124.1	10888.2	12970.9	U		677184	1.71279	1.90099	1.27877	1.36237	0.958513	1.14275	0.713532	0.702137	0.810547	0.690988	0.991556	0.990774
Px-0132	similar to CG4702	GTATATTTTTGTGATCATGTATGATTGAGGACGTCCCTTGTGTGATTGTGATTGTTGAAT	5.28519	4.97092	118728	109408	22078	17802.2	1909.65	2305.91	20.9022	7.59406	6.81279	5.15431	5.96958	4.72141	4.45781	4.40143	102122	123192	69419.3	101445	4437.74	1812.56	4168.83	3972.24	10.3722	11.02	7.95422	16.9098	10.3747	11.6019	40.5424	22.8358	EM3-4		683004	0.000247621	0.000232897	5.56262	5.12598	1.0344	0.834064	0.0894705	0.108036	0.000979307	0.000355796	0.000319192	0.000241489
Px-0132	similar to CG4702	AATCGGACACTTTGTGCAAGTATCCCATCGCACATTTTATAAAGAATGTCATGTGTAGTG	5.53658	5.18129	56373.9	49704.2	10887.8	9284.02	672.605	725.885	8.97001	7.87383	7.09282	5.05627	6.4071	4.54562	4.64492	4.55707	42388.4	54334	29843.9	42911.8	1856.35	734.689	1555.72	1503.79	10.9215	12.6396	8.35671	7.94735	32.1021	25.7953	21.7966	34.4664	EM3-4		302991	0.000584739	0.000547215	5.95385	5.24945	1.1499	0.98052	0.0710363	0.0766635	0.000947356	0.000831584	0.000749099	0.000534011
Px-0133	ribosomal protein S13	GAGTCAAGCACTGCCTCTGCATTGGTGGCTTAAGTTTAAATAAACTATGAAAATCTAAAA	124247	109892	85451.6	84787.7	62551.1	66104.2	71275.2	65493.7	66597.7	54588.5	71256.1	65190.6	73418.4	72185.1	68300.7	62759.9	62973.3	57029.2	64803.3	52212	87392	75995.7	71683.7	64743.1	57669.8	53893.4	51808.4	47640.5	65582.9	64500.4	63634.4	58381.3	U		2.20404e+06	1.80391	1.59549	1.24065	1.23101	0.908166	0.959752	1.03483	0.950888	0.966917	0.792558	1.03455	0.946487
Px-0133	ribosomal protein S13	GAGTCAAGCACCGCCTCTGCTTTAGTGGCTTAAGTTTAAATAAACTATGAAAATCTAAAA	37446.4	35598.9	29685.4	29619.7	19961.3	22097	26277.5	26438	24469.6	22163.5	22296.6	20788	29324.6	29790.8	33413.1	32636.7	22447.1	21572.2	17674.2	15464.8	32477.7	30901.8	25806.4	25723.8	21401.7	21685.8	20240.4	19807.3	24999.9	26931.9	24722.3	23935.5	U		817800	1.46526	1.39296	1.16157	1.159	0.781071	0.864642	1.02822	1.0345	0.95748	0.867243	0.87245	0.813422
Px-0134	unknown secreted protein	GCGAATAAAATTGTTTTCTGCATTAGTTCTGTTCTTTTCACGGAGTGTCCTAAATGGGTG	275.472	230.684	5.83282	7.09922	1149.78	762.732	1967.76	7687.02	29315.3	124887	4701.36	33505.7	420.772	384.544	235.525	228.519	323.157	319.953	173.811	121.565	48.5536	161.23	25.196	351.598	377974	265029	234030	303926	251509	240450	147376	251775	LM4	mb	2.27936e+06	0.00386736	0.00323858	8.18872e-05	9.96662e-05	0.0161418	0.010708	0.0276254	0.107918	0.411559	1.7533	0.0660027	0.470387
Px-0134	unknown secreted protein	GCGAATAAAATTGTTTTCTGCATTAGTTCTGTTCTTTTCACGGAGTGTCCTAAATGGGTG	282.047	269.796	6.08431	9.32931	1229.52	731.735	2039.69	7990.21	30137	125603	4817.59	33860.7	408.286	409.369	219.422	237.34	327.197	350.388	182.818	127.182	25.3427	141.413	20.1877	371.291	354086	246832	218698	299476	278530	252191	140897	257209	LM4	mb	2.25771e+06	0.00399763	0.00382398	8.62368e-05	0.00013223	0.0174268	0.0103713	0.0289098	0.11325	0.42715	1.78025	0.0682827	0.479929
Px-0135	cuticular protein PxutCPR6	CTAGTGTCATCAATAGTTGCATCTCTTTCATTCTGTTTGACAAAACCGAGACACAATATA	23.5208	9.71792	5.61188	5.27574	2891.95	798.877	10868.5	6533.47	128273	98101.3	95734.6	72029.1	537.404	62.898	504.197	433.002	5.39707	5.76626	10.9439	4.70751	9.53299	11.7696	32.0345	113.307	115570	28631.7	87397.1	73900.4	90092.5	19690.3	44196.5	75208	LM3-4		951692	0.000790872	0.000326759	0.000188696	0.000177393	0.0972399	0.0268617	0.365446	0.219684	4.31308	3.29859	3.21901	2.42193
Px-0135	cuticular protein PxutCPR6	CTTGGGAGAGTTACCTCTATAAGCGAGAAAATATCTTTTGGTTTCTCGCTTATCTGGAAT	5.13365	4.85231	4.93109	4.69096	1653.59	531.049	5862.24	3487.35	71142	51312.5	77521.7	52234.2	231.347	49.0372	241.048	189.127	4.16249	4.42637	8.66331	3.75321	7.80727	9.59239	11.0228	57.0896	55170.4	13776	42198.1	34820.6	41810	9804.19	21678.9	34184.2	LM3-4		518024	0.000317122	0.000299743	0.000304609	0.000289776	0.102147	0.0328047	0.36213	0.215425	4.39467	3.16974	4.78877	3.22667
Px-0136	ribosomal protein S14a	GACGCAGGCTGTAATTTTTTAGTTTAAGGCAACTGTGGACTACAATAAATTTGTTTACAG	85295.4	84553.3	67219.1	73247.6	56078.3	62743.1	43735.1	52914.3	48747.9	48861.3	54954.4	56658.2	58422.7	63527.4	78711.2	77597.5	63968.7	68343.9	47907.6	49887.4	73800.7	81462.1	58457.7	66656.2	41572.4	46987.3	33923.9	39042.7	45891.2	51494.2	40426.5	44348.5	U		1.86744e+06	1.4616	1.44889	1.15185	1.25515	0.960945	1.07515	0.749434	0.906728	0.835333	0.837277	0.941687	0.970882
Px-0136	ribosomal protein S14a	TTGCTGAAAAATGCAAAACCCTTGGAATCACAGCTTTGCACATCAAGCTTCGTGCGACAG	68141.7	61913	54819.1	52322.1	46315.2	46476.7	49681	48194.8	41003.1	34777.3	44753.1	41852.5	53595.1	51722.3	59114.9	53862.8	54629.5	51390.1	37968.2	36369.5	65988.5	59749.2	49283.6	49183.5	30594.2	29857.3	26674.8	29003.9	38264.4	36045.8	33870.1	32231.5	U		1.46965e+06	1.48371	1.34809	1.19363	1.13926	1.00846	1.01198	1.08175	1.04939	0.892798	0.757238	0.97445	0.911293
Px-0137	dusky-like	TGTATGTCTGTGCCGTCATTTGTGGCGGGTCTGGTGATGTTATTATTAGTTTTGGTGGTC	63.4267	116.484	46314.9	70292.3	44990.8	40392.3	6134.09	6019.42	988.162	995.111	83.5979	146.808	8.1594	39.5195	6.36104	29.3623	83939.7	154692	84812.1	106203	1861.26	2289.51	1423.52	1064.29	1302.72	1081.48	1090.46	1335.16	1281.15	1369.3	1641.13	1224.35	EM3-4		663232	0.00306025	0.00562016	2.23463	3.3915	2.17074	1.94887	0.295961	0.290428	0.0476774	0.0480127	0.00403348	0.00708327
Px-0137	dusky-like	AAACGTGACGCTCAAGAGATGACCGATGTGAACACGAGTAGGATAATTCAAGTGGTAGCA	25.0101	35.0023	19395.3	28761.7	14454.9	14252.9	2351.33	2339.23	415.798	411.067	30.1674	41.227	22.5573	9.65435	10.8503	5.4035	37040.1	73503.9	44520.6	64109.4	712.489	932.866	595.536	411.998	481.223	392.346	404.112	458.479	491.854	497.596	672.045	396.213	EM3-4		308183	0.00259691	0.00363445	2.0139	2.98646	1.50092	1.47994	0.244149	0.242893	0.0431742	0.0426829	0.00313241	0.00428078
Px-0138	similar to CG12017	GTGCGTTATGTTCACCTGACTTGTTCATTACAGTTTTGTGTACTATACTATACTACTCTA	24.5723	36.8938	90428.1	138564	26068.8	15948.4	12763.6	12922.2	114.808	207.141	196.323	418.66	144.429	296.297	99.1662	242.794	119694	148827	94886.4	104501	23506	8953.29	18298.1	14661.9	56.004	634.004	33.3358	246.166	1671.39	3455.89	2261.96	2626.91	EM3-4		842790	0.000932991	0.00140083	3.43348	5.26117	0.989808	0.605547	0.484624	0.490644	0.00435914	0.00786495	0.00745421	0.0158961
Px-0138	similar to CG12017	GTGTACTCTGTGTCATGTTTCAATAGTTCCAGCAAGTTATAATTCTTTACTAAGCTGTAG	22.7114	53.1107	73426.7	118271	23999.6	15304	14125.6	15065.6	94.9858	171.131	161.323	417.368	126.588	292.827	83.7696	213.308	95726.3	147287	1730.89	2185.07	19939.9	7999.82	17138.2	13847.2	38.503	594.859	31.8022	197.415	1060.44	2280.81	1677.19	1991.27	EM3-4		575556	0.00126272	0.00295287	4.08241	6.57566	1.33434	0.850877	0.785364	0.837622	0.00528106	0.00951461	0.00896934	0.023205
Px-0139	similar to CG5731	AGCAAAGGTCTGAAATTCGGGATATACGAAGACTATGGCAACTTCACATGCGCCGGATAT	276.066	269.1	66.6123	40.0011	65.2287	72.6891	361.536	356.192	149.819	274.824	101.788	141.611	20.5766	4.90095	20.1105	22.5055	110.942	84.8667	49.7697	88.0241	366.86	153.902	121.687	136.857	2650.73	1023.47	1639.68	1066.16	3402.95	1471.7	3251.74	1377.07	LM4	CG	19240	0.459154	0.447568	0.11079	0.06653	0.108489	0.120897	0.601308	0.59242	0.249179	0.457088	0.169294	0.235527
Px-0139	similar to CG5731	CGTGGAGAATTATTTTTGCCATTACTTATATCTAGGCTAAGGATGTACATTGTAGTTGTG	14131.1	11490.3	4226.25	2424.41	2708.13	3340.12	5177.39	6471.03	8665.94	19052.1	5311.24	7744.58	1474.11	501.199	1057.37	713.221	7863.5	6717.52	2954.13	4091.63	17474.5	10755.7	7996.65	7489.32	73024.1	39463.2	40779	37775.3	76807.1	47236.5	77300.5	47891.2	LM4	CG	600109	0.753524	0.612704	0.225359	0.129279	0.144407	0.178108	0.276078	0.345059	0.4621	1.01593	0.283215	0.41297
Px-0140	ribosomal protein S12	AAGCAAGGAAGATTGTTGGCTGCTCATGTGTTGTCATCAAAGATTTTGGTGAGGAGACCC	145577	142697	99657.8	105250	85109.3	93558.5	83205.2	80699	90901	76968.2	89416.2	88483.6	109205	112714	125114	119586	102571	102453	79495.9	73207.3	120075	114828	100591	94962.8	70929.7	68073.9	58932.4	58026.8	79241.4	80348.8	69371.1	67748.3	U		2.989e+06	1.55853	1.5277	1.06693	1.1268	0.911175	1.00163	0.89079	0.863958	0.97318	0.824016	0.957284	0.9473
Px-0140	ribosomal protein S12	ATGTGCTTAAAGACTACCTCAAGTCTTCAAGCTAATCTTTAGGTGTTACGGTATCTTAAT	98220.5	94975.4	62723.5	66629.7	52949.7	60091.2	60285.4	60963.8	61781	58609.6	56520.5	56419	65412.2	69271.3	77867.4	73922.4	55545.9	61391.1	45511.9	45822.3	86026.4	88306.9	70047.7	69101.9	40031.1	41618.7	37946.7	40951.6	45959.6	50250.9	41158.2	43931.7	U		1.94025e+06	1.61993	1.56641	1.03448	1.09891	0.873286	0.99107	0.994273	1.00546	1.01894	0.966634	0.932179	0.930505
Px-0141	eukaryotic initiation factor 3 p40 subunit	ACACTTACAGTCAACATATAAGCCAGTTCTGCTCCCAAAGCTTAGCCAAGCTGTATCTGA	34049.7	33279.2	47648.1	41029.5	29586.2	27143.4	28061.1	20533	24464.3	18925.5	17037.3	14374.4	20550.3	19740.7	22042.6	21492	48960.6	45146.6	50307.1	51201.1	31759.3	31495.6	24028.2	24739.7	18893	20692	15130.1	15283.1	19618.1	20888.4	17914.6	17881.2	U		873896	1.24682	1.2186	1.74476	1.5024	1.08338	0.993927	1.02753	0.751869	0.895825	0.693009	0.623867	0.526356
Px-0141	eukaryotic initiation factor 3 p40 subunit	CACAAGCGCTACAAAATGCGAAAGAAGCTAAACAGAACAATTAGTTTTGTATTTGGCAAT	19697.1	19289.6	23056.8	21724.4	14880.5	14160.2	12732.9	10512	13938.2	11154.6	10395.9	8962.48	11526.7	10755.5	11223.3	11433	23776.8	22433.8	15899.2	15142.2	15089	15602.3	11218	12092.4	6707.45	7704.85	5646.19	5932.37	8998.65	9585.99	7583.01	8010.09	U		416866	1.51202	1.48073	1.76992	1.66764	1.14228	1.08699	0.977421	0.806934	1.06995	0.856264	0.798027	0.68799
Px-0142	elongation factor 1 gamma	AACCAGGGCAAGATCTTCAAGTGATCTCCCTCCAGCCCGCGCTCCGCCACTATTTATTTA	118034	102806	97017.6	84061.9	86336	68275.4	92153.4	55715.3	100625	57675.8	58810.4	48083.7	103653	85904.4	105507	89473.4	88706.6	69964.3	58209.3	51095.6	71205.4	55739.8	49872.3	42265.9	30396.1	33943.5	28013.3	24911	38088.5	35934.2	33276.5	32929.5	U		2.09868e+06	1.79973	1.56755	1.47929	1.28175	1.31642	1.04104	1.40512	0.849527	1.53429	0.879421	0.896721	0.733164
Px-0142	elongation factor 1 gamma	GCTCCGCCACTATTTATTTACGCCGCTCCTTTTCGACGAACTATAATATAAACTTTTTAT	130891	114494	124589	110677	109814	88678	108384	76355.6	126101	83380.7	92281.5	79976.4	123942	103946	140810	120608	123582	111955	90268.1	83718.7	85848.8	73996.1	68873.5	58132.4	40028.2	47179.1	39453.6	34842.8	51011.8	50529.2	42036.2	43080.1	U		2.77946e+06	1.50695	1.31817	1.43439	1.27423	1.26429	1.02095	1.24783	0.879083	1.45181	0.959963	1.06244	0.920769
Px-0143	Myofilin	ATCCGCTTCGGTGAATATCGCAAAGACTGTGTGACATAGTCACTGCCACAAACAACTTTG	57059.1	73895.6	61650.8	39610.5	44140.3	25894.4	154141	99656.8	262808	79071.3	56189.2	49064.4	32049.8	28960.2	64989.6	52715.6	28005.7	20687.1	45385.9	37344.5	20375	20856.2	71227.3	56116.4	27677	51341.8	44438.6	50303.9	61755.4	46732.9	42220.3	61863.4	MM3		1.86823e+06	0.977339	1.26572	1.05599	0.67847	0.756058	0.443533	2.6402	1.70698	4.50151	1.35438	0.962439	0.840401
Px-0143	Myofilin	GTGAATATCGCAAAGACTGTGTGACATAGTCACTGCCACAAACAACTTTGTTATAAAATA	59815.1	83466.1	70379.4	44476	61011.8	36353.4	131607	87121.4	225945	70518.4	66936.2	61947.6	46691.4	41974	89988.2	74019.6	22156.9	18286.7	39047.1	34948.1	18205.9	18197.7	64817.8	52042.6	24146.3	46189.4	38032.9	44487.6	53935	41824.1	40575.2	57410	MM3		1.86655e+06	1.02546	1.43093	1.20658	0.762491	1.04598	0.623239	2.25626	1.4936	3.87357	1.20896	1.14755	1.06202
Px-0144	cuticular protein PxutCPG21	GCGGAGAACGGTAAAATGCGCTTTTTACCAACTAACCAGTGATAATTGCAAAGTAGGATC	7515.86	5288.19	6145.98	3492.05	197.051	291.094	404.581	300.956	13341.7	27901.5	58683.3	67255	25727.3	43295.6	44722	45862.8	1395.21	1196.56	2385.18	3739.04	91.7658	184.762	147.732	302.71	96164.5	100253	102608	99099.5	146463	188474	169398	158732	LM4		1.42106e+06	0.169245	0.119082	0.138398	0.0786353	0.00443728	0.00655496	0.00911051	0.00677704	0.300434	0.628297	1.32145	1.51447
Px-0144	cuticular protein PxutCPG21	GGTGATGTACCATTATTACCAATTGATGATGTCGAAACAAAACCTACATTACCTTATGAG	3078.14	2380.2	2639.08	1575.72	76.0287	118.78	137.246	119.834	4489.4	9438.75	45588.9	49221.8	14482.4	22987	22231.2	25333.1	605.246	571.393	1032.62	1794.11	20.2654	51.7359	45.4358	82.2182	38369.9	38636.1	40670	40096.7	84371.6	96479.3	93397.2	80173.3	LM4		720295	0.13675	0.105743	0.117245	0.0700032	0.00337767	0.00527695	0.00609732	0.00532379	0.199447	0.419328	2.02534	2.18674
Px-0145	similar to CG12164	ATGCCCACTGATGTTTTGTGTTATGTTGTTCTTTGTGTGTGTGTTTCTAGTTGTTGTTAT	4766.24	8028.7	6637.99	11473.9	89952.4	149990	52549.1	43050.1	17661.4	23383.3	3261.05	4919	4652.75	8062.48	4100.06	7114.53	23866.6	10661.2	20913	33423.7	21490.5	27251.6	16519	21408.9	16295.4	19686.3	12596	16483.6	5918.89	10261.9	5775.67	9075.95	MM3		711231	0.214445	0.36123	0.298659	0.516238	4.04717	6.74841	2.36431	1.93693	0.794631	1.05207	0.146723	0.221318
Px-0145	similar to CG12164	ATGCCCACTGATGTTTTGTGTTATGTTGTTCTTTGTGTGTGTGTTTCTAGTTGTTGTTAT	3657.76	6066.95	2766.66	4696.01	93746.5	152197	52570.7	40133.6	17105.3	22317.8	2686.38	4151.68	5996.73	11024.8	6809.63	13871.6	23438.4	11737.9	18821.3	28484.4	20465.6	26044.5	15999.1	20578.2	18065.7	22046.5	12832.5	17802	7468.14	13736.8	8175.59	13529.8	MM3		719025	0.162788	0.270008	0.123129	0.208994	4.17216	6.77346	2.33964	1.78613	0.761267	0.993246	0.119556	0.184769
Px-0146	fk506-binding protein	GAAATAGCCGCTTCCTTACTCAATATTGTTACTCAAATTGGATGCGGATTTTAAGACTTT	1695.02	1857.94	8051.44	9276.77	15392.9	16306.6	13560.9	10746.8	9121.85	10185.7	2924.72	3118.74	6014.44	6328.48	8693.42	5897.62	29422.6	22499.7	22409.2	17637.2	73114.6	41141	47175.7	41922.2	8905.2	7781.08	7545.64	8818.64	8124.13	9306.27	8601.69	7238.57	MM4		490817	0.110511	0.121133	0.524933	0.604822	1.00358	1.06315	0.884138	0.700664	0.594721	0.664081	0.190684	0.203334
Px-0146	fk506-binding protein	GAAATAGCCGCTTCCTTACTCAATATTGTTACTCAAATTGGATGCGGATTTTAAGACTTT	1603.42	1740.95	7848.97	8893.93	18141.5	18670.3	13521	10649.7	9378.35	10240.7	2918.91	3082.08	6435.11	6677.77	8282.93	5745.53	28875.4	21977	21443.4	17225.2	74622.9	41755.9	46654.2	42722.3	8839.5	7923.76	7588.82	8809.75	8353.07	9269.65	8330.49	6963.72	MM4		495186	0.103616	0.112504	0.507217	0.574745	1.17234	1.20651	0.873758	0.688209	0.606049	0.661777	0.188626	0.19917
Px-0147	ribosomal protein S10b	GCTATGGACGTGGCAGGCCAGCTCCTTGAATAAGATAATAAACAATATTATTCCAAAAAA	82078	72808.9	68622.6	64233.1	67355.3	61889.1	67519.6	61613.6	80330.8	66712.4	67013.4	57897.5	69952.7	63804.5	87187.6	79579.3	74340.4	68680.4	55731.7	50203.9	109813	93652.2	87617.4	76469.8	61973.7	53170.5	60601.1	52706.8	65987.7	59805.1	71296.1	57779.9	U		2.21843e+06	1.18394	1.05024	0.989855	0.926538	0.971575	0.892727	0.973945	0.888754	1.15874	0.962301	0.966642	0.83515
Px-0147	ribosomal protein S10b	ATTGAGTACCTAAGAATATTCCTCCACCTGCCACCCGAAATTGTACCAGCAACACTTAAG	73680	74109.6	57006.1	56379.2	45361.1	44622.8	43820	37129.8	42924	34267.3	44842.5	40436.9	61472.7	59214.9	64277.2	62317.1	46391.6	48696.3	30363.3	31948.7	49045.7	43794.5	39526.2	35503	23328.5	22278.5	20859.5	20838.8	23091.1	22786.1	25893.7	23650.3	U		1.34986e+06	1.74667	1.75686	1.3514	1.33654	1.07534	1.05784	1.03881	0.880208	1.01757	0.812347	1.06305	0.958606
Px-0148	ejaculatory bulb protein III	CCTTTCTTTGGTGGCTCAATTTTAAAGTTTGTATAATAATATGTTGGGGGTAAGACCACT	375.804	382.307	66.9875	121.454	43613.8	37161.5	49001.6	67471.9	12626.7	17935.5	6033.08	9162.94	156.286	193.151	234.227	216.941	688.13	297.289	268.937	229.398	65479.7	91190.7	44415.9	59425.9	33323.1	42194.3	38445.3	38371.4	20351.6	33618.2	23154	27230.1	MM3-4		763438	0.0157521	0.0160246	0.00280782	0.00509082	1.8281	1.55765	2.05393	2.82813	0.529255	0.75178	0.25288	0.38407
Px-0148	ejaculatory bulb protein III	CACCGCGCAAATTTCGATAAATTCATCCAGGGAAGCTAAACTTATTTATTTCGCATTTAA	897.179	847.489	247.342	341.929	104440	83335.6	71949	105973	49710.8	69781	20566.2	26598.6	673.555	715.985	885.613	787.48	1717.93	771.061	660.235	509.899	136532	201080	91846.8	137307	67980.5	91086.4	69500.4	73528.9	48917.1	89302.1	44889.6	55438.9	MM3-4		1.64882e+06	0.0174123	0.0164479	0.00480038	0.0066361	2.02695	1.61736	1.39637	2.0567	0.964779	1.3543	0.399145	0.516222
Px-0149	ribosomal protein L23	CCCCGTATTGCCTCAAATGCAAGCTCAATAGCTTGAGTATAATATAAACTTAAGAAAAGT	62956.6	62487.2	65282.1	68253.7	57111.7	63741.6	62418.9	70522.3	82288.4	77187.6	57165	56242.2	64287.2	66014.2	82259.3	79626.8	67549.3	65651.9	45892.1	44937.8	108488	110427	87617.6	94957.3	73681.1	70346.3	62005	62694.2	76140.6	80271.9	70080.4	76426.1	U		2.27501e+06	0.885539	0.878936	0.918249	0.960047	0.803326	0.896581	0.877975	0.991957	1.15746	1.08571	0.804075	0.791095
Px-0149	ribosomal protein L23	TAGTGAACAACAAAGGAGAGATGAAAGGCTCAGCTATCACCGGACCTGTTGCAAAAGAGT	103268	106158	105992	104135	83481.3	83767	94560.2	95237.1	88338	72620.6	68374.3	63425.3	81798.2	82314.5	59400.1	57555.8	100449	84666.7	43881	35361.3	143098	132658	121186	110747	87464.4	75078.5	77021.3	74682.7	92477.1	87889.1	87701.8	86856.9	U		2.79164e+06	1.18374	1.21686	1.21497	1.19367	0.956928	0.960203	1.08392	1.09168	1.0126	0.832435	0.78376	0.72703
Px-0150	takeout/JHBP like protein	TTCAAGGCTGTCCCTGCAAGTGAATTGGCCTTAGATTAAAACGTAGTAAGTGTCGCGTTG	21381.1	7828.89	936.247	71.9982	127.43	66.9333	149.387	22.6917	2818.34	299.456	137496	126459	32071.4	17958.4	11869.7	10778.9	13704.5	6101	2366.63	984.638	376.416	86.1148	64.0228	33.3335	401724	122364	273889	134413	499534	253807	416683	227204	LM4	CG	2.72367e+06	0.251204	0.0919805	0.0109998	0.000845896	0.00149716	0.000786389	0.00175512	0.000266601	0.0331123	0.00351826	1.61542	1.48575
Px-0150	takeout/JHBP like protein	TTCAAGGCTGTCCCTGCAAGTGAATTGGCCTTAGATTAAAACGTAGTAAGTGTCGCGTTG	19968.5	7485.98	965.248	78.1458	125.802	75.7537	139.287	27.8533	2803.42	303.519	162894	146424	35241.1	19850.6	11621.6	10872	13802.9	6632.57	6326.77	2353.88	356.502	85.6898	55.6625	45.0498	415398	125970	285734	137716	463272	232789	522558	248983	LM4	CG	2.88096e+06	0.221799	0.0831499	0.0107214	0.000867998	0.00139733	0.000841428	0.00154712	0.000309378	0.0311388	0.00337131	1.80933	1.62639
Px-0151	cytochrome P450 4g15	ATCATTGCGCGTCATCTGAAACAAGATGTAACCCTTCCATCGAATGGCAAAAAGGTGCCT	20437.4	18160.8	50.3885	99.2078	17665.3	9248.23	49452.1	60409.8	70191.7	94177.7	30671.6	32205	5674.07	10757.8	6265.76	7402.98	17.8144	14.9855	9.51025	5.59753	476.997	2100.5	793.732	1791.47	205938	161250	151438	140436	218070	206774	233633	185172	LM4		1.94079e+06	0.336975	0.299437	0.000830812	0.00163575	0.291267	0.152486	0.815372	0.996045	1.15733	1.55281	0.505717	0.531
Px-0151	cytochrome P450 4g15	ATACAAGTTGCACCGTCGCTCTGATGTGTATCCTAACCCAGATACATTTGACCCTGACAA	21485.7	19442.2	140.215	186.546	16574.2	9166.83	47892.9	62597.5	69930.2	100377	33714.1	36027	5756.63	11526.7	6187.37	7401.19	19.9975	20.0491	25.6084	5.88216	510.278	2056.78	725.466	1659.21	185056	155444	148261	143288	250305	241655	256306	204860	LM4		2.0386e+06	0.337261	0.305184	0.00220095	0.00292822	0.260166	0.143892	0.751775	0.982594	1.0977	1.57562	0.529211	0.565516
Px-0152	ribosomal protein L22	GTTACTTCAACATTAACGCTGACAGCGATAATGAAGACAATGAAGATTAAACTGTTGCTA	44800.8	42989.9	38667.9	38506.8	32018.2	34630.4	29032.6	32115.2	42019.7	39483.9	32399.3	30621.5	35537.4	37848	45621.7	43247.1	39799.7	41330.2	29055.3	29743	53008.7	56555.3	42443.3	44128.6	28991.4	31013.8	29384.9	31210.8	27015.7	28953.7	28418.5	30240.7	U		1.17083e+06	1.22445	1.17496	1.05683	1.05243	0.875088	0.946483	0.793489	0.877738	1.14844	1.07913	0.885504	0.836915
Px-0152	ribosomal protein L22	AAGAGGTACCTGAAATATTTGACAAAGCGGTACCTCAAGAAGAACAACCTCAGGGACTGG	23312.8	23824.1	18277.6	18905.9	15645	17832.3	19187.8	19140.3	20189.1	18348.2	16515.6	16324.4	19595.5	20474	21009.7	21151.7	21496.6	21146.2	14890.7	14030.2	24521.6	26220.4	19816.2	20923.3	15226.4	16599.4	13238.4	14517.7	15242	16429.1	14931.3	15885.7	U		594849	1.25412	1.28162	0.983244	1.01705	0.841627	0.959291	1.03221	1.02966	1.08608	0.987045	0.888461	0.878172
Px-0153	ribosomal protein L14	AGAAAACAAAGAGAAACGCGCTCAAATGACAGACTACGACAGGTTTAAGCTGAGCTCAGC	69368	65459	54172.1	53787.1	37724.2	41286.8	49259.4	47434.6	50495.2	44553.9	40193.6	38860.4	51781.6	51773.3	57946.2	56730.1	50029.9	47527.4	35836.7	36097.9	69920.2	64778.3	53516.1	53977	40529.5	39560.8	33658.3	34776.9	45018.8	43997.1	42131.3	42003.5	U		1.54419e+06	1.43751	1.3565	1.1226	1.11462	0.781754	0.855581	1.0208	0.982982	1.04641	0.923286	0.832929	0.8053
Px-0153	ribosomal protein L14	AGGTGTCTTTGGCAAGAAGAAAGTACCCAAAGCATCGGTCAAGAAACCCCGCGTAAAAAA	97762.2	102985	71901.1	83063.6	68984.6	81352	72382.8	77604.9	80458	76139.5	64923.5	68964.2	78728.5	88961.2	87978	96902.4	81247.9	86597.4	54518.2	60379.9	109048	117904	83795.5	96660.8	63246.4	70834.9	51529.1	58820.9	66281	72977.1	66161.7	67780.6	U		2.50688e+06	1.24792	1.31459	0.91781	1.0603	0.880581	1.03845	0.923959	0.990619	1.02704	0.971913	0.828741	0.880321
Px-0154	paramyosin	GCTCGTCCCTTGCCGATTTTTTCTAATGTAACTCCGAAAAACAATTAAATAAAGAACCAA	92327.4	134087	135217	84643.3	129733	69026.9	123757	90806.2	222291	95205	112388	101700	73848.1	62878.6	107798	101734	48916.5	43560.1	56969.4	60937.1	30406.3	30253.6	87925.9	73088.3	44682.9	81569.4	77524.1	77769	74291.2	64633.4	71647.9	84510.9	U		2.74613e+06	1.07587	1.56249	1.57565	0.986329	1.51175	0.804355	1.44211	1.05814	2.59031	1.1094	1.30963	1.18508
Px-0154	paramyosin	TTAAGTGATGTTTGAGTTACACGGTAGATGGCGTTAGGAGGCATTTCTTGCCCACTAGCA	77669.2	130120	140258	109694	145038	103433	111777	99166.2	173917	101734	115408	125149	74339.9	74472.6	113027	141939	46055.1	43559.5	97904.8	99995.7	18649.6	22503	67048.1	62173	36570.7	65013.5	59483	70489.4	50463.7	51588.1	48021.8	64026.7	U		2.74069e+06	0.906859	1.51927	1.63764	1.28077	1.69345	1.20768	1.30509	1.15786	2.03064	1.18783	1.34749	1.46123
Px-0155	lethal(2)essential for life protein, l2efl	GGCCAGCAACGGGAAATGATTCGAAAACGAATTAGATAATGTAATGAAAACATCACTTAA	14830.7	15574.8	17460.6	10685.4	13426.6	7711.45	22317.6	18672.4	47754.6	35480.2	14095.2	11157.6	9655.22	12588	14585.4	15877.5	7305.9	8089.09	7339.67	8810.27	22516.7	25069.5	34690.7	37501.5	28235.5	61300.8	43897.6	49506.8	43722.7	43991.2	42503.5	50850.9	U		797206	0.595308	0.625176	0.700873	0.428914	0.538945	0.309539	0.895835	0.749515	1.91688	1.42418	0.565784	0.447868
Px-0155	lethal(2)essential for life protein, l2efl	GCCACGAGACTTCGATTTAAAATCGATGCAACGATCGAATCATGAATAGCATTTATTTTT	67625.5	72307.1	55747	36390.7	55177.3	37905	60240	54674.5	80306	66548.3	58707.8	54898.4	32932.7	41191.8	45889.2	49940.8	15011.4	18456.1	14951.2	19467	20555.3	26397.7	37568.4	43985.3	31889.8	72647.3	57465.3	67337.8	50624	55086.5	43711.8	56136.7	U		1.50177e+06	1.44097	1.54073	1.18786	0.775419	1.17572	0.807686	1.2836	1.16501	1.71117	1.41802	1.25095	1.16978
Px-0156	ribosomal protein L23A	TTAATGTGGCTAAAGTGAACACCTTGATCAGACCTGATGGCAAAAAGAAGGCGTACGTGC	105522	112648	99006.9	105760	88599.2	93730.8	108639	114975	134999	112241	102902	101779	110851	117483	111023	115824	104620	115282	111062	103802	168487	174591	122624	149689	138736	135846	103181	112821	115656	129971	103826	121403	U		3.74758e+06	0.901035	0.961883	0.845404	0.903069	0.756534	0.800352	0.927651	0.981756	1.15273	0.958411	0.878665	0.869072
Px-0156	ribosomal protein L23A	CGACGCATTAGATGTTGCCAACAAGATTGGAATCATATAAGCATATGTACCATATTTTCT	108390	109022	95504.6	99981.6	78979.3	80430.7	88907.9	103307	108664	105890	77579.8	77119.4	102645	108095	104662	105248	100465	108623	67893.5	69266.4	149475	167999	120810	143844	106284	116113	90973.2	102809	107880	126714	93025.2	115285	U		3.34188e+06	1.03788	1.04393	0.914499	0.957368	0.756261	0.770159	0.851332	0.989209	1.04051	1.01394	0.74286	0.738452
Px-0157	porin	CGTTACTGTCAGTATATTTGCCTTGTAAATAAGCACCTATGGTGTGTTTCTTATTGATTG	39028	42774.5	27232.4	27022.9	18713.2	16723.8	18389.8	16930.6	19861.3	14513	17152.3	18574.5	33683.3	35052.2	45800.7	40900.7	28988.5	34081.8	18541.7	21207.6	5560.13	6856.74	8376.68	8378.1	7126.93	10703.9	7851.48	8146.87	9789.19	9447.52	9015.51	9533.11	IM3-4		635959	1.9638	2.15231	1.37027	1.35973	0.941604	0.841503	0.925331	0.851907	0.999377	0.730263	0.863067	0.934624
Px-0157	porin	TACTAGCAGCGTTGCTAAGCATCCTATGTCGCCGTATGATTTGATGGACTTCAAATAATT	55423.5	61834.1	45559.3	44819.2	35296.6	29989.9	28016.9	24335	28727.6	19762	32863.1	35454.3	61473.1	65966.6	85244.6	78225.9	52231.8	63247.2	31543	36370.4	9621.03	11688.3	13738.9	12795.2	12411.2	17112.5	14607.4	13868.4	17534	15923.7	16084	16681.8	IM3-4		1.08845e+06	1.62943	1.8179	1.33943	1.31767	1.03771	0.881692	0.823684	0.715438	0.84458	0.580995	0.966161	1.04234
Px-0158	Osiris 19	CCAAATAGAAAATGGTTTCACCGCGAAACTATGTACGTGTAAATACTGTGTAATACGATT	93.2693	86.9178	27794.9	15971.4	48841.7	44735.6	89682.1	87511.5	954.388	233.32	8.95125	8.71919	11.8969	30.0424	32.2248	53.6337	45851.8	18502.5	43760.7	33640.6	171829	59858.1	126156	96024.6	1342.7	222.003	220.354	536.12	10.4357	8.44963	9.39608	9.98186	MM3-4		914034	0.00326532	0.00304296	0.97309	0.559154	1.70993	1.56618	3.13974	3.06375	0.0334128	0.00816846	0.00031338	0.000305256
Px-0158	Osiris 19	AGACAGCATCTTCAAGAAGGACTCTTTCCAGATTTCTGACGCAGTCGAAGTGACCAAGAA	6.81845	7.88551	3039.36	1815.23	9994.4	9514.5	15344.7	14757.5	69.255	17.167	6.73418	4.8248	5.82333	4.25803	4.42496	4.879	4788.98	2616.3	7369.27	7577.14	19953.5	8352.74	19493.3	14706.2	105.032	10.563	13.4668	46.2839	82.0107	89.851	11.4204	9.66323	MM3-4		139823	0.00156047	0.00180468	0.695589	0.415433	2.28732	2.17749	3.51179	3.37741	0.0158497	0.00392884	0.00154118	0.0011042
Px-0159	unknown protein	GGGCCAGATCATCTAAAATCATCTTTCATTATCACCACAAGAATCACAATGTAGTCTTAA	43550.5	27889	24886.7	25114.5	21321.3	27608.2	43187.8	39139.8	49426	53938	32717.7	30145.1	32613.8	34760.5	31631.4	25815.1	25130.1	34251	16579	19361.9	29555.8	56152.1	24484.3	34057.5	71767.6	76839.7	65815.1	65479.8	84945.1	97814.3	88651.7	71259.5	LM4		1.40589e+06	0.991269	0.634793	0.566457	0.571641	0.485303	0.6284	0.983015	0.890876	1.125	1.2277	0.744699	0.686144
Px-0159	unknown protein	ATTTCGATCGATTGTTTGTGGTGTAGCTTCTCTCTTGTCTATAACGGTTTAGGGTTTTTT	55998.9	35432	30230.5	31865.6	32359.8	39910.6	54252.1	51412.3	69167.5	76604.5	58517.9	54343.5	58157	61314.8	56456.7	43787.1	44850	54458.9	29817.3	33523.1	43765	79498.1	35094.6	50403.8	89665.6	104733	87173.6	88150.6	120162	139336	99175	97470.8	LM4		2.00709e+06	0.892818	0.56491	0.48198	0.508049	0.515929	0.636315	0.864969	0.819692	1.10277	1.22134	0.932981	0.866425
Px-0160	similar to CG8498	CAATAACTTAGCAAATGTTGGAGAGTTTGAGCGGATCGTGCACAAAAACTACATAAAAAA	9633.57	7719.21	35813.3	33402.8	7257.64	8411.83	4524.3	4332.36	2290.28	2255.59	2901.99	2439.68	4624.23	3363.52	4637.62	3575.98	63577.6	61967.6	42858.3	38682.1	3989.76	6871.36	3667.42	3385.16	8050.56	4685.24	4779.62	4268.84	6550.2	5139.94	6490.86	5493.9	EM3-4		407642	0.756237	0.605959	2.81135	2.62212	0.569726	0.66033	0.355159	0.340091	0.179787	0.177065	0.227806	0.191515
Px-0160	similar to CG8498	GGTTTAGGTTACAGGTGTAAGACATCACATTATATTAAGGGTATCATTTTCGACTGTCTA	3649.38	3693.07	14994.9	17461.9	2868.77	4112.02	1790.34	2166.53	1490.82	1768.54	1162	1171.66	1659.08	1449.63	1650.63	1549.52	38217.4	43038.4	23663.7	26636.3	1830.85	3525.22	1809.67	2002.59	3980.04	2709.92	2173.63	2293.43	3732.93	3515.22	3188.14	3473.86	EM3-4		228430	0.51123	0.51735	2.10058	2.44618	0.401877	0.576038	0.250802	0.303502	0.208844	0.247748	0.162781	0.164134
Px-0161	ribosomal protein L12	CTCATTGATGACATCAATAGTGGTGCTTTAACTATTGATGAATAAATGGGACCTCTTTTG	37597.9	31928.5	33514.8	27672.9	28592.4	25915.9	29631.6	24346.9	37746.8	29605	31715.7	25806.4	36758.4	30757.3	40766.2	32755.5	32507.2	27158.3	24799	19692.6	36701.6	34133.7	30536.5	27692.8	21610.1	18813.6	21462.6	19538.1	21044.8	17751.6	22492.6	18924.2	U		899971	1.33686	1.13527	1.19168	0.983958	1.01665	0.921482	1.0536	0.865695	1.34215	1.05266	1.12771	0.91759
Px-0161	ribosomal protein L12	AACAATTGCTAAAACAATGCGGGCACGTTCAATGGCAAGAGAGCTGTCTGGCACAGTTAA	111447	109942	81044.7	81750.3	63523.8	63518.8	60353.3	50655.4	67281	47951.5	64416.6	59237.3	80859.5	80689.2	72492.5	70516.6	84941.3	78606.8	78311.5	64274.8	93306.2	78420	75698.3	68443.1	63314.9	52802.1	47387	45980.3	58486.3	51883.8	58893.9	51617.2	U		2.21805e+06	1.60786	1.58614	1.16924	1.17942	0.916464	0.916393	0.870724	0.73081	0.97067	0.691802	0.929345	0.854624
Px-0162	elongation factor 2b	GCCGATATTTGGCAACATTATTATGTCGTGTCGGAGCCTGGACATCTTTTTATTATACTG	163654	162685	180445	177754	157675	140433	173638	140428	220223	139245	125510	126167	169549	178355	195548	202270	166682	142710	127182	120757	187993	164154	136947	120604	110926	128358	88294	85060.8	98019.8	120403	92907.7	106775	U		4.65135e+06	1.1259	1.11922	1.24141	1.2229	1.08476	0.966141	1.19458	0.966105	1.51507	0.957968	0.863474	0.867994
Px-0162	elongation factor 2b	GATATTTGGCAACATTATTATGTCGTGTCGGAGCCTGGACATCTTTTTATTATACTGTAA	170854	168428	164658	174000	159969	146418	183980	149454	214684	143820	133415	137009	173852	178297	187192	201372	164077	146099	118252	115345	195189	174310	140980	122605	111815	132012	92286.9	89692.2	112378	128623	90445	109786	U		4.7313e+06	1.15556	1.13916	1.11366	1.17685	1.08194	0.990295	1.24435	1.01083	1.45201	0.972725	0.902346	0.92666
Px-0163	ribosomal protein S25	AGAAAAGGGTTTAATAAAGCAGGTTGTCCAACACCATGGACAAGTCATCTACACGCGCGT	113737	119594	91559.5	100183	85501.9	91949.7	102135	80412.1	105565	65620.4	90734	88300.6	104576	114527	122064	120993	103252	97891.2	76375.5	62132.7	126238	110518	99906.1	81541.7	58110.4	58933.1	56627.9	54070.7	67802.3	72059.4	60826.2	62895.1	U		2.84663e+06	1.27856	1.3444	1.02925	1.12619	0.961157	1.03364	1.14814	0.90394	1.1867	0.737661	1.01997	0.992617
Px-0163	ribosomal protein S25	AAGGAAGTACCTCAATACAAACTGATCACACCCGCAGTTGTCTCTGAAAGGTTGAAGGTC	134052	142389	105860	111479	101076	105923	122735	82912.6	120644	64262.9	108066	99309.4	123366	128148	138961	134851	132088	117833	91473.6	71798.6	139421	110016	113798	82775.3	60857.5	58176.3	47875.5	47563.6	58266.5	62069.2	52891.6	55165.3	U		3.1261e+06	1.37221	1.45755	1.08363	1.14115	1.03465	1.08427	1.25636	0.848725	1.23496	0.657819	1.1062	1.01657
Px-0164	chitinase 7	TGATGCAGACAATGGTGAACTATTAAACGCCATGAACATGGGTCTCGGAAACAGTCAAGC	4012.37	1737.07	154463	85148	761.918	704.637	145.994	120.082	94.8663	84.7402	4874.29	6038.48	16.6891	16.017	20.515	18.8438	91663.2	140542	63583.2	73776.5	398.593	241.419	235.669	223.617	86.3879	54.907	121.808	139.625	11425.8	2554.15	7267.88	5355.61	EM3-4		655929	0.195746	0.0847445	7.53562	4.15401	0.0371708	0.0343763	0.00712245	0.00585831	0.00462813	0.00413412	0.237796	0.294592
Px-0164	chitinase 7	GTGAACCGGAATTAACTGTAGTCTTATCGGCGTGAATGTGATTGTTATTCTAAGATTATT	3815.81	1678.58	165156	95703.8	518.888	573.312	131.83	105.564	76.7653	81.0305	4189.23	5812.92	7.9791	14.0427	11.787	17.305	123060	211756	83089.1	105504	290.023	209.025	182.002	192.175	67.9941	38.6735	94.3924	165.867	9737.01	2257.93	6600.76	5416.94	EM3-4		826556	0.147729	0.064986	6.39397	3.70516	0.0200887	0.0221957	0.00510379	0.00408691	0.00297196	0.00313708	0.162185	0.225046
Px-0165	ribosomal protein L27	GCGGAAAGAACAAGTGGTTCTTCCAGAAGCTTAGGTTCTAAGATATACATTTAACATAAA	82290.2	76650.7	72709.1	72915.7	67374.5	69564.3	75070	70023.2	89839	69778.4	67804.3	66111.3	74551.6	77601.3	90091.9	83280.3	83677.4	75309.5	56462.9	50621.1	120080	105065	101466	87434.7	66741.6	60938.5	56810.2	57028.4	72513.5	68243.8	70245.3	66964.9	U		2.40526e+06	1.0948	1.01977	0.967335	0.970084	0.896363	0.925495	0.998745	0.931601	1.19523	0.928344	0.90208	0.879556
Px-0165	ribosomal protein L27	ATGGGAATATCCATCCAAGATGGGTAAGATAATGAAGCCAGGTAAAGTGGTGCTGGTCCT	5935.72	5724.34	5830.49	5417.72	5485.77	5158.43	5505.04	5303.01	5408.03	5455.52	5684.89	4723.88	6379.41	5400.95	6606.04	6035.85	6994.45	5970.1	5284.35	4681.03	8405.58	8198.12	6551.97	6983.87	4162.82	4748.33	3370.44	3839.39	4732.04	4770.32	4470.92	4521.63	U		177740	1.06865	1.0306	1.04971	0.975394	0.987645	0.928711	0.991116	0.954742	0.973649	0.982199	1.0235	0.850477
Px-0166	ribosomal protein S27	CCTACTGGTGGTCGAGCTAGGTTAACCGAAGGTTGTTCGTTTAGAAGAAAACAACATTAA	70756.8	70273.3	59615.4	62687.6	50764.6	55921.2	50598.1	46354.6	58029.8	46919.5	51055.6	50175	55517.8	61263.9	68123.4	69346	62783.3	56595.4	44626.3	38660.6	79950.9	73897.9	65976.6	57820.1	52927.2	45826.8	44634.4	39706.4	46404.8	42188.2	47439.6	40636.4	U		1.76748e+06	1.28104	1.27229	1.07933	1.13495	0.919088	1.01245	0.916074	0.839245	1.05062	0.849473	0.924356	0.908413
Px-0166	ribosomal protein S27	CCTACTGGTGGTCGAGCTAGGTTAACCGAAGGTTGTTCGTTTAGAAGAAAACAACATTAA	82239.2	84545.4	60749.5	63924.8	48543.3	52881.1	55440.3	49345.1	57976.2	44740.6	51364.8	50435.1	55940.9	59538.6	68778.5	68440.4	64158.1	57292.5	43654.8	36298.3	81994.6	70903	66418.1	57303.7	50519.8	44890.6	43336.1	37539.6	43035.9	40414.1	43975.3	38209	U		1.77483e+06	1.48277	1.52435	1.09531	1.15256	0.875231	0.953441	0.999584	0.889688	1.04531	0.806669	0.926103	0.909341
Px-0167	cuticular protein PxutCPG3	TGACCGTCAACAAGGTGGTGTCCGTGCCGCAAGTGGTGTCCGTCAACAAGCTGGTGTCGG	193.15	222.59	165.793	651.18	320913	226068	220248	431151	246996	498109	201633	459512	803.568	1717.87	672.507	1313.05	103.406	245.077	74.1959	137.008	433350	733525	342480	596250	416801	869530	303625	566037	251915	681246	295528	721192	MM3-4	CB	8.82241e+06	0.00070058	0.000807363	0.000601354	0.00236191	1.16399	0.819979	0.798867	1.56384	0.895886	1.80671	0.731348	1.66671
Px-0167	cuticular protein PxutCPG3	TCACTGACTCACTTCGACATGAAATCCTTCCTGGTAGTACTGTGCGTGGTGGCGTGCGCG	81.1663	92.2168	48.5506	140.905	132163	72665.7	302278	363244	297696	498376	251914	451736	235.255	406.663	198.589	370.419	59.4865	96.5248	41.6948	76.5025	337861	377586	332260	361595	491649	831492	397303	586755	326262	684684	347471	702694	MM3-4	CB	8.14953e+06	0.000318708	0.000362099	0.000190639	0.00055328	0.518953	0.285329	1.18693	1.42631	1.16894	1.95692	0.989166	1.77379
Px-0168	cuticular protein PxutCPR19	CGTGCCATCGATGTCTAGCCTAAGTTTATATAGTACTCCGTTTAAGTAATAAATGGATTT	2139.02	2217.37	14.7591	38.2782	65935.7	22697.6	148652	118181	246345	150499	8498.17	7253.95	32782.2	13221.7	36609.6	76798.7	30.0782	18.2589	13.0931	34.4568	36250	11209.1	65898.1	68775.4	355324	75885.2	233491	168869	96132.9	34063.1	73792.3	95158.1	MM3-4		2.24683e+06	0.0304646	0.0315805	0.000210204	0.00054517	0.939076	0.323266	2.11715	1.68317	3.50852	2.14345	0.121033	0.103313
Px-0168	cuticular protein PxutCPR19	CGTGCCATCGATGTCTAGCCTAAGTTTATATAGTACTCCGTTTAAGTAATAAATGGATTT	2417.5	2513.21	15.4674	34.9651	64462.3	21856.2	153029	119304	243837	148835	8227.04	6973.57	30954.7	12502.3	33594.7	69643.6	27.109	15.1774	12.9873	23.4128	34353.4	10719.5	69073.7	67755.8	357874	69697.9	247933	169843	91901.9	30993.2	79627.1	92320.5	MM3-4		2.24037e+06	0.03453	0.035897	0.000220926	0.000499418	0.920738	0.31218	2.18577	1.70405	3.48281	2.12587	0.11751	0.0996058
Px-0169	calreticulin	CCCAACAGCCAACATTTTGTATTGGTCCTATGTTGTACAATAAATGCTTGTATAATGAGT	40322.4	40051.7	36142.1	42784	38464.9	42871	22120	22006.4	16213.4	18407.9	18835.7	16896.9	29491	26803.5	32760.7	30382.3	29794	31380.5	13338.7	17250.5	24170.3	26639.8	24579.9	17796.2	4261.86	4880.76	5708.64	4401.22	5520.01	5714.46	4433.97	5496.62	U		699921	1.84352	1.83114	1.6524	1.95606	1.75859	1.96004	1.01131	1.00612	0.741265	0.841601	0.861156	0.772517
Px-0169	calreticulin	CTGTGTGGAACACTCGAATTATCCGATATATTACGTCGTCACTTTGTAACACACGGGATT	23625.5	25702.6	21830.9	25704.4	24576.2	28726.9	8147.12	9641.53	7158.28	9003.54	10579	9976.65	42234.1	39749.2	44826.6	49387.3	40020.5	44884.9	26666.7	35251.4	9302.37	12995.6	10422.6	8755.14	2651.08	3038.77	2712.52	2428.21	2660.05	3029.74	2157.29	2711.58	U		590559	1.28017	1.39272	1.18293	1.39282	1.33169	1.5566	0.44146	0.522436	0.387879	0.487865	0.573236	0.540595
Px-0170	similar to CG14207	GGCTTAAGACCTACTATAATGGAGCTTATGAATTCGTGTTCACAATGAACTTAGATTAAG	33860.7	24446.5	11544.3	6720.33	15572.7	9725.02	28948	19281.7	19786.6	12036.6	18003.4	15701.8	19909.9	15072.6	36253.4	30779.8	10400.1	8384.99	9933.73	12424.4	4636.57	3490	8456.49	9280.43	11616.1	14855.4	15835.1	19469.9	16075.4	14000.8	12503.1	23020.4	IM3-4		512026	2.11618	1.52782	0.721484	0.419999	0.973241	0.607782	1.80916	1.20504	1.2366	0.75225	1.12516	0.981313
Px-0170	similar to CG14207	ACGCGACGTTAAAATTAGGCGAAATTACCAAAATACGAAATTTAGGGTTATAACAGTCAC	6087.36	5199.94	2191.93	1504.18	2732.67	2041.36	7084.6	5950.72	2187.49	1638.83	3348.99	3265.38	4955.88	4274.42	7667.72	8020.24	1954.48	1939.65	1934.62	2937.63	542.219	541.934	1089.9	1547.21	2496.06	3899.65	2891.48	4558.15	4157.49	4034.66	3506.93	6778.05	IM3-4		112962	1.72444	1.47305	0.620934	0.426106	0.774115	0.57828	2.00693	1.68573	0.619676	0.46425	0.948706	0.92502
Px-0171	ubiquitin	GACAGTACAGCTTATTTGCATTCCTTTCATGTAGAGTAGAAAACAAATAAACTGCTTTGG	12082.5	11301.4	28597.7	24901.3	50960.3	41013.5	41265.8	35520.4	44611.6	42244.8	31735.3	30483.5	20633.9	18199.5	28118.7	23387.1	49386.4	35424.2	37798.9	27567.9	62105.3	51889.6	49526.6	50147.7	48194.9	43493.9	55691.9	49714.2	51840.8	55241.3	70061.1	73820.5	U		1.29696e+06	0.298113	0.278839	0.705592	0.61439	1.25735	1.01193	1.01815	0.876396	1.1007	1.04231	0.783007	0.752122
Px-0171	ubiquitin	CAGCTTATTTGCATTCCTTTCATGTAGAGTAGAAAACAAATAAACTGCTTTGGATCTCTG	71031.3	64522	64303.3	55074.8	53782.7	43490.1	46410.3	43273.2	57729.1	54512.8	52253.9	50498.8	35307.6	31064.5	43824	36169.2	59810.9	43522.4	44666.9	34553.8	81207.2	65596.8	60419.1	61886.7	64971.4	59506	69163	62013.2	61543.4	65186.5	78727.7	89285.2	U		1.80531e+06	1.25907	1.14368	1.13981	0.976229	0.953326	0.770885	0.822645	0.767039	1.02328	0.966268	0.926227	0.895117
Px-0172	unknown secreted protein	GACCTTTCATTTGCAAGAAATTAAACAACGAAATTTGTCCAACTGCTGACTCAGATTACT	1048.37	1337.72	9244.37	11155.9	8248.28	10368.7	5990.23	4189.62	16654.3	9601.06	10776	8561.66	7027.91	6520.06	9791.27	13181.4	5197.32	2706.14	14827.3	4853.18	299.793	718.946	1282.15	417.189	312.09	187.874	2045.01	1656.54	1217.24	427.012	335.62	2031.28	LM3		172212	0.194806	0.248573	1.71777	2.07297	1.53268	1.92669	1.11309	0.778506	3.09467	1.78405	2.00237	1.59091
Px-0172	unknown secreted protein	TTATTCCAGACCTTTCTCATGTTTTTGATAATGAAGATAACACGCGGCCAGCAAACTTTA	1139.46	1600.69	10651.4	13621.8	8483.02	11556.8	6972.4	5007.09	20265.8	12156.8	10829.5	9338.07	6913.6	6725.19	9780.35	14663.9	5122.33	2961.36	14655.4	5135.9	425.262	1066.42	1564.33	584.528	475.988	253.099	2835.86	2344.15	1419.17	587.466	449.092	2734.24	LM3		192320	0.189594	0.266337	1.77228	2.26652	1.41148	1.92293	1.16013	0.833124	3.372	2.02275	1.8019	1.55375
Px-0173	similar to CG14257	AACATGGTGAACATGGATATTCTTATGAACCACATGATGAAAAAGTAGACTACTGGGGCT	7.27619	7.09212	63.2156	70.204	3211.63	4640.95	4696.05	5294.85	790.979	1334.79	7.49269	5.60278	6.50332	5.86751	25.14	12.1375	258.02	171.321	312.746	387.786	13211.8	11259.1	4883.23	5895.69	1535.92	2014.5	1200.77	1713.12	157.794	479.618	75.2163	227.653	MM3-4		63964.1	0.00364014	0.00354805	0.0316256	0.0351217	1.60672	2.32178	2.34934	2.64891	0.395712	0.66777	0.00374845	0.00280296
Px-0173	similar to CG14257	TAAAGAAATCCATCCTGTACACTTTGTTCCAAGCGGTGAAGGCTATCACTGGAGGTGTGA	5.48191	11.9134	190.061	261.719	13217.9	21282.5	12888.9	15099.5	2445.86	4313.44	7.19616	15.1568	5.52322	4.01299	4.26001	4.24349	1323.03	809.035	1460.89	2052.05	44221.5	37942.8	17651.4	21213.1	5757.23	7785.61	4137.59	5958.66	505.201	2107.74	267.187	1013.07	MM3-4		223964	0.000783257	0.0017022	0.0271559	0.0373944	1.88857	3.04085	1.84157	2.15741	0.349465	0.616306	0.00102819	0.0021656
Px-0174	glutathione S transferase S1	GACAAGGAAGCCTTACGTTCTCTAAATATTTGGACATCGTTTGTTTCTACATAAACGTAT	29315.6	34144.6	31388.1	31919.6	23756	29443.8	11255.1	8330.74	4383.84	2850.64	21779.9	24219.6	29850.4	30925.6	60104.8	24044	48248.4	26936.2	30753.6	14720.9	4646.76	4117.45	10101.2	2880.76	941.286	448.215	6562.42	2186.8	654.712	725.095	403.052	1992.21	IM3-4		554031	1.69322	1.97214	1.81293	1.84363	1.37211	1.70063	0.65008	0.481171	0.253204	0.164649	1.25798	1.39889
Px-0175	cuticular protein PxutCPR91	ATCCTGAATACCATCATTAAACATCTCTGGCGAAGGCCACTGCTTCCATGTGATATTAAT	226.993	295.1	99.6723	554.828	103537	119162	140956	127783	39374.2	37239.7	789.244	873.133	69.1832	3.6793	136.612	28.7536	14129.1	4290.42	9435.73	4766.35	374245	277133	219124	161452	25780.8	19960.3	24810.8	16220.5	12037.2	12547.9	7974.9	11450.7	MM3-4		1.76649e+06	0.00411199	0.00534575	0.00180557	0.0100507	1.87559	2.15862	2.55342	2.31479	0.713266	0.674599	0.0142972	0.0158168
Px-0175	cuticular protein PxutCPR91	GATCAACACGTAGATTATCATGCTCATCCTAAATACGACTACTCTTACTCCGTTTCCGAC	78.4166	81.5744	29.5982	140.73	38683.8	46662.3	49848.4	51373.7	11352.4	13294	715.186	812.173	13.4048	6.20125	46.4354	5.98534	4295.55	1418.78	2784.67	1487.9	155667	117600	78605	63806.7	8049.63	6966.41	6343.99	5268	3991.92	4677.24	2460.11	3712.65	MM3-4		680280	0.00368867	0.00383721	0.00139229	0.00661985	1.81967	2.19497	2.34484	2.41659	0.534011	0.625343	0.033642	0.0382042
Px-0176	similar to CG9917	ACGTTGAGAAATCGATCAAGACTTTTGTGGAATGTGTGATGGGACTGGTGGACGTCAACA	20470.1	26592.6	10037.9	11672.5	7576.51	10076.1	5195.28	5071.88	3422.09	2825.29	4114.22	5579.64	11766.4	14043.3	33026.9	17165.4	6652.09	3909.02	10485.9	4212.33	485.433	546.211	1528.97	641.82	269.343	226.699	1071.58	815.989	470.998	279.745	188.511	812.551	IM3-4		221233	2.96087	3.84645	1.45192	1.68835	1.0959	1.45745	0.751465	0.733615	0.494985	0.40866	0.595097	0.807061
Px-0176	similar to CG9917	GACAGTGAAGATCAAAACTCTGAAACGCTGTTAATAAAATCATGTATCTCAATAAACGCC	44508.3	56612.3	24292.2	31173.7	21337.5	28428.2	17553.9	17211.2	6716.02	5951.23	11807.1	15700.7	28211.5	36333.1	66507.1	35965	19441.4	12121.1	25232.2	11337.5	1684.79	1913.21	5249.06	2054.79	788.255	622.961	3140.72	2261.93	1189.32	801.977	661.163	2357.22	IM3-4		539167	2.64161	3.35999	1.44176	1.85019	1.2664	1.68724	1.04184	1.0215	0.398602	0.35321	0.700764	0.931848
Px-0177	cuticular protein PxutCPR21	AACTACGTGTCCCCACAGAACTCATGGAACAATAACAATTGGCAAAATAACAATTGGAAC	1161.9	1941.07	3366.15	2682.25	12.7002	10.4701	5.7698	7.44762	10.2069	7.51506	9.0497	4.72222	5.84572	4.24997	12.6678	6.23499	2202.38	3174.28	571.111	1052.55	13.5275	9.45843	9.0831	9.35046	45.8748	10.6725	12.6733	7.50495	10.3354	8.2974	20.1815	9.55514	EM3-4		16415.1	2.26504	3.78397	6.56206	5.22884	0.0247581	0.0204107	0.0112478	0.0145186	0.0198975	0.0146501	0.0176417	0.00920561
Px-0177	cuticular protein PxutCPR21	AGTAACTACGTACCCTCCCAAAGTACAGTAAACATTCCCACAAGTAGTAACTACATACCT	404.913	937.609	1428.23	1450.43	17.5634	6.10162	5.84455	8.41019	7.8391	9.09439	8.69114	5.97981	8.36128	4.87282	5.45562	5.2567	900.114	1755.39	226.752	594.649	10.0109	11.2476	10.3857	10.9848	17.6348	12.7521	9.30711	9.05379	12.0665	9.71518	11.1379	11.7179	EM3-4		7927.58	1.63445	3.7847	5.76513	5.85471	0.0708954	0.0246294	0.0235918	0.0339481	0.0316428	0.0367099	0.0350821	0.0241378
Px-0178	ribosomal protein S17	AAGATGCTAGACTTTAACAACATCAATGGGCTTCAATTGACCCAGCCTGCTACGCAAGGA	162398	148446	127051	130462	105124	114672	155006	125424	180315	130736	105758	105486	107644	112250	116432	104079	134321	111337	127262	94810.3	215718	180513	170353	151910	118286	107096	110796	102691	133867	122190	106121	100216	U		4.11877e+06	1.26172	1.15332	0.987099	1.0136	0.816737	0.890927	1.20429	0.974457	1.40092	1.01573	0.821671	0.819554
Px-0178	ribosomal protein S17	GAAGTTTCGGCACTTGAACATGACATAATTGAGGTTGACCCAGACACCAAGGACATGTTG	128666	121852	98763.3	106308	92394.6	102162	128630	104221	160279	111692	103471	103995	106980	108726	126815	112514	144110	103067	109420	79739.1	181084	152637	144654	129300	118676	107530	92743.7	84852.8	118874	108300	108285	101599	U		3.70234e+06	1.11208	1.05319	0.853629	0.918837	0.798584	0.883003	1.11178	0.900798	1.38532	0.965375	0.89432	0.898844
Px-0179	unknown secreted protein	TACAGATTTCGACGCAGAGTCATTCCTATTAGGTGTTTACCAAACTGCAGAGCAGGGCAT	6.95235	6.1844	38779.1	53618.1	11601.1	9981.02	789.294	704.918	8.33435	16.523	515.482	489.75	7.51612	5.20103	5.27241	5.08224	81865	92959.9	46648.5	60801.6	4189.85	4807.87	2408.15	3104.98	67.5813	147.338	82.6953	107.688	13.4683	15.7114	11.961	12.3493	EM3-4		413784	0.00053766	0.00047827	2.99898	4.14655	0.897171	0.771882	0.06104	0.0545148	0.000644537	0.00127781	0.0398648	0.0378748
Px-0179	unknown secreted protein	ATTCTTAAGCAGTCTACTCGACATACCGCGTCAGAATGCTACCAAGGTAGTCACTACTAC	7.65483	9.0771	34678.2	48436.8	9900.93	8530.1	738.526	656.953	11.2776	8.15679	461.731	479.82	7.21681	21.0354	5.42633	7.82314	69754.7	85732.1	42577.8	59403.3	3440.82	3902.64	1976.02	2557.97	59.8485	110.912	34.5861	56.9954	15.9945	23.8954	11.0692	28.1816	EM3-4		373648	0.000655577	0.000777383	2.96992	4.14823	0.847938	0.730537	0.063249	0.0562629	0.000965835	0.000698565	0.0395437	0.0410929
Px-0180	similar to CG17737	GTGCCTTGCTGTCACCTAATGTAATATAAAATGTGGATATTTTTGAATACAACGCCGTCT	46590.5	42817.9	38594.8	35034.3	23547.7	21867.4	19739.8	17126.3	18232.1	13621.7	22546.2	21165.4	26201.7	28689.5	32266.3	34257.5	31351.2	33512.5	22850.8	21438	21490.5	25884.6	19032	18442	10986.4	13350.1	10332.7	10378.4	23518.8	19985	23725.7	19986.2	U		768564	1.93984	1.78277	1.60694	1.45869	0.980433	0.910473	0.821887	0.713074	0.759113	0.567154	0.938737	0.881245
Px-0180	similar to CG17737	CAACGTGTCAGACAGCTTTAGTTGCAAATTATCGCCGAACGAAATAGTATAAATCAATTT	17480.5	16917.4	9456.45	9289.38	4770.95	5261.14	11063.7	10871.1	10162.1	8393.81	6860.92	6669.29	14654.1	17164.3	17991.3	19481	17740.3	19665.6	12390.4	11818	12278.8	15295.3	10190.2	10749.1	6536.94	8110.58	6153.65	6977.94	13849	12715.4	14713.7	13377.5	U		379050	1.47573	1.4282	0.798329	0.784224	0.402771	0.444154	0.934019	0.917754	0.857902	0.708619	0.57921	0.563032
Px-0181	arginine kinase	AACTCATTAAAATCGAGAAGTCCCTCTAAGAAGCTTTCGATCTCGTGCTATCAGTATTTT	28974.3	40068.6	31023.5	18033.8	26819.1	19134.5	54765.9	38201.8	34529.5	16323	13298.9	14825.6	40768.6	33847.2	125084	107745	17973.6	12915.7	60931.4	41336.5	6069.34	7058.51	49942.4	32901.3	5676.66	7832.37	13112.4	14898.8	10250.5	12579.8	6754.43	11943.7	IM4		955621	0.970235	1.34174	1.03885	0.603883	0.898068	0.640741	1.8339	1.27923	1.15626	0.546594	0.445327	0.496452
Px-0181	arginine kinase	TTTGTACTATTTATCGTTTATATTATTGGATGTTGAGCGAAGCGTGCGGGCGGCGCTGGT	11240.3	15956.5	9690.57	6358.67	10566.4	8346.01	23647.8	16937.8	13923.2	6709.42	4113.61	5115.98	13297.6	11674	46157.6	40771.4	8121.06	5731.53	28020.3	18437.6	3087.86	3850.9	24860.2	17831.3	2863.38	4083.39	6152.68	7977.81	4853.92	6640.95	3155	6024.23	IM4		396199	0.907851	1.28877	0.782683	0.513574	0.853422	0.674086	1.90997	1.36802	1.12454	0.541903	0.332246	0.413205
Px-0182	ribosomal protein L35	GAAGAAATCCTTGTTCCCACCTCGTGTTTATGCTGTGAAAGCTTAATAAAATTATGTAAC	98541.7	90788.3	94580.6	102533	76008.4	83936.8	98921.4	90151.8	107657	83974.8	90281.8	87761.1	105547	104424	151797	132064	105036	97352.2	77550.1	71522.3	131467	112806	102380	96581.3	84538.9	80412.7	73008.3	69236.8	84590	82915	79359.7	79708.1	U		3.02743e+06	1.04159	0.959633	0.999718	1.08377	0.80341	0.887213	1.0456	0.952905	1.13793	0.887614	0.954279	0.927636
Px-0182	ribosomal protein L35	GAAGATGAAGGTGAATCTCCGAAATCACTACAAGAATAAAAAATACAAGCCATTAGACCT	22205.8	21934.1	16761.9	17794.9	11638.6	13842	21414.7	20105.3	21262.3	16235.3	11596.5	11409.5	18904.7	18364.4	17434.8	15827.2	16096	13873.4	12104.9	9917.26	26622.1	23046.2	20093	20275.8	14663.8	14414.8	12126.8	14108.7	16030.8	16762.9	14512.1	15886.8	U		537267	1.32259	1.30641	0.998349	1.05988	0.693202	0.824437	1.27547	1.19749	1.2664	0.966985	0.690695	0.679555
Px-0183	similar to CG8927	GTTGTATTAGCTGGCTTTGTGAGGTCAGCTTCAACTAACAAATAAAACGAAAATATAACC	41.4631	42.3019	5503.64	3831.32	8729.7	7765.22	23797.8	18348.1	3562.14	10755.9	758.975	1068.27	54.0668	29.2176	38.1158	13.1106	20983.1	9862.42	11848.4	7443.97	12372.5	6839.85	29359.6	22357.9	713.274	690.05	281.944	402.266	1729.56	1271.47	1081.62	614.128	MM3-4		212192	0.00625294	0.00637944	0.829989	0.57779	1.3165	1.17105	3.58888	2.76703	0.537196	1.62207	0.114459	0.161103
Px-0183	similar to CG8927	GAACAAGTCAATCGTGCCCCTGTTAAAAGCGTTCCTCAACAGAAATACAGCCCATCAAAT	41.4903	55.3367	3552.5	2636.08	8303.16	8935.67	16522.8	14185.1	2434.15	7108	1226.33	1689.18	138.799	87.6608	71.7855	56.1371	20946.9	12799	10726.3	8523.62	7650.09	5386.61	21226.8	17413.9	800.631	821.22	258.334	451.999	1690.93	1402.95	909.41	614.615	MM3-4		178667	0.00743106	0.00991101	0.636266	0.472131	1.48713	1.60041	2.95929	2.5406	0.435965	1.27307	0.21964	0.302538
Px-0184	clip-domain serine protease, family A	CTATGCTTTTGAAAATTCTAAGCCTACTTACAACAAAGTACCTGCTAACGTCCAGACTGG	7.01295	6.26953	59.2713	308.619	5860.97	5559.03	1436.16	1610.55	3102.21	1679.77	128.583	132.003	14.5337	26.4017	6.24927	7.51428	3180.39	2064.48	2992.28	2882.99	2434	728.301	684.039	686.869	857.971	871.941	1277.29	1374.19	347.413	248.868	190.44	254	MM3		41020.6	0.00547077	0.00489083	0.0462373	0.240752	4.57211	4.33658	1.12034	1.25638	2.42002	1.31038	0.100307	0.102975
Px-0184	clip-domain serine protease, family A	GGACTGGATCTCGCAAGTTACTGGAAAATTCTCCAATTATTAAGAGATCGTAAATAGTAT	40.0675	32.5222	2053.75	6910.93	74074.5	85049.3	24514.2	31180.1	53686.6	34552.5	3372.02	3666.21	66.6374	76.0913	52.6497	64.8206	44749.7	39342.7	34422.5	39675.1	56167.9	22545.1	17713.4	18072.5	19479.5	24067.4	30326.7	32891.8	8301.33	6795	5094.37	9051.39	MM3		728089	0.00176099	0.00142937	0.0902636	0.30374	3.25562	3.73797	1.07742	1.37039	2.35956	1.5186	0.148203	0.161132
Px-0185	protein disulfide isomerase	GTATGTGTATTTATAATTTCTGTATCATGATGGGGGCGAGATATTTGAACAACGATCAGT	13903.6	11989.6	18208.7	19574.2	10252.7	12122.9	3194.22	3374.22	2384.66	2464.2	2755.89	3128.29	15298.5	16589.8	22884.4	18671	36795.9	40213	32833.8	35590.6	8226.73	9485.67	4559.58	4498.56	982.909	1211.37	946.322	871.759	598.659	748.168	478.658	689.83	EM3-4		355529	1.25142	1.07915	1.6389	1.76181	0.922816	1.09114	0.287502	0.303702	0.214636	0.221794	0.248049	0.281568
Px-0185	protein disulfide isomerase	GTTAGCGCATCGCGCACAAGAAATTTATTATGAGCAAAAATCTTTATCTGATGAAGTTCT	8064.74	6648.74	9207.63	9442.2	4472.08	4771.25	2187.44	2120.67	1704.07	1627.54	1071.52	1173.87	6414	6549.3	7404.87	6540.61	15980.1	17528.6	7600.66	9079.47	5273.47	5649.36	2792.09	2710.74	428.17	537.233	590.63	590.127	352.718	422.558	341.38	454.283	EM3-4		149732	1.72356	1.42093	1.96781	2.01794	0.955751	1.01969	0.467489	0.453219	0.364185	0.347829	0.229	0.250874
Px-0186	ribosomal protein S28b	CGTGAAGCCAGAAGATTGAGATAAATGGTTGGATATAATTCATAGGTTAAGGCTCTTAAT	29768.6	26388.4	18350.1	18686.4	12224	14362	14509.3	13851.1	15034.8	12845.3	15831.4	15754.8	19991.8	19925.6	22834.8	21203.7	21939	20017.1	15840.1	12581.2	19498.4	19007.4	17147.4	16935	8904.34	10237.8	8082.19	9014.95	10413.3	12006.7	9545.91	10208.2	U		512941	1.85712	1.64625	1.14478	1.16576	0.762599	0.895981	0.905169	0.864103	0.937948	0.801361	0.98765	0.982869
Px-0186	ribosomal protein S28b	ACTAATACAAAATGGATAAACCCAACGTTCTCGCTCGCGTAGTCAAGGTTTTGGGCCGTA	12463	10901.7	9961.27	9216.77	8101.99	8905	3596.15	3297.71	7221.98	5202.6	9320.2	7930.85	7665.05	6874.58	8376.19	7559.92	9903.26	9463.09	7010.46	5968.25	6879.57	6681.64	5627.26	5328.22	2172.61	2711.13	1867.85	2059.48	2576.47	3030.76	2277.51	2285.73	U		202438	1.97006	1.72327	1.57461	1.45692	1.2807	1.40764	0.568454	0.521278	1.1416	0.82239	1.47327	1.25365
Px-0187	similar to CG3777	CTGAAGCACTGATAGTTAGTGCCATCGTGATATATTTTGTATCTTTCGTAAGTGTGATAA	2242.56	1925.97	4297.6	9000.38	40329.4	41325.5	76849.5	95706.5	82860.1	151924	37314.1	44790.8	32611.3	29328.4	30890.4	36764.6	5344.25	5876.13	5565.47	7663.12	83048.6	97112.3	58291.9	80641.9	166286	122187	149279	132716	146440	113695	128444	114708	LM3-4		2.13546e+06	0.033605	0.0288608	0.0643998	0.134871	0.604339	0.619266	1.15159	1.43417	1.24166	2.27659	0.559155	0.671194
Px-0187	similar to CG3777	CTGAAGCACTGATAGTTAGTGCCATCGTGATATATTTTGTATCTTTCGTAAGTGTGATAA	1863.4	1565.59	3806.46	7871.28	35270.6	35772.7	63671.3	84351.8	73125.5	141651	26996.6	32502.7	24176.2	22311.7	24630.7	29955.9	4737.8	5042.82	4682.09	7731.16	78402	93053.1	49388.2	77234.9	151924	109775	122779	114145	123082	104740	97537.9	99156.1	LM3-4		1.85293e+06	0.0321808	0.0270376	0.0657372	0.135936	0.60912	0.617791	1.0996	1.45675	1.26287	2.44629	0.46623	0.561318
Px-0188	cuticular protein PxutCPR18	GCGGTCAAAGGGTTATAACACTTATTTAACTTAACCGTTTCTTAGGGTAATTTTCGAGTA	6.49444	5.84528	162.928	1110.94	17835.1	26880.7	1676.52	3879.68	59.1143	56.3936	7.84565	5.48768	7.19276	8.84944	5.20188	5.02183	3377.4	2237.1	2253.19	1923.39	6816.11	11469.9	5215.51	6176.94	1148.03	375.93	591.541	1903.69	87.801	43.6323	48.2721	219.973	MM3		95601.6	0.00217383	0.00195655	0.0545357	0.371857	5.9698	8.99757	0.561169	1.29862	0.0197869	0.0188762	0.00262611	0.00183685
Px-0188	cuticular protein PxutCPR18	GCGGTCAAAGGGTTAAAACACTTATTTAACTTAACCGTTTCTTAGGGTAATTTTCGAGTA	6.02677	4.88686	171.737	1445.07	21255	32953.8	1809.29	4244.18	85.8111	80.5156	6.68894	4.95037	6.08907	16.5253	9.35704	8.36587	4324.55	2775.28	3021.86	2512.98	8608.94	14794.5	6797.12	7963.46	1389.47	454.506	674.594	2172.92	143.786	40.5368	74.4688	255.22	MM3		118113	0.00163282	0.00132399	0.0465284	0.391511	5.75858	8.92812	0.490186	1.14987	0.0232486	0.0218139	0.00181222	0.00134119
Px-0189	cuticular protein PxutCPR146	GTTACATGGTGGTACCATATTATGTTTTATATTTTAATACTTTCGACCACGGACCTTTGG	22480.4	21858.2	63090.2	53064	7184.76	4152.29	19989.8	19046.7	7518.33	6379.4	5152.19	5201.86	15220.4	12449.4	8032.03	9287.47	33630.2	52800.5	15206.2	30100.9	5185.66	4059.19	5742.25	19899.4	8772	17219	3377.33	19979.7	8522.47	11948.9	511.268	13418.5	EM3-4		530481	1.35607	1.31854	3.80577	3.20096	0.433404	0.250477	1.20583	1.14895	0.453525	0.384822	0.310793	0.31379
Px-0189	cuticular protein PxutCPR146	CGTCGCAAACTAATTAAAGATGTTAAGTCAGCTAAAACTGTCACGGCATTAAGTTAATGT	22876	20604.9	65052.5	49092.6	6491.26	3634.54	9315.83	9580.64	3730.38	2963.54	4395.84	3925.6	13075.8	10038.8	5550.87	6154.92	32063.5	49459.3	13264.7	23770.4	2190.98	1921.52	3371.54	9619.53	5888.88	9286.55	2158.15	10714.3	5306.69	6668.39	476.772	6687.82	EM3-4		419333	1.74571	1.57239	4.96426	3.74634	0.495359	0.277357	0.710906	0.731114	0.284671	0.226152	0.335454	0.299569
Px-0190	cuticular protein PxutCPR63A	GTGGCTTAAGTGATGATTGTTTAGAGGCTGTCTGATTATTCCTGTAAATACAATGTTGTA	7.39186	6.23445	8.05256	7.91395	11696.2	7597.85	55625.7	110119	125252	247641	105933	92356.2	519.306	398.566	365.662	392.933	10.5684	6.71749	18.5731	7.4449	16745.1	12173.4	11535.2	11883.9	172725	143385	111246	95163.1	110431	107046	62353.7	63816.7	LM3-4		1.67648e+06	0.000141093	0.000119001	0.000153705	0.000151059	0.223254	0.145025	1.06177	2.10192	2.39077	4.72689	2.02202	1.76286
Px-0190	cuticular protein PxutCPR63A	GTGGCTTAAGTGATGATTGTTTAGAGGCTGTCTGATTATTCCTGTAAATACAATGTTGTA	10.6042	13.81	5.6057	18.1135	12428.4	8125.96	42686.4	101296	95330.3	212080	105227	91352.1	513.057	406.377	403.943	414.759	4.5084	4.786	18.0219	4.28605	16694	11863.7	11879.9	11963	139075	135951	99632.4	97083.1	91721.6	103804	52972.4	61291.5	LM3-4		1.50428e+06	0.000225579	0.000293775	0.000119248	0.000385322	0.264385	0.172861	0.908056	2.15483	2.02793	4.51151	2.23847	1.94331
Px-0191	LIX1-like protein	ATGAACAGCGTCTTCAATGACCACGAGTCGCGACTCATCTCCGATCACTTCATAGAAAAA	880.419	786.179	10449.7	13834.5	2513.38	2052.66	986.844	1326.83	446.498	952.022	27.3973	44.3209	1886.29	1195.87	767.045	1469.51	19799.8	22682.5	13442.1	13657.8	316.782	566.918	236.152	361.317	851.942	1111.25	1303.5	1644.56	286.528	545.062	301.196	521.207	EM3-4		117248	0.240289	0.214568	2.852	3.77578	0.685965	0.560225	0.269335	0.362126	0.121861	0.259831	0.00747741	0.0120963
Px-0191	LIX1-like protein	GCTACACTAGCGCCCCTCAACTCTTAGTCGCGTTCTACCATCAACATTTACATTACATAA	12850.2	10609.9	81377.3	121996	31923.2	26921.5	12923.4	18231.7	7106.44	16498.3	944.484	1044.14	35390.5	23117.5	16450.6	28945.1	148380	160162	77809.4	77076.9	6183.52	10455.4	3925.86	6313.52	13686.4	20463.6	19633.7	24591	5103.56	10334.7	5483.4	10736.7	EM3-4		1.04667e+06	0.392871	0.324379	2.48796	3.72981	0.975991	0.823076	0.395108	0.557402	0.217266	0.504404	0.0288758	0.0319226
Px-0192	similar to CG32276	CTAACATTCTATATGCCACATGTTCCTTTGTCCGTTTTGTAATTAGGAAATTAGACCCAA	43529.2	39566.8	43431.8	46551	27840.4	30678.3	15609.6	14052.6	10195.7	9062.94	9677.08	8874.34	30055.8	26034.5	28644.9	23645.6	56048.8	58491.6	37745.8	36281.6	61322.8	54355.5	36428.6	30740.5	8131.57	9726.02	6169.79	6614.47	6325.3	8338.47	6391.68	6757.15	EM3-4		837320	1.66356	1.51213	1.65984	1.77905	1.06398	1.17244	0.596554	0.537052	0.389652	0.34636	0.369831	0.339152
Px-0192	similar to CG32276	GTGATCTTTATCTGGTCTTCATCTTCCAATCAATGCAGGTCACTTAGTTATAATCTCATA	45776.4	41292.5	39979.8	45442.1	29835.9	34190.4	14646.1	14222.5	9134.86	8646.08	9174.26	8881.87	27494.4	25300.6	25052.3	21955.9	54117.2	55848.5	35896.4	32667.8	54754.9	52225.6	34245.1	30079.7	7240.26	9268.13	5654.79	6550.17	5831.85	8003.66	5724.73	6433.41	EM3-4		805568	1.8184	1.64028	1.58814	1.80512	1.18519	1.35816	0.581796	0.564967	0.362869	0.343453	0.364434	0.352819
Px-0193	cuticular protein PxutCPG4	ACGTAAACAGAGTGGTCAGTGTGCCGCAAGTGGTGAACGTACGCAAGGTGGTGTCAGTGC	27.3185	25.7421	6.25534	34.2011	32435	17968	113489	136183	231310	275300	215363	351945	41.0638	46.9663	21.4162	41.9315	12.8294	13.4341	12.6286	6.84116	109858	136102	109099	132192	216968	310280	166042	217503	146228	258228	117683	224660	LM3	CB	3.51913e+06	0.000248412	0.000234077	5.68808e-05	0.000310996	0.294937	0.163386	1.03197	1.23833	2.10334	2.50335	1.95833	3.20029
Px-0193	cuticular protein PxutCPG4	GCTGGTGATCCTCACACTATATTTTCGAAGCTAGTCGATTCTTTATTTTGTTTTCTAAGT	28.256	25.9341	6.18287	16.9308	35851.6	18547.2	110933	113241	321499	335377	284525	420567	7.56976	15.1149	13.9633	45.2505	5.77735	6.17115	11.8343	5.12887	833.124	900.073	736.197	1139.78	40673	61025.4	43305.1	71077.1	22509.2	48886.2	20210.9	75421.5	LM3	CB	2.02745e+06	0.000445976	0.000409328	9.75867e-05	0.000267225	0.56586	0.292739	1.75089	1.78733	5.07435	5.29338	4.49078	6.63797
Px-0194	cuticular protein PxutCPR10	GCTGTGATATTGTGAGTCGATGGACTATATATGTACGTGTTGTTCGTTTTTGTTAATTGT	28.053	51.3948	106.538	260.361	31861.9	30732.9	71464.4	121363	65856.3	121633	67603.3	73850.1	3277.17	4068.52	492.408	1976.42	20.5738	62.7603	217.252	29.8698	58031.6	49694.1	39812	31793.4	32584.5	24862.1	21884.4	19196.1	26041.5	21890.7	24284	17544.9	MM3		962575	0.000932598	0.00170858	0.00354176	0.0086555	1.05922	1.02169	2.37577	4.03461	2.18934	4.04357	2.24741	2.45508
Px-0194	cuticular protein PxutCPR10	GCTGTGATATTGTGAGTCGATGGACTATATATGTACGTGTTGTTCGTTTTTGTTAATTGT	42.505	46.8324	99.9337	260.445	28655.6	27535.8	69759.5	119062	62762.7	117882	66001.4	70749	2862.4	3588.08	401.985	1544.46	19.792	43.1722	11.3246	20.7109	51584.5	48707.7	39865.1	32156.6	30422	24310.6	20920.5	18120.7	24613.7	21478.2	22439.5	16660.5	MM3		922629	0.00147422	0.00162431	0.00346605	0.00903316	0.993877	0.955036	2.41951	4.12947	2.17683	4.08855	2.28916	2.45382
Px-0195	ribosomal protein L11	TGACTTCTACGTCGTTCTAGGAAGGCCAGGTTTCAATGTTGCTCATAGAAGACGCAAAAC	147356	142053	126769	133785	119128	121841	119832	109521	145953	103885	130825	125912	138771	141706	158922	153650	142172	128447	110250	93408.4	181888	160921	154074	136334	106776	105512	86527.8	88083.5	105034	104120	87938.1	91701.2	U		4.0031e+06	1.17794	1.13554	1.01336	1.06945	0.952285	0.973977	0.957916	0.875488	1.16672	0.830437	1.04579	1.00652
Px-0195	ribosomal protein L11	GAGGACGCCATGAAGTGGTTCCAACAGAAATACGATGGTATCATCCTTAACAGCAAAAAG	118575	117604	93487.7	101984	96880.8	100024	143706	140702	150000	140526	97657.6	102122	110121	116258	125483	122136	112604	107178	75101.4	67990.4	194892	197533	144974	159385	116064	135624	101006	113510	110338	133274	107426	125165	U		3.87933e+06	0.97811	0.9701	0.771165	0.841248	0.799154	0.825078	1.18541	1.16063	1.23733	1.15918	0.805563	0.84239
Px-0196	ribosomal protein L37A	CGCTGTCAAGAGGTTACGTGAAGTCAAGTAAACACCTAGACTAAGTTAATAAACATTTAA	70473.9	67260.3	51368	57217.1	57064.3	61697.9	57943.4	52350.8	52278.4	47528.4	53602.7	54688.2	64668.8	68554.7	74420	76254.8	59461.3	59726.2	40223.3	39041.7	76502.9	73851.8	60837.2	58970.3	39211.1	42998.9	32008.3	34699.8	35123.4	40291.1	35219.3	38486.8	U		1.73403e+06	1.30054	1.24123	0.947954	1.05589	1.05307	1.13858	1.0693	0.966091	0.964754	0.877098	0.989194	1.00923
Px-0196	ribosomal protein L37A	CAAAATACACTTGCTCTTTCTGTGGAAAGGATGCCATGAAACGGTCTTGTGTGGGCATCT	99650.6	91764.7	69570	71128.1	47947.3	51314.8	44290.1	35506.9	38606	27577.6	53421.9	50180.9	55748.2	57720.8	70834.9	62216.1	55986.2	47603.1	49233.4	38846.2	54232.1	43594.6	44570.1	37872.9	22485.9	23499.1	19542.2	21026.2	24229.2	25937.3	22673.3	24476.1	U		1.48329e+06	2.14983	1.9797	1.50088	1.5345	1.0344	1.10705	0.955502	0.766016	0.832874	0.594951	1.15251	1.08259
Px-0197	ribosomal protein L32	TATCATCTAAGAAGCGAAAGACAATAGTAGAGCGCGCCCAACAGCTCAGCATTAGAGTGA	88401.7	87441.4	67497.7	68239.5	58448.7	62956.2	59277.6	59191.8	65960.1	51060.9	63167.3	64054.2	62858.1	64497.3	82646.8	76388.4	73411.6	65418.9	56728.7	47726.5	79430	76256	63738.7	63574.7	46185.1	46348.6	40068.4	43113.1	48170	52863.7	46916.5	48399.8	U		1.98044e+06	1.4284	1.41288	1.09063	1.10262	0.944416	1.01725	0.95781	0.956424	1.06579	0.825044	1.02066	1.03499
Px-0197	ribosomal protein L32	AAGGGTCAATACTTGATGCCAAGCATCGGTTATGGATCAAACAAGAAGACCCGTCACATG	30303.5	28215.1	21045.7	19127.6	13160.1	14910.7	27165.5	26999.3	25559.5	20807.5	16483.3	14776.7	22994.1	24680.5	27920.2	28695.8	25179.4	24446.5	18612.7	16822.3	32102.5	32372.6	25573.2	26914.9	15186.9	14992	13820.3	15879	19603.1	19757.8	17932.6	17670.9	U		699712	1.38587	1.29036	0.962487	0.874763	0.601851	0.681915	1.24236	1.23476	1.16892	0.951593	0.753831	0.675783
Px-0198	actin-depolymerizing factor 1	ATAAAGAAGGACAAGAAACACCGCTATGTGGTGTTCTTCATCCGCGACGAGAAACAGATC	1788.15	2189.86	2089.05	1792.1	1696.9	1280.89	2387.32	2014.15	3197.84	1631.44	1553.87	1374.09	2449.96	2219.55	3231.06	3598.99	1691.73	1855.99	1367.28	1536.36	516.359	373.326	1095.64	852.911	377.914	451.349	822.502	625.904	566.271	574.507	659.894	747.528	IM3-4		48610.7	1.17713	1.44156	1.3752	1.17972	1.11706	0.843199	1.57155	1.3259	2.10511	1.07397	1.0229	0.90455
Px-0198	actin-depolymerizing factor 1	CGGGCGGACAAGTATTTGGTAACCAATTTATCCAGAAATACACTCGATATAAGTAAAAAA	21488.8	22353.3	17344.9	16165.3	11596	9805.35	25045.2	20985.4	27541.9	15878.4	9884.8	9481.71	17372.1	17559.6	22568.9	21325.2	12506.7	14667.2	10758.8	12399.8	6461.27	5364.31	12913.4	10912.8	5057.33	7100.94	8062.56	6963.3	5574.48	5874.75	6086.41	7464.95	IM3-4		424566	1.61963	1.6848	1.3073	1.2184	0.874005	0.73904	1.88769	1.5817	2.07587	1.19677	0.745028	0.714647
Px-0199	ribosomal protein L21	TTAAAGCGTGTGAAGGAAAACGAGAGGCTCTTGAAGGAAGCCAAGTCTGCCGGTAAAATT	89727.2	89565.9	74064.9	75881.9	63217.2	66216.6	56902	54218.7	61857.2	48928.5	65037.7	61954.4	71357	76498.9	95510.9	90118.4	89764.1	81941.6	63677.1	55404	78615.6	81170.4	63830.1	63787.9	49659.4	48411.6	47016.6	47863.6	59540.2	58446.8	56617.4	53991.4	U		2.1408e+06	1.34122	1.33881	1.1071	1.13426	0.944952	0.989787	0.850554	0.810445	0.924624	0.731369	0.972165	0.926076
Px-0199	ribosomal protein L21	CCAATCTTACTGGCTCCTATTCCATACGAGTTTGTAGCTTAAAGTGGAATAAACTATTTT	103756	96127.5	114401	118763	108099	111849	115289	112184	126414	109603	105641	101587	122570	123079	142440	130048	134366	122270	94465.1	82648.4	174746	178313	133087	139690	104937	109211	94459.6	94394.8	108696	111278	99257.6	100897	U		3.72457e+06	0.891431	0.825889	0.98289	1.02036	0.928747	0.960963	0.990519	0.963838	1.0861	0.941665	0.907623	0.872798
Px-0200	yellow-e	TGGCAATTTAAATATTAGCTCTCAATAAACCACTAGGTGTAATGCGTATCGATGCTCCAC	128.788	142.91	221.538	408.485	8435.58	5764.71	18178.9	23057.2	26892.5	45407.6	421.066	333.66	691.913	988.374	1930.18	1003.58	44389.4	6210.3	35336.9	14401.1	161086	56496.6	47853.2	40773.8	11146.7	9124.64	9011.12	7236.68	9935.81	10205.5	6651.08	6383.36	MM4	CG	610249	0.00675332	0.00749387	0.0116169	0.02142	0.442342	0.302288	0.95326	1.20906	1.41018	2.38107	0.0220797	0.0174964
Px-0200	yellow-e	GTCATCAATCCAAACCCGCAGTAATTGTTATAATCTCAGTCTGTGTTTTCAATGAACTTA	238.311	253.408	451.219	685.867	18253.7	12667.4	21939.2	25419.6	28569.8	44653.6	677.023	565.302	1005.53	1292.05	2562.88	1253.48	82096.4	12055.5	73553.8	25950.2	232494	82242.2	72519.1	57283.1	15308.7	11175.7	12865.6	9348.69	11390.3	10778.3	7982.63	6698.62	MM4	CG	884231	0.00862437	0.00917075	0.0163295	0.0248213	0.660594	0.458429	0.793973	0.919926	1.03393	1.616	0.0245012	0.0204581
Px-0201	ribosomal protein S26	AGATATCAATGAAGCCTCAGTTTATACTTCATTCCAGCTCCCCAAGCTGTACGCCAAGCT	71037.8	69558.1	68279.3	64962.8	46052.8	46329.7	34846.6	31354.5	42242.1	36238.2	42771.9	35207.7	49519.6	45479.5	50903.5	46793	48087.3	41906.1	30853.2	23818.6	46874.9	42847.2	38782.7	34680.4	19775.4	18533.7	19727.6	19999.6	20094.8	21435.6	22220.1	21458.4	U		1.25267e+06	1.81469	1.77689	1.74422	1.6595	1.17644	1.18351	0.890169	0.800962	1.07909	0.925719	1.09262	0.899393
Px-0201	ribosomal protein S26	AGATATCAATGAAGCCTCCGTTTATACTTCATTCCAGCTCCCCAAGCTGTACGCCAAGTT	67353.6	64407.5	48607.1	47726.8	44429	44244.7	32631.9	29228.5	38959.1	33198.6	40769.4	33740.9	46688.4	41160.9	44560.2	41516.8	42291.8	37027.3	27000.8	20989.6	44178.8	41136.3	36492	32709.7	18382.4	17876.7	18705.4	18984.6	20164.8	21273.8	21001.7	19769.1	U		1.13721e+06	1.89527	1.81237	1.36776	1.34299	1.25019	1.24501	0.918233	0.822462	1.09627	0.934178	1.14721	0.949439
Px-0202	ribosomal protein L34b	TCAGAGCCTTCCTTATTGAAGAACAGAAGATTGTAAAGGTTCTCAAAGCGCAACAGGCCA	68822.6	60379.9	53706	54609.4	37746.1	41323.8	53579.3	47623.2	62268.5	53144.1	40978.5	41019.6	54285.6	56491.7	67607.1	60700.4	49504.9	43778.4	35465.8	27972.2	80830.4	70218.7	65863.5	60258.4	50813.9	47709.9	44307.7	41764.5	51653.4	49959.4	50077.4	48332.1	U		1.6728e+06	1.31655	1.15505	1.02738	1.04466	0.722069	0.79051	1.02495	0.911014	1.19117	1.01663	0.783903	0.78469
Px-0202	ribosomal protein L34b	CGAGCTTTCCTTATTGAAGAACAGAAGATTGTAAAGGTTCTCAAAGCTCAACAGGCCAGT	28882.8	25469	23607.2	23913.1	24346	24778	28391.7	24074.1	29646.3	26154.6	24824.8	23159.1	31220.6	30950.9	38801.2	34585.1	30882.3	25928.7	22943.5	18171.7	35841.2	31491.7	29352.5	27648.8	20344	20108.6	19999.8	19338.3	24145.8	23687.7	23398.1	22427.6	U		838515	1.10225	0.971965	0.900916	0.912588	0.929107	0.945598	1.0835	0.918733	1.13138	0.998129	0.947382	0.883816
Px-0203	initiation factor 5a	CACAGCTCTCGACAAATAAACAAACTCAGCATTTATAGGGTTTTAACAATCGTACTACAA	20446.5	20910.8	15535.1	15268.6	9546.27	9139.83	14989	12207.6	15502.4	10181.5	9001.64	8161.4	15242.2	16059.7	15416.4	17968	12513.3	13175.3	9053.35	9162.2	16243.3	14070.9	12095.4	10455.6	6556.51	6946.11	5451.95	5147.43	5891.42	6431.63	5589.22	5837.87	U		370198	1.7674	1.80753	1.34286	1.31982	0.825181	0.790048	1.29566	1.05523	1.34003	0.880087	0.778103	0.705472
Px-0203	initiation factor 5a	TGTCAACCTAACGCCCTGTTGCCTTACTTAACCCGTTGAGTATATTAATACTGCACTGAT	39237.7	41192.4	31750.3	31175	23585.9	22947	28890.8	24073.4	32268.6	21217.2	20496.4	19326.1	35749.5	41038	31879.8	40621.7	23366.1	28097.7	16352.7	18023.8	22445.8	21973.7	19401.6	17896.7	10617.9	12102.8	9600.9	9623.22	9393.57	10968.7	9035.22	10791.3	U		735142	1.70798	1.79306	1.38206	1.35702	1.02667	0.998863	1.25759	1.04789	1.40462	0.923566	0.892187	0.841247
Px-0204	obstructor-A	GAAAATCAACAAGTGCGACCAACCCTTCAACGTTGACTGTGGAGATAGAACCGAATTGCA	2119.66	2498.24	2381.39	2552.3	97755.3	92108.8	169746	198516	124141	160119	58741.1	53195	102205	90045.5	65005.9	69708.4	10350.5	10177.1	7970.32	7513.02	155995	237577	156469	206150	164537	146720	124408	129238	135143	136197	136686	114013	MM3-4		3.16998e+06	0.0213973	0.025219	0.0240394	0.0257647	0.98681	0.92981	1.71353	2.00396	1.25316	1.61635	0.592974	0.536987
Px-0204	obstructor-A	CGCCCGCACCTAAAGCGAGAAATTAAAATTAGTGATACTATTAATTTAGTTACACCTAAG	2262.45	2285.56	1898.93	1962.72	34261.8	30986.2	144422	168997	55369.5	74484.6	28050	24672.4	44526.4	34848.4	36135.8	30323.6	16195.8	12203.7	12246.2	9523.54	159453	257932	131583	199436	116608	117533	80856.2	87727	112973	94136.5	139551	96330.2	MM3-4		2.35978e+06	0.0306803	0.0309936	0.0257506	0.0266156	0.464612	0.420192	1.95845	2.2917	0.750845	1.01006	0.380374	0.334573
Px-0205	ribosomal protein L36A	GAAGAGGAAGGGACAGATGATCCAGTTCTAGGCTGGTTAATAAATAAGTCAAAAATCTAA	82328.4	80281	67269.9	74837.3	57441.3	67406.1	64057.3	63953.8	71172	66156.5	61868.3	65005.8	71487.2	79117.4	91299.2	92431.7	72534.7	78159.7	50824.4	50720.9	96105.7	108456	75742	82450.8	55070.5	60918.2	46000.7	47088.5	58348.2	63814	53444.6	58163.4	U		2.21396e+06	1.18996	1.16036	0.972303	1.08168	0.830244	0.974272	0.92587	0.924374	1.0287	0.956211	0.89423	0.939579
Px-0205	ribosomal protein L36A	GAAAACCACAAAGAAAATTGTGCTCCGTCTGGAATGTGCAGACTGCAAAGTAAGGTCCCA	58980.9	59118.7	44475.7	48159.1	38437.6	44483.8	37567.5	35030.9	40407	33158.9	41675.6	42400.3	50703.6	52591.8	64795.2	61784.5	56642.9	55136.6	41740.3	37615.3	53797.4	55200	42262.7	42586.6	25898.8	28043.7	23574.9	26136.4	31073.8	35110.1	27739.7	31205.1	U		1.36754e+06	1.38014	1.38336	1.04072	1.12691	0.89943	1.04091	0.87907	0.819716	0.945514	0.77591	0.975199	0.992156
Px-0206	muscle protein 20	TACAAATAAATTGGCCAGCCAGTCTGGACAAAGCTTCGGTGCGTCCAGAAAAATCATCCT	15955.5	16199	14507	9353.4	15763.5	10855.8	13253	10358.8	11464	8719.11	28351.9	28990.8	38948.9	24979	65305.1	54276.6	852.706	1300.01	1947.25	3383.38	2896.34	3747	3938.76	5320.06	16714.9	28709.2	20944.5	25499.2	23149.9	15421.1	13487.7	18432.4	IM4		553026	0.92324	0.937331	0.839426	0.54122	0.912134	0.628153	0.766863	0.599398	0.663349	0.504518	1.64054	1.67751
Px-0206	muscle protein 20	AATATTAATCAGTTCCAAAATGCGTGCGTCAAGTACGGCGTGCCTGACGTCGATTTGTTC	10772.7	12724.8	11011.5	7928.48	11539	8966.61	10299.2	9213.95	9952.24	8373.41	20184.2	22858.2	26182.4	19353.3	50767.5	50168.2	682.682	1127.06	1551.73	3128.57	2115.18	2452.84	2889.93	3952.33	14748.9	26848.9	18738.1	24574.1	19919.4	14566.6	11841.4	17299.7	IM4		456733	0.754763	0.891536	0.771499	0.555491	0.808455	0.628226	0.721594	0.645555	0.697281	0.586664	1.41416	1.60151
Px-0207	takeout/JHBP like protein	GAGTTTGGAAAACCATTAGTCGACATTGTTATTGGCATTGCGTTCAAAAATGTTCAGAAA	110.371	25.902	11.9269	5.98538	24.1789	17.5352	6.27137	9.14616	930.709	2245.26	31831.4	30586.2	303.56	219.375	790.907	930.615	6.37882	6.79999	13.5029	5.67226	48.4786	12.6703	12.7914	12.7419	14888	3605.42	23716.7	16714.8	179647	64893.5	171997	111934	LM4		655564	0.00538751	0.00126435	0.000582189	0.000292164	0.00118024	0.000855944	0.000306124	0.000446451	0.0454306	0.109598	1.55378	1.493
Px-0207	takeout/JHBP like protein	GAGTTTGGAAAACCATTAGTCGACATTGTTATTGGCATTGCGTTCAAAAATGTTCAGAAA	125.35	28.5506	5.09321	4.8513	22.086	19.3162	10.7053	10.0464	978.16	2145.02	28916.1	28409.6	382.901	271.318	906.1	1075.21	4.55971	4.87319	9.13292	3.89443	41.5905	16.0205	19.9762	26.9494	14827.3	3348.1	23785.6	17305	168397	64313.5	148929	105170	LM4		609513	0.00658099	0.00149893	0.000267398	0.000254698	0.00115954	0.00101412	0.000562041	0.000527442	0.0513543	0.112615	1.51812	1.49153
Px-0208	alpha tocopherol transfer protein	GCGAACTATGATGAACTCTTTGGTATAGATGGTTCTTTTAGGCAACTATCTATTGATTGA	33.084	13.7375	9179.43	8367.21	8614.43	7658.54	22068.6	27549.6	3447.76	3608.34	10.605	18.0914	7.672	11.0479	11.8582	12.8222	26313.5	25137.4	19973.9	22772.2	36563.6	32596.8	21267.1	25983	418.957	394.262	363.911	734.962	103.13	86.2273	80.5965	191.907	EM4		303594	0.00348718	0.00144798	0.967547	0.881936	0.907994	0.80724	2.32612	2.90383	0.363408	0.380333	0.00111781	0.0019069
Px-0208	alpha tocopherol transfer protein	GGCTCTGGTATCACATCAGATGTCACTTTTTACAAATATTGCTATCTCTTACACTCTATT	23.4902	24.7825	8415.89	8827.92	7382.13	8564.11	10317.3	14607.9	4216.37	4427.93	23.0825	28.1428	24.104	37.2507	7.88153	4.94224	23321.7	22793	15687.7	16732.5	31512.5	30678.8	21095.5	25743	427.354	478.606	401.229	915.538	43.3067	52.9248	66.9244	131.512	EM4		257015	0.00292468	0.00308558	1.04783	1.09913	0.919121	1.06629	1.28457	1.81877	0.524964	0.551304	0.00287391	0.00350395
Px-0209	low homology	CCATTTTCAAGTCCGGTCCTGGGACCTAGATTTGATTTCATTTAATTTATTATAGTTACC	34.3921	53.3554	41844.1	25854.9	1357.39	1519.65	55.692	54.9286	24.4719	8.71289	6.812	4.87371	6.12619	4.40858	4.47354	4.4139	44619.8	49778.8	31566.2	31379.4	3705.32	3190.08	1490.56	3461.19	10.5246	60.3979	12.9476	63.5899	10.8104	37.4812	9.41043	10.004	EM3-4		240245	0.00458094	0.0071068	5.57352	3.4438	0.180801	0.202413	0.00741803	0.00731634	0.00325959	0.00116053	0.00090734	0.000649165
Px-0209	low homology	AGCAGTGATGTACTCTTGTAAAATAAAGACTGTTAGTTAAATACTCTAGTTAAATGTTGC	13.8715	26.1002	8807.11	8331.87	330.331	502.555	31.5147	19.7525	8.55635	9.66646	8.2098	5.7302	13.386	5.15036	5.68888	5.41409	13934.7	18534.5	9587.54	11309.8	1002.94	1227.19	424.264	1440.95	18.0439	34.5431	15.5019	41.2804	13.9139	10.8639	12.173	12.5505	EM3-4		75745.7	0.00586026	0.0110265	3.72071	3.51993	0.139554	0.212312	0.0133139	0.00834475	0.00361477	0.00408375	0.00346836	0.00242081
Px-0210	ribosomal protein L35A	GGATACGTGTGATGTTGTATCCTTCAAGAATCTAAGATCACCCATTTATTATTAAGCCTT	102384	105036	78696.8	84540.9	64248.2	68993	60422.7	60494.5	46721.5	45421.6	62697.5	66100.1	72647.2	75736.2	80919.7	84136.2	62009.3	64592.1	45685.4	43522.1	71033.4	71887.6	58892.2	58822.3	34045	35635.7	33765.2	36193.4	37337.7	42611.6	37460.2	39914.6	U		1.9326e+06	1.69528	1.73918	1.30306	1.39983	1.06382	1.14238	1.00048	1.00167	0.773612	0.752089	1.03814	1.09448
Px-0210	ribosomal protein L35A	ATACAAACGTGGTCTTCGTAATCAACATGAAAACACAGCTCTTTTGAAGGTGGAAGGTTC	35293.2	34886.8	27216.2	25259	22003.5	21802.3	16843.8	15374.7	12914	10404.7	21068.7	18469.1	24385.6	22915.2	25823.4	25807.3	20572	19794.4	15121	14517.3	19961.9	17581.6	17457.9	15308.8	10468.6	9539.9	9487.95	9794.11	11092.1	11110.2	10807.1	10478.8	U		583561	1.93533	1.91304	1.49242	1.38509	1.20658	1.19555	0.923641	0.843082	0.70815	0.570551	1.15532	1.01277
Px-0211	ribosomal protein S24	AAGTAGGCGCGGCCTCCAAGAAGTGATGTGATGGTTAGGAATGTAAGTAAATAAAAACTC	96096.1	105710	76890.3	92724.5	70985.2	83092	88423	84474.3	101017	90943.9	78977	88164.8	93393.6	105546	114736	119611	99652.6	105224	77758.8	80980.7	135623	140333	118608	117616	67050.9	85931.5	56496.4	63348.3	63931	78784.6	64723.7	70975.8	U		2.91782e+06	1.05389	1.15933	0.843262	1.01692	0.7785	0.911276	0.969742	0.926436	1.10787	0.997389	0.866147	0.966911
Px-0211	ribosomal protein S24	TTGATCTATGACACATTGGATCTCGCCAAAAAGTTCGAGCCCAAACACAGACTTGCACGT	92814.7	84787.3	74997.3	72726.8	65302.1	63698.4	70696.3	57730.2	74129.6	56714.2	64232.2	57157.1	80635.4	75531.9	83791.5	73860.4	75768.8	73715	57131.2	52517.2	100182	86610.6	72175.2	66258.8	39105.2	42884.6	36599.4	36508.9	44483.6	48181.9	42173.1	43745.2	U		2.06685e+06	1.43701	1.31272	1.16115	1.12599	1.01104	0.986213	1.09456	0.893809	1.14771	0.87808	0.994476	0.884937
Px-0212	unknown secreted protein	AGCCAAACCGTTCCAAACACTATGCTCAAATAGTCTGATTATTATGTTTCGTTGTTGCTA	85.1958	59.7333	806.218	1440.95	27211.8	35245.5	945.756	579.532	37.2925	48.3779	29.3017	28.3542	56.1815	64.7058	90.1575	80.7961	40135.3	16589.1	25715.2	17159.1	27145.5	44023.3	4245.29	11246.8	104.11	77.839	53.8643	59.3954	46.3461	50.5374	59.1539	31.5365	MM3-4		253552	0.0107523	0.00753874	0.10175	0.181858	3.43431	4.44822	0.119361	0.0731407	0.00470656	0.00610561	0.00369808	0.00357849
Px-0212	unknown secreted protein	CATGTGTATGTACTAATGATAAGTTGTTATTTATAGTGTGATCGGTGATGAGTCGCTGAT	33.5043	60.5423	491.38	1041.5	15848.7	23695.4	753.157	527.052	25.5988	54.5124	9.19925	31.839	27.2831	47.0114	44.1474	56.876	20126.6	10049.1	14240.3	10892.6	18921.2	37917.2	3244.87	9917.72	53.8024	36.8985	25.0309	55.0478	19.313	20.7892	21.985	25.9452	MM3-4		168316	0.00636978	0.0115102	0.0934203	0.198009	3.01313	4.50494	0.143189	0.100202	0.0048668	0.0103638	0.00174895	0.00605318
Px-0213	serine protease inhibitor 5	AAACAGAAAGGAACCTTCCATTACATGGTAAACGATGACCTCGGCGCTCAGATATTGGAG	1578.99	1886.25	5150.25	5888.56	8599.07	8626.8	2965.59	2747.07	827.635	1003.07	2253.7	2498.46	2234.62	1386.9	3049.41	1981.04	5402.95	6800.82	6683.91	7502.82	1698.42	1699.21	1450.06	1197.47	2866.36	1630.99	1396.27	1349	4147.36	2155.55	2740.63	2373.32	EM3-4		103773	0.486908	0.581656	1.58817	1.81584	2.65167	2.66022	0.91449	0.847104	0.255215	0.309314	0.694966	0.770442
Px-0213	serine protease inhibitor 5	TTAAGGGAGTGTTACAAGCCTTAGGTGTAGGCGATCTATTCAACTCAAGCGCAGACTTCA	2955.2	3696.54	10710.9	12830.3	14860.5	15265.4	4836.92	4852.58	1662.04	2129.28	3837.3	4515.25	3850.9	2718.83	5261.42	3592.58	8311.33	11430	10622.7	13004.9	2544.53	2954.85	2217.56	2034.09	5115.86	3384.58	2498.01	2625.14	7535.87	4326.59	4969.32	4953.9	EM3-4		186105	0.508133	0.635605	1.8417	2.20611	2.5552	2.62482	0.831688	0.834381	0.285781	0.36612	0.659807	0.776378
Px-0214	beta-tubulin	GGACTCACTGATGACACAAAAGGAAAAAGATCTTTTGTTTTTGATATAAGGCTGAACTTG	23974.6	22105.1	13957.5	13025.9	10405.4	10593.7	4171.52	3928.32	3391.88	3306.82	4464.98	3787.97	15698.1	12680.3	14684.9	14607	13215.7	17166.7	10122.4	9758.05	2366.61	2866.48	2647.01	2286.48	3193.95	3292.89	2808.07	2830.2	2471.56	2573.6	2343.59	2345.38	IM3-4		257073	2.98432	2.75161	1.73741	1.62144	1.29525	1.31869	0.519264	0.488991	0.422216	0.411628	0.555793	0.47152
Px-0214	beta-tubulin	CTCACACGCCTGAGACTGACAATCATGTCGTACAATTTTTCGAAGTCGATCAAACTTTTT	66959.9	58639	40636.3	40946.7	28796.3	31175	17743.9	17065.5	14350.6	15172.6	15976.8	14205.6	50045.9	43500.5	53086.3	49244.7	36071.6	54495	27425.6	29209	10179.8	12140.9	11181.7	8902.57	11425.8	12794.2	10743.1	10689.7	9519.51	9381.26	8681.96	9444.08	IM3-4		829831	2.58211	2.26124	1.56702	1.57899	1.11045	1.20217	0.684242	0.658081	0.553389	0.585088	0.616097	0.547799
Px-0215	ribosomal protein L26	AATCCACCCCTCAAAGTGCGTAATTGTCAAGCTAAAGATGAACAAGGACCGTAAGGCGAT	90676.1	97099.6	76642.2	88112.4	68626.2	80613.7	83580.2	84500.4	91298.1	78889.4	74936.8	77570.4	79933.2	90745.4	91090.8	97886.1	84594	82709.1	60314.8	59967.3	120704	118941	99405.1	100810	76173.4	74859.4	60458.9	63732.8	74697	80063.2	71433.2	72619.8	U		2.65368e+06	1.09344	1.1709	0.924207	1.06252	0.827544	0.972098	1.00787	1.01897	1.10094	0.951304	0.903642	0.935399
Px-0215	ribosomal protein L26	CACCGCCATGGAGACCTCGTAAACGTAGGGTTAAGATTAATAAAAAATTAAAACTCAAAA	84533.4	84830.9	76904.5	95721.8	72956.3	85176.5	117813	117354	92884.8	87753.3	71766.7	73540.6	77031.5	81919.1	92339.3	97733.1	82168.3	93491.6	65371.9	78277.8	140595	162035	113442	125265	82214.6	79858.5	72402	76090.2	81995.3	84064.6	92504.4	87720.2	U		2.92776e+06	0.923939	0.927192	0.840556	1.04623	0.797403	0.930969	1.28768	1.28266	1.01522	0.959132	0.784401	0.803789
Px-0216	similar to CG7031	ACTGAAATATCAATTCCAGTTGAGAAGGTTGTACCCTACCCTGTTGTGAAGCATGTTCCT	6.48873	5.93565	201.615	1723.47	81727.8	116754	168.622	279.225	110.184	270.348	22.6912	98.294	7.7067	5.58717	6.19678	7.85701	56869.7	32349	29759.8	33986.1	28872	30989.8	2208.11	6014.45	275.48	306.587	177.341	329.452	113.312	301.461	57.1951	120.775	MM3-4		424127	0.000489569	0.000447839	0.0152116	0.130034	6.16629	8.80901	0.0127223	0.0210673	0.00831329	0.0203975	0.00171203	0.00741619
Px-0216	similar to CG7031	AAGCATGTTCCTTACCCTGTCGAAAAGCATGTGCCCATTAAAGTAGAGAAGACTGTGACC	7.43936	19.119	514.241	2446.11	66662	89405.2	16001.1	20536.2	6311.92	8299.47	64.4769	138.595	15.7194	7.72707	5.26534	15.0034	53890.2	32291.8	27796.4	31789.2	56087.2	57585.2	22889.4	29157.4	6476.46	3276.61	4220.04	3888.36	1482.05	2059.53	1232.58	1947.49	MM3-4		546519	0.000435592	0.00111946	0.03011	0.143225	3.90322	5.23488	0.9369	1.20244	0.369578	0.485954	0.00377528	0.00811508
Px-0217	low homology	GTGAGCTTGATGATGACGATTTGTTTTGCTTCAATGCATATTGTCTTGTTAGCAATTTTC	31835.2	29511	24828.6	23527.6	23040.9	23102.7	26737.9	28525	31316.9	29659.3	38539.4	33533.5	30366.1	28769	29586.8	34499.5	27510.6	30360.1	23399.8	25728.7	18860.7	17556.8	13102.5	16334.2	23684.1	20669.1	19982.2	22084.2	24606.3	24727.8	26844.8	27054.4	U		829886	1.22755	1.13793	0.957378	0.907215	0.888445	0.890829	1.031	1.09991	1.20756	1.14365	1.48606	1.29304
Px-0217	low homology	ATTTTACCAACAGAGAGGAGCTAATCTCTTTCCAGTGTTATTCTTTTTCTCAAGACAAGA	29938.6	29287.3	22503	22495.8	27949.6	29074	28343.6	28889.5	33332.9	29885.9	34446.7	29732.5	26663.3	26551.4	24769.5	29891.5	24989.9	28101.9	19386.1	21999	19827.2	19469.4	13459.2	17058.1	21093.5	19217.1	18652.2	21830.2	22983.7	23124.8	26135.3	29351.6	U		800435	1.19689	1.17086	0.899632	0.899344	1.11738	1.16233	1.13313	1.15495	1.33259	1.19479	1.37712	1.18865
Px-0218	cuticular protein PxutCPT5	GAACCGTAGTAACAGTGTCTCTCTCACTTGGCCAAATAAATTTGTTGCGTTTTATTTATT	5.28817	4.96323	352.19	1807.11	15810.3	23847.2	1159.31	1290.18	112.567	196.911	25.6755	29.8662	5.93726	5.71115	4.41295	5.02362	12.2258	49.9485	9.3896	50.6476	9.01413	1056.3	17.6877	691.687	10.5612	10.7313	8.01807	7.57079	10.6844	32.1653	9.58035	46.3809	MM3		46695.2	0.00362396	0.00340128	0.241354	1.23841	10.8347	16.3424	0.794471	0.884158	0.0771418	0.134942	0.0175953	0.0204672
Px-0218	cuticular protein PxutCPT5	CCGCGGATGTCATATTTACAATTTGTTGTACCAAAATATTCTGGTTTTGCTTTGTGCATA	6.7103	6.05941	241.899	991.375	10323.5	16455.3	2652.56	1986.26	1891.53	2099.53	70.8771	93.2868	7.93077	7.07733	6.26426	5.9456	5.4034	66.2223	687.809	377.474	64.8246	3665.03	87.3303	2731.43	13.8884	14.5637	10.5303	10.3002	14.7375	145.183	13.6302	189.012	MM3		44943.5	0.00477776	0.00431433	0.172233	0.705864	7.35041	11.7163	1.88864	1.41423	1.34678	1.49487	0.0504648	0.0664207
Px-0219	ribosomal protein L31	TGAAGACTCTGCACACAAACTGTTCACACTTGTGACTTATGTGCCAGTCGCCTCAATCAA	138252	136254	101671	104258	84624.4	88354.2	108195	103641	117636	104182	91426.1	89555.9	99479.4	102959	119723	111867	105891	92279	73926.3	68322.7	153326	143273	112614	113603	77268.7	79677.2	77960.2	73507.8	87549.8	87748.5	83981.4	81276.9	U		3.21428e+06	1.37638	1.35649	1.01219	1.03794	0.842483	0.879616	1.07715	1.0318	1.17113	1.03719	0.910198	0.891579
Px-0219	ribosomal protein L31	TCAAGGGCTTGCAGACGGAGAATGTTGATGCTAGCCAAGAATAAATCTTAATATAAGGAT	41962	38310.9	39801.2	40593.4	27487.6	32685.5	38713	36209.5	69726.8	64857.5	35894.5	31173.5	24945	26606.1	33138.4	32191	25722.5	24235.1	17625.7	16141.2	75413.8	62739.2	56787.3	50082.7	38340.8	39988.1	35377.7	33475.8	33226.5	32591.7	33663	31355.9	U		1.22106e+06	1.09968	1.004	1.04306	1.06382	0.720358	0.856577	1.01454	0.94893	1.82731	1.6997	0.940675	0.816954
Px-0220	takeout/JHBP like protein (putative carotenoid binding protein 2)	GCCAAGAATGTCTTCAATACACTCAAAATCTTCTTCAATAGAGTGCCAATTGATGAGTTT	21.2176	28.515	9.34824	12.0696	17.4337	85.3996	171.39	6555.13	328.98	12183.6	59.2347	1556.44	48.6322	4464.59	60.878	1058.15	180.612	16957.8	187.873	6655.09	2185.82	128986	795.451	58199.9	2301.37	228191	3244.22	186050	5031.25	284953	5934.02	228922	LM4	mb+CB	1.18544e+06	0.000572754	0.000769742	0.000252349	0.000325811	0.000470611	0.0023053	0.00462654	0.176951	0.00888056	0.328886	0.001599	0.0420149
Px-0220	takeout/JHBP like protein (putative carotenoid binding protein 2)	GCCAAGAATGTCTTCAATACACTCAAAATCTTCTTCAATAGAGTGCCAATTGATGAGTTT	23.3354	26.4778	17.6604	9.04885	57.0121	119.614	175.763	7078.21	296.399	12509.5	77.3991	1801.48	116.686	4953.66	64.9387	1089.56	350.06	19016	282.202	7663.77	2246.4	135133	834.657	62380.2	2110.29	227250	3494.7	197690	4060.44	269610	6728.32	257323	LM4	mb+CB	1.22459e+06	0.000609782	0.000691896	0.000461487	0.000236457	0.0014898	0.00312564	0.0045929	0.184962	0.00774526	0.326888	0.00202253	0.0470748
Px-0221	similar to CG15239	GGGACTGGTCAATGGCATGACCAATATAAAGAGACTTCAATAGATCTAATTAGATAGTTA	28.5242	21.5972	25889.7	29002.8	6800.59	4103.33	4406.87	3758.17	28.9137	9.82766	22.6393	6.21392	10.3545	4.85665	17.0106	4.82931	34019	27210.3	25754	25099.4	9925.71	3047.23	6128.4	4638.26	76.4025	90.9361	15.9936	9.7275	13.1856	10.5164	11.7434	12.2608	EM3-4		210179	0.00434284	0.00328819	3.94174	4.4157	1.0354	0.624736	0.67095	0.572185	0.00440213	0.00149627	0.00344686	0.000946075
Px-0221	similar to CG15239	CGTTCAAAAAAGAAGCATAGAGGAGCAGACTTTCAATTAGCTGATTTAGACGTTTTAGAT	8.41599	20.775	21949.5	22671.9	5129.17	3048.16	2677.73	2869.62	13.2081	8.4988	7.74833	5.46603	7.05268	17.7781	9.93258	5.34752	25239	27137.2	19155.2	27784.4	6414.13	2225.16	3506.43	3361.11	11.6777	12.094	28.4098	19.2894	20.7125	9.28717	28.6682	33.378	EM3-4		173436	0.0015528	0.0038331	4.04981	4.1831	0.946361	0.562403	0.494057	0.529462	0.00243696	0.00156808	0.00142961	0.00100851
Px-0222	cuticular protein PxutCPG19C	GTGGTCACGGATGGGGAAGATAAAACATACGTCAAAATATAACGAAAACCATTACATTAA	2414.23	1916.63	241.9	158.049	37.751	33.2128	90.5659	90.9401	148.301	104.345	3803.31	2782.98	23912.8	18082.5	18280.9	23436.3	3008.34	1648.12	206.707	106.467	711.658	2314.39	129.234	288.284	4327.83	4873.33	3688.24	4995.54	101812	133440	125896	125745	LM4		608726	0.126913	0.100755	0.0127164	0.00830845	0.00198453	0.00174595	0.00476094	0.00478061	0.00779601	0.0054853	0.199936	0.146298
Px-0222	cuticular protein PxutCPG19C	ATACTATTCTTTGCGCTGTTGATGTGCATTTACATGGCCTGCACCTTGGCGTTACCACAA	803.639	578.897	78.7874	61.964	24.1911	32.3023	11.4386	13.6368	61.2227	50.8988	1184.02	793.64	11667.9	7599.25	6729.18	8275.26	1004.7	515.536	31.632	77.2099	76.7996	355.375	9.49295	28.9339	657.482	818.044	564.722	857.366	32302.8	34688.6	48932.6	36533	LM4		195420	0.131595	0.0947941	0.0129014	0.0101466	0.00396128	0.00528948	0.00187307	0.00223302	0.0100252	0.00833465	0.193882	0.129958
Px-0223	unknown secreted protein	GTCACCACAAAACATCTCAACCACAAATTAACAGTCCACAAAATTACGATATACCTCTAT	51.0031	48.3167	26.6318	22.0662	30157.1	32549.4	102274	123643	12717.7	20878.2	129.75	152.996	123.075	117.289	93.5305	88.1733	833.361	617.647	730.49	843.335	259984	235381	192805	202652	35054.6	48841.3	32605.2	49018.7	5899.45	16120.5	4896.6	10731.6	MM3-4		1.42009e+06	0.00114929	0.00108876	0.000600117	0.000497236	0.679555	0.733463	2.30464	2.78616	0.286579	0.470466	0.00292376	0.00344758
Px-0223	unknown secreted protein	GTCACCACAAAACATCTCAACCACAAATTAACAGTCCACAAAATTACGATATACCTCTAT	52.7852	63.1382	27.4292	23.6294	32367	34900.4	86626.8	107125	12046.9	20248.3	147.249	213.082	133.82	107.618	101.198	82.325	849.583	690.077	181.602	124.916	214259	217477	156351	182995	33441.4	47978.4	31541	49282.3	6116.02	16551.8	4903.81	10897.2	MM3-4		1.26791e+06	0.00133222	0.00159351	0.000692271	0.00059637	0.816893	0.880831	2.18633	2.70367	0.304046	0.511035	0.00371634	0.00537785
Px-0224	dusky	CTAATACGTGGTATATCAGCATTTAGGAGAACCGCTAGAATTAGTTAACTTGTCATTAGT	5.54472	5.19126	46896.2	34938.1	1200.01	1525.91	5.33864	7.67964	7.65929	8.04025	7.50879	6.92326	6.46894	4.54753	9.63749	5.9229	56654.1	36721	34551.5	37014.8	108.718	65.7612	92.5713	83.5701	149.83	139.288	10.486	8.22722	11.1144	9.03765	10.1213	10.7206	EM3-4		250282	0.000708925	0.000663734	5.99596	4.46705	0.153428	0.195097	0.000682578	0.000981888	0.000979286	0.00102799	0.000960044	0.000885181
Px-0224	dusky	TAAGTACAATCTTCCGTTACCCCTTTTCGAAGTGCATTTGAAATAGGGGCAACGGAAAAT	6.38323	5.75257	14932.2	12976.9	392.782	580.919	5.573	8.0919	7.35335	8.35475	7.72796	5.50332	7.2096	5.13401	5.67432	8.03752	17871.9	12973.1	15266.6	17291.8	8.56779	12.8755	10.4106	22.4128	12.6585	13.0268	9.45742	9.16987	12.6144	9.98268	11.2469	11.5913	EM3-4		92511.1	0.00220799	0.00198984	5.16511	4.48876	0.135865	0.200942	0.00192772	0.00279902	0.00254356	0.00288995	0.00267313	0.00190362
Px-0225	cuticular protein PxutCPT4	TTGGAATAACATCCCTGGACTTTAATGAAGAGGGCGATTACACAGAGGTTGTAGTGTGTG	145.972	160.483	666.584	2351.57	46162.5	55290.1	28502.9	33103.1	160578	123639	2412.7	11340	44.7991	54.5201	74.2662	59.7469	1603.8	508.446	819.9	470.586	9377.44	88496.4	5667.69	37682.2	156811	369255	142574	259716	46510.7	297728	41057	216350	LM4	CB	2.13921e+06	0.00218357	0.00240063	0.00997127	0.0351765	0.690534	0.827071	0.426368	0.495182	2.40205	1.84948	0.036091	0.169633
Px-0225	cuticular protein PxutCPT4	GCTGACTGGCAGAACGCCGAATCACTTGTTTATTTTTATCTTTCATCAAATTGATGAAAT	77.9409	92.893	350.106	1267.41	29265.8	35553.4	25430.5	29934.8	133377	123247	789.202	3670.98	22.6958	35.3888	25.1379	47.1024	742.039	279.904	858.065	288.967	10300	92849.7	5855.02	37889.8	135340	300357	107687	212130	26720.8	211343	26954.6	158628	LM4	CB	1.71141e+06	0.00145734	0.00173691	0.00654629	0.023698	0.547213	0.664778	0.475499	0.559721	2.49389	2.30448	0.0147565	0.06864
Px-0226	glyceraldehyde 3 phosphate dehydrogenase 2	CCAGAGCAAGGATTAAGCAACTGCTTCAAAATTTGAGATGTGATTGTAATTGTTGAGATT	25330.1	26310.3	12211.5	10168.9	8533.92	6427.37	7922.22	6970.82	10474.9	6579.65	7266.5	7867.14	12643.6	13151.7	22237.4	17891.9	6261.51	5856.81	8365.04	6897.2	1784.12	1519.28	6344.35	5429.43	2907.36	4478.1	6714.06	6287.15	3331.86	2695.41	4049.36	4447.52	IM3-4		279356	2.90154	3.01382	1.39881	1.16484	0.977552	0.736248	0.907483	0.798501	1.19989	0.753692	0.832371	0.901173
Px-0226	glyceraldehyde 3 phosphate dehydrogenase 2	CATGTTCCCTTTAAACCTAAGGCCGAAAATAAATGTATTAGAGAGATATATGTGTCGAAG	11022.5	13055	4148.85	4130.38	2816.5	2498.14	3755.76	3515.65	7761.58	4916.79	2466.59	3106.34	3829.05	4538.98	7717.06	6868.41	6127.02	5174.97	7344.44	5685.85	1821.53	1509.94	5555.7	4696.49	1634.12	2740.55	3043.34	3418.66	1319.83	1146.03	1579.36	1884.4	IM3-4		140830	2.50459	2.96642	0.94272	0.938523	0.639978	0.567639	0.853401	0.798842	1.76362	1.11722	0.560469	0.705836
Px-0227	heat shock protein cognate 3	TTTTCTCTCGATTGGGTCCCGTCTGTTGTGTTTGCACAACCCTACGTATGTCTGCTAATT	56600.9	52659.4	159938	168864	52822.9	52914	42724.9	43566.8	38904.3	29648.5	24973.3	22868.7	117012	112460	120338	143757	173056	225041	104999	137870	24591.2	30976.3	48424.5	20620.3	11543.7	17968.4	16007.1	18539.5	17407.6	12612.2	12175.2	17617.8	EM3-4		2.1295e+06	0.85054	0.791313	2.40338	2.53751	0.793769	0.795138	0.642026	0.654678	0.584615	0.445528	0.375274	0.343647
Px-0227	heat shock protein cognate 3	GTGTGCATGGCTGTATGAATGTGTCGTGGCTGTATAAAATGTTGCATTTTTTATTTTTAG	28856.3	32282.7	100712	124643	28734.4	33766.8	17099.3	21119.5	15448.6	15362.4	12233.2	13542.3	57243.4	66965.7	62800.5	93163.1	112283	190692	71085.5	112102	11810.6	16850.7	21795	12731	7327.44	13279	8084.56	12225.8	8675.32	9323.92	6940.47	12121.7	EM3-4		1.3513e+06	0.683343	0.764482	2.38494	2.95165	0.680456	0.799628	0.404926	0.500129	0.365837	0.363794	0.289692	0.320694
Px-0228	thioredoxin-2	CTGTCCACCCCGGATACCGCAGCTGGATTTAATATATACGATACATAATATATGAAAAAA	17205.8	18285.3	11166	13284	6692.22	7166.34	6880.44	7569.32	6567.61	7246.05	5674.57	6041.91	14316	14791.6	16453.9	15411.6	8067.95	10085.1	6419.92	6934.64	8789.23	7955.67	6121.45	6514.3	6355.59	7272.1	7636.39	8034.76	14956.5	16004.6	14567.8	16178.8	U		326648	1.68557	1.79132	1.09388	1.30137	0.655602	0.70205	0.674042	0.741528	0.643396	0.709858	0.555909	0.591895
Px-0228	thioredoxin-2	GGGTGCGCCATTGTGTACTTTGGTTTTTTATATATGTGTTACACACTATTGTTACTACAT	67439.4	73795	42039.4	53391.5	32933.6	39964.5	15051.6	15977.8	19466.8	21317	34099.7	36176.4	52982.6	60038.9	61512.9	58131.6	35080.9	45040.4	26791.5	31096	25553.4	25549.8	17991.4	19100.9	19373.8	25341.1	19534.2	21180.2	25689.7	27115.4	22638.3	24021.8	U		1.09542e+06	1.97008	2.15574	1.22808	1.5597	0.962076	1.16747	0.439697	0.466752	0.568676	0.622725	0.99614	1.05681
Px-0229	chitinase 5	GAGCGTGTCAGTAATAATGGAGGGAAAGTTTTTGCATTTGATTTACTGCTGTTTGTTTTT	8.8752	7.53285	22557	22674.7	300.7	218.411	196.685	220.671	8.53406	12.9743	258.379	477.127	44.7121	60.3974	8.12267	22.2133	40492.3	39957.1	22404.4	26780.8	111.472	32.2711	274.493	315.701	23.2978	23.2109	11.4503	10.8668	630.84	168.89	536.938	395.629	EM3-4		179247	0.00158444	0.0013448	4.02699	4.04799	0.0536823	0.0389918	0.0351132	0.0393952	0.00152354	0.00231624	0.0461271	0.085179
Px-0229	chitinase 5	GACATCACTAAAATTGTAAAATACAACAGTCCGTTGACAGCTGTCAAATTAACTTGTTCG	8.2278	4.82111	11964.6	12821.2	258.243	185.36	126.324	98.6418	19.038	13.0879	220.038	365.853	35.7052	35.1757	20.4348	13.4817	21746.6	22978.2	11893.9	14906.8	102.399	44.0919	87.7225	72.4732	22.5059	11.6479	8.51321	8.06855	505.101	112.965	444.527	296.237	EM3-4		99431.9	0.00264794	0.00155157	3.85053	4.12622	0.08311	0.0596541	0.0406547	0.0317457	0.00612695	0.00421204	0.0708144	0.117742
Px-0230	takeout/JHBP like protein	CTAATTGGAGACCTGTATCTGAATCATTACGACCAATCCTATCAAAAACAATCGAAGATA	7.4707	12.3327	10.7561	8.69385	11365.1	8168.47	53434.5	59002.3	998.984	563.995	33.1717	26.0493	43.5246	36.723	241.417	186.471	8.30874	6.68562	13.3926	5.5719	92288.4	118247	78832.5	95532.5	1694.11	836.162	738.608	765.302	111.943	114.799	135.399	84.3881	MM3-4		523555	0.000456614	0.000753785	0.000657422	0.000531374	0.69464	0.499262	3.26595	3.60626	0.0610585	0.0344717	0.00202748	0.00159215
Px-0230	takeout/JHBP like protein	GATGGATTTGTATTCTTCAATGTCACTGGAGCACACGTAAAATATACTATTGGTGGATTA	7.54986	19.8508	14.0609	25.6411	14008.3	9576.92	47346.5	50213.9	617.929	379.8	8.44859	11.0716	7.55453	9.99077	5.84363	12.5558	5.27146	5.56492	10.7584	4.44262	53924.6	72503.4	50197.2	64502.4	877.785	443.341	393.047	460.274	42.6274	80.2503	86.477	53.6745	MM3-4		365857	0.000660355	0.00173627	0.00122985	0.00224272	1.22525	0.837653	4.1412	4.39201	0.0540477	0.0332195	0.000738963	0.000968384
Px-0231	ribosomal protein L40	TATTTTGGCCATGAAATACAACTGTGACAAGATGATCTGCCGCAAGTGCTATGCTCGCCT	67073.8	64092.6	58210.7	56304.1	41661.6	42018.4	36462.7	33140.5	38590.8	28953.1	45971.6	41320.1	56045.6	51850.6	62272.2	57962.1	51070.1	51510.2	37376.8	33342.4	53175.9	48887.7	44971.8	39608.8	21783.8	23742.5	19646.6	21064.2	23031.6	26556.1	22985.9	23780.1	U		1.32447e+06	1.62055	1.54852	1.40641	1.36035	1.00657	1.01519	0.880963	0.800697	0.93238	0.699526	1.11071	0.998322
Px-0231	ribosomal protein L40	AACCTCCGCCCCAAGAAGAAGATCAAGGATTAAGCATTTCATTTTCATTTCACCAAAAAA	77462.4	78868.1	62966.8	68110.2	52665.9	55804.1	54487.2	56245.5	57091.6	49197.3	55241.9	55401.3	69433.8	70264.8	76554.9	76519.7	62423.5	69332.8	51316.1	49417.4	88193.4	87548.3	69540.1	64957.8	33605.7	37399.9	30950.3	34417.6	33263.7	41953.1	34325.2	37879.9	U		1.84284e+06	1.3451	1.36951	1.09339	1.1827	0.914517	0.96901	0.946142	0.976675	0.991368	0.854286	0.959247	0.962016
Px-0232	DEAD box polypeptide 5	TCTTTTGGGGGAAGTACCAAATATAATAACATCATTCCACTTTGTTCTTTTGATCTGGTG	82564.9	76415.2	72574.3	64866.4	61693.9	51062.6	53603	46650.3	63557.3	51137.4	35132	32097.2	48618.6	40394.3	54627.3	51789.9	47502.8	49184.6	45122.4	42677.1	26068.5	23925.4	24355.2	23276.2	43577.4	48328	41021.4	43092.3	55543.7	65046.7	50643.2	64405.5	U		1.58055e+06	1.67161	1.54711	1.46934	1.31329	1.24906	1.03382	1.08525	0.944485	1.28678	1.03533	0.711284	0.649842
Px-0232	DEAD box polypeptide 5	TCTTTTGGGGGAAGTACCAAATATAATAACATCATTCCACTTTGTTCTTTTGATCTGGTG	88781.7	82180.6	75408.6	64574.4	68875.7	54700.8	58769.8	49243.3	67116.6	54173.8	40817.6	35660	49039.1	41220.5	53457.6	51773.5	44851.8	47546.4	16376.1	16888.2	26858.7	25019	26587.8	24926.2	46644.6	49871	42028.9	43980.5	57865.1	67689.4	55571.2	68099.2	U		1.5966e+06	1.77942	1.64711	1.51139	1.29424	1.38045	1.09635	1.1779	0.986964	1.34519	1.08579	0.818092	0.714721
Px-0233	cuticular protein PxutCPH19	CGTTTGTACGATAGAATTGAAACGAACACAACTGGCCTTCCTTAAAAAGACTTATGATAT	12.8132	9.92436	557.237	216.925	20889.2	15236.9	75919.9	46840.9	128727	37496.2	42.5493	51.946	6.10932	4.83689	11.0848	6.75104	2946.33	937.319	15531.5	11912	29753.6	14030.6	67022.8	49646	19192.4	20268.1	13180.3	18967.4	2470.3	1641.32	1095.66	2352.13	MM3	mw	596978	0.000686828	0.000531979	0.0298698	0.0116279	1.11973	0.816748	4.06956	2.51083	6.90017	2.00992	0.00228078	0.00278448
Px-0233	cuticular protein PxutCPH19	TTTAAGTATGTTATAAAACATTTTATATTGACTATTAAAGTTATACATTGTTAAAAAAAA	5.51947	5.13408	8.50479	4.7607	412.334	396.505	1421.43	1094.86	2060.81	824.231	7.00762	5.01614	6.4446	4.6299	4.99989	4.86301	53.062	12.4193	301.851	321.76	490.198	259.93	1219.19	1188.12	257.255	349.872	189.128	393.928	38.9275	18.3389	19.9197	31.437	MM3	mw	11412.4	0.0154765	0.0143958	0.0238472	0.0133489	1.15617	1.11179	3.98564	3.06995	5.77846	2.31112	0.0196492	0.0140651
Px-0234	ATP synthase-beta	CACTGGCCAAAAACGCATAATTGAGCTGTCTTCAATGGTGTTAGAATTATCATTATCTAT	15676.1	17791	13658.8	11487.5	10772.1	9449.6	14683.4	12072.6	16216.4	10262.9	12472.1	12939.9	13603.5	13308.5	18224.4	17019.9	12558.1	12094	9827.73	9434.19	6137.94	5840.17	7409.21	6138.32	5272.89	8458.95	7307.2	6792.09	6267.08	5624.4	6221.91	6639.31	U		341662	1.46822	1.6663	1.27928	1.07591	1.00891	0.885046	1.37524	1.13072	1.51883	0.961221	1.16813	1.21195
Px-0234	ATP synthase-beta	TACCTGAAGTAGCATTTTACATGGTTGGACCCATTGAAGAGGTTGTAGCAAAGGCAGAAA	25106.9	28011.2	21234.6	18751.2	22816.2	18371.9	19385	16075.3	27503.9	17868.2	21044.2	21379.7	30164.2	30053.6	40497.1	39841.8	15867.9	16743.5	13751.1	14041.9	10247.6	10395.5	11756.5	10484.5	6764.15	10668.4	8897.74	8382.05	9139.67	8471.76	7987.52	9442.82	U		571148	1.40668	1.5694	1.18972	1.05058	1.27833	1.02933	1.0861	0.900657	1.54098	1.00111	1.17905	1.19785
Px-0235	low homology	CATGGAGGCGGATGAATGAAGAAAATTCTAAATTCCCTGCATACTTGTGTATCAAATAAA	71402	68918.8	61990	68063.8	56117.3	62853.5	74974.5	75745.8	82293.4	80188.8	59423.2	63042.1	70939.2	77251.3	82543.7	78510.5	84268.2	81477.3	55671.6	54720.5	113264	113144	88381	98383.9	63571.1	73379.9	51070.6	59289.4	39954.8	48489.9	38906.4	45882.6	U		2.24411e+06	1.01816	0.982749	0.883949	0.970557	0.800206	0.896261	1.0691	1.0801	1.17347	1.14345	0.847346	0.89895
Px-0236	unknown protein	ATCAACGAGGCCTTGGCTGCCAGCAAATCACACAACGAGAAAGACATCTTCTTAAAGCTT	47399.1	54152.9	40441.1	31274.6	40142.9	35579.7	61257.2	49721.8	37159.5	29969.7	25115.5	27195.4	21173.1	24202	43313.5	38148.1	17005.3	13765.8	25314.9	20623.6	17913.3	15523.4	37914.3	35443.8	13123.3	30697.7	25570.2	31483.8	20674	18503.5	20863.9	29715.6	U		980383	1.54712	1.76757	1.32001	1.02081	1.31028	1.16133	1.99945	1.62294	1.2129	0.97822	0.819779	0.887668
Px-0236	unknown protein	TGTTCTGAGGTGTGGCGGGTATAACTCAAGAGACCAATGAAGCAGGTGAATAGTAAAAAA	14953	19547.8	13650.2	12579.9	11862.4	13307.1	18483.1	19842.2	10909.4	11827.8	7627.65	9491.61	5643.94	6691.32	14815.8	14308.1	5716.27	5258.65	7551.46	7004.04	5210.16	6142.89	12144.6	14796.4	4606.06	12273.6	7710.03	11940.8	6220.56	6373.8	6157.49	10799.9	U		335448	1.42643	1.86476	1.30216	1.20006	1.13161	1.26943	1.76319	1.89284	1.0407	1.12831	0.727639	0.905451
Px-0237	osiris 18	TTCAAATTCACCAAGCCTAAGGTTGTGAACTACGAAGTGATCCATTATCCCCAGCACCAC	14.0548	14.4661	5511.24	4215.49	36205	33586.3	51714	45013.2	272.257	78.4817	7.82264	5.48731	7.38805	5.15323	8.9428	4.75331	7992.24	4925.79	13903.3	10204.5	74089.3	32403.1	80212.1	56292.8	186.533	18.9224	24.0468	50.9903	21.5681	10.0637	16.8031	11.703	MM3-4		457028	0.000984084	0.00101288	0.385884	0.295159	2.53499	2.35164	3.62089	3.15172	0.0190628	0.0054951	0.000547723	0.000384209
Px-0237	osiris 18	TACTCAGGGCAAATCTAAACCAAAAACATATGCTAAGCTTTAAAATAACACGGACCTCTG	19.6419	19.7928	7644.55	4354.18	33507	26667.4	63692.8	52759.7	617.785	182.237	6.79672	5.70061	5.75949	4.15654	11.2781	7.30175	10046.5	4914.66	16247	9879.62	119436	56805.3	116415	83559.6	658.012	87.1637	90.0503	122.61	41.9759	8.59596	11.7559	12.2921	MM3-4		607842	0.00103405	0.001042	0.402449	0.229227	1.76399	1.40391	3.35313	2.77755	0.0325235	0.00959394	0.000357816	0.00030011
Px-0238	similar to CG30427	GTGGTATGTTTCTGGGTTAAAATCGTGTTCTCCATTAAAAAGAAAACAACTCACACAAAG	76.1335	67.3709	2164.87	2641.59	19464	20135.5	29242.8	20111.7	1250.3	1330.61	13.4471	13.2467	264.695	288.946	170.31	139.24	1431.91	1941.37	2826.28	2854.48	69280.9	81899	47777.1	52076.9	1450.5	2359.29	827.686	1713.26	65.0325	318.622	63.4196	32.6194	MM4		364293	0.00668767	0.00591796	0.190165	0.232041	1.70974	1.76873	2.56873	1.76664	0.109828	0.116883	0.00118121	0.00116361
Px-0238	similar to CG30427	TGGGAAGCGGTATAAGTAATCACAGTATTGTTTCATATCTAGGTAAGGTAGAAAACTAAC	81.2665	53.6227	1355.77	1941.4	9493.36	11760.1	16782.8	12312.1	1095.78	1252.68	14.805	11.5981	173.482	232.97	96.746	103.547	4027.75	3874.91	6884.3	6315.75	42369.2	62296.1	33839.3	44488.8	1301.02	2631.37	723.37	1747.21	224.447	2295.1	125.27	337.298	MM4		270243	0.00962291	0.00634956	0.160539	0.229885	1.12413	1.39253	1.98728	1.4579	0.129753	0.148333	0.00175309	0.00137335
Px-0239	vacuolar H[+] ATPase subunit 16-1	GGTCACAAACGATGTATTGCCAGGAATCAGTTAATAAACATGATTTGTACATTCCAGATT	27814	24034.9	32011.2	28559.2	24153.4	21956.4	33913.2	31217.3	43663.3	41582.9	34488.3	32654.7	29222.3	30329	33882.2	29917.8	32703.4	36250.7	21124.9	21495	24967.6	27936.1	26087.6	22230	33928.2	31840	29518.4	25171.6	39852.8	35266.1	31600.6	29245.7	U		968619	0.918885	0.794034	1.05755	0.943504	0.797949	0.725367	1.12038	1.03132	1.44249	1.37376	1.13938	1.0788
Px-0239	vacuolar H[+] ATPase subunit 16-1	ACTGTTACTATCCATATTGCTGTTGCTAAGTGACTTTACTGCGACCTAAGTATCAAAGCC	30394	27187.7	35014.7	31715.3	26435.4	24943.8	32786.8	31493.9	45950.3	43704.6	40378.2	38308.9	32509.2	33337.1	38654	33983.9	37287.2	39532.5	25537.2	25680.1	23563	27097.3	24467.3	21686.2	32313.9	30264.9	28991.4	25154.1	38675.2	35378.2	29971.2	28272.6	U		1.02067e+06	0.952912	0.852389	1.09778	0.994338	0.8288	0.782036	1.02793	0.987395	1.44063	1.37022	1.26594	1.20106
Px-0240	dihydropteridine reductase	CAGTGGCAGCTTAGTAGCGCTTGTAACAAAGAATAATATCACAGAATTAATTGTTCAGTA	2836.09	3232.36	7511.21	11481.1	6579.83	10874.5	4685.39	7537.73	5647.17	10352.8	1027.53	1089.24	4437.2	4900.91	5975.06	5242.22	10435.6	22968.7	8356.25	11958.4	1225.4	5758.35	1130.16	2395.06	3091.61	3667.45	2199.42	2580.55	992.09	1476.64	710.251	941.466	EM3-4		173298	0.523692	0.596865	1.38697	2.12002	1.21499	2.00802	0.865172	1.39187	1.04277	1.91168	0.189738	0.201132
Px-0240	dihydropteridine reductase	TCCGCTATCATTTGTAGCTCAGTTATTTGATAAGTGGATTAAAGGTGAGGAACGTCCAGC	1952.56	2121.99	5651.37	7792.3	4080.61	5507.48	1795.37	2711.22	4795.61	8319.18	635.356	582.666	2588.01	2674.82	2907.23	3070.16	7374.2	16371.2	6469.81	8610.27	568.172	2985.56	605.776	1178.58	1655.12	1877.74	1075.72	1288.97	705.596	1022.41	515.443	645.258	EM3-4		110136	0.567318	0.616546	1.64201	2.26406	1.18562	1.6002	0.521645	0.787747	1.39337	2.41714	0.184603	0.169294
Px-0241	peptidyl-prolyl cis-trans isomerase	ATGATGGGAACCATTGCAGCGATTCTTGGTCTCCTATTTCTGTTCTCCACAGCTTTGACT	6843.29	8112.32	9640.67	10391.7	4954.53	5674.65	1625.39	1676.65	1599.16	2049.43	5105.92	5404.95	11122.9	10045.4	11431.9	12033.3	12799.8	17172	10073.4	10886.2	2381.12	2455.56	1830.63	1531.46	1663.74	1379.14	1513.63	1679.31	2014.74	1904.83	2176.07	3277.84	EM3-4		182452	1.20024	1.42281	1.69087	1.82259	0.86897	0.995272	0.285076	0.294066	0.280475	0.359448	0.895522	0.947968
Px-0241	peptidyl-prolyl cis-trans isomerase	TACAAAAACACCATGGCTTGATGGCAGACATGTAGTGTTCGGCAAAGTCTTGGAAGGCAT	23696.4	26925	30544.3	34514	14136.1	17330.1	10089.1	10981.5	10555.9	12366.6	15326.7	17288.2	29543.6	29113.4	33398.2	33364.4	31508.8	43648.1	23694.5	27121.4	12898.2	16949.4	10511.6	9758.03	9451.2	8500.8	9796.43	12516.6	13754.6	13236.4	12156.6	20799.5	EM3-4		625476	1.21233	1.37751	1.56268	1.76577	0.723219	0.886625	0.516167	0.561825	0.540052	0.632688	0.78413	0.88448
Px-0242	calcium ATPase	TGTCTGTAAGGGAAGGATATACTTATTATCCAGTGTTCGGGACCCAATAGGTCCAAAAAA	59896.9	93640	95065.4	54519.4	105252	51637.4	152456	107283	244638	86021.8	101468	91835.4	43181.4	31648.3	102604	91150.8	22191.4	17827.8	54191.5	42983.5	14415.5	13619.4	68294.1	54284.6	28311.5	38670.7	43935.2	45139.4	59112.5	41317.2	59565.3	58192.6	MM3		2.17435e+06	0.881506	1.3781	1.39908	0.802364	1.549	0.759949	2.2437	1.57889	3.60034	1.26599	1.49331	1.35155
Px-0242	calcium ATPase	TGCTTATCTAGAGTCGAATCTATACTTCTATTAGTGCTGACGCCTCGACGAGCAATATGG	63704.1	106396	100732	57731.6	86841.8	41896.7	130471	93120.7	238075	79841.1	102868	99259.6	39401.8	32066	102501	98197.6	18676.3	14391.5	49623.4	38434	7772.94	7542.83	40267.8	31496.5	23960.6	33583.3	34497.5	37746.6	49682.3	37706.9	51698.1	53897.7	MM3		2.00408e+06	1.01719	1.69887	1.60844	0.921823	1.38664	0.668982	2.08328	1.48689	3.80144	1.27485	1.64254	1.58492
Px-0243	similar to CG6426	TCAACCAGTGCCTAGCCTACGTCGCTTCTTACCAGGGTTGAGGACACGACCAATAAAAAA	76387.9	60213.4	86393	81454.1	7984.81	3280.18	2075.26	2477.24	10606.1	6485.07	99272.1	88666.3	84326.2	45903.8	59597.4	42349.1	65454.7	50722.6	62877.3	79137.1	1260.76	2301.2	1317.41	2509.59	42328.3	13373.5	29444.6	30061.6	140302	50597.2	117811	81706.1	U		1.52868e+06	1.59904	1.26046	1.80848	1.70509	0.167147	0.0686644	0.0434416	0.0518565	0.222019	0.135753	2.07808	1.85606
Px-0243	similar to CG6426	TCAGGATTGTAACGGAGATGGTCAAATCGACTGCTACGACTATGCAGCTATCCACAAGTT	32572	29283.4	28305.3	27385.8	2385.21	1054.29	625.577	818.174	4092.74	2665.13	34160	32121.9	30916.5	20144.6	19899.1	16619.7	22758.1	21091.2	23863.9	34665.3	671.884	1159.03	486.19	1009.8	14693.7	5612.44	10455.2	12626	49452.3	20691.5	41593.9	34948.3	U		578828	1.80071	1.61891	1.56483	1.514	0.131864	0.0582854	0.0345845	0.045232	0.226263	0.147339	1.8885	1.77583
Px-0244	similar to CG9796	CGCACAGCTCTAGTTTCTCCCCAATAGATGGTGTTATTTACGTTTTCATATTGATTTTTT	11505.3	15338.5	30599.1	36458	23530.4	30379.8	11895.3	14856.3	11007.3	13810.7	2208.15	2800.87	5972.74	7168.13	11354.7	7982.78	25235.5	36358.1	29041.7	28907	3034.28	6885.71	5688.22	5066.95	3144.59	3322.65	2202.71	3044.63	1162.07	1402.99	689.201	1337.67	EM3-4		393392	0.935886	1.24769	2.48905	2.96563	1.91405	2.47121	0.967609	1.20847	0.895375	1.12341	0.179619	0.227833
Px-0244	similar to CG9796	CGCACAGCTCTAGTTTCTCCCCAATAGATGGTGTTATTTACGTTTTCATATTGATTTTTT	9893.1	12752.4	33111.7	39382.3	27492.8	36647.6	12635.9	15238.2	11157.5	14037	2395.47	3117.85	6129.16	7344.4	11984.2	8387.69	25452.1	36867.3	29456.4	29498.2	3181.16	7427.77	6085.34	5477.73	3345.67	3148.38	2245.12	3200.41	1155.88	1402.94	739.406	1429.4	EM3-4		411821	0.768731	0.990911	2.5729	3.06015	2.1363	2.84766	0.981859	1.18406	0.866981	1.09073	0.186137	0.242269
Px-0245	unknown secreted protein	ACCCGAAAAGACACGAACAGTTAAAATTTACAACCAATCCGGTCTCGAAGGTCTATCAGC	7.77907	10.1093	351.926	2318.59	15950.7	30079.7	26915.6	49650.4	15901.9	46222.6	186.845	439.536	15.1046	47.0292	15.3888	13.2301	516.746	920.095	255.746	1071.77	17662.1	44880.4	11554.6	29940.8	21952.2	40870.9	14465.2	23848.9	3076.98	11474.5	1585.01	4917.44	MM3-4	mb+CB	417120	0.000596783	0.00077555	0.0269985	0.177874	1.22368	2.30761	2.06487	3.80901	1.21994	3.54604	0.0143341	0.0337197
Px-0245	unknown secreted protein	AGAACCAGCTCAACAAAAGCAATACAAATTCGTTGACACGCAGAGACAGACAATTCAAAA	5.54469	5.18881	213.583	1385.45	5694.42	13244.8	19198.5	38936.9	12452.1	37932.5	75.5569	172.005	11.5953	29.5653	13.8049	4.25867	373.817	669.374	222.699	917.015	14805.3	40202.7	9711.36	26826.3	16801.6	34060.6	10714.5	19774.9	2103.43	8390.15	1076.67	3473.38	MM3-4	mb+CB	319499	0.000555337	0.000519694	0.0213917	0.138762	0.570334	1.32655	1.92286	3.89979	1.24716	3.79919	0.00756753	0.0172274
Px-0246	eukaryotic initiation factor 4E	GGTTTATGTCTCGCTAGTGTAACAACTCATTGTTTGAAATTGATGTTTGCGCATATATGT	31800	30005.2	30203.5	29591.8	21386.2	19950.7	19263.6	15954	17021.3	13185.9	12958.8	12937.5	18273.6	18057.9	23170.6	23687.5	31081.8	34092.5	26677.9	27702.8	13065.4	14621.3	11604.2	11849.9	7761.14	11157.4	6847.53	7725.62	6369.78	9016.96	5653.22	7742.24	U		570418	1.78396	1.68327	1.69439	1.66008	1.19975	1.11922	1.08067	0.895005	0.954883	0.739721	0.726977	0.725782
Px-0246	eukaryotic initiation factor 4E	GTTGTAAGTCTGTATTTACTACTTATTAAGTATCCGGTGATTCAGGAAGTTGACTTCAGA	14070.8	14976.9	14300.9	14913.8	9732.61	10330.3	9242.26	8386.42	8183.12	6910.84	3516.03	4026.72	6377.7	7250.96	9786	10711	14235	16270.7	5143.83	6611.48	5894.58	7833.66	5263.86	5808.13	3195.66	5174.63	3049.7	3893.12	2960.81	4682.84	2648.4	3890.59	U		249273	1.80631	1.92263	1.83586	1.91453	1.24941	1.32613	1.18646	1.07659	1.05049	0.887167	0.451365	0.516923
Px-0247	cytoplasmic dynein light chain 2	GCACTTGATGTATGTTTCTGTGTTAGCTTTATGTTAAGGTTCAATCGACTTGGAAAAACA	15256	14844.4	17295	17996.8	12778.1	13977.1	8411.88	8387.58	8285.26	7840	9057.53	9508.38	13228.9	13919.2	15712	15860.2	19731.7	23044.8	15153.5	15872.4	8653.03	8521.85	7112.52	6734.38	4816.14	5530.61	4202.77	4334.55	5730.85	6752.79	5403.35	5602.79	EM3-4		349556	1.3966	1.35893	1.58326	1.64751	1.16977	1.27953	0.770062	0.767838	0.758471	0.71771	0.829168	0.870441
Px-0247	cytoplasmic dynein light chain 2	ATATGTCTCCTATCTGACTCTTGGGGTGTGTTGACTTCGGGAGGTGTTGTATGTGTACAT	15049.6	15537.1	20797.7	22609.3	14330.9	16241.2	9185.91	9168.95	9400.67	9338.2	9537.65	10213.3	15000.1	16722.8	19127.8	20697.5	23655.8	29509.9	17190.8	21524.1	10288.3	10279.5	8508.89	8449.87	6183.66	7442.12	5075.48	5264.67	6868.04	8256.18	6379.36	6976.79	EM3-4		414812	1.16098	1.19858	1.6044	1.74416	1.10553	1.2529	0.708632	0.707324	0.725199	0.720381	0.735767	0.787889
Px-0248	3-dehydroecdysone 3b-reductase	TTAACAGAACAAGAGGTGGCTGTTATCAGCGGATACAACACGAACAAGAGGGTCATTCAC	58159.5	43389.5	13524.4	10374.5	8093.21	7796.19	31174.1	70986	37531.3	183863	45564.8	138479	29711.7	37312.1	20448.3	21958.4	20135.6	9888.27	10910.2	11154.6	2998.56	3406.11	1346.56	2252.95	65829.3	266667	77068.5	166716	61901.3	271891	82108	189860	LM3-4	mb+CB	2.0025e+06	0.92939	0.693365	0.216121	0.165784	0.12933	0.124583	0.498163	1.13436	0.59975	2.93813	0.728126	2.2129
Px-0248	3-dehydroecdysone 3b-reductase	TTAACAGAACAAGAGGTGGCTGTTATCAGCGGATACAACACGAACAAGAGGGTCATTCAC	53396.2	41242.7	12745.3	9674.27	7716.27	7548.66	27463.6	65878.4	37329.4	184060	42842.1	130362	28507.6	35092.4	18741.7	20095.4	18557.3	9342.33	9523.91	9577.64	2923.98	3272.13	1206.42	2278.91	64859.1	260620	79472.6	165658	65724.7	284838	77146.5	190890	LM3-4	mb+CB	1.96859e+06	0.867973	0.670413	0.207179	0.157258	0.125431	0.122706	0.44643	1.07087	0.606801	2.99195	0.696413	2.11907
Px-0249	alpha tocopherol transfer protein	TATTCGGTATCGACGGTTCATTCCGTCAACTGGTCATCGATTAGATATTAGACAACTCAT	145.595	160.681	40957.6	53365.9	59783.6	66901.4	3131.59	2397.99	28.7358	42.7831	16.1524	14.8869	7.57408	10.5726	5.69557	5.42194	58349.3	53267.4	35199	25585.5	19568.5	22546.1	6403.61	5556.65	86.1326	29.7045	31.6327	30.9047	13.3136	38.8362	11.9818	21.5347	EM3-4		453716	0.0102686	0.0113326	2.88869	3.76383	4.21645	4.71846	0.220866	0.169127	0.0020267	0.00301743	0.00113921	0.00104995
Px-0249	alpha tocopherol transfer protein	ATGATTTACACAATGCGTGGGTGAAGAAATTAGCAGAATACAAAGATTGGTTCGCGGAAC	117.669	93.3134	25653.3	31313.7	30940	34073.4	2107.14	1549.81	10.563	17.4633	8.19166	14.8566	7.41942	5.673	6.40671	6.89363	30909.8	31073.5	24083.8	17755.3	9694.64	10705.9	3173.64	2709.11	80.4356	18.8311	36.3503	25.2537	12.426	9.81034	11.2368	11.4837	EM3-4		256237	0.0146951	0.0116534	3.2037	3.91058	3.86392	4.25523	0.263148	0.193546	0.00131915	0.00218089	0.00102301	0.00185536
Px-0250	similar to CG42339	AGGACTTGGATAAGAGGGGTGACTGCTGTTCTAGCCCGGACTTCATATTTGTTTAAAAAA	132.442	152.701	22573.7	23265.3	32525.3	34642.3	12523.3	11271.8	2979.05	2337.64	1687.58	1927.46	21.2716	42.2421	109.319	55.9386	32318.9	20560.7	45012.9	19421.5	3956.18	4761.15	14310.4	4728.77	305.017	165.952	747.41	634.754	319.037	91.4383	71.0588	345.767	EM3-4		293998	0.0144156	0.0166206	2.45702	2.53229	3.54019	3.77062	1.36309	1.22687	0.324252	0.254438	0.183684	0.209792
Px-0250	similar to CG42339	CTAATGTTGAACAAAACATCACAATGGTGATCATCACCTGTTCATCAAAAAACATCCCAA	56.0261	50.733	4360.51	5371.35	5919.18	7969.94	6530.43	6749.61	1454.68	1152.52	237.684	336.484	8.75208	5.01275	33.9052	7.6412	7686.21	4824.52	9988	4523.09	1408.42	2048.39	4504.79	1845.35	31.5551	28.2397	176.755	140.253	86.3003	11.0985	13.185	111.425	EM3-4		77672	0.0230821	0.0209014	1.79648	2.21293	2.43863	3.28352	2.69046	2.78076	0.599313	0.474824	0.0979232	0.138628
Px-0251	collagen type IV	GTCAAATTAGATAAGTACGTATGGAGCGGAATTAAAACCCTACAGAATTGCGTATGTTAT	4814.99	6321.94	30552.2	35461	42010.2	41378.2	50501	50118.3	77100.1	56015.1	30990.9	45443.1	24532.8	27598.3	39409.9	30488	39148.9	27542.8	40223.5	19694.4	21648.9	28390.3	71286.5	26183	7581.84	7317.33	22814.6	15038.2	13902.2	6622.05	5665.66	22677.7	U		968474	0.159095	0.208888	1.0095	1.17169	1.38809	1.3672	1.66864	1.65599	2.54752	1.85083	1.02399	1.50151
Px-0251	collagen type IV	GATAAGCGGTTCCTTGTATTTCTTCACGTTATCTACGTGAATATACACCAAAGCAAATTA	3392.04	4552.21	22918.2	26812.9	35910.2	37321.4	22446.1	23931.1	33687.4	27336.6	25344.5	35454.8	13559.2	15615	22076.2	18904.8	23836.9	18037.6	30360.7	16526.7	7954.86	11963.1	27902.3	11497.2	3076.12	3092.39	8702.66	6695.94	5476.16	2751.6	2282.13	9379.01	U		558798	0.194248	0.260686	1.31243	1.53546	2.05642	2.13724	1.28539	1.37044	1.92913	1.56545	1.45137	2.03034
Px-0252	elongase	CCCTCTCTATGTGCACAAAACGCTATGAATCTTTCGAAAGCCTTATATTATTTAAGTACA	548.82	556.439	208.298	235.88	8523.22	11984.3	3357.82	3155.52	2693.81	3227.45	15597.9	14413	536.465	739.374	630.724	811.94	180.173	121.045	164.064	112.259	45792.3	34294.6	25625.7	24462	2926.96	1951.39	1537.11	1554.01	22650.6	10434.1	26098.2	13122.3	MM4		278248	0.0631173	0.0639935	0.0239554	0.0271274	0.980217	1.37826	0.386168	0.362902	0.309803	0.371175	1.79385	1.65758
Px-0252	elongase	GGTACTTGTTATAATTGTTTTATCCACGCTTTGAATGTTGTATGTGTTGCACACAACGTG	1103.04	1279.71	201.246	214.085	4930.68	8249.97	3216.77	3675.14	3548.31	5722.76	11471.2	9282.29	747.317	1147.55	886.1	1200.73	233.055	233.803	154.717	182.682	26485.8	28065.6	16269.6	20209.9	2387.95	2202.93	1643.51	1859.51	20013	12392.5	28936.7	14654.7	MM4		232803	0.151619	0.175903	0.0276624	0.0294271	0.677747	1.134	0.442162	0.505167	0.487734	0.786623	1.57678	1.2759
Px-0253	similar to CG12964	GCTACAGTAAAACAAAGCTCGGCAGATCATTAAGAAGAGAATAAAAACCGTTTGATTTGA	122.767	81.1171	23758.2	19950	20776.5	26387.9	45352.6	35553.6	66537.5	50048.8	206.327	134.341	554.015	262.722	271.024	89.8835	33528.3	21700.4	25306.3	23562.2	153538	75198.9	88097.2	89496.4	118830	31941.2	91827.2	36869.8	20850.5	10378	15985.4	13367.8	MM4		1.14056e+06	0.00344439	0.00227584	0.666567	0.559724	0.582912	0.740347	1.27243	0.997501	1.86679	1.40418	0.00578876	0.00376912
Px-0253	similar to CG12964	TTGTAGATTTATCAGGTATAAGTTTAGACCAGGAAGACAGTAGAGTATCAATTTCCTCAG	76.5904	34.8094	22578.1	19050.8	30541.7	38480	33670.3	27522.6	46571.5	37749.6	122.324	96.9336	470.325	261.953	302.877	76.2193	41580.3	24735.4	32933.1	30723.5	107213	60681.7	54771.9	64853.7	78260.7	22340.1	65628.1	27518.6	14608.6	7266.01	10912.1	9345.58	MM4		910979	0.0026904	0.00122275	0.793101	0.6692	1.07284	1.35169	1.18274	0.966788	1.63592	1.32603	0.00429689	0.00340499
Px-0254	tubulointerstitial nephritis antigen	GAGGCGGATCCAGTTGGAGGGCATACAATTATCCTGAGTTTCGCAATAAGAAACTCAAAG	242.45	163.576	534.929	335.645	257.479	180.962	331.623	288.704	1520.77	1429.63	164.245	178.295	48.57	28.1782	67.152	52.1517	330.974	386.679	353.199	378.287	174.173	166.525	142.094	121.931	867.902	441.683	476.44	641.816	361.576	187.936	197.365	533.145	U		11586.1	0.669631	0.451786	1.47744	0.927028	0.71114	0.499805	0.915921	0.79738	4.20027	3.94855	0.453635	0.49244
Px-0254	tubulointerstitial nephritis antigen	GACATTTCGAAAATCAACTGTCAATTTGACGTCACTTGTTGTTGAGGTAATACATCTATG	2477.54	1536.2	4432.54	3644.56	2515.74	2179.86	4182.62	3637.54	9017.2	10621.5	2329.82	2477.28	619.507	417.692	596.288	553.945	4445.01	4113.94	4111.35	4157.93	1915.13	1526.25	1960.45	1934.09	5899.45	4229.56	4521.23	5270.32	5185.49	2467.88	1980.24	5863.41	U		110822	0.715396	0.443583	1.27991	1.05237	0.726426	0.629439	1.20774	1.05035	2.60374	3.06699	0.67274	0.71532
Px-0255	unknown secreted protein	TGATATCTCCTTGACTGTGAAATTATTTTTTCTTAATTAAATCGTAAAAACAACAAAAAA	329.059	239.555	21.5495	50.8907	1722.23	1073.67	10580.1	18117	23778.8	47271.2	7212.67	21381	57.9306	103.402	47.3902	106.526	45.1341	18.6865	359.037	36.2499	3531.22	2690.26	1343.04	2052.59	40918.9	41980.5	25148.6	47457.3	33452.2	44231	19593.9	46707.7	LM3-4	mb	441659	0.0238416	0.0173567	0.00156135	0.00368723	0.124783	0.0777914	0.766569	1.31265	1.72287	3.42499	0.522587	1.54914
Px-0255	unknown secreted protein	AAGACTTAGATGGCGAAATTAAGTTCAGAGCCACGATTGCGTACAACGGTGCTGTGTTCT	783.146	617.648	87.9891	156.798	7470.27	4187.43	43446.2	61056.6	114378	172994	32941.8	79563.2	248.449	318.582	152.198	297.552	141.293	69.9705	945.077	124.325	9868.43	6844.42	3845.7	5023.11	160686	140813	96336.9	160285	116076	136371	65977	143896	LM3-4	mb	1.566e+06	0.016003	0.0126211	0.00179799	0.00320405	0.152649	0.0855668	0.887789	1.24764	2.33722	3.53499	0.673139	1.62581
Px-0256	unknown unsecreted protein	GGATAGCCTTTAGACCATACTAACGAAATAACAAAAAGGCAATTACTATCCACAACAATG	3671.86	4954.01	5886.24	4028.47	4569.28	3508.33	8880.85	7889.12	7557.8	2799.56	3564.78	3484.16	1341.06	1046.06	3558.29	2891.97	2794.94	1814.29	4608.15	3158.66	1059.83	627.729	3404.68	2889.6	3676.7	6575.03	4057.16	5700.66	3788.18	2656.47	2101.5	3255.07	U		121800	0.964688	1.30154	1.54646	1.05838	1.20046	0.921725	2.33322	2.07267	1.98562	0.735515	0.936556	0.915375
Px-0256	unknown unsecreted protein	GGATAGCCTTTAGACCATACTAACGAAATAACAAAAAGGCAATTACTATCCACAACAATG	3870.5	5390.27	6056.42	4116	2873.76	2277.91	8964.74	8055.21	7624.1	2917.52	2168.65	2263.99	1286.79	1055.22	3570.28	2918.27	1894.09	1236.27	3208.01	2333.78	1148.71	644.364	3219.88	2954.32	3887.44	6909.5	4139.08	5722.48	3625.36	2709.4	1952.51	3140.56	U		114135	1.08517	1.51126	1.69803	1.154	0.805714	0.638655	2.51343	2.25843	2.13756	0.817981	0.608021	0.634751
Px-0257	microsomal glutathione S-transferase-like	CATCATCAAATGGTATATGGGTTTCCAAGTTGTCATATATTATATCAGTGCTGTGTAACC	9459.14	12408.3	20320.1	23150.8	6552.36	7954.9	11418.1	14231	5368.17	8503.69	82.1283	121.672	1111.46	2103.61	2225.79	2285.6	46866.3	38495.4	35328.3	39161.5	26450.3	16789.4	18214.2	19856.5	5678.3	7056.78	5836.31	8165.01	1273.71	2065.43	1196.63	3179.91	EM3-4		402911	0.751264	0.98549	1.61386	1.83868	0.520402	0.631794	0.906853	1.13025	0.426351	0.675381	0.0065228	0.00966344
Px-0257	microsomal glutathione S-transferase-like	TACGCAGTGAGCAGAATTGTCCATACTATTGTATATGCATTGATACCATTGCCGCAGCCG	20459.3	24531.3	24197	25796.3	7217.36	9076.43	11070.8	15022.4	4852.43	8241.65	346.103	491.258	6563.04	10960.4	12693	13603.9	41203.7	34542.9	34890.7	38112.6	20897.4	14834.8	15107.2	16905.2	4541.98	5389.23	4365.72	6593.93	1085.77	1795.44	1121.37	2612.64	EM3-4		439123	1.49092	1.78765	1.76329	1.87984	0.525947	0.661422	0.806755	1.09472	0.353608	0.60059	0.0252214	0.0357992
Px-0258	scarface	CAGTCATAATTTTGACTTATGCCCACTGTTTCAGATATCCTTGTCGGTCTATAATTCTAA	18636.6	13611.8	639.25	758.502	63138.6	36522.1	113812	128198	131160	139990	13501	15188	81317.2	47492.5	55654.2	66964	805.41	766.692	588.272	735.745	59057.2	80841.5	82121	119406	86093.4	155859	120999	142278	11026.8	49503.8	12247.5	47207.8	MM3-4		1.89612e+06	0.314522	0.229721	0.0107883	0.0128009	1.06556	0.616368	1.92076	2.16354	2.21352	2.36255	0.22785	0.256321
Px-0258	scarface	GCTACAGCACAACAACAATCTTGTGATACTTCTTGATATTGACAGAGTGACGCTAGTGAG	1911.71	1642.32	11.9488	52.7437	6304.2	4427.91	27782.8	31676.8	27082.3	30870.6	1725.84	2073.31	9796.17	6039.8	7279.12	9372.09	7.57105	8.04164	11.7431	28.0108	10753.7	17081.4	18786.6	28353.6	19436.2	33842.2	23427	32966.1	2288.25	12101.8	2512.11	11402.6	MM3-4		381057	0.16054	0.137917	0.00100342	0.00442926	0.529408	0.371843	2.33312	2.66012	2.27429	2.59242	0.144931	0.17411
Px-0259	cuticular protein PxutCPH6	CTGGACCCCATCAGTCTACGCTACTTCTTGGTAAACATTGTAACTACATAAAATAAAAAA	35584.7	18541.2	176.021	215.94	3353.71	3266.97	43345.3	72864	88992.2	154917	108036	106846	109011	149108	130724	140266	32.0603	64.6093	84.7227	72.7727	4441.33	3865.1	6609.95	7130.76	33158.9	38408	26438.9	26686.8	91535.4	78223.7	99983.9	63708.9	LM3-4		1.64569e+06	0.691934	0.360528	0.00342268	0.00419889	0.0652119	0.0635252	0.842835	1.41682	1.73043	3.01231	2.10072	2.0776
Px-0259	cuticular protein PxutCPH6	GATTTTGTAAATTTCAAATCCATACCTACCGTTTTAAATAAAAATTTTACTTTCAAAAAA	15920.4	5825.56	89.3964	93.7977	1402.1	1165.3	20333.3	31512.7	24718.2	44684.8	18897.9	15022.1	22936.9	23798.7	26190.8	21640	21.008	32.8734	14.9442	6.66097	3072.92	2085.15	3882.58	3664.49	16600.5	18888.3	14069.9	12772.4	45844.5	31626.5	44559.8	26106.6	LM3-4		497481	1.02406	0.374723	0.00575034	0.00603345	0.0901887	0.0749569	1.30792	2.02703	1.58997	2.87431	1.21559	0.966284
Px-0260	cuticular protein PxutCPH30	AAATAGTAATCATGCAGTCTATGATTATCCTAGCCGCAGCTCTGTGCGTCGCACAAGCAT	214.901	305.693	2039.34	3081.91	6318.16	6632.45	24860.8	30622.9	22730.7	36866.7	10431.9	12167.6	543.584	380.142	554.071	358.597	3423.76	3507.92	2127.51	1391.43	9084.72	8626.44	5746.9	5040.24	6357.65	4550.04	4861.88	4724.05	7764.31	6573	7124.03	5412.45	MM3		244426	0.0281347	0.0400211	0.266989	0.403481	0.827168	0.868315	3.25476	4.00912	2.97588	4.82656	1.36573	1.59297
Px-0260	cuticular protein PxutCPH30	CTGGATTACCAGCAGCGCCTGTGTTAGTTCGTTTGAGATCTCCGTTACTTATAAAATTAA	50.3349	98.8751	2042.56	3175.5	7787.99	7828.78	22153.3	27780.2	21125	34834.6	10720.2	12674.4	417.392	218.844	346.818	136.51	3305.68	3313.39	2133.04	1680.34	8244.61	7822.22	5139.79	4566.6	6226.96	4009.37	4397.63	4094.63	7475.1	5665.88	6480.48	4558.32	MM3		230505	0.00698777	0.0137264	0.28356	0.44084	1.08117	1.08683	3.07544	3.8566	2.93268	4.83592	1.48824	1.75953
Px-0261	unknown protein	CCTCGGTCTCCAATGAATAGGGAACCTATAATGATAAATTTAAGGTTAGTGGTTACTTAT	70.6227	88.9557	21420.1	28813	7923.08	5761.49	1096.72	1499.59	1379.39	2925.53	1185.61	1222.37	476.311	1285.3	555.648	880.561	40481.3	38983.6	33120.7	36708.6	645.398	491.183	351.184	402.445	519.662	1510.45	746.295	1541.71	1776.78	8366.56	1582.44	3671.86	EM3-4		247484	0.0091316	0.0115021	2.76964	3.72555	1.02446	0.744967	0.141807	0.193899	0.178357	0.378274	0.153301	0.158054
Px-0261	unknown protein	CGTACGTGAATCTACTGAGCCTTTGAAAAATCATATAGAAACTACCACAGTATCATCATT	21.4568	37.0649	7403.05	10434.7	3006.71	2217.39	360.681	483.7	581.883	1203.49	471.896	485.762	179.28	533.387	217.539	315.973	16378.4	16181.1	13782.5	16953.6	216.31	132.66	112.869	96.8189	116.76	376.107	176.649	379.607	638.829	3028.81	508.463	1177.71	EM3-4		98211.1	0.00699126	0.0120768	2.41213	3.39992	0.979672	0.722491	0.11752	0.157603	0.189594	0.392132	0.153757	0.158275
Px-0262	ribosomal protein S19a	AAACGTAATGGAGTAACCCCATCACACTTCTGCAGATCATCAGGTAGCATTGCTAGGAAG	123190	127532	103633	116658	94823	106649	74035.6	74832.8	82942.6	70687.2	98668.1	101050	109983	124508	129929	136171	112399	118247	83049.9	80375.6	115312	115490	96345.8	96756.8	60835.8	66474.2	56793.8	63096.4	70887.3	77506.6	69639.1	71475.3	U		3.02998e+06	1.30103	1.34688	1.09449	1.23204	1.00144	1.12633	0.781901	0.79032	0.875968	0.746538	1.04205	1.0672
Px-0262	ribosomal protein S19a	CATGTTTACATTCGTTCACCAGTCGGAGTAAAAACTGTTACTAAAATATTTGGAGGCCGT	103354	107782	69850.6	75973.6	59440.3	66237.7	42784.6	45964.5	44552.6	42100.9	60015.6	59631.3	74611.5	83218	81154.9	87297.4	61582.3	70296.7	42375.4	45354.6	67128.9	70891.4	53813.3	60735.4	35368.6	41014.9	31944.8	36620.2	37898.6	44263.1	35244.3	38293.8	U		1.8768e+06	1.76223	1.83772	1.19098	1.29537	1.01348	1.12938	0.729492	0.78371	0.759637	0.717835	1.02329	1.01673
Px-0263	ribosomal protein L37a	CTAAGAAAGCTGTAGCCTCATCGTAGATTTATTGCCCAACATCAATAAAAACCTAAAATC	75679	65731.5	55235.2	55729.1	48252.1	50161	69817.7	59544.1	73057.4	61992.3	50714.8	48989.9	53812.6	51201.2	71351.2	63739.7	60717.6	54116.6	41261	36779.7	119570	92708.9	80908.9	75770.3	50710.8	54222.4	44304	43897.8	53488.4	52372.1	50777.2	50779.8	U		1.91739e+06	1.26303	1.09701	0.921838	0.930081	0.805294	0.837153	1.16521	0.99375	1.21928	1.03461	0.846396	0.817608
Px-0263	ribosomal protein L37a	TTCAAAAATCAAAATGTGCACAGTGTGGTTACCCGGCTGCGAAACTCCGTTCTTACCACT	60505.2	62811.8	39691.1	45038	34307.2	40357.4	31855.2	27718.3	28266.8	24475.5	31515.8	32254.2	39453.2	42714.2	41672.5	44818.9	39829.5	38194.8	27462.1	25504.3	43601.8	38544.7	32784.5	30279.3	17119	18564.8	15547.3	17791.9	14909.1	17663.2	18074.3	19898.8	U		1.04322e+06	1.85594	1.9267	1.21749	1.3815	1.05234	1.23793	0.977129	0.850235	0.867058	0.750763	0.96672	0.98937
Px-0264	sec61beta	GTCTCTCCTGTTCATTGCATCGGTGTTCATGCTTCATATTTGGGGAAAATATACTAGAGC	12263.2	12699	32823.3	37438.9	14379.7	17881.6	10188.2	13299.4	5531.25	6199.51	2916.46	2643.18	17997.5	14675.9	21291.3	17693.4	65864.5	62715.8	40256.6	38157.6	35953.2	36767.5	20867.5	20678.9	4935.54	3496.21	3839.25	3469.19	2848.96	2261.15	2467.69	2279.13	EM3-4		586780	0.668773	0.692537	1.79002	2.04172	0.784194	0.975169	0.555612	0.725282	0.301646	0.338089	0.159049	0.144145
Px-0264	sec61beta	ATTTATAACTTAAAATGCCAGCTTCTCCGAGCTCTACTTCTGTGGGGTCTGGTGGACGTT	1856.45	1897.56	4409.06	4865.49	1799.14	2166.33	1146.25	1271.77	625.034	581.423	398.715	357.242	2337.67	1775.23	2385.54	2144.37	6991.69	7188.64	2067.54	2194.46	3153.97	2934.24	1927.5	1790.15	573.379	376.519	405.735	409.22	393.07	256.928	321.231	264.062	EM3-4		61265.6	0.969653	0.991124	2.30292	2.54132	0.939718	1.13151	0.598705	0.664264	0.326465	0.303687	0.208255	0.186593
Px-0265	C-type lectin - galactose binding	GAAAATTTGTGTTATTTTAAGTATTTATAATCTTTTAATAAAGACTGCTAAAAGTAAAAA	96.8849	188.668	41.9203	50.149	185.168	229.538	445.797	509.107	93.3277	104.478	76.9373	58.0641	47.466	85.5437	51.0246	38.9101	64.1831	92.3742	61.4221	45.4887	675.542	386.522	769.839	695.29	487.217	295.696	236.734	222.07	473.18	1176.85	332.698	672.686	MM4		8990.78	0.344833	0.671508	0.149203	0.178491	0.65905	0.816974	1.58668	1.81202	0.332172	0.371857	0.273836	0.206662
Px-0265	C-type lectin - galactose binding	CTGGACATATGCAAATTGGTTACAAACAGTAGCAAATTGGTAAACACTGTCTCTGTATAA	2121.34	3949.3	761.584	878.552	5904.2	8050.52	9917.95	11829.5	1558.88	1952.59	2856.74	1877.94	700.718	1644.78	918.507	475.4	2385.81	3366.49	2159.56	1529.03	12975.3	9437.14	15628.4	13133.1	13076.3	7456.52	6381.52	5866.15	8710.91	23828.3	5901.83	14356.1	MM4		201591	0.336735	0.626902	0.120892	0.139459	0.937217	1.27792	1.57435	1.87778	0.247452	0.309949	0.453472	0.298099
Px-0266	drip protein	GACATCCACTAGAGGTAGGCATATGAGTAAAGAAAATACCTGCTAATATTGAATTAACCA	140.349	167.54	552.201	862.604	277.77	292.541	198.594	208.345	287.544	824.394	138.17	140.228	154.682	174.87	124.718	120.436	3848.05	2552.76	3411.41	2859.45	160.578	107.935	198.471	118.678	430.458	496.496	181.456	200.007	491.416	181.185	286.73	189.101	EM4		20379.2	0.22038	0.263076	0.867083	1.35449	0.436163	0.459357	0.311838	0.32715	0.451511	1.29449	0.216958	0.22019
Px-0266	drip protein	GAGCGTTTGTTACGATCGATTCTATTTTTAATACATGTTTGGAACAATCCAAAGCCGATA	669.392	952.331	2662.53	3862.86	1347.04	1318.72	310.641	290.441	237.356	568.994	815.165	872.82	574.99	701.061	430.03	515.853	18298.2	13857.4	14434.3	14879.1	646.581	315.701	472.376	334.023	159.071	60.4794	155.229	117.783	1113.27	439.701	961.727	669.811	EM4		83045	0.257939	0.366965	1.02596	1.48849	0.519057	0.508145	0.1197	0.111917	0.091461	0.219252	0.31411	0.336326
Px-0267	unknown secreted protein	CACAGCTTTCTCTAGACTATTTTATATTCTACTCCAAAGGTTACTGCCATATTCATTGAC	22.3881	8.21869	143.287	789.374	20708.4	26285.3	2798.86	2830.77	1329.83	1886.12	990.442	802.189	73.9458	49.4952	49.9719	23.4288	8786.47	5961.6	8376.74	9168.35	35867.8	32761.2	14329.9	15061.9	4753	2126.11	2961.89	2321.74	3322.3	1929.91	2382.29	1704.91	MM3-4		210608	0.00340168	0.00124876	0.0217711	0.119938	3.14645	3.99381	0.425262	0.43011	0.202056	0.286579	0.150489	0.121885
Px-0267	unknown secreted protein	GTTCCTTGATATACTTTCAAATACATTAGAACTTCTGAGTAGTTGTCTAGTCTGATCTGG	9.75388	4.97358	98.4919	621.277	13330.6	18491.9	1921.16	1954.23	1183.93	1671.28	794.547	675.957	64.9006	35.2605	29.4848	28.603	7598.77	5137.57	7071.57	7818.25	28651.3	28406.1	11032.4	12974.4	3846.24	1792.3	2285.45	1922.15	3216.55	1998.17	2318.76	1776.18	MM3-4		168763	0.00184949	0.000943069	0.0186756	0.117804	2.52769	3.50636	0.364282	0.370552	0.224492	0.3169	0.150659	0.128172
Px-0268	elongation factor 1 beta	AACCAAGTCCGTACTATTGAAATGGATGGTCTCCTGTGGGGAGCTTCTAAACTTGTACCT	104033	95174.3	86507.2	75482.4	70439.1	60682.9	67522.2	46294.7	80066.8	41866.2	56384.5	46472.8	87036.6	80436.1	114467	100737	78782.5	73338.6	52535.6	49014.9	66819.9	60706.5	49603.7	50933.9	30653.9	37968.4	29088	29284	38417.6	39526.4	32143.6	37772.3	U		1.97019e+06	1.6897	1.54583	1.40506	1.22599	1.14408	0.985616	1.0967	0.751922	1.30045	0.679993	0.915801	0.754814
Px-0268	elongation factor 1 beta	ATCATGTGTGTTATTGAGGACGACAAGGTATCTGTAGACCTGTTGACAGAGAAAATCCAA	96004.1	98170.8	75301.7	79577	56987.6	56982	68751.4	55231.3	73594.8	48192.8	46991.3	45581.5	67691.9	75286.2	87823.2	88255.8	69978.9	72545.5	47410.9	51047.3	52559.8	58994.9	39831.3	49841.5	27579	42249.8	26362.1	29876.8	33470.9	40331.7	26837.3	36523	U		1.82586e+06	1.68256	1.72054	1.31973	1.39466	0.998762	0.998664	1.20493	0.967981	1.28982	0.844624	0.823568	0.798859
Px-0269	spatzle 3	CATGAGGTCTATTGTATTGCCTTTATACTGATTACAAAACTGGTTGTCGTAAATCTGAAG	1008.87	873.862	74.7501	151.417	9588.76	9312.59	8781.72	10199.9	4244.39	4409.84	906.889	1027.98	590.096	319.073	525.302	426.171	2741.34	1210.52	3425.08	3310.81	31974.7	19745	14045.2	13088.6	7191.22	4146.55	6377.55	5433.74	3151.33	1811.85	2979.77	1850.87	MM3-4		174926	0.184558	0.15986	0.0136744	0.0276995	1.75412	1.7036	1.60648	1.86592	0.776447	0.806714	0.165902	0.188054
Px-0269	spatzle 3	GTGTGTGCCAGTGCGACCCGTAAATTGTAAAAGAATAAAAAATAAAAACGATGAAACTGT	452.269	433.065	82.5484	124.904	4180.35	4405.53	1206.77	1740.04	781.741	1059.69	733.548	896.323	461.028	283.105	376.309	401.746	1049.94	658.626	1231.33	1495.03	5671.99	4429.98	3395.58	3420.88	2824.87	1724.87	2077.95	1981.85	983.642	662.532	1245.28	729.319	MM3-4		51202.6	0.282653	0.270652	0.0515901	0.0780609	2.61258	2.75332	0.754189	1.08747	0.488563	0.662273	0.458444	0.560173
Px-0270	cuticular protein PxutCPR78	CTGTAGGTTTTACATATTTTGGCGCAAAACTCATCTCACCGGGCCAGATATAATTGTTTG	9.7636	5.27641	10.679	41.5929	3410.11	3927.91	2060.54	4271	489.32	3170.2	72.1749	237.097	7.31571	12.9565	6.13458	9.42174	695.652	47.2838	568.151	173.189	86066.8	48179	31099.5	20728.7	162.034	77.1911	51.9256	33.9224	38.3477	46.2697	27.0571	12.3571	MM4		205749	0.00151853	0.000820637	0.0016609	0.00646891	0.530372	0.610905	0.320474	0.664265	0.0761036	0.49306	0.0112253	0.0368755
Px-0270	cuticular protein PxutCPR78	CCCCTATCAATATCAAAAAATTGTCTCGTCGTACTATAGCTGTCTGTCATGTTTTTACTT	8.35477	7.08961	7.41334	57.8492	3430.36	3974.95	2369.05	4716.8	323.087	2410	65.5353	223.769	7.8153	5.31132	6.11399	5.70948	590.823	57.0448	548.503	162.24	63816.7	40979.7	23052.3	16415.2	166.609	106.3	20.1012	10.4561	14.8071	44.1632	12.7881	13.2897	MM4		163630	0.00163388	0.00138646	0.00144977	0.0113132	0.670851	0.777353	0.463297	0.922431	0.0631839	0.471306	0.0128163	0.0437608
Px-0271	takeout/JHBP like protein	GGTCGTTCCCTACGAAGAACTTATTAACGTTCCTATACCTACATAAGTATTTGTATGTTA	866.924	364.474	7.67872	4.73296	5.15027	5.31841	36.7573	69.7936	41428	63904.5	37242.6	52321.3	14709.9	7083.97	9753.91	7857.09	4.37932	4.67965	9.16006	3.92606	8.16881	12.5781	9.7091	10.1817	128094	105435	117550	108690	152821	179107	146847	133603	LM4		1.30787e+06	0.0212112	0.00891767	0.000187877	0.000115802	0.000126013	0.000130127	0.00089935	0.00170766	1.01363	1.56357	0.911224	1.28016
Px-0271	takeout/JHBP like protein	GGTCGTTCCCTACGAAGAACTTATTAACGTTCCTATACCTACATAAGTATTTGTATGTTA	933.598	360.55	6.5641	5.94141	5.68362	5.36358	43.3641	75.3275	44465.3	66754	39423.5	54657.2	14708.2	7304.4	9523.47	7791.13	5.6669	5.99034	11.5291	4.92206	10.267	12.6033	11.7735	12.5342	133556	114970	129063	113738	168966	193899	140937	133894	LM4		1.37516e+06	0.0217248	0.00838999	0.000152746	0.000138257	0.000132258	0.00012481	0.00100908	0.00175287	1.03471	1.55337	0.917385	1.27187
Px-0272	ribosomal protein L24	ATCAAAGCTGCAAAGGAACAGAAAAAGTCCACTAAAGCAGCCAAGAAAACCACTGCTCCC	24964.5	22505.9	21677.3	19579.9	20144.9	19124.2	32868.6	26617.7	31029.3	23437.9	23966.6	20244.3	27945.1	24767.2	28798.1	24811.4	23999	21748.7	17080.9	14550	41641	34693.6	32826.2	28657	21327.8	20246.6	18988.8	17507.8	23821	21945.1	23798.9	21203.8	U		776519	1.02878	0.927458	0.893312	0.806878	0.830164	0.7881	1.3545	1.0969	1.2787	0.965864	0.987653	0.83426
Px-0272	ribosomal protein L24	CCCCGCGTGTTGGAGGCAAGCGATAAGAACTTTGGTAACAAATAAAAAATAAGAAAACAA	55732.5	54711.3	47047.7	50844.2	49393.9	53362	68058.1	70343.9	76739.7	68745.1	47994	48053.3	36186.8	37016.2	64704.2	63701.8	51972.7	55333.4	38381.8	36011.9	97796.2	104574	74585.9	83177.8	56165.9	64858.2	48435.4	53454.7	63131.1	72524.9	65321.2	68879.4	U		1.92724e+06	0.925386	0.908429	0.781183	0.84422	0.820139	0.886027	1.13004	1.168	1.27419	1.14145	0.796896	0.79788
Px-0273	fructose-bisphosphate aldolase	CATACTAAACAGCACAGACATAATAAAGCCGATTTTTACACTGGCAGAAAATAGACACAA	5436.86	6088.43	3788.55	2579.38	3282.39	2237.79	8877.21	6823.68	6973.73	3667.48	4106.86	3860.65	3064.19	2956.99	5827.92	5071.92	1580.71	1205.38	3050.63	2488.89	823.737	736.189	3502.89	2737.88	1223.06	1103.38	2626.84	1761.24	1849.37	987.724	2226.75	1711.76	MM3		104260	1.6687	1.86868	1.1628	0.791671	1.00744	0.686831	2.72462	2.09435	2.1404	1.12564	1.26049	1.18493
Px-0274	phosphatidylethanolamine-binding protein	TAAAGAAGGCAATGAACTAACACCGACTCAAGTGAAGGACCAGCCCACTTTGAAATGGGA	2079.78	2293.77	2618.57	3492.53	3755.53	3858.01	6273.6	7225.74	2987.57	3300.11	975.864	940.64	4743.8	4007.86	4269.03	4065.83	8845.04	10054.9	6768.17	7232.97	12725.1	21501.8	9272.31	10808.8	7477.36	6186.05	6460.06	7356.8	4050.09	3589.36	2902.04	2960.37	MM4		185079	0.359591	0.396589	0.452747	0.603855	0.649327	0.667045	1.0847	1.24932	0.516546	0.570585	0.168726	0.162636
Px-0274	phosphatidylethanolamine-binding protein	CAACAGATGGCGTTGTAACTAATACTGAGGAATTAAATAGTATTTTGCGAACCATAGGAA	5358.49	5352.84	5426.87	7890.42	7750.13	8199.45	13767.7	16208.5	9216.29	9573.87	2284.28	2206.31	9456.75	8310.09	8588.71	7829.54	21004.8	21032.6	17081.3	16560.4	27093.5	50547.3	21486.6	25688.3	18606.3	15924.6	15280.1	17884.8	11054.8	10531.8	7316.05	8437.27	MM4		432951	0.396054	0.395636	0.401107	0.583192	0.572823	0.606033	1.01759	1.19799	0.681189	0.707618	0.168835	0.163071
Px-0275	serine protease inhibitor 77Ba	CTTTGTGAGGTTGTGATTGTGCAAATGTCATGTCAGACTGAGACAATAAAAATTTCGTCC	12715.2	9555	9631.72	8190.41	2460.39	2145.51	8934.28	11970.2	14674.4	22878	20283.7	22086.2	18110.4	15682.4	16400.2	17442.2	12089.1	12037.4	6995.68	7962.2	3112.05	5403.99	2544.84	3519.29	27716.9	22642.3	24460.2	21876.8	38489.8	32609.4	34353.7	29713.7	LM4		498688	0.815915	0.613129	0.618052	0.525566	0.157879	0.137674	0.573299	0.768109	0.941633	1.46805	1.30157	1.41724
Px-0275	serine protease inhibitor 77Ba	TACCAAGATTCCGTATTAGTACGAATGTGGTACTTAACAAGCCACTAGGATACATGGGTG	6329.51	5014.51	6437.89	5749.32	1512.15	1336.94	6125.67	8556.59	10411	17061.4	14923.2	17040.7	13418.9	12370.8	10868.7	13159	6578.06	7192.36	4276.95	5241.27	2037.29	3971.09	1548.15	2430.72	16160.4	14238.5	15748.8	15690.9	26822.6	24695.2	23579.5	21806.6	LM4		342335	0.591656	0.468735	0.601787	0.537422	0.141349	0.124972	0.572602	0.799834	0.973175	1.59483	1.39496	1.59289
Px-0276	actin, cytoplasmic A3	CTCATGAATGATGATTGTATGTGCTGAAACGGATAAGACTACTTTCTTACTAGGTCATTT	67716.4	52708.3	112434	126648	95970.6	63963.7	92254.2	40995.5	48938.6	34419.7	45167.3	41909.7	48194.7	46302.1	49324.2	42849.9	147409	146847	108778	106197	16436.3	13940.6	20939	14935.7	31490.1	34327.2	44945.6	32493.6	23976.8	32992.1	38057.9	40985.1	EM3-4		1.86455e+06	1.16217	0.904599	1.92963	2.17357	1.64708	1.09777	1.5833	0.70358	0.839901	0.590722	0.775178	0.719269
Px-0276	actin, cytoplasmic A3	CTCATGAATGATGATTGTATGTGCTGAAACGGATAAGACTACTTTCTTACTAGGTCATTT	69905	55294.6	119204	133646	95696.5	62938	91420.4	40817.2	47345.6	34263.6	42456.6	41030.4	46295.9	42167.5	48706.5	42435.8	164694	163037	112414	110519	15554.6	13311.5	19722.4	14177	29611	34254.2	42166.6	31914.4	24526	32830.3	33780.7	37959.6	EM3-4		1.8941e+06	1.18102	0.93418	2.0139	2.25789	1.61675	1.06331	1.54451	0.689591	0.799885	0.57887	0.717288	0.693192
Px-0277	unknown secreted protein	GGAGGTTCATTTTATGGACATTATAAGAGATCACCAAAAGACAAAAGATCAGGAAGTTAG	13.4688	4.75025	91.0567	545.084	16489	24845.3	17819.5	23470.1	513.504	998.92	35.4581	54.4364	6.15222	13.4965	7.31564	18.7581	6994.6	2878.23	6304.29	5815.92	53739.8	44112.3	18660.4	21900.5	761.436	2808.16	709.85	1736.51	205.602	508.408	230.648	299.404	MM3-4		252592	0.00170631	0.000601792	0.0115356	0.0690547	2.08893	3.14756	2.25749	2.97334	0.0650539	0.12655	0.00449206	0.00689635
Px-0277	unknown secreted protein	AAAGATCCATTGGTGGCGTACGAGGCGTTATCAAATGGTTTCAATTTAGATCATTTGGAG	17.4981	24.2394	104.789	839.465	30814.3	52066.2	27777	37588.9	676.85	1560.91	64.9326	81.3977	6.86326	18.4914	29.3769	27.2295	10133.5	5167.02	9265.59	10772.8	101992	87952.2	32618.4	40277.6	1114.98	4950.88	1091.4	2890.16	314.048	884.367	568.76	818.207	MM3-4		462511	0.00121065	0.00167707	0.00725007	0.0580805	2.13197	3.60234	1.92182	2.60069	0.0468296	0.107995	0.00449253	0.00563171
Px-0278	unknown secreted protein	CGAACTTACACATCACATTGTCTTCCCGTTGATGTTTTTGTGTGGATTGTTAATTTATAC	53922.8	29048.4	139.32	558.275	125.312	101.13	7327.59	13664.3	65273.7	92045.5	141276	144046	170708	68245.6	121074	77771.8	39.483	43.5811	13.181	12.7151	10.381	12.5643	11.9729	12.8136	71962.9	59902.8	52751.1	65108.8	187131	128673	130588	148032	LM3-4		1.82963e+06	0.943101	0.508053	0.00243668	0.00976415	0.00219169	0.00176875	0.128158	0.238986	1.14163	1.60986	2.4709	2.51933
Px-0278	unknown secreted protein	CGAACTTACACATCACATTGTCTTCCCGTTGATGTTTTTGTGTGGATTGTTAATTTATAC	45171.7	24756.6	124.32	531.039	177.382	128.578	7178.94	12981.8	67755.7	93604.5	134422	139311	149276	57734.5	105471	69417.6	44.1374	42.0641	11.7529	21.3002	9.61233	11.8801	11.4608	12.1223	78951.1	62288.6	49376.9	62324.1	172644	114916	106673	133430	LM3-4		1.68881e+06	0.855925	0.469095	0.00235564	0.0100623	0.00336107	0.00243633	0.136028	0.245982	1.28385	1.77364	2.54707	2.6397
Px-0279	unknown secreted protein	ATGATAACACAGGAGACGTGAATCTTCCGAGCACTGGTACAGCTACAAGACAAAACTACG	10437.5	5957.48	53.2814	141.636	121.063	151.738	3661	8220.38	54692.2	87744.4	36927.8	61644.8	49079.3	52345.1	43164.2	37837.3	153.805	102.297	13.2358	38.138	31.3345	62.817	75.0932	80.4479	29254.7	43963.7	33604.6	50811.3	77474.1	90497.6	83448.3	113206	LM3-4		974997	0.342564	0.195528	0.00174873	0.00464859	0.00397338	0.00498013	0.120156	0.269798	1.79503	2.87983	1.21199	2.02322
Px-0279	unknown secreted protein	CTACACAAGCAGGACGTAATATGGATGTTATCGTAATACATTCTCATATGTTAGTCAAAC	10321.1	6610.06	59.9655	147.218	103.943	138.152	3049.31	7352.6	38697.1	72340	36335.9	64183.6	43903.9	49783.1	36560	35366.3	127.467	70.5832	22.4332	32.89	14.7021	44.7561	67.2315	48.9123	17902.6	31148.8	22547.6	36955.9	51987	65648.2	62265.3	84400.8	LM3-4		778237	0.424387	0.271796	0.0024657	0.00605337	0.00427397	0.00568062	0.125383	0.302328	1.59117	2.97452	1.49408	2.63914
Px-0280	cuticular protein PxutCPG33B	GCGGTCATGTTGGCGGAATAAAGGCTGGGCATGCCGGTGGCTTTGGAAGTGGAGTTGGAG	146022	126295	12914.9	12272.7	1195.79	1166.98	5602.31	12778.1	100672	206142	222625	199235	232228	227037	107005	230336	10793.8	34149.7	414.921	544.864	17665.5	25564.7	16142.9	16381.6	229615	289820	177309	167933	173629	515666	236304	248802	LM4		4.00426e+06	1.16693	1.00928	0.103209	0.098077	0.00955616	0.00932592	0.0447707	0.102116	0.804523	1.64738	1.7791	1.59218
Px-0280	cuticular protein PxutCPG33B	ATGTTTATGTTCTGCATAATGTTATACATTTCTAACCTGTGATTATTAATACATTTTTAT	48955.5	40571.2	3394.45	3710.35	294.719	260.619	1448.19	3757.22	30909.2	77655.1	55691.8	48896.6	68485.9	59838.6	40795.3	76045.3	2871.83	8529.08	1917.49	2005.77	3780.93	5684.19	3034.01	3743.61	52587	79399.6	41331.7	48966.5	58329.4	165997	68463	81880	IM4		1.18923e+06	1.3173	1.0917	0.0913382	0.0998387	0.00793034	0.00701278	0.0389682	0.1011	0.831711	2.08956	1.49856	1.31572
Px-0281	ribosomal protein L36	CACAGGCCCACCACACAACCACACATACTAAGTAAACAATAAAACTTAGCTTTTAAAAAA	47278.3	46114.4	39202.9	41098.4	31159.2	34320	39609.8	39097.7	44274.2	39791.4	39405.4	40769.1	39353.1	42136.7	51911.4	51147.6	39955.9	38651.4	30562.8	28316.5	39434.8	39321.4	33805.8	33859.1	30752.7	29013.5	23129.1	23897.8	30327.8	31686	30321.1	30689.3	U		1.18039e+06	1.2817	1.25014	1.06277	1.11416	0.844712	0.930401	1.0738	1.05992	1.20025	1.07873	1.06827	1.10523
Px-0281	ribosomal protein L36	TGTAGGACATGCACAGTATGAAAAGAGGGCTATGGAGTTGCTCAAGGTGTCAAAGGACAA	93579.1	90967.5	65978.8	66591.9	51686.8	55551.2	44034.1	43302.6	48017.5	40730.7	53278.2	53627.8	64406.1	67238.3	75447.9	73066.7	60445.4	56170.8	45444.1	37393.2	55584.4	58207.8	48830.5	49076.7	36916.4	34210.1	28610.4	29460.9	40098.1	41052.5	36030.3	35369.9	U		1.68041e+06	1.78203	1.7323	1.25643	1.26811	0.984272	1.05786	0.838541	0.824611	0.914398	0.775634	1.01458	1.02123
Px-0282	cuticular protein PxutCPR63B	CGCTCGTTTGGGCTGGTGAATATAATATGAAATTATTCGGACCAAAGTTTAATGTTGTTT	6.60849	18.5538	6.06671	16.2286	11628	7085.36	88507.1	136112	117824	195611	96239.8	83472.2	31.7069	39.9985	400.103	68.7024	41.338	28.0219	11.4558	4.85139	10278.6	5344.21	5447.18	5389.76	161258	121023	120692	84948.9	115100	101521	58868.5	55275.8	LM3-4		1.5823e+06	0.000133648	0.000375227	0.000122692	0.000328203	0.235162	0.143292	1.78995	2.75269	2.38284	3.95599	1.94633	1.68812
Px-0282	cuticular protein PxutCPR63B	CGCTCGTTTGGGCTGGTGAATATAATATGAAATTATTCGGACCAAAGTTTAATGTTGTTT	6.01745	18.9087	21.7461	25.4428	9671.27	6124.99	76863.7	120367	106960	185840	43103	39225.2	23.8297	31.2747	224.779	41.0629	19.6082	9.38733	55.1457	10.3777	9194.22	4792.35	4731.95	4490.36	139507	102873	90982.8	68909.7	78118.5	76435	40575.7	42047.8	LM3-4		1.2513e+06	0.000153886	0.000483558	0.000556121	0.000650658	0.247327	0.156637	1.96566	3.0782	2.73534	4.75255	1.10229	1.00312
Px-0283	takeout/JHBP like protein	GGATATACAGATGGGCGTTGAGAACTTGCAGAACAGTAACGCAGTTCTACAAGCAGCATT	159.943	550.614	28309.5	22936	2556.22	2626.22	417.268	720.135	254.135	1274.64	7247.44	14230.6	18.991	25.3805	36.2542	60.0793	12329	17654.5	149.903	163.576	2061	1286.55	1329.34	1469.39	2725.12	1887.68	2652.18	5037.25	31080	25762.8	38670.1	40069.4	LM4		265751	0.0192593	0.0663013	3.40884	2.7618	0.307803	0.316232	0.0502446	0.0867139	0.0306012	0.153484	0.872689	1.71356
Px-0283	takeout/JHBP like protein	AAATCTGTTCATCAACACAAACGCACAAGAGCTACTCAAGGAGATGAAGCCAGAGCTGAG	215.559	759.898	34231.1	26955.4	6979.42	7128.72	539.553	963.558	398.413	1806.15	19395.3	35377.2	7.9491	30.7902	38.9647	78.8331	26406.2	34934.1	17339.8	22508.5	3256.74	1968.53	2301.04	2360.57	4903.81	3390.3	4969.93	9108.5	51077	40704.8	58396.3	59181	LM4		477714	0.0144394	0.0509023	2.29299	1.80563	0.467521	0.477522	0.0361423	0.0645446	0.026688	0.120986	1.29921	2.36977
Px-0284	elongation factor 1 delta	CAGAGTGTCGATATTGCTGCCTTCAATAAAGTTTAACTTCTGTCCCTTTTTTAAAGACAA	25036.3	22945.6	19625.7	20715.2	12899.6	12908.3	10373.5	9076.25	11262	8933.46	12136.3	11499.8	23422.9	21817.1	28249.2	25845.6	24768.9	28401.1	16551.9	14922.8	10737.5	14327.5	9753.58	9912.01	8202.83	9279.23	6640.87	7322.24	6903.25	9213.83	7106.13	8434.08	IM3-4		469225	1.70742	1.56483	1.33842	1.41272	0.879725	0.880313	0.707445	0.618979	0.768044	0.609241	0.827669	0.784256
Px-0284	elongation factor 1 delta	GTTACAAATTTCTTGTGTTGTGGAAGATGACAAAGTTTCTGTTGATTGGCTTGTAGAAGA	29988.2	29294.6	19814.1	22090.6	14315.6	14290.1	9287.48	8549.54	9202.49	7194.23	12609.9	12320.5	24245	23452.8	29581.4	27590.1	24769.6	30345.8	18329.8	16473.4	9421.75	13204	8639.24	8852.53	6970.41	8236.19	6096.69	7006.21	6741.27	8592.76	6228.11	7696.92	IM3-4		481431	1.99327	1.94717	1.31702	1.46833	0.951539	0.949843	0.617325	0.568275	0.611675	0.478189	0.838161	0.818923
Px-0285	protein disulfide isomerase	CGGGGGCACAAATGCATCTGTTTGAAACAAATGAGAACAATCTATCAGATAATTCTAAAT	18910.6	17116.8	17119.4	17901.1	7720.02	7709.4	5197.66	4832.67	5599.02	4854.99	3616.23	3740.22	17366.5	13941	24937.2	21529.1	33700.1	28227.5	17229.9	17395.7	2822.43	3121.21	5388.29	2185.39	1811.98	1851.53	1494.3	1100.51	1907.56	1696.05	1647.28	1756.36	EM3-4		315428	1.91847	1.73649	1.73676	1.81605	0.783192	0.782115	0.5273	0.490272	0.568018	0.492537	0.366865	0.379444
Px-0285	protein disulfide isomerase	ATTGATGGTAAACTGGAACCCTTCGTCAAGTCGGAAGCTCTACCTGAGAACAATGATGGA	7640.12	7723.21	7190.16	7017.28	3675.27	3594.04	2554.24	2581.17	2432.47	2228.13	1568.22	1623.84	11442.4	8853.15	10555.9	11854	10289.2	9439.41	5041.92	5935.43	1333.01	1517.34	2425.11	1014.09	736.382	691.989	738.096	542.227	671.205	575.363	752.559	675.871	EM3-4		134913	1.81216	1.83187	1.70544	1.66443	0.871739	0.852471	0.605841	0.612228	0.576959	0.52849	0.371967	0.385159
Px-0286	cuticular protein PxutCPG19Bc	GATGGGGACGCTAAAAGTTTTTAATGCTCTTATCACTGTCCCGATTATTTTCCATTTATT	66339.2	52648.6	26912.6	20953.5	1152.84	838.094	192.766	224.479	270.894	344.224	1267.36	768.102	1496.29	1466.67	1396.39	1910.92	14649.7	15871.5	6778.27	4783.84	3729.78	2120.48	580.11	384.699	279.341	314.236	427.314	187.888	256.409	208.732	331.429	136.599	IM3		229223	9.26108	7.34984	3.75705	2.92514	0.160938	0.117	0.0269104	0.0313377	0.0378174	0.0480543	0.176925	0.107228
Px-0286	cuticular protein PxutCPG19Bc	TAGAAGAAGTCAAGCCTCTAGCGACAAGTGACGATGTATTGGAACCACAGGAATCGAGAT	19015.7	16074.5	7645.53	6494.07	321.651	237.766	63.5121	80.7619	106.101	106.428	341.066	206.897	427.135	441.38	423.711	644.447	4903.56	6023.16	2411.05	1810.33	1244.43	775.5	194.898	130.545	105.965	129.689	152.276	64.5277	78.8067	75.0024	132.79	61.5322	IM3		70924.7	8.57957	7.25252	3.44953	2.93001	0.145123	0.107276	0.0286555	0.0364384	0.0478708	0.0480186	0.153883	0.0933482
Px-0287	similar to CG3800	GCAAGACAAGTACAATAAAAATGCCTTAATAATTCTTTGTTCCTTTCCCTGAATGACGTG	3080	2896.8	1374.57	1341.51	1181.47	983.696	1310.84	1060.48	1856.83	1222.79	1397.42	1285.27	1888.74	2010.36	2324.7	2524.54	2009.84	1731.12	1417.67	1442.67	438.173	357.832	680.764	577.637	394.189	533.927	423.765	382.981	367.392	357.046	533.384	479.468	IM3-4		39867.9	2.47217	2.32512	1.1033	1.07676	0.948307	0.789565	1.05215	0.851198	1.49039	0.981473	1.12164	1.03162
Px-0287	similar to CG3800	CCTTTGTTTATGAAGTCCTGCTAACTTGTCGAGAATTCAGTGGTTAATTAGAATTTCATC	67972.4	64741.7	47864.9	44107.7	31137.8	28646.3	26536.1	22527.9	34972.7	24829.1	23574.8	19814.6	40734.4	40236.6	44192.3	48784.9	35853.5	33001.8	28218.7	28666.6	19533.2	18281.6	18710.3	19218.1	16230.8	16925.3	11867.3	11628.3	16090.7	16587.6	15267.6	15827.4	IM3-4		932583	2.33236	2.2215	1.6424	1.51348	1.06844	0.982949	0.91054	0.773006	1.20003	0.851969	0.808928	0.679904
Px-0288	high mobility group protein D	CATGAAGATGTGAATGGCTTATTGTTAATTGAACCTACCTCTTGTCGTAAATTTCAATGG	19171.3	18473	11408	11091.2	7594.02	7620.1	8512.9	6507.21	6514.55	3713.9	6088.59	5863.62	9614.4	9576.2	11721.3	11709.6	11365.7	13009.8	11598.3	13316.8	3859.07	3234.24	4320.81	3242.62	3127.39	3250.32	2958.56	2503.92	2267.32	2337.48	2193.22	2667.05	IM3-4		240433	2.55158	2.45864	1.51833	1.47617	1.01071	1.01419	1.13301	0.866067	0.867043	0.494295	0.810352	0.780409
Px-0288	high mobility group protein D	CCAAACCTTAATTTAAGACGCCGCGAGAATACAATCTCGTATCTCATTCAACAATTTAAA	23428.2	24480.1	16742.8	18083	11662.4	12985.8	12072.8	9715	10212.2	6040.6	7610.8	7604.15	15872	16635	18303.4	20237.9	15060.5	20239.2	11940.3	14925.5	5648.62	5153	5931.24	4962.71	4128.84	4481.81	4487.26	4027.89	3536.87	3727.36	3142.46	4112.01	IM3-4		347192	2.15933	2.25629	1.54315	1.66667	1.0749	1.19688	1.11273	0.895414	0.941244	0.556751	0.701474	0.70086
Px-0289	translocon-associated protein, gamma subunit	CCAGAGTCTATACTCAATTTTAAGTTATTTAAGTGATGTGCTCTTTATGGTCGCATTCTG	9973.24	11470.7	38391.8	45892.2	15768.6	21647.6	7800.93	12696.7	4364.33	5578.86	3521.97	3720.29	15713.3	14754.3	17841.2	18873.4	48386.5	67828.6	29718.2	36895.8	44211.7	54686.2	24482.9	29529.9	2454.96	2499.68	1809.43	2391.43	1529.47	2147.8	1223.78	1781.43	EM3-4		599587	0.532272	0.612192	2.04897	2.44927	0.841571	1.15534	0.416336	0.677621	0.232924	0.297744	0.187968	0.198552
Px-0289	translocon-associated protein, gamma subunit	CCAGAGTCTATACTCAATTTTAAGTTATTTAAGTGATGTGCTCTTTATGGTCGCATTCTG	10074.2	11862.2	32040.2	40416.2	16162.9	21390.5	7232.55	12209.3	4185.06	5309.91	3255.78	3543.78	15024.7	14446.1	16707.4	18134.6	49983.3	66592.4	30023.8	35919.2	38078.3	53660.6	23135.6	28923.6	2446.2	2461.79	1826.4	2554.96	1551.34	2140.84	1187.19	1761.61	EM3-4		574243	0.56139	0.661028	1.78546	2.25222	0.900685	1.192	0.403038	0.68037	0.233215	0.295898	0.18143	0.197479
Px-0290	signal sequence receptor beta	GCCAGCCAGGATGTTTGGATTTTGTTTTTAAATCAAATGGCAAAGTTTGCATAACATTAG	8938.84	8399.09	20558.4	21783.3	9134.42	10528.5	8704.12	10820.2	6139.68	6352.56	1972.35	1633.7	9583.25	7839.1	10542.5	9781.63	24633.7	32984.2	13718.4	16981	35498.6	34713	19490	18681.8	3390.8	3438.88	2319.13	2453.13	2074.9	3233.87	1490.12	2298.99	EM3-4		370112	0.772855	0.726188	1.77748	1.88339	0.789764	0.910294	0.752561	0.935522	0.530838	0.549244	0.17053	0.14125
Px-0290	signal sequence receptor beta	TTATACAACGTAGGCACAGCACCTGCTGTTGATGTGAAGCTGGTTGACAATGGTTTCCAT	2273.35	2719.08	5979.16	7646.66	2734.08	3780.62	2793.47	4470.08	1867.56	2272.76	584.823	661.201	2714.31	2744.81	3384.18	3893.6	7425.46	11551.2	4731.15	6792.78	10079.3	11639.5	5853.57	6622.42	848.994	997.85	645.538	851.638	522.454	990.383	428.33	716.943	EM3-4		121217	0.600138	0.717807	1.57843	2.01863	0.721767	0.99804	0.737445	1.18005	0.493015	0.599982	0.154387	0.17455
Px-0291	modifier of mdg4	ATATGGAAATGTCTGGTTTTGATGGCTCTGCGACTGGTGATGGCAATATATCTGGAGGTG	19745.2	18239.2	15570.5	11607.1	10702.2	9474.93	9389.03	7442.02	11175.4	8801.34	8471.47	7378.44	8375.73	6910.79	8915.65	9373.05	11184.2	10129.2	20260.3	21424.3	6415.06	5020.54	6679.81	5268.25	8735.66	6815.3	8625.97	6482.15	6937.95	5419.03	7097.43	5882.97	U		313950	2.01257	1.85906	1.58705	1.18308	1.09084	0.965752	0.956996	0.758543	1.13908	0.897095	0.863472	0.752062
Px-0291	modifier of mdg4	GGGATGATGACGATGAAGGCGCTAACAATGACGAAACGAATTTTGGCGAAGATGACTCTA	13466.7	12579.9	9851.82	8016.42	8072.81	7320.56	7259.11	6080.75	8990.24	7343.51	6264.59	5507.67	7180.56	5989.81	7426.44	7813.44	8671.73	8072.42	7799.93	7398.59	4946.27	4083.79	4978.08	4172.96	6640.68	6002.54	6349.37	5002.31	5536.08	4451.24	5510.34	4576.36	U		223357	1.92936	1.8023	1.41145	1.1485	1.15658	1.0488	1.04	0.871179	1.28802	1.05209	0.897518	0.789074
Px-0292	laccase2	TACCCAGTTACCATAACCATAAGAGGTCCTATGTGTATTGTACACATTCACATTTGAATC	113.665	173.918	3222.87	10093.4	12723.6	56657.2	22702.8	111720	17740.8	93865.2	165.055	407.854	936.959	1501.1	369.592	616.321	34970.2	14858.5	8234.37	5586.22	128476	136558	51171.7	74423.4	4978.36	35590.3	3336	15132	1973.11	6847.53	1146.67	2523.36	MM3-4	mb	858816	0.00423523	0.00648031	0.120086	0.376087	0.474088	2.11108	0.845922	4.16275	0.661032	3.49747	0.00615004	0.0151969
Px-0292	laccase2	CCAGAGGTGTAGACGTGGTAGATTTATTTTAAGAAATCATTGTATACCTAAAGAGGCAAA	164.93	219.396	3593.32	10398.6	17075.6	69935.4	17019.4	84828.6	16502.2	93297.1	317.715	906.911	889.932	1319.53	362.42	576.871	29956.7	12824.6	13368.3	8814.58	103621	114718	51827.2	81229.6	4758.67	39137.5	3482.5	15389.8	2315.25	7703	1272.43	2673.72	MM3-4	mb	810501	0.00651172	0.00866212	0.141871	0.410554	0.674173	2.76117	0.671954	3.34918	0.651534	3.68353	0.012544	0.0358064
Px-0293	cathepsin B	TTATCGCAAATTCTTGGAACAGCGACTGGGGTGACAACGGCTTCTTCAAAATCCTTAGAG	70676.4	67206.4	78401.3	93223.4	76624.5	90850.3	30804.8	28687.7	26457.3	25681.2	30429.6	38114.4	15153.5	15925.9	28742.7	23247	83437.6	57250.7	107575	46328.2	10558.4	12057.7	36517	12028.3	2202.79	1694.92	9205.87	4011.55	3056.55	1643.53	1479.82	4484.59	EM3-4		1.13376e+06	1.99482	1.89688	2.21285	2.6312	2.1627	2.56422	0.869457	0.809703	0.74675	0.724843	0.858866	1.07577
Px-0293	cathepsin B	CACGCTCTAAGTATAGGCAATATTGTCCTATAAAATGTATAGTCTTTACGAACTTGTTGC	25163.3	21251.8	18858.5	20115.7	19148.3	21518.8	7738.71	7499.69	6082.78	6390.54	6372.95	8719.87	5195.07	5510.79	8841.4	7090.59	22040.7	14616.3	25627.4	11409.9	2190.37	2479.01	7695.54	2607.13	383.36	292.227	1730.76	840.168	610.067	317.341	275.339	763.106	EM3-4		289378	2.78262	2.35007	2.08541	2.22444	2.11746	2.3796	0.855763	0.829332	0.672647	0.706679	0.704734	0.964262
Px-0294	unknown secreted protein	AAAGAGGCTATCTTTCATCTTCCTGCCCGTGATGTTCACGTTGGGAGTTATATCCACTCT	32.6809	38.858	1402.23	1194.2	9773.48	8924.47	4872.6	4796.27	78.9058	70.92	89.7591	77.6294	42.8907	52.1099	26.016	32.8454	6985.12	3592.43	4357.4	2282.09	42172.8	15855.4	23389.8	18378.2	40.5828	47.6673	41.539	55.2409	69.2184	69.3772	63.3581	53.9116	MM3-4		148960	0.0070206	0.00834759	0.301232	0.256542	2.09957	1.91718	1.04675	1.03035	0.0169508	0.0152352	0.0192823	0.0166766
Px-0294	unknown secreted protein	TAATACTGCTCATTGTAGCCATCAGTCAGGCTGCTTCAAGATTATTCTTCGCGGCGACTT	6.92374	6.1488	1464.86	1344.94	10780.8	10201.6	4573.91	4767.28	15.5176	12.7049	8.55392	5.84453	7.42031	5.14082	5.11138	4.92668	6887.21	4028.98	4152.43	2530.34	39406.1	16377.1	21439.6	17715.1	12.3851	20.6569	9.244	8.84607	12.5205	13.0638	10.7823	11.5091	MM3-4		145848	0.00151912	0.00134909	0.3214	0.29509	2.36538	2.23831	1.00355	1.04598	0.00340467	0.00278756	0.00187679	0.00128233
Px-0295	epithelial membrane protein	GGACAAAACGTACGTAAATAGTCATAAGTACGCTAATTTTGACCTAAATATCAACGGGAA	742.369	572.517	446.588	514.943	1458.32	1865.5	2958.93	3302.69	1862.43	2527.61	3023.67	2670.67	796.726	812.896	444.104	549.008	688.208	1029.77	591.507	970.889	7785.28	9802.5	4555.02	5991.41	1544.18	1344.28	1294.87	1327.02	4319.38	2852.01	4791.31	3425.93	MM4		76862.5	0.309069	0.238355	0.185927	0.214385	0.607138	0.776659	1.23188	1.375	0.775379	1.05231	1.25884	1.11187
Px-0295	epithelial membrane protein	TTAAAGATGTAAAATTTTAATGTGAACTTTAAATTTGTAGACATCTTAAGTGTTGCCATT	370.14	309.239	352.816	396.963	999.018	1151.46	2472.75	2870.16	1795.26	2488.64	1232.84	1157.76	254.384	224.913	219.313	224.113	589.499	685.766	584.773	758.32	8742.71	10724.4	5584.63	7160.67	1132.45	1065.58	1015.53	1130.36	3271.76	2204.48	3233.4	2301.98	MM4		66706.1	0.177562	0.148347	0.169252	0.19043	0.479245	0.552376	1.18622	1.37686	0.861214	1.19384	0.591413	0.555396
Px-0296	unknown unsecreted protein	TTTGATGAACTTGGCGATACTTGGACGGACGCCAAGGTGTCTAAGAAGAGCAAGAAGAAA	295.539	334.369	636.826	661.628	326.151	360.752	363.74	410.758	316.425	376.85	137.277	118.948	492.872	396.928	544.671	478.024	1962.5	2142.37	1236.36	1222.46	1092.94	1263.99	516.61	639.701	339.136	258.058	334.25	265.785	315.981	293.556	277.813	226.034	EM4		18639.3	0.507382	0.574045	1.0933	1.13588	0.559937	0.619339	0.624469	0.70519	0.543239	0.646977	0.235678	0.20421
Px-0296	unknown unsecreted protein	GCTCAATGCCACTCACACTGCACATAAAACTACAACTTGCATAACATACTATATTACAAA	410.881	443.689	842.518	939.523	452.27	503.211	520.472	603.306	464.22	589.709	177.775	163.502	606.4	506.521	680.447	645.008	3283.7	3830.27	1868.71	2127.76	1954.66	2265.5	843.826	987.39	639.33	461.453	531.574	442.455	598.528	513.892	443.851	367.422	EM4		29709.8	0.442555	0.477892	0.907464	1.01195	0.487134	0.542002	0.560593	0.649812	0.500005	0.635168	0.191479	0.176106
Px-0297	retinoid-inducible serine carboxypeptidase	CAGCCTAAGTGGGCATTAGATATGATTACCAGATTGACTCATGAGAAAACCTTTTATTAA	4775.84	5210.78	15866.7	17087.4	23751.4	25461.2	18735.6	16323.2	12421.3	8432.73	4260.52	5048.33	7399.11	7676.9	15215.5	10429.8	18601.1	12936.6	28103.5	12142.7	4798.73	6149.62	16361.4	5868.96	1041.19	823.596	4046.72	2981.53	1547.78	603.87	510.718	2269.26	U		316883	0.482281	0.526202	1.60228	1.72554	2.3985	2.57116	1.89198	1.64838	1.25434	0.851567	0.430242	0.509798
Px-0297	retinoid-inducible serine carboxypeptidase	TTATGTGAAGCAGGCTGGCAAGCTTGTGGAAATTTTAGTGAGGAATGCAGGTCACATGGT	6474.89	8176.01	11981.4	13550.4	17297.1	19888.2	14353.2	12960.6	11688.6	8209.49	4216.13	5234.88	6952.61	9221.88	19090.3	12503.1	14181.9	10648.6	20171.5	8623.96	4375.59	6057.02	15870	5982.28	1130.38	973.871	4193.81	3073.54	1681.46	691.934	528.11	2565.26	U		282548	0.733314	0.925974	1.35695	1.53465	1.95899	2.25244	1.62558	1.46785	1.3238	0.929766	0.477498	0.592877
Px-0298	unknown protein	GACCCCATATTTAGTTGCCATGTTTTTATGAATAGAGCCTATTTATAACCCGTAATATGC	46992.7	56242.5	41859.5	48828	7383.48	13035.1	2241.8	2702.25	325.209	689.806	273.875	378.063	21631.9	20935.2	48503.1	31612	36302.3	24466.2	37920.3	18757.9	148.806	158.824	366.3	140.075	86.5713	51.2256	153.606	55.8204	261.824	216.228	197.152	298.8	IM3-4		463216	3.24636	3.88535	2.89175	3.37315	0.510067	0.900495	0.154868	0.186677	0.0224662	0.0476533	0.0189199	0.0261174
Px-0298	unknown protein	GCTCGTAGACCCATATTTAGTTGCCATGTTTTTATGAATAGAGCCTATTTATAACCGTAA	40692	48347.2	39263.1	44822.4	6871.22	12066.6	2324.68	2779.95	296.452	631.751	272.082	386.142	21518.3	21040.8	46203.2	30694.5	36343.6	24212.6	36455.7	18554.6	105.92	148.569	376.288	132.336	169.566	124.62	540.65	353.761	369.819	395.8	236.936	344.851	IM3-4		437076	2.97922	3.53968	2.8746	3.28162	0.503069	0.883442	0.170198	0.20353	0.0217043	0.0462529	0.0199202	0.0282709
Px-0299	unknown protein	GTTTTGACTAATATAACAGTTTTGTAGGTGACAGTACTGTTTTAGCACTGCCTAAGAATG	2201.54	1493.97	8915.62	12401	7741.46	5808.1	11176.2	14066	11234.7	19066	6611.55	6106.36	4205.14	4092.71	3342.77	3356.68	10352	15071.5	10367.9	13186.8	17927.8	8783.56	9170.29	9295.33	10064	9078.92	8092.68	8911.18	16456.9	13917	10907.2	9242.01	U		302645	0.232779	0.157964	0.942689	1.31121	0.81854	0.614117	1.18171	1.48726	1.1879	2.01594	0.699069	0.645653
Px-0299	unknown protein	CGATGTCTCTTGAACTCCGAACAACTGGTTAGGTGTGTAACATAAAAGATTAGTTATTTA	2325.84	1720.83	12558.7	18768.3	8183.83	7173.8	9564.39	13637	9301.85	15945.9	6824.14	7030.96	3964.47	4563.14	3164.77	3667.84	11056.5	18694.2	11676.3	16440	13574.1	8084.41	7823.45	8368.95	7983.05	7760.65	5841.7	7364.75	12102.4	11706	7882.17	7752.06	U		292506	0.254445	0.188257	1.37391	2.05323	0.895305	0.784809	1.04634	1.49188	1.01762	1.74446	0.746557	0.769182
Px-0300	low homology	CTCAGCCAGGTGTAGGAGTAGGGAACCGGATTTTGAATTAAAAATTCAAAAACCTTAACC	32080	25559.4	12115.3	9932.85	8751.08	7532.91	8312.3	8400.47	16535.1	17095.4	22250.8	16960.8	26260.5	25102.5	25061.3	25322	11687.6	11039.5	11361.9	11011.1	5794.65	7507.05	4093.62	3796.61	34443	36378.2	25082	23364.3	49593.7	44285.8	42044.3	31312.6	LM4		640069	1.60383	1.27783	0.605701	0.496589	0.437507	0.376605	0.415571	0.419979	0.826668	0.854676	1.11242	0.847952
Px-0300	low homology	GGTGTAGGAGTAGGGAACCGGATTTTGAATTAAAAATTCAAAAACCTTAACCCCAAAAAT	9975.03	8411.51	5653.55	4636.54	5293.47	4579.68	4985.66	5157.41	10150.1	10829.3	11535.7	8623.23	21202.6	19926.8	16982.4	17155.8	8326.29	7631.25	6972.5	6952.43	3124.31	4029.76	2243.38	2244.41	23148.1	24820	15907.3	15340.7	31031.5	28838.1	26396.3	20021.7	LM4		392127	0.814026	0.686433	0.461365	0.378371	0.43198	0.373731	0.406861	0.420877	0.828314	0.883741	0.941384	0.70371
Px-0301	cuticular protein PxutCPG33A	GCGGTCATGTTGGCGGAATAAAGGCTGGCCATGCCGGTGGCTTTGGAAGTGGAGTTGGAG	154896	135309	15163.6	14751.1	1375.21	1210.3	3954.21	9638.03	88996.1	187070	209787	201994	217236	229326	111963	256522	8766.73	28482.9	6105.07	5778.47	15266.4	22604	12430.5	13613.1	201129	278506	162112	164188	132166	412225	214198	230146	IM4		3.74691e+06	1.32287	1.15559	0.129503	0.12598	0.0117448	0.0103364	0.0337704	0.0823124	0.76006	1.59765	1.79166	1.72511
Px-0301	cuticular protein PxutCPG33A	ACATTATTTTGTACTAATAATGTTTATGTTCTGCATAATGTTATACATTTCTAACCTGTG	36617.7	30054.8	3372.24	3521.67	261.452	229.625	1366.89	3460.76	24160.1	62393.7	35655.3	31355.8	42667.5	39086.6	28281.3	51692.6	2372.68	6909.89	1325.14	1396.16	3627.47	5330.97	3101.38	3595.53	39751.2	57965.3	31865	36329.3	38875.4	112829	49323.4	57118	LM3-4		845894	1.38524	1.13697	0.127571	0.133224	0.00989069	0.00868665	0.0517091	0.13092	0.913972	2.36034	1.34884	1.18618
Px-0302	unknown secreted protein	GGTTGAACAGAGAGGCATTGTACACCTTTTTAGTGACGGGAAATTAGTTTTATAATCTTA	65.4052	65.7216	20266.2	16673.2	2361.58	2765.07	771.515	538.554	41.4223	54.8626	11.0112	5.60583	16.7413	24.9789	16.8442	6.96471	32827.8	27895.6	17718.7	18693.6	1369.21	1034.32	810.336	906.192	110.717	201.282	72.4259	76.5645	151.415	242.91	107.667	68.0601	EM3-4		145972	0.0143381	0.0144074	4.44274	3.65509	0.517703	0.606156	0.169131	0.118062	0.00908058	0.0120269	0.00241386	0.00122891
Px-0302	unknown secreted protein	GGTTGAACAGAGAGGCATTGTACACCTTTTTAGTGACGGGAAATTAGTTTTATAATCTTA	67.5874	58.4148	20413.2	16449.7	2040.05	2385.04	691.151	518.449	42.8194	46.9096	21.3059	6.85831	17.9888	17.6348	19.9772	7.61505	35256.9	30025.1	19766.1	21099.1	1327.11	1009.15	825.901	851.08	108.347	220.959	102.011	91.3834	162.832	250.673	131.973	88.7741	EM3-4		154122	0.014033	0.0121285	4.23834	3.41542	0.42357	0.4952	0.143502	0.107644	0.00889049	0.00973974	0.00442369	0.00142398
Px-0303	heat shock protein 83	GCCGTTTATTTTGTGCACTGGTGTACAACCAAAGACTGATTTAGTTCAAAAAATTCCATT	41495	38467.7	26777	26762.3	21744.4	17207.7	21674	16621.5	18075.9	15558.2	33103.9	36135.9	87656.1	96899.3	81123.7	82401.7	20630.2	13548.1	22030.5	17363.2	44745.1	31140.8	36128.1	31525.3	11377.4	11029.2	18169.6	26043.1	15610	12698.5	45649.9	66429.5	IM4		1.08582e+06	1.22289	1.13367	0.789139	0.788706	0.640824	0.507125	0.638749	0.489847	0.532709	0.458513	0.975597	1.06495
Px-0303	heat shock protein 83	ATTAAATCTCAGTTATGTTCCCGTCTAGTACCGCCATGTTCTAATGGTTATGTGGTTATC	94537.9	86613.4	51099.8	51171.8	41632.1	31868	34361.8	26050.6	35283.6	28695.8	64970.2	70103.1	200576	231394	205539	215940	40213.2	25825.8	31837	25619.8	75638.6	53725.2	59216.5	49767.6	19380.6	18003	28653.2	41174.7	24461.8	20370	76762.2	108873	IM4		2.16936e+06	1.39452	1.27763	0.753768	0.754831	0.614111	0.470082	0.506868	0.38427	0.520465	0.423289	0.958369	1.03408
Px-0304	ribosomal protein S29	AATACGCACATGACATTGGTTTCAAGAAGCTGGATTAACATGGAGATAACTTAGGTTAAT	93459.3	74605	74012.4	67535	57200.6	53660.2	84933.2	59357.2	90754	57066.8	63274.7	50879.8	63758.2	57664.2	76597.4	59818.5	68047.9	53067.7	51434	36887.1	106540	77812.8	91994.7	62659.4	64267.1	54614.5	52303.6	45426.7	59984.4	51596.9	58774.9	47364.8	U		2.06735e+06	1.44663	1.15479	1.14562	1.04536	0.885393	0.830592	1.31466	0.918774	1.40476	0.883322	0.979412	0.787555
Px-0304	ribosomal protein S29	CTAACCGACATGGACTTATTCGCAAGTATGGGTTGAACATTTGCAGACAATGCTTCAGAG	114871	89049.6	78502.9	71625.6	73075.8	67702.9	76781.4	56405.3	83390	55555.5	70474.8	56167.3	60418.8	55375.7	68160.1	54241.1	76417	59277.3	64867.5	43383.7	102696	77147.3	90747.6	65717.4	69077	56536.6	54596	47567.1	60171.7	51998.3	58301.8	45972.7	U		2.15627e+06	1.70473	1.32153	1.16502	1.06295	1.08448	1.00474	1.13947	0.837079	1.23754	0.824468	1.04588	0.833546
Px-0305	ADP ribosylation factor	GAGTGTTTCTTTCATGGAACTGCTCAGGATTGGGATGTTTTTTGATCATACACAATTAAT	11241.7	8953	13137	11383.5	9534.89	9083.67	3598.29	3313.89	5703.72	4999.31	3930.56	3362.62	11482.4	9244.93	11171.2	9928.92	15021.9	14522.2	11253.2	10414.4	8680.2	7223.13	6609.28	6039.11	4858.28	3257.36	3629.25	2832.73	3233.99	2284.71	2998.06	2250.52	U		235178	1.52962	1.21821	1.78751	1.54891	1.29739	1.23599	0.48961	0.450912	0.776089	0.680242	0.534821	0.457542
Px-0305	ADP ribosylation factor	ATGTATTATGTGCGGATTCATAAATGTAATGCGTCACCCGGTGACCGACTGCTCCATTCT	4535.4	4923.66	5251.62	5977.42	4368.9	4708.02	4270.43	4132.49	3983.96	3601.21	2171.33	2260.25	4717.35	4731.63	5501.36	5751.17	7311.09	7344.1	5199.36	5321.29	5710.55	5433.15	3591.25	3872.66	2243.12	1750.61	1912.27	1764.53	1887.82	1660.67	1868.83	1868.84	U		129626	1.11962	1.21547	1.29643	1.47561	1.07852	1.16224	1.05421	1.02016	0.983493	0.889007	0.536022	0.557973
Px-0306	unknown protein	GCTGGCAATGATTGCCGTTTAACATCTCTGGTTCCTACAAATTAATTCATTCTTTATATC	1471.96	1793.86	6794.7	7145.44	10889.6	13721.5	11619.6	11832.6	7574.94	7679.72	5132.73	5870.35	1054.98	745.946	1531.87	1407.71	10252.8	14408.7	6824.94	9159.02	19132.6	25714.6	12652.6	15181.6	17591.8	21143	12148.6	17567.7	12505.1	15162.6	7498.3	11665.8	LM4		324878	0.144986	0.176693	0.669269	0.703816	1.07261	1.35155	1.14452	1.16549	0.746122	0.756443	0.505567	0.578221
Px-0306	unknown protein	GTGACTATAAGCAATAGACACGTCAACATTCAATCAATTTCACACTTCATGTATACTTGC	1992.61	2425.96	8640.27	9744.31	12994.4	17069.2	15428	16559.7	12817.9	14818.7	6438.68	8175.38	1447.26	1138.07	2349.68	2129.03	13209.8	19000.8	9123.2	12598.6	28003.8	37651.4	16945.8	21658.4	22473.7	30057.6	16830.8	24596.9	17823.5	23026.6	11076	18403.2	LM4		456649	0.139633	0.170001	0.605473	0.682839	0.910591	1.19614	1.08113	1.16043	0.898223	1.03843	0.451194	0.572895
Px-0307	unknown secreted protein	GTGGAGTTCGTGCCAGTGCCATATTAGATTTAAGCTAGAATAGGTGATAAATAAACTTTT	83658.1	113007	58414.6	72810.2	52599.5	66999.7	51487	49463	42738.8	37898.3	66822.8	89761.5	106941	111944	112953	143434	64180.3	36395.7	70927.8	28479.8	17551	14234.3	42293.1	15870.5	2682.7	1723.71	9488.53	6523.27	7960.26	2892.01	2172.64	11367	IM3-4		1.59568e+06	1.6777	2.26627	1.17146	1.46015	1.05484	1.34363	1.03253	0.99194	0.857093	0.760021	1.34008	1.8001
Px-0307	unknown secreted protein	GTGGAGTTCGTGCCAGTGCCATATTAGATTTAAGCTAGAATAGGTGATAAATAAACTTTT	79712.3	110726	59641.4	74592.3	51933.5	66314.2	47010.3	48644.6	44117.1	39454.3	66784.3	93317	104393	113348	108314	145113	60678.1	36737.5	67709.6	29371	18481.3	14763.9	45288.7	17019.1	3052.26	1894.72	10681.9	7186.89	8742.91	3108.71	2313.67	12395.8	IM3-4		1.59284e+06	1.60141	2.22446	1.19819	1.49855	1.04334	1.33224	0.944431	0.977266	0.886308	0.792633	1.34169	1.87473
Px-0308	unknown secreted protein	CCAGAAGTTGTTTCTGTCTCGTAGTGCATTGTAAGCTGCGATTGTTAAGCCTATTAATTT	2811.88	3339.37	233692	262697	74496.2	63098.6	38866.9	39364.6	53154.3	47462.4	8692.31	11334.2	7215.96	7699.76	12248.3	12715.7	252823	281737	159331	241214	19082	24524	51125.2	27563.2	1465.49	1361.2	4904.05	4202.94	1837.75	792.968	444.621	2291.91	EM3-4		1.95359e+06	0.0460588	0.0546992	3.82789	4.303	1.22026	1.03356	0.636643	0.644796	0.870673	0.777439	0.142381	0.185656
Px-0308	unknown secreted protein	CCAGAAGTTGTTTCTGTCTCGTAGTGCATTGTAAGCTGCGATTGTTAAGCCTATTAATTT	2761.74	3283.69	232054	255386	74127.5	64899.3	37510	38894.2	51551.6	47339.3	8868.93	11914.5	6895.02	7598.36	12765.2	13337.2	233962	274207	175750	270458	18728.6	24543	49473.1	26755.1	1553.11	1380.59	4933.55	4297.19	1854.11	808.944	512.087	2275.35	EM3-4		1.96068e+06	0.045074	0.0535928	3.78732	4.16813	1.20983	1.05921	0.612197	0.634788	0.841369	0.772619	0.144749	0.194455
Px-0309	1-acyl-sn-glycerol-3-phosphate acyltransferase	TGACGTCAGATGTAATGGTTAAAGAAAAGACAAAAATCTGGCTATTTCCTGAAGGGACAC	110.799	128.748	19.5436	22.6044	5.91452	15.3186	15.6212	8.86003	6058.33	8428.83	7991.09	12875.8	166.869	185.771	130.492	130.159	5.53579	5.82449	11.1437	4.65966	27.2934	31.1783	11.6719	12.3511	24801.1	23078.8	17724	18474.2	28331.7	40086.5	16288.6	19153.3	LM4		224342	0.0158043	0.0183645	0.00278768	0.00322428	0.000843642	0.00218503	0.00222819	0.00126379	0.864154	1.20228	1.13984	1.83659
Px-0309	1-acyl-sn-glycerol-3-phosphate acyltransferase	TTAACAGCGGTCGCTAAAAGAGAGGTTATGTACGTTTTTCCGTTCGGATTCGCTGCATAC	103.576	157.734	27.6971	26.9073	7.09466	12.8445	14.0304	8.90807	11864	17565.4	21357.5	37426	287.014	364.48	242.766	261.731	11.2048	6.42658	20.5717	8.56294	18.045	12.2488	11.493	12.1163	52886.4	47463.4	32667.7	33824.2	59102.9	85242.1	34609.3	41489.7	LM4		477114	0.00694686	0.0105792	0.00185765	0.00180467	0.000475838	0.00086148	0.000941015	0.000597464	0.795716	1.17811	1.43244	2.51016
Px-0310	chitin binding peritrophin-A	ATGTAAAAGCTTAAAATGACATCGTTCATAGTTATAGTCCAAATCAATATTTAATCAAGG	64.2774	32.4269	73.7298	63.6182	2034.43	2032.21	262.573	228.574	3063.55	3904.55	1255.24	1107.25	104.728	152.737	180.371	87.6971	1189.28	695.4	970.576	790.092	2514.76	1229.35	541.783	587.337	2135.93	2300.5	2328.8	2191.12	1613.81	2660.94	1798.08	2067.95	LM3-4		40263.6	0.0510852	0.0257717	0.0585976	0.0505613	1.61689	1.61512	0.208683	0.181662	2.43479	3.10318	0.997613	0.879999
Px-0310	chitin binding peritrophin-A	TTAGTAACTTATAGAATTACATTCCAATAGATGTACTTATATTCTTAATTAAGTCACTAG	80.7132	74.7863	69.0417	98.6786	1966.5	3240.71	1045.03	1334.58	1766.72	3670.87	1047.04	1505.31	34.9469	85.8373	75.6863	78.3373	1389.67	1327.87	1035.26	1334.9	2455.25	1851.43	589.013	953.978	1809.23	3411.18	1968.25	2909.66	1341.62	3264.94	1324.73	2249.98	LM3-4		45391.8	0.0569007	0.0527224	0.0486726	0.0695658	1.38633	2.28461	0.736719	0.940846	1.24549	2.58787	0.738136	1.0612
Px-0311	unknown secreted protein	TTTCTCTGCTGATAAATTGAAGACCGCAGTATACTATGTGAATGCCGGCCAGGACATTCC	26439.8	33050.6	21691.3	24046.4	23853.5	26648.4	8526.9	7218.54	5030.12	4621.62	9144.88	11026.6	11022.5	13317.6	27074.9	16349.5	11034.1	8243.38	16582.5	7257.88	1721.94	1571.84	4568.56	1705.54	280.313	183.238	1077.53	828.399	443.525	230.06	207	771.774	IM3-4		325771	2.59715	3.24651	2.13071	2.36204	2.3431	2.61763	0.837585	0.709067	0.494101	0.453976	0.898289	1.08312
Px-0311	unknown secreted protein	GGCTGTTAACAGTCTAGTGTTATAACAATTTCACAACCAAATATGCGCAATAAACAGTTG	10856.6	14784.9	9427.12	12658.1	6758.99	9459.64	5997.45	6085.25	2851.42	3005.69	3655.71	5339.9	6199.43	8164.23	14900.2	10474.1	4779.95	4017.09	6404.25	3330.34	1254.26	1122.12	2952.21	1205.81	162.802	110.19	710.803	588.473	357.477	164.482	169.662	700.543	IM3-4		158649	2.18981	2.98216	1.90148	2.55318	1.36331	1.90803	1.2097	1.22741	0.575139	0.606256	0.737366	1.07707
Px-0312	annexin IX	AGGATGATACGAAAGGGGACTACAAACGCGTCTTACTTACACTCGTTTCCTAAGAAAAAA	63086.3	48824	32345	26981	27304.9	16160.4	15293.1	14135.4	22669.1	28886.6	30865.5	27290.4	56511.7	54499.8	63681	50220.2	25228.6	22219.3	16552.2	17403.3	8172.49	8570.48	9358.74	7281.11	27712.1	23847.4	17534.5	17283.1	25345	22261.9	17319	19825.2	IM3-4		864669	2.33472	1.8069	1.19704	0.998525	1.01051	0.598071	0.565974	0.523126	0.838948	1.06905	1.14228	1.00997
Px-0312	annexin IX	GTGACTTCAGGAATGTGCTAGTCACACTTTGTGCTTAATCCTGCAAAATAGATATATATA	25963.3	21214.6	13412	11855.5	6942.77	4051.43	4367.75	4615.68	7485.7	11474.5	10697.7	9736.05	21438.1	21860.3	23605.9	20575.1	10216.8	9987.28	6948.44	8409.27	2770.57	3264.97	2764.29	2438.83	10040.5	9294.72	7315.77	7822.17	9385.63	9283.1	6711.62	8172.44	IM3-4		334123	2.48659	2.03179	1.28451	1.13544	0.664932	0.388018	0.418314	0.442058	0.716929	1.09895	1.02455	0.932453
Px-0313	saposin	TAGACGTAAGAAATTTAATCATGGCGCCTCTCACTCCGTATACAACGATATCTGTTATAT	30753.2	34418.3	33268.4	36995.5	35492.9	40038.9	25644.8	25337.2	21765.5	20463.4	25389.3	36975.7	17548.5	19640.6	20696.8	23742.2	32005.9	25546.8	41116.3	22524.9	10185.3	10565.2	21903.3	9154.79	12522.2	11505.6	18470.3	13662	21501.7	19288.1	18115.1	20919.1	U		757158	1.29973	1.45463	1.40603	1.56355	1.50005	1.69218	1.08383	1.07084	0.919883	0.86485	1.07304	1.56271
Px-0313	saposin	GACACACGTTAGCCTGTGATAACACTCTTTATAACCGTAAATAAAGTTTGGGAGTAAAAA	35375.6	41501.5	29651.1	35614.8	31010.6	35985.3	23917.4	29010.8	33249.2	35646	22356	34433.4	16793	20174.8	21054.4	26302.7	26917.3	25143.8	34653.9	20146.1	11982	16840.9	26642.7	12899.6	15004.6	15252.6	20349.8	17035.9	21044	21235.2	19290.2	23989.4	U		800505	1.41413	1.65901	1.1853	1.42369	1.23964	1.43851	0.956094	1.1597	1.32913	1.42494	0.893675	1.37647
Px-0314	serine protease 7	GCGAAATACTTGCCTTGGATAAAGGAAACGATACGCTCTACCAACGTTTAAATTAAAAAT	77955	76092	32701.6	36159.4	33132.6	32322	14879.9	18507	28177.5	23468	75180.8	65729.5	108268	112738	113920	105905	35236.5	17407.8	34695.3	15608.3	2852.43	3449.56	7239.83	4073.83	50786	33427.5	60279.7	44834.2	87843.6	59997.7	83791.4	69146.5	IM4		1.56581e+06	1.59315	1.55507	0.668313	0.73898	0.677123	0.660556	0.304097	0.378222	0.575857	0.479609	1.53645	1.3433
Px-0314	serine protease 7	TTTCGAGAAATACAAGAAGGTTGGCGCTGAATTGACTGAGAAGCAAATCTGTGCTGGTGG	19340.8	21021.7	6704.66	8125.33	7680.25	8251.5	4236.85	5678.5	5290.15	4461.56	19577	18097.5	30449.4	32693.5	32760.3	32075.9	9994.28	4513.06	8923.58	3711.53	688.013	964.31	1850.13	1166.67	12640.5	10004.2	13885	12336.9	24673.5	17975.7	23576.6	20488	IM4		423837	1.46025	1.58715	0.506207	0.613469	0.579865	0.622994	0.319885	0.428731	0.39941	0.336851	1.47807	1.36637
Px-0315	unknown secreted protein	TCAGCAAAGGTGAATGCCCTGGGTCGGATGGTATCCGCTTATCTTAAGAATACAACTTCT	22371.8	13870.6	19331.6	19166.1	10107.3	11803.5	12250.3	13536.5	14965.6	18253.9	26483.4	22048.9	17941	14807.6	22003.2	12803.6	18334.7	13526.3	22112.2	12100.4	7191.13	7329.41	7904.3	6821.77	19792.2	12332.8	12800.1	10133	61371.5	27703.6	40710.4	22740.3	LM4		574649	1.2458	0.7724	1.0765	1.06729	0.562839	0.657293	0.68217	0.753794	0.833378	1.01649	1.47476	1.22782
Px-0315	unknown secreted protein	GTTTCAAGTTACAATCGTTGTTGTAACGCATAGCTACGCTCTCTAAACATTTATTTGCTT	13757.5	8603.26	11655.8	12160.8	5482.9	6812.96	5937.54	7249.65	8262.61	11063.3	14718.6	13120.8	9907.77	8341.12	12182.4	7316.5	9590.29	7766.26	11003.2	6589.08	3789.68	3899.48	3863.8	3632.69	9720.95	6655.57	7030.06	6127.19	29227.7	14827.6	20840.3	12966.1	LM4		314103	1.40158	0.876477	1.18746	1.23891	0.558583	0.694086	0.6049	0.738575	0.841772	1.1271	1.49949	1.33671
Px-0316	conserved hypothetical protein	GAGAGTAAATTATGGAACAAAGTGTGGACAGCTTTTTAATAACCGTTCGAGATAATGAGA	5015.22	5674.83	13089.3	15068.1	4971.61	6623.85	3932.82	8647.15	3055.82	5114.31	868.938	845.789	8488.9	7306.65	9072.25	10949.1	18389	23775.9	14309.8	16192.2	21342.6	31123.8	11660.4	16352.7	1813.76	1474.08	1115.62	1362.82	862.182	1030.21	661.377	809.591	EM3-4		271001	0.592202	0.670089	1.5456	1.77925	0.587052	0.782151	0.46439	1.02106	0.360834	0.603903	0.102605	0.0998715
Px-0316	conserved hypothetical protein	CCTAATCTTATTTTAGTTATGTTCCAAGTGTACAGAGCTGTGTGGTTTTTAGTTGCTAAG	6803.09	8389.04	19846.8	24985.6	10130	14272.4	5072.1	12553.7	3813.22	7032.09	1189.51	1280.89	11308.4	11138.9	11908.5	14972.3	35178.3	42521.4	19888.9	24160.7	27436.9	44984.2	15128.8	22182.5	2078.14	1951.27	1276.05	1747.98	945.85	1245.45	865.929	1157.18	EM3-4		407446	0.534301	0.658859	1.55873	1.96232	0.795587	1.12092	0.398353	0.985942	0.299483	0.552286	0.0934214	0.100599
Px-0317	cuticular protein PxutCPH18	TAGTATAAACGAATTTGGTGACACCATTGCCTAGTGACTTGCTCAAACGTTATGAATTAC	5.27917	4.96377	217.575	110.09	18980.1	14250.4	71503.4	42179.7	168644	66687.6	381.644	484.889	5.90778	4.26065	4.45738	4.40129	1111.33	468.249	7185.26	7787.74	22037.4	10623.9	54185.6	35987.6	36880.7	35574.7	36505.3	34901.6	10851.6	6548.44	8937.83	12867.9	MM3	mw	705924	0.000239308	0.000225011	0.00986283	0.00499044	0.860381	0.645978	3.24129	1.91203	7.64476	3.02299	0.0173002	0.0219803
Px-0317	cuticular protein PxutCPH18	ACTTGTGAGCAGTCACAAAAACTCAAGCACAATGATCGCCAAATTCGTTGTTGTCCTCGC	5.24134	4.92027	18.9112	5.22267	585.38	494.584	1380.25	1083.7	3574.12	1965.89	7.39874	29.1713	5.52083	4.00962	4.25554	4.2409	36.9371	17.1958	153.304	270.947	515.644	307.67	1492.03	1376.25	945.398	1105.33	950.212	1151	263.462	168.352	275.199	381.186	MM3	mw	18582.9	0.00902563	0.00847275	0.0325653	0.00899348	1.00803	0.851679	2.37681	1.86614	6.15467	3.38529	0.0127407	0.0502333
Px-0318	autophagy-specific gene 8a	TTCTTTTTCGTTAACAACGTCATTCCTCCTACATCTGCTACAATGGGCTCACTCTATCAA	39352.6	36359.5	30824	26906.2	27287.1	25153.2	32280.1	29443.8	37612.3	40173.1	32756.8	33878.5	23292.6	23808.7	23235.5	21999.8	28740	27909.1	22155.7	21321.4	29398.8	25258.8	22207.7	18751.5	32954	30902.8	29848.2	25760.6	44034.5	36577.3	37378	31785.6	U		949347	1.32647	1.22558	1.039	0.906938	0.919775	0.847848	1.08808	0.992473	1.26781	1.35413	1.10414	1.14195
Px-0318	autophagy-specific gene 8a	CTGCATATGGCGACTAGGATTAAGGCTTAGCAATATTAATGTATTATGTTGTAATGGTGA	22640.3	21627	18639	16672.9	15051.7	14306	18082.9	18100	23068.7	27907.7	18678	20103.1	13425.2	13995	14215.8	13762.7	17970.8	17665.2	14440	14543.4	18272.8	16747.8	15156.2	14249.7	24466.9	24994.8	20409.9	19505.6	25297.2	22742.2	23216.6	21033	U		600988	1.2055	1.15154	0.992444	0.887758	0.80144	0.761731	0.962835	0.963748	1.22831	1.48596	0.994523	1.0704
Px-0319	similar to CG9411	CAACGCTCTCGAAGTAAAATGGACGCCATATTTGATTGTTTTGACAGCTTTATTGTTAAA	282.501	259.119	39828.6	46183.3	30881.4	23103.6	130.652	158.956	33.4791	24.0445	9.61191	19.6177	55.1511	64.4399	68.78	49.9939	46859.3	45097.5	38601.1	44011	83.9685	104.514	99.1685	199.329	16.3194	13.7995	10.0951	9.69779	13.4306	25.7981	13.1586	23.6739	EM3-4		316335	0.0285774	0.0262121	4.029	4.67183	3.12392	2.33713	0.0132166	0.0160797	0.00338669	0.0024323	0.000972326	0.0019845
Px-0319	similar to CG9411	GCTTTAAAGTCTATACAGTATTTGGGTGTCAGGTTGCTATGTGGTTCTTGTTAAAGAAAA	310.852	396.026	38912.4	52085.5	29462.3	25529.4	300.974	458.928	45.8632	69.127	10.8142	23.9902	63.0373	79.9972	58.0978	63.4858	42285.5	46105.9	1470.44	1114.31	214.293	256.45	97.8308	325.473	13.6858	23.1424	10.2508	16.1258	14.5425	35.1077	12.6527	15.6989	EM3-4		239882	0.0414673	0.0528294	5.19086	6.94814	3.93024	3.40559	0.0401495	0.0612204	0.0061181	0.00922146	0.0014426	0.00320026
Px-0320	unknown secreted protein	CATGCGATCCTAGTAACTTGAATTTTGTTCATAATTCGTCAAGGCCGATTAGAATTGATT	468.797	335.471	2004.82	1547.45	29646.8	21877.5	53582	52568.1	10341.7	14482.9	12579.1	14717.5	25388.6	20659.2	9206.16	11216	3818.6	2147.8	5520	4831.49	61386.4	54522.5	51690.1	51347	9822.5	6312.58	4831.8	6083.85	13699.6	9810.29	11705.7	12427.6	MM3-4		590580	0.0254013	0.0181772	0.108629	0.0838469	1.60639	1.18541	2.90329	2.84835	0.560354	0.784743	0.681588	0.797452
Px-0321	S-adenosylmethionine Synthetase	GGATCTGTATCGACCCGTTAAAAGATTCTTATTAACTTGCTGTGGATTTTGAATTTGTCA	34058	33768	15699.8	12521.3	13003.5	10432.6	17006.7	11872.1	20500.8	10904.7	22157.7	23455.2	20301.5	21023.5	27517	27332.2	6868.93	3410.58	9347.57	5039.84	1847.79	1547.6	5326.42	3258.74	3374.36	3219.3	3809.31	3217.65	5349.64	4291.52	4293.12	5192	IM3-4		390949	2.78772	2.76398	1.28506	1.0249	1.06436	0.853933	1.39204	0.971753	1.67803	0.892571	1.81365	1.91986
Px-0321	S-adenosylmethionine Synthetase	CTAGAACTAAACTTAGGAAATTTGAATATTCGTAGGACGGGTAGCGAGTACTTTGATTAT	27396.8	30440	14233.4	12166.3	9112.38	8196.97	12711.6	9791.27	18109.1	10465.5	20764.3	24649	18926.4	23195.1	23670.2	27298.9	6534.19	3345.46	8683.72	4921.98	1451.25	1326.82	4515.33	2875.39	3244.36	3299.11	3188.13	2876.64	4249.57	3689.1	3686.16	4933.38	IM3-4		353948	2.47691	2.75205	1.28683	1.09994	0.823839	0.741078	1.14924	0.885217	1.63722	0.946175	1.87727	2.22849
Px-0322	peroxidase	GATCTTACCACGGCCCGGATTACAAAGTTAAAAAACAACAAATTTGAATCTTTATTACGG	6240.25	11298.9	12853.5	10240.2	175.433	140.633	38.8139	42.1997	58.3734	68.1752	60.5088	40.2539	694.177	315.493	330.647	142.884	5195.3	4477.89	1832.23	3478.11	114.333	95.7962	103.792	146.614	31.4051	37.8985	19.7311	27.5146	20.4812	31.3494	27.6019	27.2163	EM3		58407.6	3.41887	6.19036	7.04207	5.61033	0.0961149	0.0770491	0.0212651	0.0231201	0.0319812	0.0373514	0.0331512	0.022054
Px-0322	peroxidase	GGATCTTACCACGGCCCGGATTACAAAGTTAAAAAACAACAAATTTGAATCTTTATTACG	6410.83	11781	12604.3	10214	183.842	119.765	39.6531	37.0737	45.8316	51.7864	55.9394	34.0768	719.451	347.013	301.172	133.694	5295.22	4607.49	1948.54	3701.04	119.911	95.377	83.177	106.348	19.8126	33.2995	17.2641	11.4294	13.1424	21.0992	29.0969	10.4159	EM3		59192.1	3.46578	6.36895	6.81404	5.52184	0.0993876	0.0647465	0.021437	0.0200425	0.0247771	0.0279964	0.0302415	0.0184223
Px-0323	glucose dehydrogenase	TGTTTTGCCTCACACAATAAGTGGGCATATGACTGCTCCGGCACTAATGATAGGCGAAAA	1081.01	1236.73	124208	82685.5	2096.35	1849.37	360.839	370.072	4713.1	10071.3	5178.06	4605.1	17.3172	45.8733	26.4361	33.9936	93487.3	71154.6	41590.5	54073.3	24.439	22.1901	29.0641	28.7075	17077.2	11508	11510.2	8189.73	8968.99	7252.6	4851.84	4665.41	EM3-4		573014	0.0603692	0.0690656	6.93643	4.61758	0.117071	0.103278	0.0201511	0.0206667	0.263204	0.562433	0.289169	0.257172
Px-0323	glucose dehydrogenase	GCCGATATGATTAAAAAGATTTGGTCAAATGTGGTCGTGTGATATTAGTTAGGTTTACTC	742.777	876.952	80730	57673	1634.28	1491.49	297.008	314.235	3451.63	8382.74	3818.6	3640.37	13.3381	31.5517	10.0129	18.1997	59625.7	51233.8	26416	38820.3	46.6666	71.8821	29.7527	51.7769	14149.3	10777.4	8065.79	6393.19	6233.12	5402.9	3297.45	3469.13	EM3-4		397210	0.0598395	0.0706489	6.50376	4.64624	0.131661	0.120157	0.0239275	0.0253154	0.278069	0.675329	0.307633	0.293275
Px-0324	serine protease	CTGGAATGGGCTACGACCCTAAGGTCTACACTATATGAGAAATGAAACATTTGATATGTA	49410.7	40724.4	29768.4	34248	25911.6	16673.4	20043	23962.6	41677.7	53206.2	69062.2	60523.4	87916.9	69822.2	76594.6	74710	14644	8216.4	6615.41	4048.51	2994.9	5578.28	6708.26	3514.51	61348.5	42622.2	57916.2	48786.4	111427	76698.5	107200	88684.6	LM3-4		1.42126e+06	1.11249	0.916921	0.670243	0.771102	0.583406	0.375405	0.451273	0.539524	0.938384	1.19795	1.55495	1.3627
Px-0324	serine protease	TGGGCTACGACCCTAAGGTCTACACTATATGAGAAATGAAACATTTGATATGTAACTCTT	43894.1	36229.7	26333.5	29252.8	21513.2	14156.6	17174.5	20837.4	36375.9	48147.8	62454.1	54356	75697.9	59823.6	69541.5	66721.5	12313.6	6887.25	889.526	555.213	2578.59	4713.67	5519.56	2960.2	52510.9	36480.3	50158.7	43394.3	95735.9	66023.5	90323.1	76026	LM3-4		1.22958e+06	1.14235	0.942884	0.685333	0.761309	0.559884	0.368428	0.44697	0.542296	0.946688	1.25305	1.62538	1.41462
Px-0325	vacuolar H[+] ATPase subunit M9.7-a	GCCACCAACCATCGCAGTTTATCGACCTTAGTATTTAAAATATTTTTCTTTTTAAGGTGC	3619.36	3253.99	4509.3	4202.56	3584.26	3270.78	3403.04	3475.9	4603.86	4826.8	5480.17	5042.98	4052.38	3951.96	4291.21	3975.76	4672.26	5323.78	3549.88	3666.83	2833.34	2915.81	2905.94	2783.38	4751.49	4486.72	4044.57	3880.76	5342.74	5086.37	4630.97	3929.61	U		130349	0.888537	0.798839	1.10701	1.03171	0.879919	0.80296	0.835429	0.853316	1.13023	1.18496	1.34536	1.23803
Px-0325	vacuolar H[+] ATPase subunit M9.7-a	GCCACCAACCATCGCAGTTTATCGACCTTAGTATTTAAAATATTTTTCTTTTTAAGGTGC	3666.17	3309.13	4529.91	4234.6	3365.34	3186.57	3618.87	3708.1	4385.34	4633.66	4985.22	4658.36	3526.72	3456.1	3899.31	3597.37	4560.86	5373.18	3299.82	3385.32	2583.31	2649.34	2505.75	2528.73	4375.88	4234.85	3759.55	3649.26	4830.5	4809.71	4404.37	3850.34	U		123562	0.949466	0.857	1.17316	1.09668	0.871558	0.825259	0.937216	0.960325	1.13572	1.20003	1.29107	1.20642
Px-0326	osiris 2	GACTGATTATGAAAGTTGAATGTTAAAAATGTAGCGCTGTCACGCTACAAGTCATTTTGT	6.89449	6.93857	100.744	79.3154	1613.97	935.278	268.404	426.027	468.159	469.563	50.4462	53.8439	8.17927	5.66326	8.47292	5.78853	337.969	283.125	256.217	201.265	2254.96	1121.29	808.396	846.879	1511.29	1720.6	1174.54	1607.37	838.649	1295.82	583.166	928.113	MM3-4		20277.3	0.0108803	0.0109499	0.158985	0.125169	2.54703	1.47598	0.423573	0.67232	0.73881	0.741025	0.07961	0.0849721
Px-0326	osiris 2	ACCAAGGTTGGGAATACAGGAACAAAAACGGTGGCGAAGAAATCAAAGCAGAAAGTGCTT	26.9437	18.1467	184.707	149.818	4920.94	7159.26	923.144	1392.43	854.733	1360.64	74.4032	98.6629	25.7419	17.1902	19.9883	17.3035	378.978	356.787	256.917	228.311	3692.8	1841.41	1433	1522.13	2834.63	3073.24	1727.18	2276.14	1653.96	2674.19	1200.39	1926.85	MM3-4		44321	0.0194535	0.013102	0.133359	0.10817	3.55294	5.16903	0.666515	1.00535	0.617122	0.982393	0.0537195	0.0712351
Px-0327	membrane steroid binding protein	TTCTGAAGCCAGGAGAGACACCAAATAAATACAGTGATGACGAAACAGAAGACAAGAAGG	20819.1	24428.2	18206.1	19735.2	8664.38	10438.2	5966.47	6944.65	14523.1	21443.6	4405.64	5060.68	8621.62	9379.34	9947.19	9544.27	6107.63	3866.97	16904.3	8228.17	2329.42	2950.07	3658.13	2725.62	19162.8	19904.3	16384.8	18183.8	17872.4	22639.4	14501	17306	IM3		390853	1.70451	1.99999	1.49058	1.61576	0.709372	0.854597	0.488489	0.568575	1.18904	1.75564	0.3607	0.414329
Px-0327	membrane steroid binding protein	CAGTAGTCTTACTGAACTTAAGTGGTTGAGTATTATTCTTAGAGCAATGTGTGACATTGT	44110.8	54645	20430.3	26678.8	8715.63	12407.1	5803.08	7849.11	12765	20975.2	12621.2	18745.4	16103.1	20253.7	29309	31183.7	12064.4	7845.51	20334	10344.9	1876.02	2780.26	3359.3	3054.93	18698	22860.3	17357.1	21015.8	21272.1	30744.1	14807.2	20981.1	IM3		571991	2.46777	3.05711	1.14297	1.49255	0.487595	0.694116	0.324653	0.439118	0.71414	1.17345	0.706092	1.04871
Px-0328	superoxide dismutase	AATAGATTTGTGCATTCCTTGAAGCAATACCATTGCTATAATCCAGTGTTGGCGGCCCCC	13651.9	14859	5983.43	7031.76	2959.93	3462.49	5356.14	5535.8	3253.83	3554.93	5001.96	4882.8	7595.38	9064.54	10994.1	11129	5346.37	5023.6	4646.23	3738.22	1797.23	2260.59	1725.99	1856.7	4414.27	4517.41	4216.13	4365	6214.31	6664.55	6300.14	6213.66	IM3-4		183617	2.3792	2.58956	1.04276	1.22546	0.515844	0.603427	0.933444	0.964754	0.567062	0.619537	0.871719	0.850952
Px-0328	superoxide dismutase	GGATGTGTAATATTTGGACCACATTTTCACAACTGTTGTAGGTACTGAATCTGTCATTAT	12514.9	15142.9	5605.51	7255.97	2574.86	3201.55	2229.99	2629.67	3294.75	3732.28	4404.5	4807.11	7128.19	9333.11	11030.3	12808.6	4750.45	4566.6	3805.93	3434.78	1099.85	1526.31	1024.73	1204.3	3983.53	4284.22	3450.44	3942.28	3630.91	4460.19	3242.05	3586.57	IM3-4		159687	2.50787	3.03451	1.1233	1.45404	0.515981	0.641563	0.446871	0.526964	0.66024	0.747919	0.882624	0.963305
Px-0329	cuticular protein PxutCPR77	CCGTCTCTTACCAACACTAAGAGCCATGCCATCTTTTATCATATAACTATTTATTCTGTT	5.70116	5.29389	227.484	672.491	36454.6	30246	22615.2	67465.7	65158.6	167090	91856.5	120982	264.65	460.761	38.0491	97.8003	50.7938	4.76751	9.33682	3.99563	78.0275	163.563	45.2139	61.2622	579.836	5821.72	266.644	384.544	96.3047	935.6	10.0589	10.6128	LM3		612163	0.000298021	0.000276731	0.0118914	0.0351536	1.90562	1.58107	1.18218	3.52668	3.40608	8.73438	4.80168	6.32419
Px-0329	cuticular protein PxutCPR77	AGTGGCTTACGCTCCGGCTCCAGTCACCTACGCTGCCGCCCCAGTTGCCAAAGTAGCATA	242.686	230.572	232.728	387.303	13998.4	12694.4	21476.2	47982.5	37198.4	84791.9	45801.3	60055.5	3037.7	2638.91	905.973	1307.16	227.64	234.371	245.497	287.326	2589.86	1990.75	3444.19	2945.73	3047.36	4188.52	2434.33	2715.82	3481.76	3265.68	4355.96	3876.02	LM3		372312	0.0208587	0.0198175	0.0200028	0.0332884	1.20315	1.09107	1.84587	4.12406	3.19718	7.28781	3.93659	5.16173
Px-0330	unknown unsecreted protein	TGGATATCTTGTGTTTTTTGGATCCCACTTTTGAATAAAGTCAAAATTCCGTGATCCGTT	300.151	254.284	389.382	332.3	421.288	343.922	505.083	429.94	377.808	362.551	292.212	304.688	115.929	114.735	176.4	130.069	303.514	243.081	378.319	270.4	921.898	585.593	509.55	459.999	292.789	202.433	313.848	218.373	383.168	254.29	365.725	251.281	U		10805	0.888924	0.753086	1.15319	0.984136	1.24768	1.01856	1.49585	1.27331	1.11891	1.07373	0.865411	0.90236
Px-0330	unknown unsecreted protein	AATGTGACATACTGCACGCCACGTTGTTTTATTTTGTGAAGTTATATTGTGAACACCAAT	10056.5	10296.5	10401.3	9790.35	10888.3	11736.2	11988.3	12276.3	14910.9	14733	8651.53	10002	5047.12	5208.63	7473.81	6713.02	9775.9	9376.02	10613.9	7835.37	20676.6	14416.8	14042.4	13569.9	10312.7	8818.57	10400.8	9037.94	14157.2	12377.5	11673.7	12873.7	U		350133	0.919105	0.941033	0.95062	0.894779	0.995126	1.07261	1.09566	1.12198	1.36277	1.34651	0.790697	0.914125
Px-0331	ejaculatory bulb protein III	GCGAAAGAACATGGCATCGTTATCCCTCATTAAATTTCATTAAGATGGATATTAAATCCC	8209.08	6565.6	415.159	845.981	532.962	521.239	4024.64	9472.25	50711.4	99927.6	80420.9	131527	35877.4	20446	14131.4	13428.5	108.904	401.005	152.906	129.691	628.654	11645.5	320.899	4636.4	113868	291976	95739.2	154965	104188	300033	127183	199929	LM4	CB	1.88296e+06	0.139509	0.111579	0.00705543	0.014377	0.00905741	0.00885819	0.0683968	0.160976	0.861815	1.69822	1.36671	2.23523
Px-0331	ejaculatory bulb protein III	TGAAATTTGGAACCAGCTCGCCAACAAATACGATCCCACAGGCAAATGGAGGAAGGTTTA	10029.2	7255.51	584.582	1137.03	777.679	670.697	4977.35	10308	64120.1	106161	84712.1	127212	45263.2	23528.6	17968.6	15636.4	155.447	492.115	182.879	152.782	924.083	13112.3	457.267	5588.24	140661	305062	113301	163034	112660	326290	127115	205405	LM4	CB	2.03493e+06	0.157713	0.114095	0.00919274	0.0178802	0.0122293	0.0105469	0.0782705	0.162096	1.00831	1.66941	1.33212	2.00045
Px-0332	similar to CG10657	CAATTTGCCGACTTGACAACCTGACTGCTGCTTCATTTGTGTCTATAATATTAATTCTTT	626.733	480.054	42619.1	33622.4	47779.4	59695.2	36055.4	45983.8	14378	29356.2	771.354	660.919	1038.42	2002.11	1529.16	1543.17	46981.9	83158.3	31491.6	35665.4	168565	147028	77405.8	90756.5	4458.1	12899.9	4237.97	8108.82	955.634	3356.19	612.324	2160.17	MM4		1.03598e+06	0.0193589	0.0148282	1.31644	1.03855	1.47584	1.8439	1.1137	1.42037	0.444114	0.90677	0.023826	0.0204148
Px-0332	similar to CG10657	GAGTCACGTTACCATTAAATCTGGTTAAAATCTTCATTGTCCACTGACAGTGGTTATAAT	228.832	217.244	15344.5	14896.1	16138.4	26614	13254.1	18973.1	4623.46	10325.8	280.394	297.571	404.77	885.752	507.911	612.402	15012	34054.1	10546	13693	61829.5	66791.1	28891.3	37940.4	1313.14	4081.56	1307.03	3082.96	333.202	1312.85	228.956	850.538	MM4		404872	0.0180863	0.0171703	1.21279	1.17735	1.27554	2.1035	1.04757	1.49958	0.365426	0.816127	0.0221616	0.0235192
Px-0333	unknown protein	TCAAAAACGTTAATATCCGTCAGATCTGTACAAAGAGCTGCCCTTTAACGTCGTCCTTAG	253.319	200.812	4707.59	6641.53	15486.1	14969.4	3405.48	3313.91	2425.8	2137.36	2281.59	2393.04	284.61	277.188	164.453	176.717	18421.5	15626.3	20993.5	22483.2	3581.43	3489.44	3884.21	3461.43	3016.18	3366.67	1675.66	2143.22	2553.14	5048.74	1398.66	2409.24	EM3-4		172671	0.0469459	0.0372151	0.872426	1.23083	2.86993	2.77417	0.631115	0.614145	0.449556	0.396102	0.422831	0.443486
Px-0333	unknown protein	GAACTCAACCCGACGTGATTGATAAAACTTTCTACTTGAGACATGAAATACAGAAATAAC	109.966	78.1476	1816.59	2503.63	4604.03	4626.38	1403.5	1463.18	1084.53	941.545	652.394	630.29	109.853	88.1599	61.4442	66.5151	6015.84	5589.52	4993.78	5545.47	1479.12	1576.81	1581.33	1607.04	1352.08	1393.35	779.563	1045.94	1101.12	2232.42	651.895	1088.88	EM3-4		58274.3	0.0603854	0.042913	0.997538	1.37481	2.5282	2.54047	0.7707	0.803472	0.595544	0.517028	0.358247	0.346109
Px-0334	cytochrome c oxidase subunit Va	GCGAAATACATCTGCCTTAGCAAATGTTTTTTAGGTTCACCATTTAATAATCAACCAGCT	6751.61	6872.04	5167.79	4679.74	6225.03	5610.81	8724.84	7536.67	7820.31	5293.89	5527.42	5233.69	6079.08	5668.3	9505.27	7661.74	5438.85	4390.31	4673.68	3734.62	7535.46	6989.31	6203.92	5786.09	3145.93	3777.35	3259.92	3130.22	4244.21	3768.49	3217.98	3316.8	U		176971	1.22083	1.2426	0.934441	0.846192	1.12561	1.01455	1.57763	1.36278	1.41407	0.957241	0.999469	0.946356
Px-0334	cytochrome c oxidase subunit Va	GCTACCGGTGGTTATCATGTTAAGCTGTAGAAGAATGTGTATTATAGATTTGTCTTTAAC	12417	15342.6	8852.1	9942.53	9720.14	11191.1	12184.5	12437.7	10869.6	8331.54	9288.06	10964.1	9413.44	11492.5	14146.3	14111.6	7943.99	7620.27	6305.88	5798.33	10628.7	12023.6	9177.37	10483	4307.14	6773.38	3866.23	4638.85	4667.2	5579.25	3714.37	4973.61	U		289206	1.37391	1.69763	0.979465	1.10012	1.07551	1.23827	1.34818	1.37621	1.2027	0.921867	1.0277	1.21315
Px-0335	oviductin	GTCCGTCCAAAATGACAAGTTAAGAAAATGACATAGATAAAGAAAACAGAGACTGCCAGT	9.98824	10.7372	4064.97	3579.71	532.334	470.523	707.497	658.361	21.9411	9.37346	9.64624	9.49383	7.16005	9.24434	13.2798	6.18952	3628.74	4460.53	2388.14	2591.73	489.199	159.297	425.657	339.26	44.1639	26.6537	9.54134	17.2619	12.7185	10.2106	35.565	11.1423	EM3-4		24770.3	0.0129035	0.0138711	5.25143	4.62452	0.687707	0.607855	0.913996	0.850518	0.028345	0.0121093	0.0124617	0.0122648
Px-0335	oviductin	CATTCACAATAATGAATCGAAAAGGTGGTATTGAATGTGTTGACATGAAATCTGTCACAC	6.88406	7.59537	6016.11	5697.72	745.848	699.62	700.975	662.74	17.0956	10.2625	20.5214	6.45287	7.97996	7.12466	6.08767	5.69003	3951.14	5766.1	2310.42	3041	718.469	273.663	577.401	475.211	40.7948	24.9084	21.1295	10.3695	20.3337	11.2989	12.882	13.3617	EM3-4		31887.2	0.00690842	0.00762224	6.0374	5.71788	0.748487	0.702095	0.703455	0.665084	0.0171561	0.0102988	0.020594	0.0064757
Px-0336	similar to CG15211	ACAAGCCATACTTCCATTCAACACATCACTGTGGCTTGGCGGACGCTTTTCAATCGAATT	3876.38	3253.89	24622.1	20243.2	3895.67	3937.89	9128.53	10283.5	7821.79	8222.99	2325.73	1972.71	2953.2	2749.92	2735.28	2977.16	12839.4	13469.4	9790.83	11487.2	8452.07	8922.42	5998.94	6587.8	3468.05	2775.97	3468.16	3413.18	3851.64	4061.49	3638.47	3527.3	EM3-4		216752	0.572285	0.480384	3.63505	2.98858	0.575133	0.581365	1.34768	1.5182	1.15476	1.21399	0.343356	0.291239
Px-0336	similar to CG15211	CTACAGGTGTTGTATGAAATTTACACAAAATCTAAACAGTACTGTGGAAGAAACTCGAAC	713.805	734.928	4818.56	5213	1262.53	1434.8	2177.51	2418.55	1402.82	1707.79	568.411	709.064	612.811	713.443	757.384	853.078	4912.35	6035.65	3803.38	4801.24	1229.51	1240.68	993.86	1146.04	633.214	775.268	532.125	710.819	640.726	719.444	421.283	663.179	EM3-4		55357.3	0.412624	0.424835	2.78543	3.01344	0.729824	0.829406	1.25874	1.39808	0.810917	0.987213	0.328578	0.409884
Px-0337	hypothetical protein	CAACCCATATCTAGTGAATTGTCAAACTAATCTATCTTAAATAGACACCCTCTATATGGG	233.702	190.853	15979.5	13554.8	1476.34	1398.39	299.349	343.791	259.795	318.872	243.146	235.375	196.486	197.975	213.789	244.108	18504.9	16300.4	13065.8	13483.7	615.47	263.186	380.302	385.444	391.077	376.22	336.986	355.435	375.635	377.09	341.208	315.404	EM3-4		101255	0.0738579	0.0603164	5.05009	4.28379	0.466576	0.441941	0.094605	0.10865	0.0821043	0.100775	0.0768427	0.0743866
Px-0337	hypothetical protein	ATAGTGTTGGACTGTAGTGCATAACGATGAACTATGCACTATCGAGTGGGTGTTGTAAGA	8.23242	5.08331	15673.3	14899	1310.11	1466.06	11.548	10.9987	6.96582	7.82208	7.63316	8.55064	5.8989	4.23461	4.53918	4.47555	8181.15	9703.86	6218.61	7711.19	10.2568	9.97719	9.48737	9.88139	11.0776	11.3954	8.44245	8.05458	10.8608	8.78779	9.69869	10.2521	EM3-4		65367.4	0.00403011	0.00248849	7.67271	7.29366	0.64135	0.717694	0.00565323	0.00538433	0.00341006	0.00382923	0.00373674	0.00418589
Px-0338	nucleoside-diphosphate kinase NBR-A	GGCTGCCGAAAACTGGGTCTACGAGTAATTTATTCCAATATGTTATACTCCATATATATA	69903.5	61634.9	45832	44089.4	29277.8	26544.7	25098.9	19271.1	24481.5	14963.1	30074.5	27092.3	58220.1	55730.4	72843.6	65298.7	45552	45034.6	29339.1	27312.1	26467.1	23430.3	20043.7	17097.4	8699.27	11376	9163.77	8076.58	8780.38	10432.8	10106.2	10836.4	IM3-4		982104	2.27767	2.00826	1.49335	1.43657	0.953961	0.864907	0.8178	0.627912	0.797684	0.487543	0.979922	0.882751
Px-0338	nucleoside-diphosphate kinase NBR-A	CCGCACGCACCGGTACTGCAGCATTTCTTGATTTGATCGCATAACCTTCAAACGAAATTA	6697.39	7036.87	4940.06	5136	2942.97	3086.44	2896.7	2723.97	2915.5	2300.28	3027.96	2921.17	7316.71	6968.54	7809.51	8839.25	5085.51	6346.66	3711.3	4169.14	3257.69	3287.98	2212.23	2424.54	843.724	1205.96	948.416	942.507	897.818	1206.15	1100.41	1236.01	IM3-4		116435	1.84065	1.93395	1.35768	1.41153	0.808818	0.848249	0.796102	0.748631	0.801269	0.632187	0.832177	0.802827
Px-0339	ribosomal protein L30	AACATTGAGTTGGGAACAGCTTGTGGTAAATACTACAGGGTATGCACTCTGGCCATCACA	109948	102071	80214.9	84836.1	62513	65940.8	73703.5	61443.2	82046.8	64858.4	71513.6	68019.9	82477.1	88152.2	91292.9	87626.3	91873.5	86368	69117	66087	117132	98840.1	81548.1	77523.1	48385.5	52370.5	45493.8	42497.7	52346.2	51528.7	49658.7	49149.3	U		2.35658e+06	1.49299	1.38602	1.08924	1.15199	0.848866	0.895411	1.00082	0.834339	1.11411	0.880714	0.971085	0.923644
Px-0339	ribosomal protein L30	AGTTGAGTACTATGCTCTTTTGGCAAAGACAGGAGTCCACCACTACAGCGGTAACAACAT	83174.5	74936.5	62006.4	64056.2	52565.9	54306.8	53508.9	41831.6	65078.3	50212.4	56600.5	52477.6	62121.2	62430.9	77727.6	74300.8	74793.9	68562.8	55135.3	49192.4	87811	73761.4	62773.5	56505.6	35458.2	37320.2	33720.6	32035.2	38285.8	38154.1	37676.9	36107.1	U		1.80463e+06	1.47486	1.32879	1.09951	1.13586	0.932108	0.962978	0.948829	0.741764	1.15398	0.890374	1.00365	0.930541
Px-0340	aminolevulinate synthase	CAGGTTGCCTAAATTGTTTACTTCTAGCTTTTGCTAATCGCGAGACAAAAATGACAAAAA	36657.9	38320.3	15121.2	14890.8	9224.14	9083.52	6102.27	7145.65	26737.1	45905.3	19400.2	56618.8	14158.6	12515.7	19467.5	17360.9	24999.7	14186.8	30926.4	16758.8	16092	9953.89	10307.2	7215.4	36646.5	50719.2	30612.5	33476.3	34225.6	42599.1	42432.4	49768	U		799630	1.467	1.53352	0.605129	0.595908	0.369136	0.363509	0.244204	0.285959	1.06998	1.83706	0.776366	2.2658
Px-0340	aminolevulinate synthase	GAGTGCAGCATGGAGTACAAAGCTGACATCATGCAAGATGAACTACTTAAATTCCCGATG	37141.1	40301.5	14872.2	15134.5	8536.91	8591.48	6171.78	7067.6	27754.1	44384.7	17322	50502.1	13256.7	12004.5	19317.1	17689.7	22943.3	13419.5	27991.8	15488.1	16684.7	10769.6	9989.58	7365.57	36529.2	49902.3	32775.9	35817.6	39539.3	45641.4	46427.7	52865.5	U		804199	1.47789	1.60364	0.59178	0.60222	0.339693	0.341865	0.245582	0.281228	1.10437	1.76612	0.689262	2.00953
Px-0341	ferritin 1 heavy chain homologue	AAAGTAGCCATCTTTTTTCCAACTTGTCAATTTTGCCGCGTCTTTATCTGTCATAGACGC	44721.1	43350.5	41000	41552.4	29657.7	36222.3	18918.8	18702.8	25493.4	24772.5	23555.7	29242.1	14361.9	17177	22924.7	26193	30127.7	27261.7	34563	23519.7	11322.7	13157.1	15350.3	11741.3	8799.6	10728.9	13153.5	9925.4	10751.6	12325.7	8526.01	11958.5	IM3		711059	2.0126	1.95092	1.84514	1.87	1.33469	1.63012	0.851409	0.841686	1.14729	1.11485	1.06008	1.31599
Px-0341	ferritin 1 heavy chain homologue	AACAATGCAATGTAAACCCGGTGAACATTCCGAAGGGATGGATAACGATGCAGCAAAGCT	3156.49	3401.65	2863.38	2903.84	2206.36	2572.12	1737.87	1722.75	2231.89	2048.42	2073.15	2380.64	1332.67	1422.46	1853.79	2448.54	1702.59	1739.72	2639.74	2135.16	950.385	954.376	1142.14	791.764	835.991	755.778	1141.91	790.703	1053.3	1070.84	857.43	1062.82	IM3		55980.7	1.80433	1.94447	1.63678	1.65991	1.26121	1.47029	0.993409	0.984768	1.27581	1.17093	1.18507	1.36084
Px-0342	lipase 4	CTGGTAGATCAATTTTAGGCAAAATAAAGGAATATCTAGACGAGTTCAGCACATAACTTC	6.542	5.73813	17.1174	5.98597	21.4492	6.16409	9.36562	8.88774	8.30265	11.2417	62.6735	54.8292	29.2245	15.4339	22.3838	17.8901	5.88948	6.27564	12.1805	5.13944	13.0604	12.0367	33.1719	12.7809	296.24	66.6508	480.679	193.404	5767.49	1055.82	7166.71	1580.2	LM4	CG	17011	0.0123064	0.0107942	0.0322002	0.0112604	0.040349	0.0115955	0.0176181	0.0167191	0.0156185	0.0211473	0.117898	0.103141
Px-0342	lipase 4	AGCAGTTCTACGTGGAGGATCCGATGTGGAATCACTTTGACATCACGTACAGTCAGTTTA	7.38181	10.5889	7.74594	5.85237	7.57152	6.5479	9.9307	9.05561	8.65885	10.1152	199.175	152.922	35.2392	26.2951	50.2933	24.5547	7.20502	6.65979	13.0956	5.50991	41.7026	14.1549	39.8662	12.5423	812.784	114.424	1353.41	573.667	16464	2971.79	20829.2	4132.84	LM4	CG	47964.8	0.00492482	0.00706445	0.00516774	0.00390444	0.00505138	0.00436847	0.00662532	0.0060415	0.0057768	0.0067484	0.132881	0.102023
Px-0343	unknown unsecreted protein	CGGGTGCTGTATTCACATTATTAAGAAATAATGCATTCAACGAAGCTAATCAACATAGGA	46.3974	42.9423	5197.33	9008	1196.16	643.79	90.6257	177.364	63.9592	52.3782	11.8819	5.87436	19.4402	23.8674	14.1402	12.6838	9412.9	11068.5	7837.02	9265.29	118.633	75.3485	74.2584	84.6378	12.8179	15.7448	9.79603	9.45782	12.6265	10.2418	11.5404	12.1291	EM3-4		54637.8	0.0271738	0.0251502	3.04395	5.27576	0.700562	0.377052	0.0530772	0.103877	0.0374593	0.0306766	0.00695895	0.00344046
Px-0343	unknown unsecreted protein	CTGCTGTTACATTTTGGTTTTGCCATTTGTGCATATCTTTTAGATGTCATTCACCAAAAC	19.5756	45.0595	102.394	190.34	38.6959	27.8971	5.07603	7.32857	6.53739	14.1855	94.5612	143.454	6.11242	9.51057	4.4657	5.04099	107.43	350.072	49.3783	172.285	7.77125	15.1962	9.00189	9.30164	10.3374	10.5442	7.92526	7.50611	10.3439	11.9852	9.22507	9.79918	EM3-4		1518.34	0.41257	0.94966	2.15802	4.01154	0.815542	0.587951	0.106981	0.154455	0.13778	0.298969	1.99294	3.02339
Px-0344	adenosylhomocysteinase at 13	TTTACCAATCAAGTTTTGGCACAAATTGAGTTGTGGACAAAGCACAATGCTTATCCTATT	30221.2	28666.2	12020.6	11448.9	7482.74	6470.08	2536.95	1868.98	2699.45	1554.3	8895.32	9980.17	15995.4	16589.5	22291	21113.6	3672.01	2797.15	5404.61	2869.14	994.372	915.858	1239.29	860.544	551.982	626.886	778.959	697.216	582.745	630.686	721.64	805.387	IM3-4		223983	4.31765	4.09548	1.71736	1.63568	1.06904	0.924368	0.362449	0.267018	0.385666	0.222059	1.27086	1.42585
Px-0344	adenosylhomocysteinase at 13	GTTGGACAGTAATGCCAAAAAAGTAAATATTAAGCCTCAAGTAGATCGCTATGAATTGGA	18321.3	19293.8	7410.41	7640.85	4674.99	4153.31	1995.64	1444.04	2760.95	1510.75	5389.52	6588.52	8711.32	8890.51	13770.5	13470.6	2857.28	1944.12	1068.59	357.543	831.432	777.797	1241.72	938.34	514.281	619.673	748.709	700.932	517.47	586.869	644.401	738.178	IM3-4		141114	4.15465	4.37519	1.68043	1.73269	1.06013	0.941831	0.452544	0.32746	0.626091	0.342588	1.22216	1.49405
Px-0345	ciboulot	GCTAAGAGTCTGTGTTATGTAACAATAGTCGAAGCAATAGTGTTCTCTTGAGATATAAAC	35304.2	32759.1	28248.8	28166.1	5113.05	5530.65	4533.69	4191.28	2593.28	1490.49	1413	1271.61	4225.07	4806.25	5082.23	4728.72	36016.8	24936.9	18981.3	23176.3	3187.06	2358.76	3094.27	2148.42	2422.88	2199.67	2131.51	1304	2501.08	3311.14	1631.92	1905.98	EM3-4		300766	3.7562	3.48541	3.00554	2.99674	0.544004	0.588434	0.482363	0.445932	0.275912	0.158581	0.150336	0.135293
Px-0345	ciboulot	CAAGCTGAAGATGCCAATAAAAACATTTTATCGACAATTTGTACGTTTTACAGACGGTGC	13944.9	12503.2	10398.8	10163.5	2208.94	2351.78	3310.04	2907.12	1296.33	705.684	627.812	543.944	1730.49	1831.67	1982.11	1807.84	8577.43	6597.96	4830.73	5746.05	1776.55	1362.12	1677.8	1152.81	1178.7	1059.72	1175.22	730.727	1260.55	1642.89	925.126	984.399	EM3-4		108993	4.09417	3.6709	3.05307	2.98396	0.64854	0.690476	0.971818	0.853523	0.3806	0.207187	0.184324	0.1597
Px-0346	unknown secreted protein	CTCCTTATTCTGCCTACTTCTTACGCCGTTAAGTTTTTTAAAACGAAATAATCTCACTTG	2156.38	1964.16	48.6451	31.0085	61.7865	97.5453	842.209	584.625	19437.6	9242.39	722.949	1312.56	7.84304	21.405	11.1529	4.59769	4.7722	5.14161	9.99564	4.21002	17.3946	11.2186	110.84	144.449	6729.91	5095.88	5299.05	5434.69	4997.91	2303.76	3226.35	3697.78	MM3		73640.2	0.937043	0.853515	0.0211385	0.0134746	0.0268491	0.0423879	0.365978	0.254046	8.44651	4.01624	0.314154	0.570367
Px-0346	unknown secreted protein	CAGCTCCTTATTCTGCCTACTTCTTACGCCGTTAAGTTTTTTAAAACTAAATAATCTCAC	2237.09	1928.16	64.6991	31.3912	72.5271	111.595	940.538	620.711	20643.3	9612.4	826.687	1467.76	8.00118	17.378	13.6218	5.62856	6.08803	6.49772	25.6314	5.24127	14.0148	12.3291	127.878	138.747	6617.5	5301.11	5667.25	5582.84	4857	2254.2	3082.32	3513.1	MM3		75813.2	0.944254	0.813856	0.0273088	0.0132499	0.030613	0.0471033	0.396992	0.261996	8.71332	4.0573	0.348936	0.619529
Px-0347	similar to CG13847	CTTTCACGGTCATTAAGTATGTCATTACACAACCAAAGAGGCTACGCAAAATGCCTACGT	96.8422	118.74	6336.09	6724.4	34426.1	34832.5	2103.53	1543.69	26.9865	43.7927	235.538	118.986	59.5669	30.4247	18.8656	21.6565	25081.6	6685.16	19295.2	18695.5	10219.2	5163.06	3842.82	3505.81	37.3046	13.2078	11.7446	32.484	13.0464	20.0335	28.7927	53.3591	EM3-4		179436	0.0172705	0.0211757	1.12996	1.19921	6.13943	6.2119	0.375136	0.275296	0.00481268	0.00780984	0.0420051	0.0212195
Px-0347	similar to CG13847	TTTCAGTCCAGTGTACACTAATCACTTTTTTCCACCGAACAGACAAAACCAGTTTAATGC	25.8148	46.6081	2489.79	2586.93	15206.6	15682.5	835.311	566.792	24.7936	8.90577	96.4467	37.3249	24.3057	10.6872	14.0366	17.9997	8368.14	2318.83	6075.3	6404.98	4052.45	1953.91	1383.89	1330.85	20.3606	12.5724	9.25944	8.87606	12.0396	9.69755	10.7994	11.3639	EM3-4		69658.2	0.011859	0.0214111	1.14378	1.1884	6.98571	7.20431	0.38373	0.260376	0.0113898	0.00409119	0.0443063	0.0171465
Px-0348	14-3-3 protein epsilon	AACTCACAGTGGAGGAAAGGAACCTCCTTTCCGTTGCATATAAGAATGTCATAGGTGCAC	714.641	600.385	755.544	733.198	444.625	372.753	341.497	252.252	195.07	143.557	275.154	234.15	804.737	753.395	800.415	954.959	1161.25	1088.05	984.881	865.447	139.381	133.648	125.806	126.181	108.195	79.7735	97.1034	84.6311	71.6739	43.3601	93.5816	73.3699	EM3-4		13652.7	1.67502	1.40722	1.77089	1.71852	1.04214	0.873683	0.800422	0.591244	0.457218	0.336479	0.644924	0.548816
Px-0348	14-3-3 protein epsilon	CGCGCATTACATTTGGAGTATTCACACTTGAATTGCTTTAATTACTTACGAGTATTGTGA	14335.3	13881.4	13808.2	14232.9	6903	6732.91	4334.6	4690.98	3973.24	4427.84	3990.25	4105.4	15618.9	15710.6	14680.4	17432	19005.9	21245.3	13835.5	15381.3	2091.91	2515.65	2195.72	2253.09	1777.68	1763.36	1704.55	1915.3	1574.28	1528.41	1620.21	1696.12	EM3-4		250962	1.82789	1.77001	1.76067	1.81482	0.880197	0.858508	0.552701	0.598144	0.506625	0.564591	0.508794	0.523477
Px-0349	unknown protein	TGGGGAAATTTTGAAAGAGCACTTTTAATTGTAAAGTATTGCTTCGCGCTTGCTTATAGT	8173.5	8216.96	8423.33	6312.74	8009.93	7817.2	10961.9	9186.87	10563.1	7301.81	7838.53	7860.15	4588.7	3852.09	4495.35	4811.11	6428.11	6414.28	6449.34	6151.58	6229.94	5559.09	6016.87	5826.53	5734.82	6877.1	6931.06	7464.26	5631.97	5342.68	6504.85	6370.69	U		218346	1.19788	1.20425	1.23449	0.92517	1.1739	1.14566	1.60654	1.34639	1.54808	1.07013	1.14878	1.15195
Px-0349	unknown protein	ACATTCATATCCTAATGGTATTACATTTTATTCAGTATTCGAAGAGCTGTCACATGGTCG	4173.67	4502.82	3760.41	3289.53	3203.15	3390.87	5628.29	5232.94	5468.5	4022.85	3256.41	3486.07	1794.86	1726.3	1693.59	1773.43	2616.42	2574.02	2714.26	2712.8	3092.62	3074.82	2916.43	3185.14	2864.21	3557.97	3331.12	3983.08	2628.32	2762.17	3091.63	3362.8	U		104872	1.27353	1.37397	1.14743	1.00375	0.977394	1.03467	1.71739	1.59675	1.66863	1.22751	0.993646	1.06372
Px-0350	unknown secreted protein	GTTTGGGAAAATTCAAGAATCCGCACAGAAAATCGGAGACGATATCAAGAATGTTTTTCA	6753.53	8069.91	6950.42	6873.78	8161.45	8106.37	3127.66	2881.82	2130.55	1547.99	4231.17	4917.45	4194.08	4307.11	9371.97	5614.62	4591.17	2854.26	6004.54	2524.11	904.913	674.03	2128.81	936.48	211.195	114.461	684.293	526.508	302.773	77.8052	76.1126	359.912	MM3		110211	1.9609	2.34311	2.01806	1.99581	2.36969	2.3537	0.90812	0.83674	0.618607	0.449461	1.22853	1.42779
Px-0350	unknown secreted protein	TAAAGAACCGTGAGAAGAAAGAGACGTTTTAAGCAACATGAAGCTATCGCTTATTGTTAT	625.123	813.923	793.691	863.253	1099.61	1412.75	570.65	602.936	778.201	648.601	830.371	961.283	348.422	405.351	630.37	632.865	297.456	271.281	501.918	267.214	157.303	90.9395	332.099	126.872	111.915	80.6258	178.04	92.7002	104.019	40.0039	50.5913	104.762	MM3		14825.1	1.34933	1.75685	1.71318	1.86333	2.3735	3.04941	1.23175	1.30144	1.67975	1.4	1.79235	2.07493
Px-0351	cryptocephal	CACACAGGTGGCATTAATTCTTCATCTTTCATTTTAATTTCATTTAGGGGATAGGTCGTA	34938.7	34140.2	25303.2	28474.3	24659.5	30190.6	21545.6	27822.7	31358.4	40050.3	22413.2	23694.7	14366.1	16176.6	14753.6	17508.9	22660.5	26311.3	19269.8	20979.1	47636.3	48312	38069.4	39998	48315.4	39424.6	37010.8	36851.1	55596.2	48044.6	42758.8	40017.3	U		1.01865e+06	1.09757	1.07248	0.794876	0.894493	0.774655	0.948411	0.676836	0.874026	0.985094	1.25814	0.704091	0.744347
Px-0351	cryptocephal	GTAATACAATGAAAATGGTTCTCTTTTCATGCAATATATGGAATGCGACGGCGGAAAAAA	20815.8	16650.9	14262.6	14460.1	13917	14374	24412.1	26051.7	31254.9	36502.5	15563.9	14560	9754.45	9264.38	11128.5	9791.61	16881.2	13977	18787.6	15089.4	48536.2	36706.6	32825.2	30489.6	43573.2	32862	34033.2	28414.3	48662.8	37031.8	38274.9	32536.3	U		791446	0.841631	0.673234	0.576671	0.584656	0.562699	0.581173	0.987039	1.05333	1.26371	1.47588	0.629283	0.588695
Px-0352	unknown secreted protein	ATGATAAAGGAGAATATGAGATCCACCAACCAAAACCTGGACATATGCCACAATATGTTT	49.2107	38.4631	3566.48	4918.66	12446.5	12021.8	25486.8	26241.4	13946.2	17960.9	5382.5	8117.48	30.651	19.603	31.6138	35.1803	11390.6	10910.4	9309.29	7411.97	22557.8	23526.6	17533.8	20516.5	16561.8	13744.7	11945.9	13267.9	14840.8	15118.1	11339.3	11718	MM3-4		361987	0.00435028	0.00340018	0.315281	0.434815	1.10029	1.06274	2.25306	2.31977	1.23286	1.58776	0.475818	0.717593
Px-0352	unknown secreted protein	TGGATAAACTGAAAAGGCTTTACGGACAGAAGAAAGAAGAGGCACAGAAGTTAAGTGACC	23.0146	29.9569	2170.99	3105.69	6200.9	5640.04	11557.9	12332.8	7027.08	9201.71	2502.66	3656.55	16.011	18.6724	9.34589	8.48465	5814	6200.62	4555.19	3823.22	11205.8	12252.3	8196.24	10634.2	7095.31	6172.23	3991.91	4924.27	6913.57	8061.32	4443.18	5149.92	MM3-4		172935	0.00425864	0.00554324	0.401721	0.574678	1.14742	1.04364	2.13867	2.28207	1.30029	1.70269	0.463093	0.67661
Px-0353	low homology	GCCAAGGTGCTAGAAAACAAGCAGTACATTAAGAGTTTGGTCCAATTTATGAACATATTT	6557.45	5905.49	4895.21	4666.2	4988.05	4955.74	6707.99	7049.22	6745.5	7108.31	7301.95	7081.82	6106.91	6687.81	7622.13	6613.73	7950.89	7392.28	6099.36	4711.28	9806.36	11827.9	7772.44	9180.72	5581.18	6114.79	4976.24	5124.49	5483.03	5616.53	5329.09	5304.36	U		209264	1.00274	0.903048	0.748558	0.713539	0.762756	0.757815	1.02576	1.07794	1.0315	1.08698	1.11659	1.08293
Px-0353	low homology	ATTACTACAAATTGATTTTATGCAAACATTTTGTAGTGCTGGTCAGCTGCAGGTATTTGC	84.7563	86.3968	80.0793	88.8423	105.085	133.503	161.573	178.702	152.508	198.396	154.679	157.454	71.0157	88.1916	115.359	90.6673	106.079	136.112	87.141	84.6106	336.792	457.826	247.751	373.115	183.43	197.858	246.03	293.6	273.406	274.345	361.904	340.553	U		5947.76	0.456004	0.46483	0.430841	0.477987	0.565375	0.718268	0.869291	0.961447	0.820521	1.0674	0.8322	0.847131
Px-0354	low homology	TTAACTTGAAGACTGAAGGCGGAAGTCCGAATATCGGTCCTGAATCCCGAAGATTGAAGA	24449.3	31185.6	50949.1	46003.1	43600	47613	35651.8	42564.3	49860.5	48748	42766.4	51274	30395	21606.5	22219.7	19137.9	35988.9	31011.3	34658	27936.7	37038.1	28331	26385.5	23087.7	38842.4	43539.8	25269.9	31281.2	42681.5	50652	31873	30345.2	U		1.14695e+06	0.68214	0.870084	1.42149	1.28349	1.21645	1.32841	0.994692	1.18755	1.39112	1.36008	1.19319	1.43055
Px-0354	low homology	AGTGAAGACGCAAGTTCGAAGATCAGCCTTGAAGCTCAAAGACTGAAAATGAAGCCCGAA	81845.9	86367.1	67878.4	60511	48250.7	46862.8	39960.7	48559.2	53651.7	52302.5	51211	53889	58055.9	53743.8	42807.5	45735.9	47388.9	42481.8	45768.7	38456.1	34120.4	25720	23663.7	20122.5	51778.2	52913.2	36573.8	40739.7	63652.9	68259.2	43847.1	38581	U		1.5657e+06	1.67278	1.76518	1.38731	1.23673	0.986154	0.957788	0.816723	0.992459	1.09654	1.06897	1.04666	1.10139
Px-0355	glutamine synthetase 2	CGGCTTTTGAAAACACATTCCGATTTTATACCACAATAAGGAAAGTTGACAATCAGCAAT	935.953	1040.19	1271.79	1286.01	1378.03	1416.85	8704.3	7195.5	5196.29	4503.4	1657.92	2007.31	418.868	531.292	587.731	478.96	1130.1	631.849	1243.2	786.161	2310.16	2036.19	2894.08	1885.94	1824.83	1798.81	1785.22	1555.61	2685.99	1969.61	2374.58	1936.55	MM3		67459.3	0.443979	0.493424	0.603286	0.61003	0.653685	0.672099	4.12897	3.41326	2.46491	2.13623	0.786451	0.95219
Px-0355	glutamine synthetase 2	CTGAGGAGTATGGTGTGATTGTTACATTTGATCCCAAGCCTGTGCAGGATTGGAATGGAT	1129.97	1129.24	1380.76	1253.98	1584.25	1600.28	6314.48	5313.63	5195.54	4622.29	2156.33	2358.92	428.903	534.17	538.939	551.891	894.423	576.111	1054.9	787.364	2022.41	1856.1	2737.71	1859.22	1744.18	1852.29	1622.83	1395.02	2363.81	1778.97	2097.15	1695.93	MM3		62432	0.579176	0.578801	0.707721	0.642736	0.81202	0.820237	3.23654	2.72354	2.66301	2.36919	1.10524	1.20908
Px-0356	acyl-coa dehydrogenase	GGAGGGACTAGTCTTGGACAAACCCCAGTTATAATCGCTGGCAATAAGGAACAACAAAAG	370.101	459.435	1053.1	1152.77	1071.81	1110.87	1143.6	1078.92	752.017	764.013	350.327	424.517	212.726	238.591	430.066	412.132	1461.12	1398.76	1733.31	1543.55	2783.06	2065.89	1754.42	1585.3	573.407	446.154	415.247	395.912	762.439	622.986	552.921	477.356	MM3-4		29596.8	0.400153	0.49674	1.1386	1.24637	1.15884	1.20107	1.23646	1.16652	0.813078	0.826049	0.378773	0.458987
Px-0357	aliphatic nitrilase, putative	AAATGGATTTGAACCTGAACAGACAGATAAGAGACCGCCGCTGCTACTACATGACGCAAA	41314.4	47432.4	36151.5	30245.8	18028.4	17051.8	855.781	414.014	3285.96	1586.89	4712.46	6601.8	28662.6	32279.9	33759.3	16857.6	18981	13780.4	26613.7	8513.8	469.975	584.779	963.457	368.065	604.742	414.72	1533.76	757.321	648.933	261.446	168.303	436.608	IM3-4		394342	3.35258	3.84904	2.93362	2.45438	1.46296	1.38372	0.0694449	0.0335964	0.266649	0.128773	0.382406	0.535722
Px-0357	aliphatic nitrilase, putative	AACGTAGAAGCGCGGAATGCTGCGATCACTAACTGTTATTTCACAGCCGCTATAAACAGA	19857.6	25742.9	16421.3	14749.8	10134.3	10616.6	457.504	265.426	1247.02	726.702	1881.2	2831.47	12033.3	14658.1	12505.8	7538.94	8223.06	7646.12	13045	5387.94	292.859	384.805	666.374	285.143	295.155	219.072	819.652	444.02	332.611	114.468	44.3197	170.594	IM3-4		190039	3.34375	4.33476	2.76513	2.48367	1.70647	1.7877	0.0770374	0.0446941	0.209981	0.122367	0.316769	0.476781
Px-0358	similar to CG4239	CTGCAAACATGATTTTATTTATTATCTGTAAAAACGAAACTCCTGATCAATCCGCATGGG	3125.36	4862.33	5209.74	3255.61	6013.11	3851.92	14067.1	9470.27	11747.6	4770.75	5089.58	5098.63	2077.93	1760.11	6543.8	6439.29	858.62	648.616	2933.23	2884.35	709.34	506.043	3577.7	2966.12	857.282	1610.56	1939.97	1958.36	1506.9	1390.02	2023.32	2268.41	MM3		122022	0.81962	1.27514	1.36624	0.853778	1.57692	1.01016	3.68906	2.48356	3.08078	1.25112	1.33473	1.33711
Px-0358	similar to CG4239	GCAAGCGGTGAGAGACATGTGCTTCGTTAATATTAAATTTATTTGTGACCAATACCTAAA	5529.25	8415.9	12335.3	7970.15	13563.7	9099.58	29320.7	21300.6	16694.1	7331.48	13071	13899.8	4290.48	3379.01	14704.4	15026.5	2951.84	2530.08	10596.6	11588.4	233.465	147.962	1086	957.731	2012.72	3879.81	4502.5	5021.41	3023.43	2672.85	5222.93	5224.24	MM3		257584	0.686906	1.04552	1.53243	0.990142	1.68504	1.13045	3.64255	2.6462	2.07393	0.9108	1.62382	1.72679
Px-0359	GTP-binding protein sar1	TATATTGGAAGACAATTGTTGCGACAAGCCATTTCTACCGCACTGTTGAGTTCAACATAC	19204.8	18221.9	16321.1	16117.7	16146	17241.3	26598.1	29768.8	35059.1	39993	19475.5	19689.9	13900	13945.5	16340.1	16354.7	20659.6	19816.2	14520.4	13781.8	36387	30961.5	26495	23775.8	32184.6	23570.7	24149.2	21389.7	38374.3	32740.2	37516.1	27862.4	U		758562	0.810158	0.768691	0.688506	0.679926	0.681122	0.727327	1.12204	1.2558	1.47897	1.68711	0.821574	0.830621
Px-0359	GTP-binding protein sar1	GCAAGCTGTTGGAGAAATGTTTTTAAACGTGAAAATATCAGCAAAGATGTCATAACTCGT	2776.67	2590.34	2437.05	2466.09	2210.64	2211.39	3936.24	4618.68	734.06	931.145	2956.5	2770.78	1646.62	1690.64	2229.63	2118.84	3569.96	3727.97	2770.43	2791.25	3496.76	3160.96	2636.82	2794.3	4170.24	3178.2	2865.3	2849.47	4959.77	4372.23	5639.41	3977.39	U		95285.8	0.932493	0.86992	0.818441	0.828191	0.742402	0.742655	1.32192	1.5511	0.246521	0.312708	0.992886	0.930517
Px-0360	unknown protein	GCGGTAACCTTTTCTTTCCACCTAGCGCTTTTCTTATTTGATAATAATGAAGAAAGTAAC	24070.3	22036.3	31176.7	28831.3	19102.1	18874.7	12020.1	13797.2	20091.5	28870.4	19459.6	20015.2	24939.3	24096.8	21959.4	27093.2	34390.2	28957.3	23412.8	27327.1	25563.8	26983.7	20245.7	21053.8	25998.8	26293.5	21544.7	23004.1	44443.9	40407.7	40417.1	33409	U		819887	0.939458	0.86007	1.21682	1.12528	0.74555	0.736676	0.46914	0.538501	0.784168	1.12681	0.759503	0.781189
Px-0360	unknown protein	TAACGAGTGTGCATATTTTGAGTGCCTTCTGTACTCTTACGATCATTCTCGAACAATGTC	20988.4	18831.5	25517.7	22773.1	13506.6	13836.6	12927.2	15117.1	17423.7	24992.6	14468.8	14642.6	17576.2	17176.5	14524.5	18485.2	21570.2	18853.1	15132.6	18186.9	18849	21298.9	15713.9	16700.8	21449.7	21441.3	17007.9	19131.9	33220.5	30357.2	30993.9	26128.1	U		628824	1.06807	0.95831	1.29856	1.15889	0.687333	0.704124	0.657848	0.769287	0.88667	1.27184	0.736296	0.745144
Px-0361	similar to CG13676	TCAAAGGTTTCCTGTAGACTTGAACTGTCGGAGAAAAATTACTCGTCCCCCTTGAAAAAA	430.579	356.773	515.518	663.694	9862.84	6424.34	14208.5	16072.5	14290.7	23276.4	12706.3	15511.7	4492.53	4798.52	4024.49	5857.02	2065.41	2035.45	1177.82	1243.36	18615.6	15706.2	12233.8	13889.3	41672.6	35453.7	36696.1	34356.4	27797.7	36503.1	24475.3	27102	LM4		464516	0.0296621	0.0245777	0.0355135	0.0457212	0.67944	0.442566	0.978806	1.10722	0.984473	1.60349	0.875324	1.06858
Px-0361	similar to CG13676	ACAAACGAGAAAACGGCCACAAGTACAAGGTGTCAGCATAAGAACTCCCACCACGTTTTA	122.778	103.118	174.676	192.72	3010.38	2160.34	4990.33	6217.5	6560.1	12068.6	4967.28	6330.32	1598.87	1712.1	1077.08	1986.5	563.721	690.794	338.121	481.789	8679.19	7934.82	5820.59	6841.01	21194.5	19494.4	17359.9	16848.1	16059.2	21472.7	13305.6	15068.4	LM4		225426	0.0174288	0.014638	0.0247959	0.0273574	0.427335	0.306668	0.708395	0.882598	0.931231	1.71318	0.705124	0.898613
Px-0362	unknown secreted protein	GTTAATGGCGCTTGTTGCAGCTGAGACTTACAGTACAGAGAACGATGATTTAGACATTGA	2054.87	2446.93	931.947	1019.52	1120.33	1562.81	4586.92	4370.77	1631.42	1813.52	2733.93	3144.77	5598.19	5187.22	10307.8	5248.54	5004.92	3334.74	4949.81	2409.58	1042.38	726.777	809.898	502.445	2946.56	2779.17	2986.38	2349.09	3623.96	4705.34	4675.68	3404.61	U		100011	0.657487	0.782933	0.298191	0.326213	0.358467	0.500044	1.46766	1.3985	0.521999	0.580263	0.874763	1.00622
Px-0362	unknown secreted protein	GCTAAATGCACGGCAGCACAGAAACACATCTTCAAAAGATTCCTCGAGGAATCCGAAAAG	4012.94	4542.94	1420.68	1583.49	2406.48	3547.61	4891.49	4581.4	3900.78	4725.4	6413.18	7434.65	9046.96	7940.49	12721.4	7043.23	6075.13	3822.53	5858.83	2728.75	2938.19	1777.35	1588.09	1061	8422.32	8321.51	7980.3	7158	11931.2	15656.3	13733.6	10427.5	U		195694	0.656199	0.742865	0.232312	0.258934	0.393509	0.580109	0.799861	0.749155	0.637859	0.772702	1.04869	1.21572
Px-0363	cuticular protein PxutCPG19Ab	GGCGGATGGTAAATGTAAATGGGACCTTTGTGATCTAATGTTTTAAGCTGTGTATAAATT	113438	115385	12319.2	10358.5	939.241	993.787	1696.66	3960.6	7243.89	6740.92	55652.7	39425.3	85818.1	163363	99294.9	148411	2541.98	2688.27	155.77	494.035	10296.7	6348.14	3075.46	3740.86	14407	19685.9	16968.1	18352.1	31377.8	33213	47996.7	34822.3	IM3-4		1.11121e+06	3.26674	3.32282	0.354763	0.298299	0.0270479	0.0286186	0.0488597	0.114056	0.208606	0.194122	1.60266	1.13535
Px-0363	cuticular protein PxutCPG19Ab	AAATTGGTGCAATCAACTGAAGTTTTACAACCAGAGGAGTCTAGATGGGGTTACGGTGGC	40034.7	40956.9	2293.37	1960.81	191.474	211.067	133.292	404.06	1074.65	1037.68	13641	9770.44	37395.6	61462	36231.8	51208.7	277.728	399.828	14.0914	74.1537	1549.11	994.034	418.591	625.631	1798.33	2784.22	2248.87	3164.09	4734.05	5155.45	6810.16	5748.29	IM3-4		334804	3.82645	3.91459	0.219196	0.187411	0.0183007	0.0201734	0.0127398	0.0386193	0.102713	0.0991793	1.30378	0.933842
Px-0364	dusky-like	CAGTATTTCCTTTATCTTGAATACTCCAAATACGTTAAAGAATACGAGACGATGAAACCG	5.43317	5.07539	778.168	378.42	14663.1	6788.8	11811.7	4408	27829.4	11326.2	215.95	22.7421	6.48088	24.1629	15.1087	4.29048	2219.84	729.867	2129	1381.85	19031.2	2686.87	2908.23	2469.02	1639.05	1452.06	1032.53	914.05	330.121	569.611	156.525	224.828	MM3	mw+CG	118158	0.00147143	0.00137454	0.210747	0.102485	3.97111	1.83857	3.19891	1.19379	7.53688	3.06743	0.0584844	0.00615913
Px-0364	dusky-like	TGCTGAAGATTTACCTCAAGAAAATCCTGGATTTTGCATTTCTCCTACGGCGGCGATGTG	5.45818	5.0975	2283.1	991.99	43468.2	19563.7	26500.2	8269.83	64393.7	23626.6	622.262	55.5688	6.53462	107.868	36.2593	8.37395	6578	2065.53	5212.6	3239.18	44052.1	6155.13	6684.93	5375.98	3984.19	3692.07	2627.96	2575.61	2049.35	3786.12	1119.67	1586.55	MM3	mw+CG	290730	0.000600771	0.000561071	0.251296	0.109186	4.78445	2.15333	2.91683	0.910243	7.08768	2.60053	0.068491	0.00611634
Px-0365	similar to CG12947	CACAGAGATTCGGATAGAAGTTCGAAATGCCAGCTTAAGTAAATAAAGGTGTGTAAGAAA	48.8198	42.3464	101.824	153.597	21602.3	20237.3	20681.7	22530	7544.58	12740.8	29.2639	29.2109	43.4887	38.3879	61.51	48.2478	1248.35	1183.19	1230.1	1194.68	55343.3	66823.8	33210	46713	8267.22	9085.98	5490.86	6028.55	633.956	2114.93	466.501	873.624	MM3-4		345841	0.0045172	0.00391823	0.00942157	0.014212	1.99882	1.87251	1.91364	2.08465	0.698085	1.17888	0.00270773	0.00270282
Px-0365	similar to CG12947	AGCGTAGACTGTTTTCCGAACCTGTGTTGTGCAGAAGGTGGTAAAAAACATTGTCGTCCT	25.5303	39.6489	86.9636	156.913	24221.6	26634.9	14608.7	18293.7	4468.09	8204.88	17.6636	32.8639	42.4741	35.6629	38.212	48.3894	1027.94	1344.17	1062.25	1277.96	54729.5	73398.9	34980.1	48635.4	5234.48	6840.77	3814.59	5000.88	774.71	2438.78	495.82	1023.27	MM3-4		339036	0.00240969	0.00374227	0.00820809	0.0148103	2.28616	2.51394	1.37885	1.72665	0.421723	0.77442	0.00166718	0.00310187
Px-0366	pterin-4a-carbinolamine dehydratase	CTTAGCAAGAGAGACATAAGGATGGCTACCTTTATGGAAAAACTTATTAACTAAAGGTCA	2514.32	2672.17	1427.55	1351.01	1803.24	1457.48	6026.31	7301.51	8857.07	10971.1	4902.96	5580.82	1780.09	1897.19	3409.95	2900.7	826.358	721.096	990.528	597.227	1606.05	1963.61	1925.3	1823.64	10104.9	8715.69	8007.5	7528.64	4901.18	5743.19	3190.05	3587.81	MM3-4		127086	0.6331	0.672847	0.359453	0.340181	0.454052	0.366989	1.51741	1.8385	2.23019	2.7625	1.23455	1.40524
Px-0366	pterin-4a-carbinolamine dehydratase	GAATGGTTTAATGTATACAACAAAGTTCAGGTGACACTGTCTTCCCATGATGTGAATGGC	2606.72	3022.4	1479.3	1445.18	2394.84	2022.02	5919.81	7365.76	9265.97	11283.7	6145.16	7136.69	2518.97	2740.89	3925	3535.99	1080.41	995.802	1227.34	741.129	1787.72	2173.86	1979.67	1904.77	10274.4	9357.13	9053.22	8559.48	6138.43	7420.38	4521.89	5037.52	MM3-4		145062	0.575032	0.66673	0.326327	0.318801	0.528292	0.446049	1.30589	1.62486	2.04404	2.48914	1.3556	1.57433
Px-0367	similar to CG12948	CCAACCCCGGATAACATCTCTATTGAAATAACAGCTGCTTCTTAAGTATGTATGTGTTTG	178.297	144.937	608.531	1188.27	688.167	492.127	263.53	319.889	169.247	254.2	36.6929	41.0335	137.78	127.697	111.676	87.3822	4532.85	4810.96	4401.21	5236.67	349.402	213.1	194.376	215.072	112.566	124.503	85.8774	80.1236	79.0712	97.4872	90.2859	77.9093	EM4		25550.9	0.223299	0.18152	0.762125	1.48819	0.861862	0.61634	0.330045	0.40063	0.211966	0.318361	0.0459543	0.0513905
Px-0367	similar to CG12948	GTAAGCTCTTCAGTACCTAAGTAGTAACTTTAGTTCGGGATATGTACCTGAAATAAGATA	445.521	381.002	1278.73	2708.31	1198.65	920.04	347.213	443.535	296.417	422.616	85.5456	82.2417	221.864	219.901	220.293	202.024	8492.04	9955	8825.31	12485.6	511.011	293.897	314.182	350.985	186.899	209.109	151.117	130.785	134.911	174.745	119.873	112.486	EM4		51921.9	0.274579	0.234816	0.788094	1.66916	0.738739	0.56703	0.213991	0.273355	0.182685	0.260462	0.0527226	0.0506864
Px-0368	unknown secreted protein	GAAGACTGAACTTTAGCTTTAATCGTGCCTCAGTGATATAAAATCTGAATGTGATCATAG	313.034	285.737	27128.5	20546.8	29102.3	18702.6	1801.19	2308.36	165.506	148.46	50.8935	27.5579	226.723	196.7	132.104	87.8131	63797	27063.8	27782	21140.1	36391.3	63054.2	21432.5	36273	7270.8	3769.38	5547.99	6979.18	2678.49	1593.79	2194.83	3190.46	EM4		431383	0.0232209	0.021196	2.01239	1.52417	2.15881	1.38736	0.133613	0.171234	0.0122773	0.0110127	0.00377528	0.00204424
Px-0368	unknown secreted protein	CCCATACGGCGGCTGTTGTTATAGGTATGTTAAGGTTATTTGTTTTAGATAATAAAACGT	476.066	441.209	52257.1	44483.1	41812.7	30893.8	1677.75	2395	190.329	249.55	66.2884	55.8893	325.306	325.536	229.672	176.228	82697.9	45012.8	36277.8	36608.5	47239.2	98169.1	27377	55584.6	11533	7160.15	8022.27	10742.4	3459.24	2447.43	2915.46	4539.53	EM4		655842	0.0232284	0.0215276	2.54974	2.17043	2.04014	1.50738	0.0818614	0.116858	0.0092866	0.0121761	0.00323436	0.00272697
Px-0369	dipeptidyl-peptidase	CGCGCTCGATCATTTCTGGACGGAATGTTTTGATCAATAGATATAAGTCTGTTAATTTAT	762.057	832.103	489.446	594.25	9288.82	12878	2733.49	3243.83	1786.1	2925.69	1313.83	1301.27	4629.91	3621.04	4621.27	5048.8	2096.21	1999.81	2297.14	2631.34	15731.5	17560	6987.96	9135.79	3230.81	2381.69	2100.29	1922.87	4360.29	1252.68	3144.59	2658.44	MM3-4		135561	0.179888	0.196422	0.115536	0.140276	2.19268	3.03992	0.645254	0.765723	0.421618	0.690625	0.310137	0.307172
Px-0369	dipeptidyl-peptidase	ATGAGATGCAAAAATCAAGACTGCGTGAATATGTGTTCCGTTGCTTCGTGGTACAAAAAA	1426.24	1478.32	718.91	869.071	14105.2	20576	4053.99	4961.16	3171.02	5571.03	2005.48	2208.93	6171.83	4928.43	6633.05	7335.14	2691.72	2553.27	3202.74	4002.3	24678.1	27784.7	10103	14680	4245.9	3557.25	2916.48	2764.23	6741.34	1956.35	4614.59	4313.26	MM3-4		207019	0.220461	0.228512	0.111126	0.134337	2.18032	3.18054	0.626646	0.766873	0.490161	0.861143	0.309998	0.341445
Px-0370	heterogeneous nuclear ribonucleoprotein	CGTCAGGAACCGATTAACCTTAGTTTGAAGCTCGTTATCTTTAGACAAATATGAATAGAT	12916.6	12403.3	12229.4	11961	5411.45	5242.31	6431.52	5173.3	6300.87	4089.86	2322.68	2187.46	8203.46	8421.87	9806.49	10406.2	12877.5	16166.9	11541.6	12813.5	3229.47	2418.32	2436.61	2183.78	1256.88	1425.78	1366.48	1295.92	1005.5	1074.51	1181.69	1296.84	EM3-4		197079	2.09729	2.01394	1.98571	1.94212	0.878665	0.851201	1.04429	0.839996	1.02308	0.664077	0.377137	0.355181
Px-0370	heterogeneous nuclear ribonucleoprotein	CGTCAGGAACCGATTAACCTTAGTTTGAAGCTCGTTATCTTTAGACAAATATGAATAGAT	13431.5	13114.6	13728.2	13306	5744.4	5309.24	6947.15	5606.18	6405.09	4360.18	2453.28	2241.8	8952.87	9012.52	9706.69	11103.2	13519.1	17035.3	10212.2	11517.9	3334.41	2681.56	2523.97	2201.16	1357.73	1592.31	1435.42	1381.7	1059.55	1125.67	1378.29	1583.54	EM3-4		205363	2.09292	2.04354	2.13916	2.07336	0.895102	0.827297	1.08252	0.873565	0.998053	0.679411	0.382274	0.349321
Px-0371	GST-containing FLYWCH zinc-finger protein	CCTGGGCACTAAATATGCTGCAGCTGACCATCTAACTATCGCTGATTTCCAGCTTATCAA	4250.06	3900.84	11989.9	12972.2	4647.95	6330.95	1541.44	1737.28	1534.3	1155.27	1285.11	1243.52	1505.65	1300.97	1894.27	1599.58	14801.1	14064.5	9112.35	11325.5	10175.6	7392.75	4651.67	5237.15	1343.89	1087.67	1041.39	1158.31	2001.88	1873.76	1501.28	1669.25	MM3-4		147327	0.923127	0.847277	2.60424	2.81762	1.00955	1.3751	0.334806	0.377343	0.333256	0.250928	0.279131	0.270096
Px-0371	GST-containing FLYWCH zinc-finger protein	CATCGCATCTTCTGATATCTTCCAAAGTTCTGGATATTGAGTTTTGAAATCGTTATACCA	952.566	304.519	591.368	1221.11	6801.72	5825.65	30404.1	23981.4	12203.5	13796.2	8945.74	5723.34	22.1794	27.0945	42.9269	23.5325	3605.23	272.75	531.35	1513.43	13273.7	22812.4	16507.6	10949.7	2064.88	63.6996	6808.33	2793.91	931.253	152.89	190.92	7580.96	MM3-4		200920	0.151713	0.0484999	0.0941856	0.194483	1.08329	0.927836	4.84239	3.81946	1.94361	2.19729	1.42476	0.911542
Px-0372	glutamate dehydrogenase	CCTTCTAAGCTACTGCAATTTCTTAACATTGGCTGCATTTTCTAGACTCTCCATTAGTAA	23832.7	25705.1	21734.2	16992.2	24612.4	18656.9	21767.5	18179.9	34155.9	22783.6	25788.8	24553.7	23651.5	24267.9	39107.9	33475.2	24350.1	35067.5	23235.4	24844.5	5432.63	5231.06	9681.91	9039.48	9671.21	12693.4	12641.1	13970.2	8727.43	9354.22	9820.6	11822.4	U		624849	1.22053	1.31642	1.11306	0.870212	1.26046	0.955464	1.11476	0.931037	1.74921	1.1668	1.32071	1.25745
Px-0372	glutamate dehydrogenase	CCCCGAGCACACAGCGTAACTCTTTAAGACATTTTAATCACAGTATTTTTTCTTTATTGA	29071.8	34217.6	20593.9	18428.9	23333.5	19378.7	21768.3	19099.6	37981	27442	23350.9	25509.6	23887.8	26376.3	39245.6	36520.9	24096	37703.7	21865.6	24346.8	6336.37	6479.85	10403.7	10308.7	11514.5	17038.7	12862.6	14693.5	9071.36	9865.15	10360.6	13082	U		666236	1.39635	1.6435	0.989146	0.88516	1.12073	0.930779	1.04556	0.917372	1.82427	1.31807	1.12157	1.22525
Px-0373	beta-galactosidase	TGCAATTTATCGACTCTGCCATATTAAATAGAAGGGGATTTATGTGCAAATTACCATAGC	4927.52	2728.39	9037.76	5647.06	706.323	644.92	847.791	919.894	472.62	3448.19	906.546	427.041	1405.52	1086.3	1753.76	1270.53	16888.4	16864.4	5982.12	5853.88	4306.93	2008.2	2008.74	2580.17	3487.44	1709.64	3430.75	2376.24	6802.78	3544.55	4715.67	3197.1	EM3-4		121987	1.2926	0.715718	2.37081	1.48135	0.185284	0.169177	0.222395	0.241309	0.123979	0.904538	0.237807	0.112023
Px-0373	beta-galactosidase	GAACTGGAGACAACACCATCTCAGTGCTAGAATTAGAAGACGTGCCAAAGCAAACAACAA	11843.6	6975.83	15502.7	10675.4	1974.66	2080.8	1884.48	2009.13	966.691	6832.34	4626.38	2996.08	1516.08	1276.98	1670.89	1153.67	22522.2	24295.3	18568.6	17678.8	7334.37	3823.13	3940.12	4645	4552.86	2590.63	4692.6	3385.54	7554.82	4027.86	5164.63	3319.63	EM3-4		212082	1.78702	1.05255	2.33913	1.61076	0.297947	0.313962	0.28434	0.303148	0.145859	1.0309	0.698052	0.452064
Px-0374	innexin 2	GGCCGTTGGCTTATTCCTAAGTTTTAGATAGTTATCTATTGTAACGTCTTTGTTATCGAA	8982.69	7672.81	4911.85	5417.03	27629.7	45304.6	14454.4	24767.4	5258.39	7305.06	3146.93	3580.83	7207.1	4902.16	5678	5219.53	7734.04	6449.78	7158.38	5975.02	50011.1	74821.9	31423.9	51753.7	2334.1	2852.28	1658.01	2634.08	1648.99	1612.29	1474.25	1612.59	MM3-4		432593	0.664473	0.567577	0.363342	0.400711	2.04384	3.3513	1.06923	1.83211	0.388977	0.540374	0.232786	0.264883
Px-0374	innexin 2	GTGCGAGTGAACAACGTTGAAGGGACGTCTCATTGTGATATGTAATTATTATTATATCTA	6575.23	5441.06	3565.49	3852.67	19979.6	31931.7	9709.43	17469.1	3390.11	5041.5	2269.7	2655.89	5627.9	3642.56	4222.15	3997.68	5363.69	4539.19	5335.39	4443.93	36989.2	57660.2	24274.2	40205.2	1768.46	2169.69	1292.12	2142.11	1199.76	1239.73	1153.61	1358.77	MM3-4		320507	0.656483	0.543246	0.355985	0.384657	1.9948	3.18812	0.969407	1.74415	0.338475	0.503352	0.226611	0.265169
Px-0375	obstructor-B	AATCGAAAAGTTGTGTCCCGATGGCATGGTGTTCAATGATTACAATCCGCTGGAGGAGAA	4090.49	4353.52	3177.28	2711.34	20268.7	20297.4	28513.7	30380.6	21683	34571.1	19516.2	22669.3	39299.1	26005.7	20260.3	26846.1	10915.1	6810.2	5847.23	4412.88	41473.3	38219.8	37737.6	36381.3	64348.9	33700.2	46075.9	42951.9	37268.4	22790.5	28046.7	26914.6	LM4		808538	0.161892	0.172302	0.125749	0.107308	0.802187	0.803322	1.1285	1.20239	0.858161	1.36824	0.772404	0.897197
Px-0375	obstructor-B	TGGATTCTTCGCTGATGCTGAACAATGTGACAAATACTATGAGTGCAGAAACGGTGAGAT	2223.96	2409.87	1702.34	1384.43	9950.04	10392.2	10927.3	13335.7	8325.72	14272.1	9929.46	11649.2	20824.5	14056.8	10791	14604.7	5144.11	3451.47	3045.42	2339.72	15956.6	16311.1	15782.2	16787.9	24859.2	14250.6	18890.7	18992.2	15137.5	10128	11707.4	11688.6	LM4		361252	0.197	0.213469	0.150795	0.122634	0.881382	0.920548	0.967949	1.18129	0.737499	1.26424	0.87956	1.0319
Px-0376	obstructor-A	CCCCGAAAAAGTACAAGGATGTGAAAATTATTACGAAGGCCAGCCATTGGAAAAGAATAA	5.80265	19.2551	59.9931	80.4299	2608.88	2451.9	6133.06	8733.15	2217.43	4702.18	969.457	1464.77	736.773	564.82	283.287	486.644	89.6532	92.1074	180.911	80.0491	3559.32	6090.53	3136.79	4674.54	9933.71	4698.87	5874.77	6389.87	2802.35	3502.16	1705.83	2209.03	MM3-4		86538.3	0.0021457	0.00712012	0.0221842	0.0297413	0.964709	0.906659	2.26787	3.22933	0.819957	1.73877	0.358484	0.54164
Px-0376	obstructor-A	GAAGAAGGCGTGAGCTGCATTTATTTTAGTAACCTCCTGATAGTTTGTAAGCCTCCTATG	24.6391	56.9453	170.29	375.042	13942.1	13480.6	19766.3	30100.6	7042.68	17420.5	4044.74	6455.54	2863.45	2331.2	1101.75	2184.43	307.587	468.094	598.239	314.52	13350.3	25110.2	11750.8	19255.2	34492	17984	20328	22529.4	8753.76	12324.5	5276.71	8143.48	MM3-4		322348	0.00244597	0.00565306	0.016905	0.037231	1.38406	1.33824	1.96223	2.98814	0.699139	1.72936	0.401528	0.640853
Px-0377	ribosomal protein L28	AAGCGAAGAAACCTAAAGCAGCGGCAGCAAAGAGTGAATAATTCATGTAATTAAGCTGAC	49100.1	48938	42340.6	43972.1	36514.1	39582.3	36975.5	33452.6	50998	41865.4	38127.2	37723.1	45547.9	52545.8	48040.6	51515.6	43355.7	46853.6	30715.3	31653.4	66474	62694.3	55925.5	50359.1	33131.5	36695.2	25379.4	29276	27382.9	36068.5	26378	32964.2	U		1.33255e+06	1.1791	1.17521	1.01677	1.05595	0.876856	0.950537	0.887937	0.803336	1.22468	1.00536	0.915593	0.905891
Px-0377	ribosomal protein L28	TCGTTGTTCAAGGTAAAGAGGTTGCTCAAAGCTAACAACTACCGTACCGACTTGACCACA	76387	75655.9	55345.1	56391.1	40906.6	42073.5	33260.7	29346.4	38488.4	28480.8	45071.4	42939.7	55881.5	56847.2	63000.4	63761.3	44877.3	46861.4	32666.7	30722.5	39907.9	37899.2	32289.5	30799.3	19689.8	22514	14611.6	17520.4	18579.9	23558.5	17164.7	21039.6	U		1.25454e+06	1.94843	1.92978	1.41171	1.43839	1.04342	1.07318	0.848392	0.748549	0.981737	0.72647	1.14965	1.09528
Px-0378	proteasome 25kD subunit	ACTCTGAAGGAGGGCTTTGAAGGTCAAATGACGGCTGATAATATTGAAGTGGGCATCTGT	16804.5	17454.2	13863.7	13834.1	6255.53	6644.56	5458.36	4547.01	2810.83	1901.35	5208.49	4897.44	12070.4	12041.2	14928.5	13437.5	11444.5	10486	11491.3	8975.38	3180.95	3481.23	3299.16	3185.31	2707.93	3479.02	2558.07	2543.25	1976.3	1835.53	1806.25	1693.66	IM3-4		226301	2.37623	2.4681	1.96038	1.95621	0.884558	0.939569	0.771836	0.642967	0.397464	0.268858	0.736503	0.692519
Px-0378	proteasome 25kD subunit	ATGCAAACGGCTTCCGTAGACTTGAACCCTCACACGTCAAGGATTATCTCGCTAATATAC	21746.3	22432.8	16551.7	16266.9	7076.92	7662.03	6876.59	5496.06	4974.54	3270.3	5814.77	5523.02	14855.8	14457.5	18185.2	16039	13393	12142.1	9564.08	7591.53	4511.8	4968.81	4459.6	4220.55	3292.05	4289.77	3253.64	3300.87	2580.72	2437.99	2541.54	2333.78	IM3-4		272111	2.55734	2.63808	1.94646	1.91298	0.832238	0.901048	0.80868	0.646332	0.585001	0.384584	0.683812	0.649501
Px-0379	vacuolar H[+]-ATPase 26kD E subunit	GCATTACTATCTTGCGGCTTATATAATGGCTATGTATAACAACCAATGTACAATCCCCAT	11962.1	11091.1	14976.4	13451.4	12233	11488.5	16590.3	15069.3	20832.3	20096.7	16749.7	16515.8	12445.6	12534.9	15415	14128.7	14979.3	15791.7	4436.93	5369.26	9653.16	9968.08	10113.5	8647.33	13339.4	14498.6	11126.5	9813.31	17187.7	16506.9	14278.9	13099.4	U		424391	0.901967	0.836295	1.12926	1.01426	0.922393	0.866258	1.25095	1.13626	1.5708	1.51533	1.26296	1.24533
Px-0379	vacuolar H[+]-ATPase 26kD E subunit	ATTTGGCTGTGCGGAGTGTAGAGTCGGCTGACATCTTACAGCAATGAATACATTCCTTGT	13103.1	12561.1	16011.3	14620.7	12230.7	11781	18674.6	16873.8	23932.1	22087.1	17011.3	16838.6	14289.3	14630.5	16343.4	16481.8	18692.8	19268.9	12822.3	13194.9	10873.1	10955.8	11428.9	9983.67	16141.1	17151.1	13852.8	12336	20750.9	19308.5	16196.1	15304.9	U		495732	0.845816	0.810833	1.03355	0.94378	0.789504	0.760478	1.20546	1.08922	1.54484	1.42575	1.0981	1.08695
Px-0380	glucosyl/glucuronosyl transferase	CGACCTAAAGGTTGCTATACATGAAATCCTAAATAATCCTATATACCGAGAACGTATGAA	902.509	2533.17	2696.49	3575.5	2875.87	2707.74	3356.23	2648.26	1630.63	125.119	66.8427	45.446	6.2735	4.49228	4.70451	4.6117	19735.2	822.485	856.234	8100.2	26.2268	19.3657	7739.03	176.587	75.3362	12.2193	2401.2	42.8789	12.0852	1561.36	18.9335	721.347	EM3-4	CG	65504.5	0.44089	1.23749	1.31728	1.74669	1.40491	1.32278	1.63957	1.29372	0.796587	0.0611226	0.0326537	0.0222011
Px-0380	glucosyl/glucuronosyl transferase	GTATTTGGATCTAGCGCTGCTGTTATCTCTAGGATTATTACTTATTTTATGGATTCTACG	3394.2	9588.83	10152.6	12908.2	11449.4	10684.8	14360.8	11936.7	7444.6	966.775	304.05	152.635	6.94775	7.70429	4.74846	4.87718	73891.3	5205.49	3254.19	28022.5	101.388	109.893	37697.4	3228.03	506.364	18.9051	11196	790.205	208.291	6593.41	130.041	3008.03	EM3-4	CG	267329	0.406295	1.14781	1.2153	1.54514	1.37052	1.279	1.71903	1.42886	0.891138	0.115725	0.0363956	0.0182708
Px-0381	ABC transporter	GAAGACGCCATGACGGTTATCGTATTTTCGCGGGACAAAATACACAAATTTACGTTTTTT	487.013	383.007	294.772	433.967	1722.22	2601.78	1242.55	1603.55	1412.34	1687.21	1745.97	1805.95	568.544	787.078	616.79	689.295	5.20496	6.99887	12.3809	5.38961	5219.96	3301.57	1927.12	2300.55	1812.79	1507.54	1222	1257.99	2886.2	3088.57	3139.05	2402.05	MM3-4		48177.4	0.32348	0.254398	0.195791	0.288246	1.14392	1.72814	0.825317	1.06509	0.938094	1.12066	1.1597	1.19953
Px-0381	ABC transporter	GCTAAGACTTTGCAATAGTATCTAACGTCGTAATTTAGCGTGGTGTTGCATGTATAAATA	7390.2	6826.66	4458.64	7327.12	30402.3	46381.9	13688.7	20118.8	19665.3	25051.7	22094	24583.3	6537.13	9167.61	6034.66	7483.82	14534.2	23035.4	11852.2	15474.1	64042.7	54580.3	29888.9	34772.3	16641.2	16991.1	13369	14720.2	25051.2	29312	27236.8	23296.8	MM3-4		672010	0.351909	0.325074	0.212313	0.348905	1.44771	2.20863	0.651834	0.958023	0.936429	1.19292	1.05208	1.17062
Px-0382	cathepsin L	CAGTGATTTTGGGATGGAAATTTCTGGACAAGTCGTTCGGATTTAAAATTGTTTGTGTAT	12455.4	7850.02	22718.8	21718.6	25441.9	23811.7	24136.4	18727.9	29587.1	23208.7	12728.7	14528	3278.73	3936.11	3928.84	3106.89	21130.1	13026.6	33107.4	13792.8	3185.46	2981.5	7446.46	3406.9	3551.43	1977.89	5179.69	3103.81	6706.34	2694.52	3962.29	3597.13	EM3-4		380014	1.04883	0.66103	1.91309	1.82887	2.14239	2.00512	2.03246	1.57703	2.49145	1.95434	1.07185	1.22336
Px-0382	cathepsin L	GAACTTAAGCTGATTTGTCTTGCATGTTGGTACTAAACAGAATCAATTTAAAACCAGACC	6328.28	4723.03	11131.7	10119.6	11014.1	9501.76	5754.25	5055.6	4779.08	4420.84	4924.71	5616.3	1206.38	1394.52	1173.54	1023.92	9166.62	5835.49	12584.4	6064.52	1577.23	1717.65	3491.88	1648.29	1436.78	841.612	2201.49	1426.79	3071.42	1346.31	2199.21	1889.81	EM3-4		144667	1.3998	1.04472	2.4623	2.23842	2.43629	2.10177	1.27283	1.11829	1.05712	0.977879	1.08933	1.24231
Px-0383	unknown unsecreted protein	AACTGTGCTACTAATTTTTATCTTCTTGCATATGTTAATCCACTCGCCTACTAAGCTTTG	6667.64	7118.65	10779.1	10841.1	17696.2	17074.9	6639.31	5960.09	11122.3	7873.16	13886.5	16449	6612.77	6953.4	15269.3	8198.76	10761.1	8402.82	18344	9250.76	3031.04	3608.3	9517.36	3478.36	1149.37	727.275	3142.81	2206.62	2305.56	971.225	828.992	3569.65	U		250437	0.851966	0.909596	1.37732	1.38524	2.26115	2.18177	0.848347	0.761559	1.42117	1.006	1.77437	2.10179
Px-0383	unknown unsecreted protein	CAAACCTGCCTACGTAATAAGGAATTCTATTGTGTATCACTAGTAAGGGAACAACTAATA	6762.89	8212.07	9627.2	11302.1	12878.7	13280.6	15822.1	15232.9	34825.7	27851.7	10554.6	14371.1	6662.72	7417.59	16415.2	9575.84	12265.7	10085.6	14894.7	7512.09	7163.13	10403.3	23068.6	9210.1	2298.09	1715.03	6447.19	5033.5	6200.31	3221.83	2355.63	12795.1	U		355463	0.608819	0.739279	0.866673	1.01746	1.15939	1.19557	1.42436	1.37132	3.13513	2.5073	0.950166	1.29374
Px-0384	conserved hypothetical protein	TGTTGTGACTTTTCGGTGGTTCATTATCCATCACAATTTACCACATTAGTGATTACGTAA	5267.83	3539.16	43799.2	39877.2	16219.9	17271.4	24400.6	29588.5	13817.8	22221.3	6368.89	6505.65	9733.15	8478.66	8247.67	7776.03	33326.9	35981.8	1698.51	2077.93	36336.2	25963.6	20958.3	22256.2	18786	15083.2	17236.3	15088.6	20623.1	16561.6	16726.4	13450.6	EM3-4		575268	0.293029	0.19687	2.43639	2.21822	0.902252	0.960742	1.35732	1.6459	0.76863	1.23608	0.354277	0.361885
Px-0384	conserved hypothetical protein	AGAGGACAGACTACGCGAGCTACTGAAGCCGTTTCCGCGGCAGAATGCAGAGATGACTGT	19.8437	21.8137	338.86	313.151	88.2491	78.4656	172.584	200.161	82.5465	161.253	31.2103	41.8604	64.0175	40.6471	33.0931	51.0314	179.629	221.858	143.09	202.247	206.645	153.048	101.249	122.512	105.805	95.2758	124.871	106.088	137.167	109.072	122.741	82.0528	EM3-4		3952.14	0.160672	0.176623	2.74371	2.53554	0.714543	0.635327	1.39739	1.62068	0.668369	1.30564	0.252706	0.338939
Px-0385	CRAL/TRIO domain-containing protein	CTTCGAGTGTCTTTACAAGATGTGGATGTATTCCTCAAGAAATATAACGTGACGGAAAAG	28.0129	31.559	4.99209	4.70939	4.85238	4.61695	46.1758	82.7294	80.4565	168.387	328.546	385.165	149.538	141.659	96.7327	145.618	4.31466	4.66081	9.30836	6.3766	40.5458	49.8332	26.6442	28.5673	924.207	492.978	1081.83	681.082	3896.8	2115.41	5278.99	2870.38	LM4		19215.7	0.0466501	0.0525555	0.00831336	0.00784259	0.00808071	0.00768864	0.076897	0.13777	0.133985	0.280416	0.547129	0.641418
Px-0385	CRAL/TRIO domain-containing protein	GCCGAAAGAATTAAAATACATTCGAAGCCCGAAGATATTGCTAATGTATTCCCTAAAAGT	1982.22	2134.2	1590.43	1414.34	789.484	874.572	905.927	1310.27	581.154	811.454	3965.32	4091.07	2140.02	1883.73	1315.27	1385.94	1184.7	1068.94	1228.58	962.025	596.688	544.766	369.929	338.539	5676.09	3717.99	5217.5	4116.39	18631	10261.2	23665.8	14512	LM4		119268	0.531839	0.572616	0.426719	0.379474	0.211822	0.234651	0.243064	0.351551	0.155926	0.217717	1.06391	1.09765
Px-0386	phosphoglyceromutase	AATTGTGAAGCATTTAGACAATTTGAGCGACGCGGCCATTATGGAACTGAATCTGCCCAC	6448.27	6932.47	3955.32	3492.95	4187.17	3665.82	4593	4137.82	4533.47	3463.01	4131.34	3872.91	9064.26	8062.06	13797	11337.4	3609.36	3363.78	2943.56	2759.11	1432.1	1062.5	3046.24	2567.73	1537.94	1629.85	2162.42	1764.99	2335.48	1344.56	2162.47	1616.88	IM4		131013	1.57499	1.69326	0.966087	0.853152	1.02272	0.895377	1.12184	1.01066	1.1073	0.845842	1.00908	0.945958
Px-0386	phosphoglyceromutase	GCCTGAAGCTTGATCCTCGCTCTCCCCTTCTATCATACTATTCTGTATATTTATTGTTTG	12424.7	13342.1	6110.17	5693.56	6905.98	7498.73	11161.4	16425.5	10404.2	18880.6	6554.06	7455.93	14115.1	13302.9	23256	20052.8	6265.16	5975.3	4652.29	4737.48	5486.73	9881.61	5755.86	7296.1	4156.66	11296.6	5112.32	9510.11	3883.92	5898.87	3582.05	4614.79	IM4		291690	1.36306	1.4637	0.67032	0.624615	0.757624	0.822653	1.22447	1.80197	1.1414	2.0713	0.719017	0.817958
Px-0387	serine protease inhibitor 77Ba	GGTCTATATTTGATCCGAGTCAAGCCTCTTTCCCTAAAATAGCTGATTATCCTTTATATA	17326.8	18765.4	17328.8	16063.1	20837.9	15989	10662.3	7871.33	8507.71	4789.39	13984.3	11133.5	24038.6	19761.1	35220.4	28551.7	12386.9	6344.63	15899	6453.51	2613.98	1501.19	6614.65	1877.66	997.409	418.824	1545.63	793.809	1194.5	310.656	319.006	1520	IM3-4		331623	1.67196	1.81077	1.67215	1.55001	2.01076	1.54286	1.02886	0.759546	0.820954	0.462153	1.34942	1.07433
Px-0387	serine protease inhibitor 77Ba	AGTTTCCCAACAAATGTGGACGCGAACAAACCATTCTTCTTTATGATTGTGGACAAAAAA	29481.8	36682.9	34291.4	36479.3	29744.1	26951.9	16124.5	13353	13950.4	9045.46	23189	21466.1	43216.1	43042.7	58836.6	53026.1	22609.6	14033.7	26160.2	11809	4589.56	2950.41	11703.2	3627.51	1643.04	825.774	2730.17	1498.23	1993.2	600.115	514.74	2940.76	IM3-4		599110	1.5747	1.95933	1.83159	1.94845	1.58871	1.43957	0.861249	0.713218	0.745126	0.483141	1.23858	1.14656
Px-0388	ribosomal protein L29	TGTAAAAAGGGTAACCTGAAGCCTGCAAAACAACTTGCACGCGCAGCAGAAAAGAAAGCA	57883	51260.5	42784.8	45422.2	35504.3	40123.2	63574.7	54680.4	62981.2	53271.7	41051.3	36362.4	54264.7	50455.2	66085.4	57118	49827.1	47579.2	39368.9	35189.3	101670	81554.5	70481.5	61091	38568.3	45592.8	32818.1	33385.6	39321.7	45605.8	36406.8	39853.6	U		1.61114e+06	1.14966	1.01812	0.84978	0.902164	0.705177	0.796916	1.26271	1.08605	1.25092	1.05807	0.815351	0.722221
Px-0388	ribosomal protein L29	AAGTTCAGACACGAATCTACTCTTGGTATGGACCCCAAATTCTTGAGGAACCAGAGGTTT	68734.1	57050.6	47825.9	48803.2	37836	41289.7	47462.2	37636.2	46400.9	35110	41611.2	37146.9	53863.2	48661.5	67320.7	55640.7	60512.6	50080	49436.9	38304.6	63504.9	50017	48808.1	40368.2	26330.7	26359.9	21822	20629.9	27683.3	29371	23875.7	24804.7	U		1.3743e+06	1.60044	1.3284	1.11361	1.13636	0.880994	0.961411	1.10514	0.876341	1.08042	0.81752	0.968897	0.864948
Px-0389	ribosomal protein L39	GGACTAAGTTGAAGCTGTAAGCTGTTACCTTGTACATGTTAAGCTTAATAAAGTCCTAAA	54178.5	52600.9	36064.5	41147.8	26298.2	32353.6	36071.3	35255.9	36215.5	36735.6	27580.7	30603.9	33723.2	39814.3	44498.6	43801.7	36681	39467.7	27935.6	27994.2	58512.8	58929.7	40392.9	45830	20378.8	25925.3	18298.6	20893.3	22841.9	28082.7	20187.8	24261.7	U		1.12356e+06	1.54306	1.49812	1.02715	1.17193	0.748996	0.921462	1.02734	1.00412	1.03145	1.04627	0.785525	0.871628
Px-0389	ribosomal protein L39	ACAGAACAGACCAATTCCGCAATGGGTTAGAATGCGCACTGGAAATACAATCCGGTACAA	39153.7	32530.4	25382.9	23773.2	19020.2	19389.5	23767.4	17512.7	22785.5	18083.6	20007.9	16824.5	27974.9	25587.5	32406.5	27363.8	31861.6	24717.1	21307	15438.6	34286	29649	25731.6	22769.3	13473.4	13689	11214.6	10997.3	13966.7	14023.6	13369.8	13170.5	U		701229	1.78675	1.4845	1.15833	1.08487	0.867969	0.884822	1.08461	0.799175	1.0398	0.825228	0.913042	0.76777
Px-0390	unknown secreted protein	ATATCAACGAGGCCGAAGACTCGTCAGAGTCATCGAACGTAAACAAAATAAACGAAGTTT	101.463	97.2785	138.684	188.982	7.50421	5.8585	6.14605	8.9798	9.39362	9.57605	9.32702	6.47112	63.4236	88.8154	31.1847	41.0764	194.5	788.881	940.902	228.287	9.63371	13.3972	12.0331	12.584	27.3816	14.612	12.1226	10.386	20.7639	11.3219	22.6421	36.6243	EM4		3170.24	1.02415	0.981918	1.39986	1.90757	0.0757466	0.0591351	0.0620375	0.090641	0.0948181	0.0966596	0.0941459	0.0653188
Px-0390	unknown secreted protein	TAGGTGTATTTGCGTATCAAGATTCAACTGGTCGCAGGTACGAATGCGTATATAAACCAA	513.103	565.326	617.883	960.753	57.5351	68.683	28.9099	65.3509	18.2972	27.6255	31.0497	39.3695	257.77	400.498	225.499	284.209	918.23	3688.75	327.269	680.261	35.0718	65.05	23.7894	78.3909	13.5152	13.9122	12.433	34.1351	57.0222	36.6854	60.4749	133.954	EM4		10340.8	1.58782	1.74942	1.91206	2.97309	0.178045	0.212542	0.0894627	0.202231	0.0566213	0.0854882	0.0960843	0.12183
Px-0391	unknown secreted protein	CATCGCATCTTCTGATATCTTCCAAAGTTCTGGATATAGAGTTTTGAAATCGTTATACCA	1120.36	359.883	871.912	1706.28	6769.23	5674.51	32336	25504.6	11438.6	12938.8	11364.5	7085.95	33.7382	44.8547	46.8158	29.3917	4289.08	268.232	649.07	1762.12	13843.1	28574.4	16152.4	11100.6	2140.33	64.9119	6905.45	2790.68	1137.28	357.671	205.237	7971.46	MM3-4		215537	0.166335	0.0534305	0.129449	0.253325	1.005	0.842472	4.8008	3.78657	1.69825	1.92097	1.68724	1.05202
Px-0391	unknown secreted protein	TTTTGTACTTACCACTCCGATTGCTGTACATTCTCCTGTCTCGGCTACATGAAGCGTTGT	893.158	337.593	743.314	1808.69	5652.03	5615.35	17052.5	16752.5	4658.23	5819.32	8012.32	5531.32	12.5714	44.1516	30.5411	18.4568	4412.37	206.978	584.535	1883.51	8053.35	19118.1	10553.3	8293.73	1191.86	72.3725	3615.14	1853.12	577.553	114.511	117.357	4567.68	MM3-4		138198	0.206813	0.0781706	0.172116	0.418806	1.30874	1.30025	3.94855	3.87909	1.07863	1.34748	1.85527	1.28079
Px-0392	unknown secreted protein	TTGATCAAGGTTTCTACAGGCCAAGCAACCCTCCCAATGGTGGCTATGAACAAATAAGCA	52055.6	52866.5	14739.6	16152.3	5841.46	6557.32	3458.89	3187.01	3718.68	2630.27	16869.2	14870.1	35662.7	39877.4	64238.9	54832.2	4930.91	3187.33	6117.3	3034.18	376.422	624.013	617.911	447.085	3657.2	2648.4	1269.89	1263.9	8426.05	3197.2	5965.82	5749.01	IM3-4		439071	3.79387	3.85297	1.07424	1.1772	0.425732	0.477905	0.252088	0.232273	0.271022	0.191697	1.22944	1.08375
Px-0392	unknown secreted protein	CGGAGGCAAGTAGACCTCGAGCACTACGCAATAATAACATCTTTAAAACATAAATAATTA	58435	65580.9	24147.3	28475.8	11528.6	13429	6188.62	5904.77	8382.22	5984.5	24128.9	23916.9	43478.5	56173.3	72877.1	66594.1	8371.27	5147.33	10801.8	5451.79	873.092	1401.51	1516.92	1132.18	6818.36	5723.75	2023.9	1987.12	16245.1	6285.04	10953.5	11536	IM3-4		611494	3.05795	3.4319	1.26365	1.49016	0.603299	0.702754	0.323856	0.309002	0.438649	0.313174	1.26269	1.25159
Px-0393	unknown secreted protein	AAGTTTACGGTAATTTTGGCTCTCATTGCGTTGATCGCATTAGTGTCAGCGCGTCCACAA	11829.7	14216.4	6817.54	7701.66	8575.53	7693.8	4705.76	4074.94	4541.91	3130.77	7966.72	8791.71	8025.78	9269.3	16074.1	10676.8	1593.88	942.154	1939.43	869.94	1151.22	766.875	2854.68	1166.58	379.19	195.633	1031.99	617.434	969.289	360.468	248.897	1368.33	IM3-4		150548	2.51448	3.02178	1.44911	1.63704	1.82278	1.63536	1.00024	0.866153	0.965411	0.665464	1.69338	1.86873
Px-0393	unknown secreted protein	AACAAGTAAACATCGTCGACAATGATAACCAAGGTTTAGCACGGTCCTCGTAGAAGACAG	26532.2	34633.9	14892.8	19451.4	18522.7	18672.5	21204.7	19761.7	20119.8	16093.7	16654	22879.1	21859	28018.1	39778.3	30026.7	5456.33	3142.57	5688.21	2700.52	4237.88	2468.68	9929.39	4070.39	1560.57	1066.48	3753.72	2623.07	3738.26	1517.22	987.807	6410.76	IM3-4		428452	1.98162	2.58672	1.1123	1.45278	1.38341	1.3946	1.58372	1.47595	1.50269	1.202	1.24385	1.70878
Px-0394	osiris 7	TATTTGCCATTGATAGCAAAAGTCACTATTCTCTTCTTGGTATGCCTTATAGGCATTTTG	233.87	264.235	28477.7	34683.9	4455.55	4707.71	14.0683	15.3309	13.7311	16.1546	8.32337	5.80648	7.64998	6.5321	5.7884	5.48185	63242.8	37311	47653.3	35855.7	154.278	60.3392	88.1308	128.941	14.623	15.0066	10.4557	10.1014	14.1027	11.0007	12.285	12.727	EM3-4		257517	0.0290616	0.0328349	3.53875	4.30996	0.553664	0.584998	0.00174818	0.00190508	0.00170628	0.00200743	0.00103429	0.000721535
Px-0394	osiris 7	GACGATTTCTCTACGTCCTCTCGATGTTTATTTATTGTTTGTTGTGTGAATGTGTTTTGA	539.399	529.778	62460.6	74435.3	9489.09	9742.31	31.439	50.6215	8.15991	9.23067	7.77581	5.45547	7.66277	16.5521	8.43508	25.0249	112690	82999.3	87500	78359.9	393.397	171.311	236.601	276.83	12.8248	13.1745	9.61279	9.11226	12.8622	21.6165	11.007	11.6211	EM3-4		520096	0.0331877	0.0325958	3.84302	4.57979	0.583837	0.599417	0.00193435	0.0031146	0.000502056	0.000567937	0.000478423	0.00033566
Px-0395	unknown secreted protein	CGTGGATTTCCATTGCGTAAAACTGTAGTTTACTACAGTACTAAAAAACACAAACAGACT	99.0004	94.4076	88.4212	85.6453	593.613	459.157	2694.87	2794.93	1770.41	2084.94	423.063	450.954	246.139	290.867	180.902	203.246	44.5921	60.5321	44.6475	49.9408	1781.19	2763.47	1072.03	2133.6	1409.9	1143.14	1484.69	1300.07	1727.43	1607.11	1541.61	1186.69	MM3-4		31911.2	0.0992759	0.0946703	0.0886672	0.0858836	0.595265	0.460435	2.70237	2.8027	1.77534	2.09074	0.42424	0.452209
Px-0395	unknown secreted protein	AATATATAGATAATAAGAGTTATCAATTTAGAGATTCTGGGAGTAAAAAATTATAAAAAA	17.4249	5.77752	12.0538	14.3707	118.374	97.5316	557.206	502.308	7.80781	8.84035	55.4567	52.4714	7.54763	20.5454	42.2481	39.1166	15.3544	16.4884	16.2551	15.6216	681.463	1627.85	1047.72	1287.9	350.25	436.086	130.972	218.945	47.2353	47.3293	28.6944	10.9968	MM3-4		7538.25	0.0739692	0.0245257	0.0511686	0.0610038	0.5025	0.414023	2.36535	2.13231	0.0331443	0.0375275	0.235415	0.222742
Px-0396	cuticular protein PxutCPR27A	TTCATTGGAAGCGATGGCGTTACTTACGTGGTGACTTACATCGCTGATGACAAAGGATAC	17532.8	12801	135.827	747.307	28806.7	15667.6	67259.9	37970.1	50167.9	35127.7	20787.9	21362.2	146808	135937	94184.2	108720	68.8355	50.3598	13.3116	159.389	55353.1	12206.4	69075.9	42550.8	98555.9	24721.8	62966.2	43535.9	86472.7	37696.9	58517.9	36916.1	IM4		1.42288e+06	0.394306	0.287891	0.00305469	0.0168067	0.647851	0.352359	1.51265	0.853934	1.12826	0.790009	0.467513	0.480429
Px-0396	cuticular protein PxutCPR27A	GGTACATTAGTAAACGCTGGACTCGAAAACGAACACATTGTCGTCAAGGGTAGATTCACT	14323.7	9904.12	108.499	585.853	23668.9	12300.4	55520.3	31360.9	40333.7	28951.7	18133	18681.6	133474	121712	78786.8	91010.3	75.2271	50.1675	17.9081	171.761	47705	10371.2	57767.9	37663.3	89071	22747	54589.6	36086.7	70638.3	30141.5	47753.3	29169.8	IM4		1.21288e+06	0.37791	0.261306	0.00286258	0.0154569	0.624471	0.32453	1.46483	0.827413	1.06415	0.76385	0.478414	0.492887
Px-0397	innexin 3	CCGTGTAGATGCACCAGGCTTGCATTTGACGAAAAATTAATTCCACTTTTTTATATATTG	6245.76	4895.52	3399.44	3317.93	7781.62	9000.78	5484.84	7287.76	1728.32	3246.67	1043.34	1246.27	4971.96	4726.94	4330.41	4098.48	2282.95	3237.55	2857.74	2425.94	10858.4	19906.9	7100.49	10888	4095.43	4557.75	2755.72	3572.94	1298.89	2189.05	995.858	1221.56	MM3-4		153051	1.30587	1.02356	0.710755	0.693713	1.62698	1.88189	1.14677	1.52373	0.361357	0.678814	0.218143	0.26057
Px-0397	innexin 3	GGTGTGTATAATCTGTATAAAAAATGTTATACTCGTTTACTGTACTCTGACCATTGTGCC	2902.66	2483.68	1213.52	1341.23	3537.8	4484.38	2579.72	3934.01	986.939	2032.21	326.621	396.466	2399.91	2520.21	2062.3	2161.25	892.199	1293.75	1051.51	981.963	7166.23	14461.7	4889.07	7572.74	2154.02	2593.98	1345.36	1951.36	675.508	1183.81	490.917	659.671	MM3-4		84726.7	1.09629	0.93805	0.458327	0.506564	1.33618	1.69368	0.974321	1.48582	0.372752	0.767535	0.12336	0.149739
Px-0398	imaginal disc growth factor 4	CGTATATTTCTATTTTACATTTTTCGAATCTCTGAGACAGCGTTCTCCTCCTGTCTCCAC	102418	100734	53960.1	55169.3	61550.3	61562.8	53931.6	43024.7	30629.1	32998.9	70026.9	77411.6	104364	93194.8	135524	97230.7	50629.7	27979.2	82489.5	33515.2	68301.4	60267.1	52248.4	45609.9	41943.1	43679	37162.8	39002.5	77654	84358.9	58896.7	71146.1	U		2.04861e+06	1.59981	1.5735	0.842873	0.861762	0.961435	0.96163	0.842428	0.672058	0.478436	0.515453	1.09384	1.20919
Px-0398	imaginal disc growth factor 4	GGCGATGCCAATGGTCACTAATATAGATTCAGGAAAAATCATTACATTTAAGAATACTGG	43800.6	46081.8	27890.8	28023.6	22525.3	20199.1	44156.6	37229.1	29192.9	31572	27206.3	24403.4	22443.9	22004.1	20651.8	30252.6	31871	18808.5	39910.5	17847.4	61107.2	55491.3	48075.3	41581.8	28743	32523.8	22551.8	24989	62396.2	69753.1	51149.8	63822.3	U		1.14826e+06	1.22065	1.28423	0.777271	0.780971	0.627743	0.562915	1.23057	1.03751	0.813559	0.87986	0.758194	0.680083
Px-0399	copper transporter	GCAGTACGAATTGAAGTTGAATATAAACCTCTGTTTAGTTTGATCCAGTCCTATTCCAAA	27.2351	41.1866	89.738	124.815	584.294	711.717	742.395	1263.92	263.54	527.577	67.9717	74.485	148.556	141.507	75.6979	67.7101	264.337	147.277	159.937	187.886	1288.11	1309.12	761.178	1152.01	403.715	404.718	287.163	339.021	112.524	113.593	147.543	108.861	MM3-4		12139.3	0.0717933	0.10857	0.236555	0.329019	1.54023	1.87613	1.957	3.33177	0.694706	1.39072	0.179177	0.196347
Px-0399	copper transporter	TTGAAATTAATTTACGTTATAAATTGACCAACTTATCTGTGCGTGGCGCTAGTGTCGACA	43.1083	66.8013	120.483	168.492	694.089	872.439	775.412	1468.09	218.034	472.807	102.096	126.472	167.439	191.042	76.9382	97.0735	190.421	136.49	101.72	141.761	1347.98	1372.74	832.479	1289.52	282.82	350.884	221.811	303.613	106.099	107.305	114.855	88.2927	MM3-4		12649.6	0.109052	0.168989	0.304788	0.426239	1.75586	2.20703	1.96158	3.71385	0.551566	1.19607	0.258274	0.31994
Px-0400	synaptobrevin	AGAAAAGAAATAGTAACAACATATGGGACCAAAAGCATTACTAATTACTGCAGCATCCGA	2100.88	1917.89	2218.38	2430.16	1284.03	1441.45	1872.24	1845.72	1818.1	1922.1	1277.71	1316.43	1816.34	1691.37	1791.73	1736.06	3987.42	3941.14	2673.6	2820.43	1187.7	1401.57	902.994	963.597	1456.97	1505.89	1384.99	1568.6	1487.15	2102.29	1385.71	1847.86	EM4		59098.5	1.13756	1.03848	1.20118	1.31586	0.69526	0.780501	1.01376	0.999403	0.984447	1.04076	0.691842	0.712805
Px-0400	synaptobrevin	GGTTACATTGTGGTTATTGTTGCTTATTGGATGTATCCTGCTTTAATGTTGCCTGTTAAA	3626.94	3657.67	3352.68	3871.51	1428.3	1674.94	2622.24	2888.99	2491.22	2800.71	1694.58	1849.18	2632.3	2675.19	2787.02	3136.82	6392.7	6538.47	4375.11	5232.62	1576	1900.18	1222.57	1476.43	2330.81	2725.39	1829.42	2358.71	2229.78	3297.59	2237.25	3454.59	EM4		92367.9	1.25652	1.26716	1.1615	1.34125	0.494819	0.580266	0.908451	1.00087	0.86306	0.97028	0.587072	0.640633
Px-0401	unknown secreted protein	CCGAAAAGAGAAACAGATAAGAAACCTCAAGAAGCAGAAGAGGACTTTGCTATCGATATT	12548	7441.52	1137.09	817.703	178.205	153.772	1823.53	3293.14	8490.53	10652.2	20150.3	19878.4	7315.54	6624.36	5858.26	5599.58	719.346	745.687	309.649	408.573	290.626	261.941	59.544	39.1741	18124.9	10869.4	17459.6	15684.7	27011.2	20094.4	29600	23336.2	LM3-4		276977	1.44971	0.859741	0.131371	0.0944717	0.0205886	0.0177658	0.210678	0.380466	0.980937	1.23068	2.32803	2.29661
Px-0401	unknown secreted protein	ATATTCATTCCCCTGGGTGATTATATATACACAGGGGAAGCAGCCTCTAACATCACAGCA	15301.8	9327.46	1712.17	1354.96	299.635	234.25	1652.03	3019.24	6429.6	8582.51	27815.6	28730.3	9738.73	9036.95	8632.56	8930.38	819.56	957.275	288.957	428.373	105.748	73.4788	55.8562	74.4598	17565.2	10400	17912.1	16268.4	29077.3	21455	30710.2	23010.1	LM3-4		310000	1.57954	0.962834	0.17674	0.139867	0.0309301	0.0241807	0.170532	0.311663	0.6637	0.885936	2.87129	2.96571
Px-0402	unknown protein	AGTTGATGTTTCCCCACAGCAATCTACTGGCCCTATTAGTTAATACTTTGTACATATTTC	100.597	188.324	9595.17	8754.78	14144.7	12835	9352.74	10312.5	7628.32	9370.47	187.877	180.168	8.86389	46.5853	60.9138	38.8161	15168.3	9215.49	10422.1	12634.1	19629.4	8533.01	10364.6	9192.07	3180.12	2422.07	1949.06	1724.88	1159.79	1091.82	579.328	692.353	EM3-4		190764	0.0168748	0.0315907	1.60955	1.46858	2.37272	2.15302	1.56889	1.72989	1.27962	1.57186	0.0315157	0.0302225
Px-0402	unknown protein	GATAGGCAATTGAGCTTCGATGAAACGTAATAGTAAACTTTGCAAGTTACATTTTCCAAC	39.8987	62.2897	3115.77	2888.56	5436.25	4968.28	1757.83	2059.27	2449.22	3181.55	90.4728	91.5982	16.9376	17.4008	34.1029	9.58405	6959.67	4391.6	5410.48	6345.44	3765.36	1826.87	1916.38	2046.55	1066.83	842.174	719.014	663.366	386.181	366.048	209.029	211.959	EM3-4		63346	0.0201553	0.0314664	1.57397	1.45919	2.74619	2.50979	0.887991	1.04026	1.23725	1.6072	0.0457034	0.046272
Px-0403	n-acetylglucosamine-6-phosphate deacetylase	AAAGTTGCTCTTGGTCACTCCACTGCAAATTTAGCAGACGGTGAAAAGGCAGTCAAATGC	285.705	288.866	2192.41	1996.87	1107.81	1311.83	948.767	717.719	723.186	531.355	322.11	349.369	182.65	181.771	200.571	178.08	2473.65	1630.45	2229.91	1518.08	715.581	450.336	827.157	435.304	269.914	225.909	367.148	261.635	313.15	256.416	242.599	247.872	EM3-4		23984.2	0.381192	0.385409	2.92514	2.66425	1.47805	1.75026	1.26586	0.95759	0.964885	0.708941	0.429763	0.466133
Px-0403	n-acetylglucosamine-6-phosphate deacetylase	GCGGCTTAAATTCGAATAGCTTACAAAAATATTGTGACCAATGTAATGGTTACCAGTGAA	382.889	418.814	2368.79	2315.56	1025.07	1264.71	758.999	692.997	658.71	583.894	230.273	317.442	158.014	183.375	210.839	181.587	2486.2	1804.44	2662.86	1958.87	622.467	473.613	593.702	361.106	284.875	266.7	346.58	258.619	285.05	247.506	182.343	248.306	EM3-4		24835.2	0.493351	0.539639	3.05217	2.98359	1.32079	1.62957	0.977966	0.892923	0.848744	0.752344	0.296705	0.409022
Px-0404	takeout/JHBP like protein	CAATCATGATTAATATATGCAACTAGCGCTAATACGCCCGGACTTAGTTCGAAATTTTTT	7454.24	4941.38	144.01	170.329	476.544	403.466	1098.41	587.424	1106.93	2380.91	78764.1	80426.2	18535.1	17718.8	10366.5	10563.9	11582.6	1582.89	5012.45	2948.17	8837.72	1728.17	2043.74	2772.29	10751.7	5173.81	6136	5593.61	128070	92390.4	128955	51395.2	LM3-4		700112	0.340711	0.225855	0.00658226	0.00778522	0.0217814	0.0184412	0.0502049	0.0268494	0.0505942	0.108824	3.60007	3.67604
Px-0404	takeout/JHBP like protein	CCATCACGGACAAAAAAGGTGATAAGTACTGGAAGTTGATAAGTTACGATTACAAATATG	1135.98	785.999	14.4917	14.5198	53.4887	40.456	162.428	81.4609	185.371	412.235	17546.9	16427	3997.55	3860.12	2398.94	2460.03	2103.61	275.683	834.936	517.908	1555.61	319.516	335.837	548.685	1808.5	928.649	721.496	813.602	26147.9	20747.5	20329.3	9845.57	LM3-4		137411	0.264544	0.183042	0.0033748	0.00338133	0.0124563	0.0094213	0.0378259	0.0189704	0.0431687	0.0960002	4.08627	3.82548
Px-0405	cuticular protein PxutCPR76b	CATCTCCTACCACCACTAGATCGTTATCTGTTACTATTGAATTGTTGAAGTTGTTCTATT	6.09919	14.8381	6.38675	37.8352	40146.8	28734.5	40240.7	80535	156152	286266	155346	202198	11.7986	54.7739	6.74213	19.7812	74.0574	17.3555	11.1174	4.7245	8.92166	11.098	10.3579	10.9083	3271.05	2752.52	120.453	140.932	338.599	1525.58	35.4403	38.0166	LM3		998149	0.000195536	0.000475698	0.000204755	0.00121297	1.28708	0.92121	1.29009	2.5819	5.00614	9.17751	4.98028	6.48234
Px-0405	cuticular protein PxutCPR76b	TACGAGTTCCAATACAACGTGCAGGACACTCACACCGGTGACGTGAAGCAGCAGCACGAG	5.56429	5.20776	5.48691	10.7333	1545.42	1276.87	1369.8	6140.96	5001.39	26584.9	9070.25	14578.3	6.71872	9.90668	5.05189	7.29971	4.9061	5.27513	10.2292	4.3366	22.5343	20.3503	9.6982	18.8618	182.881	138.518	38.5162	61.8311	13.5603	43.9142	10.2278	10.8226	LM3	mb	66220.4	0.00268886	0.00251657	0.00265147	0.00518672	0.7468	0.617029	0.661933	2.96753	2.41684	12.8468	4.38306	7.04476
Px-0406	ATP synthase alpha subunit mitochondrial	TTAAGTAGAACTCCTAAGTGTAATGGCTGCAGATGGAAGCTGTGCAATATTTTTGAGCTT	32814.7	35434.2	21894.9	21700.2	27350.7	23379.2	22187.5	19425.5	24079	15584.4	26844.5	28292.2	37852.4	40251.2	56596.8	49954.8	24057.2	20215.3	17823.4	15267.2	17620.1	19892.2	16424.4	15694.4	7600.68	12426.9	9115.76	9198.63	9250.8	9309.08	8722.5	10561.1	IM3-4		706822	1.48562	1.60422	0.991249	0.982433	1.23825	1.05845	1.0045	0.87945	1.09013	0.705555	1.21533	1.28087
Px-0406	ATP synthase alpha subunit mitochondrial	CCATATGCAGTCACAAGTAGTTGTCATTCGTATGTACTGTATTGAATGTGAATACAATCA	31056.6	36645.2	19539.6	20956.7	25588	23811.1	22992	22693	22082.9	15669.8	26184.4	29469.2	36674.9	40337.4	53125.7	49775.7	22122.4	21298.5	18782	17724.4	17545	21194.5	15535.4	16030.2	7687.29	13569.3	9259.54	9981.45	8988	9622.48	8759.99	11318.4	IM3-4		706021	1.40762	1.66092	0.88562	0.94985	1.15976	1.07922	1.0421	1.02855	1.00089	0.710222	1.18679	1.33567
Px-0407	similar to CG30423	GTGAGAAATCTAGAAACATCTTTATCCCTTGGATCAAAACAGAGACAATCAGCTGATTTT	379.242	305.483	653.162	630.981	441.593	391.723	574.318	668.63	423.505	536.493	292.561	254.151	383.663	316.036	321.671	285.89	1231.82	1180.66	975.091	959.416	637.939	664.865	538.418	563.219	400.3	357.027	356.665	389.719	657.936	623.573	455.933	447.33	EM4		17299	0.701528	0.565087	1.20823	1.1672	0.816865	0.724615	1.06238	1.23684	0.783406	0.992413	0.541185	0.470132
Px-0407	similar to CG30423	CGTTTCGGTTATCCTCAAGTTGTAGAGTAGGTTTAGTTAATGTTTTGAAGTACATACTTC	350.313	371.591	662.393	649.146	370.77	407.358	508.411	592.993	542.11	797.788	229.526	250.719	360.924	419.706	404.046	418.863	944.082	990.662	690.296	728.041	474.633	601.116	412.707	536.022	398.029	462.122	270.569	359.13	490.68	536.649	326.177	354.764	EM4		15912.3	0.704487	0.747277	1.33208	1.30544	0.745625	0.819203	1.02242	1.19252	1.09019	1.60437	0.461581	0.504201
Px-0408	GTPase rho protein	CTCGGCCACGTCCATCTCTTATTTAATTATGGCAGTTTTATTGTAATCTATTGTTTGTGT	17880.7	16671.6	14549.6	13862.4	11359	10979.3	13285.3	12877.5	13504.2	12612.6	10571.1	10207.4	12624.4	12793.1	13801.7	14232.7	13655.8	14853.4	10978.8	11850.6	9091.44	8760.05	8068.92	7712.96	6449.28	6561.45	6102.26	5933.18	6775.13	6443.4	6224.63	6148.61	U		347423	1.64694	1.53557	1.34012	1.27683	1.04625	1.01127	1.22367	1.18611	1.24383	1.16171	0.973673	0.940168
Px-0408	GTPase rho protein	CTCGGCCACGTCCATCTCTTATTTAATTATGGCAGTTTTATTGTAATCTATTGTTTGTGT	15448.8	14866.5	13005.4	12603.3	11694.6	11606.2	11035.9	11000.9	12005.8	11291.5	8956.47	8387.61	12844.1	12674.2	13055.8	13761.3	13379.8	14914.5	10047.6	10974	8466.81	8096.33	6927.92	7106.38	6124.19	6228.7	5738.91	5707.53	6482.96	6042.34	5847.12	6007.17	U		322330	1.53371	1.4759	1.29113	1.25121	1.16101	1.15222	1.09561	1.09214	1.1919	1.12098	0.889171	0.832696
Px-0409	thioredoxin peroxidase 1	ATACGTTGTCGTGGGAAAAAATAATTGCTTCAACAAGATGCCGCTGCAACTGACCAAGCC	1277	1640.22	611.281	735.206	210.779	236.021	140.965	134.784	485.183	333.835	170.913	203.891	1193.78	1227.02	2910.74	2132.08	238.177	233.256	220.883	146.148	139.981	182.504	359.308	158.886	55.9737	45.0449	69.5317	51.5279	54.9907	51.1595	84.6974	61.8186	IM3-4		15797.6	2.58673	3.32247	1.23823	1.48925	0.42696	0.478091	0.285543	0.273022	0.9828	0.676225	0.346206	0.413006
Px-0409	thioredoxin peroxidase 1	GCAAACGAGCTGAGAACGTAGAGCATTGTGGTTGCTAATCAGATACTTTTCTAATTGTGT	798.219	1202.85	355.378	571.197	115.348	154.253	57.9425	55.5498	298.358	205.351	82.7265	134.631	762.994	968.673	2085.43	1755.63	120.947	131.434	170.155	96.796	64.1868	99.9349	166.08	90.9908	26.7236	11.6307	47.7039	37.5997	26.8107	19.2326	9.81778	19.44	IM3-4		10744	2.37742	3.58258	1.05846	1.70125	0.343553	0.459428	0.172576	0.16545	0.88863	0.611617	0.246392	0.400986
Px-0410	glutathione S transferase D8	GGCTATTGCATGTTATTTGGCGGACAGATATGGGAAAGACGACTCACTATATCCAAAAGA	738.798	659.048	1468.22	1557.69	684.799	809.319	205.151	161.976	175.019	161.832	58.3686	56.6991	931.159	927.291	891.111	872.613	4198.53	3935.2	2843.81	3114.42	496.673	634.803	237.922	283.096	114.153	155.425	100.325	106.699	109.884	127.151	127.362	110.628	EM3-4		27055.2	0.873826	0.7795	1.73657	1.84239	0.809958	0.957236	0.242646	0.19158	0.207007	0.191409	0.0690365	0.0670619
Px-0410	glutathione S transferase D8	CGGAAAGTGAAGAAGGTGCTAAATTGTTTGGTGAAGCTGTAAGAAAGAATCTTAATCAAT	761.754	699.125	1587.25	1910.23	766.349	1012.48	240.4	250.686	167.417	176.076	85.0221	61.9005	962.991	1157.77	865.006	904.123	4776.59	4891.2	3230.46	3638.73	596.97	819.15	239.641	315.089	96.7077	196.672	99.6879	100.322	95.9872	135.159	79.5589	83.1973	EM3-4		31003.7	0.786233	0.721591	1.63826	1.97162	0.790976	1.04501	0.248126	0.258742	0.172797	0.181734	0.0877542	0.0638897
Px-0411	conserved hypothetical protein	AACTAGTTGCCGGAGACATTATTCAAATTGCGACACGTTTCAGAATGAAAACCTGTACAT	24662.4	23302.7	7151.69	7050.38	9038.41	7853.21	11503	8763.44	12659	7758.11	10176.9	9600.27	30185.6	30951.1	32728.6	37101.2	6967.94	4993.61	5726.43	5149.71	1799.23	1839.18	3996.43	3433.47	2542.75	2953.24	2597.05	2631.17	1641.17	1726.2	2879.86	3323.22	IM3-4		324687	2.43064	2.29664	0.704845	0.694861	0.890795	0.773985	1.13369	0.863694	1.24763	0.764612	1.003	0.946169
Px-0411	conserved hypothetical protein	TTCCCAATTTAAGGAAGATGAAAATAAAAGGAAAGGAGCTGGCAAGCGCAAGGCGAATGA	627.993	749.866	268.523	253.472	273.619	252.862	463.62	370.692	571.485	311.055	461.099	437.714	1205.53	1077.16	1352.26	1623.94	186.863	138.408	204.205	179.275	66.7147	81.4603	117.076	127.987	142.669	182.734	129.199	135.282	95.5549	89.5971	158.388	171.217	IM3-4		12507.5	1.6067	1.9185	0.687005	0.648497	0.700044	0.646938	1.18615	0.948402	1.46212	0.795822	1.1797	1.11987
Px-0412	unknown secreted protein	GACCTGGTATTAGAACCAGAAGAGCATCACTACGAAAAGAAGTTTCTAGAGAAGAAAAAG	168.908	177.575	2628.12	2525.52	220.97	91.1759	14.6074	16.4535	369.982	1738.56	2077.33	2065.55	416.455	315.777	265.567	391.513	7777.84	5509.31	2962.93	2740.18	27.1692	63.8041	9.60476	15.841	4729.35	2057.83	1376.82	1521.24	6352.49	2291	4632.24	2944.89	EM4		58496.6	0.0923994	0.0971405	1.43769	1.38156	0.120879	0.0498769	0.00799083	0.0090007	0.202395	0.951061	1.13639	1.12994
Px-0412	unknown secreted protein	CACCGAAGTAGTTAAACCTAGCGAACGCAGATAGACGTTGTACTTAAATCATTTTTATAT	410.806	524.899	4811.81	5810.81	460.984	182.229	36.2625	52.4117	641.544	3235.93	3825.78	4522.95	794.821	728.53	434.397	794.823	16274.6	12314.3	5355.75	5641.12	66.1072	102.408	34.2408	47.9856	6814.62	3685.06	1630.36	2319.68	10575.9	4078.44	7312.42	5412.34	EM4		108934	0.120676	0.154192	1.41349	1.70695	0.135416	0.0535307	0.0106523	0.0153962	0.188457	0.950571	1.12384	1.32864
Px-0413	unknown secreted protein	CTAAATTACCAAGCGACGTTGACAAGAAACATGCTGAGAAATTGCTAGAAGAATGCAAAA	6.5591	5.91851	5.72407	5.26364	14.5586	5.06897	14.4345	10.5205	222.393	1331.79	948.661	43.0572	10.6853	5.06369	10.3391	5.19441	66.3739	5.21445	80.216	15.1361	39.3779	32.821	20.7183	11.7569	152135	40600.5	92957.1	49418.8	180490	51232.1	146295	49634.5	LM4	CG	765679	0.000274124	0.000247352	0.000239226	0.000219983	0.000608448	0.000211847	0.00060326	0.000439683	0.00929445	0.0556594	0.0396474	0.00179949
Px-0413	unknown secreted protein	CACGCGGATACTGCCTTTGAAATTTACAAATGTTACTATCATGGTACGAAAGAACATATT	6.77393	6.02575	6.81408	6.06358	17.5387	6.47419	5.70277	8.10694	212.06	1457.44	915.484	46.266	16.5808	4.78986	5.26636	5.0849	71.2459	5.42314	83.9944	15.4492	11.5722	25.9674	25.5863	12.5451	172997	43886.2	100320	53623.9	196604	54666.8	165766	54241.9	LM4	CG	845083	0.000256502	0.000228172	0.000258023	0.000229604	0.000664121	0.000245152	0.000215942	0.000306978	0.00802989	0.0551875	0.0346658	0.00175191
Px-0414	unknown secreted protein	GTGGTGGTATTTCTTTCACCAGATTCTTCTAAGCAAGAAGACTAAAGTAATTAAGTGTTG	475.965	588.737	133.133	207.256	341.781	373.363	13.6685	8.88439	49.2704	15.3396	462.147	599.03	1204.33	782.258	413.728	843.331	228.463	190.017	391.717	237.462	152.379	197.041	315.926	187.729	14.335	14.8878	26.5001	34.5357	83.662	17.1697	14.2264	130.992	IM3-4		8749.26	1.74082	2.15328	0.486929	0.75803	1.25005	1.36556	0.0499919	0.0324942	0.180204	0.056104	1.69028	2.19092
Px-0414	unknown secreted protein	ATCTGTTCAAGAAGACCGACTACTCAGCAATGGGTAACCTAAACCTGTTCAAGGATCGCA	871.321	1091.91	212.422	303.489	772.707	768.218	40.6923	19.3948	87.0049	60.0813	828.66	1004.93	2553.84	2022.16	1394.28	2192.09	307.723	228.461	450.59	294.649	275.675	263.367	538.09	299.606	44.8099	28.7978	128.625	146.232	173.098	45.9796	55.8142	259.759	IM3-4		17764.5	1.56955	1.96691	0.382646	0.546689	1.39192	1.38383	0.073301	0.0349369	0.156726	0.108227	1.49271	1.81022
Px-0415	unknown protein	GTTTGGATTCAGTTGCCCAAGGCGAATGAATGTGATGATGAACTGAAAGAGGGAATATTT	451.055	439.933	2354.6	2887.04	998.428	484.047	2030.38	1786.08	2617.08	3654.38	291.882	280.541	1035.19	652.815	651.104	582.892	5240.09	6549.98	5808.8	6800.14	914.588	489.511	1298.96	1208.33	3634.72	2854.14	2583.69	2399.26	2069.96	2725.49	1357.22	1674.32	EM4		68806.6	0.209773	0.2046	1.09506	1.34268	0.46434	0.225116	0.944273	0.830656	1.21713	1.69955	0.135746	0.130471
Px-0416	translocation associated membrane protein	GGGGCGATGTATGTGCCCCCAACCTTATAAATTCCATTTGATAATTTTTGCATTTTTAAT	62.6065	59.152	140.477	209.03	83.9605	123.379	22.6831	80.0007	35.901	51.1853	87.7829	34.5182	91.534	110.05	92.8255	88.5886	280.571	398.134	195.883	292.834	198.326	417.966	71.9379	181.619	34.0093	27.5965	23.573	40.6712	40.1166	37.9822	31.0804	30.0941	EM4		3676.07	0.544987	0.514915	1.22284	1.8196	0.730873	1.074	0.197455	0.696402	0.312516	0.445566	0.764146	0.300479
Px-0416	translocation associated membrane protein	CTGCATTGTCTGAGTAACACAATATTGTCGTAAAATATAGGGGATACAGGGTTGTAAAAA	557.882	684.569	1741.6	2340.81	731.619	1160.16	258.402	853.493	172.087	414.963	38.1144	68.3766	623.7	744.594	765.623	948.63	2912.61	4535.82	2108.42	3573.32	3394.54	6506.36	1315.05	3038.69	292.841	290.88	174.912	193.752	161.612	194.314	80.7204	121.389	EM4		40999.9	0.435422	0.534299	1.3593	1.82698	0.571022	0.905494	0.20168	0.666143	0.134312	0.323874	0.0297479	0.0533673
Px-0417	microtubule binding protein, putative	TTGTGGCATAGACAAATTGCCTTAACTGCAGATATAAAACATTGCCTCCAGTTTTAAGAT	6783.35	5654.71	5941.78	5542.79	2584.64	2264.05	2390.09	1922.72	3219.18	2636.05	1490.4	1241.77	4910.2	4720.46	6535.55	5872.98	4754.49	4886.42	3321.82	3308.14	794.93	694.248	1164.07	928.69	1647.74	2302.34	1876.57	2116.36	1444.9	2050.3	1519.87	1991.29	IM3-4		98512.9	2.20344	1.83682	1.93007	1.80047	0.839571	0.735431	0.776374	0.624557	1.04569	0.85627	0.484128	0.403364
Px-0417	microtubule binding protein, putative	GGATTTTCAAACGACTTGTTGGCAATAAGAGATGTTATTCGCTGGTTGACTTAATAGATA	9752.8	8524.53	6165.05	6271.49	3168.12	3022.16	3046.7	2569.07	3710.26	3052.91	2047.57	1873.69	6315.93	6296.3	8017.91	7453.06	7978.71	8348.17	5454.11	5422.83	928.557	941.072	1508.11	1297.06	1951.59	3016.21	1964.31	2422.36	1590.64	2324.45	1590.91	2365.74	IM3-4		130392	2.39347	2.09203	1.51298	1.53911	0.777499	0.741677	0.7477	0.630483	0.910547	0.749225	0.502501	0.459829
Px-0418	ejaculatory bulb protein III	GTTCTAGCCCACCTTATCAACAACGAGCCTTCATATTGGAAACAACTGACGGACAAATAC	12253.5	14821.9	5525.6	6946.46	208.845	224.222	1988.67	2331.22	7819.1	8290.55	12312.5	14130.5	6196.98	5356.16	4180.59	4696.53	4856.53	9326.61	1372.98	3168.32	306.704	2753.78	146.153	873.548	36201	56791.7	29631.5	31619.7	22878.6	36321.3	21433.5	22527.3	LM4		387493	1.01193	1.22402	0.456316	0.573654	0.0172469	0.0185168	0.164229	0.192518	0.645719	0.684652	1.0168	1.16693
Px-0418	ejaculatory bulb protein III	GACCGGCAACATAAATACGTCACGAAATATGAAGCTGAATTAAGAACCATAAAGACTTAA	6602.12	8170.92	2725.59	3448.88	132.541	117.569	818.23	998.614	3794.22	4399.04	4992.54	5801.04	2820.97	2223.59	1971.12	2088.75	2030.23	4139.6	534.44	1323.36	89.895	1403.99	60.343	429.37	20008.5	33170	15961.8	17719.9	11979.4	20392	11444.9	12237.4	LM4		204031	1.03547	1.28152	0.427479	0.540918	0.0207875	0.0184393	0.12833	0.156622	0.595082	0.68994	0.783025	0.909829
Px-0419	fau protein	CTCTACTTTACGTTCGAAAGAAGACGTGAATCATAGAGCTTGTTTGATGTTTTAGTGTTA	57884.7	50340.7	44973.2	26855.1	34019	21965.5	39055.4	24878.5	43911.6	26382.3	34151.7	27051.8	18304.5	17944.2	41504.8	30739.2	22621.8	12222.6	26932.3	14479.9	12009.6	7924.37	23648.2	18192.8	13877	19156.2	18675.7	16644.2	20328.6	13873.6	20097.5	17865.7	U		818512	2.26302	1.96809	1.75824	1.04991	1.32998	0.858749	1.52688	0.972631	1.71674	1.03142	1.33517	1.0576
Px-0419	fau protein	TATTTAATCACAAATGTTATTTAGACTGAGATTGTAATAAAGCTTGCATTTTCTAAAAAA	16408.9	15332.5	11129.6	7265.72	9269.1	6335.82	14709.8	10783.6	15894.7	10882.7	9995.28	8376.82	5446.12	5354.7	12239.4	9629.4	5862.37	3709.14	7471.46	4763.88	4854.8	3173.69	9163.51	7584.21	5337.94	8419.09	7215.71	7076.51	7629.06	5846.49	7757.18	7457.99	U		272377	1.92778	1.80133	1.30755	0.853607	1.08897	0.744358	1.72817	1.2669	1.86737	1.27854	1.17429	0.984143
Px-0420	similar to CG6398	GACTGAGGATTTAGTTCCGTCCTAACATCGAACTGTTTGCTTGAAAAACTTTGTTTAATA	5177.68	3677.99	34846.8	34987.1	14156.2	14448	11945.6	12255.4	11613.6	13692.6	3724.53	3441.64	5601.62	4864.76	5703.81	5776.17	50870	46521.7	39094	37489.8	60329.6	35497.2	32368.7	28169.4	10909.1	8727.2	8479.23	7875.26	11703.2	8924.54	11178.2	8688.73	EM3-4		592739	0.279525	0.198562	1.88126	1.88884	0.764247	0.779999	0.644905	0.661628	0.626977	0.739215	0.201075	0.185803
Px-0420	similar to CG6398	GTAACGGGTGATTGTGGAATGTAATTCGTATTAGTGCCTTTTTAATAAATGCTCACTCTA	990.075	901.375	7372.91	9256.62	2844.56	3694.09	1480.84	1778.62	1366.96	1923.14	713.158	792.872	940.96	989.791	825.727	1072.36	9479.78	10167.7	7050.39	8197.48	7254.28	5332.35	4318.54	4445.35	1457.78	1287.9	967.443	1195.79	1592.76	1486.76	1402.52	1304.58	EM3-4		103885	0.304974	0.277652	2.27109	2.85133	0.876213	1.1379	0.456146	0.547871	0.421066	0.592387	0.219675	0.24423
Px-0421	ribosomal protein L38	GCCCCCAGGTCTGCAAGTAAAAGAAGTAAAGTGATGAGGTTAAGTTAATGTAATAAATAA	44639.3	39923.1	33326	34756.6	29370.4	31986.2	35002.6	31150.9	39654.8	35515.3	31993.6	29707.5	36042.3	34279.3	45129.4	39851.5	35999.7	34205.8	28538.4	25646.7	50153.4	52747	46408.1	42786.9	31234.6	34822.3	25740.9	25556.2	30635	35631	30159.8	32510.2	U		1.1351e+06	1.25844	1.12548	0.9395	0.979831	0.827989	0.901731	0.986765	0.878182	1.11792	1.00122	0.901939	0.83749
Px-0421	ribosomal protein L38	AAATGTGAAGTTCAAAGTACGCTGTTCGCGATTCCTGTACACGCTGGTCATCACAGACAA	67179.3	59437.8	44604.6	44454.1	37824.8	39801	27735.2	22773.3	29890.9	24044.3	38036.1	32996.1	38612.2	36208.4	47697	42966.3	42284.4	37587.8	29693	24559	35631.1	34371.9	33626.4	28722.1	20863.4	21626.2	18500.6	18398	21050.2	23919.6	21080.4	22288.8	U		1.06846e+06	2.01199	1.78013	1.33589	1.33138	1.13284	1.19202	0.830657	0.682049	0.895219	0.720114	1.13916	0.988217
Px-0422	acireductone dioxygenase	TGCCGCAAAAAATATGTCGAACAACAGAAGAGAGGCTTCGATTCTGAAAATTGATTTTTT	128.23	140.311	280.667	248.795	621.383	506.149	6.66342	8.04954	280.798	159.645	11240.9	16287	9885.62	8798.12	22311	7983.14	54331.2	18722.5	34324.2	12286.6	1506.7	441.392	1509.64	562.459	1902.21	1056.45	7852.27	2644.31	2704.7	1260.66	921.981	5033.34	EM4	CG	225947	0.0181607	0.0198716	0.0397497	0.0352359	0.088004	0.0716838	0.000943714	0.00114002	0.0397682	0.0226098	1.592	2.30667
Px-0422	acireductone dioxygenase	TGCCGCAAAAAATATGTCGAACAACAGAAGAGAGGCTTCGATTCTGAAAATTGATTTTTT	143.998	166.71	296.616	250.916	621.951	507.731	51.6631	40.9058	308.571	215.456	11729.3	16883.4	10394.8	8940.93	21531.6	7701.09	58454.1	18864.8	36314.8	12677.1	1527.3	466.662	1623.36	600.382	1996.15	1100.35	7398.48	2634.44	2755.61	1250.73	873.812	4896.07	EM4	CG	233220	0.0197579	0.0228742	0.0406985	0.034428	0.0853376	0.0696656	0.00708867	0.00561267	0.042339	0.0295626	1.60937	2.31657
Px-0423	cellular repressor of E1A-stimulated genes	GTAATAGTCAAACCATTTCTCTTAAAACATGGGTGAAGGTATGATCTTTGTCCCATGAAA	7621.01	9362.62	7322.51	8231.77	8881.53	11154.6	1507.64	1295.09	6893.17	5565.14	3949.97	5599.91	10275.8	13467.7	22319.7	15140.9	9051.73	8406.23	13390.4	6650.31	2815.88	4378.52	9673.65	4129.49	1571.86	1112.12	3365.74	1807.79	3099.39	1737.95	1773.84	4228.91	IM4		215783	1.13018	1.38845	1.08591	1.22075	1.31711	1.6542	0.223578	0.192059	1.02224	0.825295	0.585769	0.830451
Px-0423	cellular repressor of E1A-stimulated genes	GTAATAGTCAAACCATTTCTCTTAAAACATGGGTGAAGGTATGATCTTTGTCCCATGAAA	7454.01	9055.64	6872.13	7599.35	7645.79	9673.24	1443.33	1201.62	6230.84	4902	3521.34	5128.23	10246.2	13605.4	21979.6	14827.7	8245.95	7866.29	13825.7	6940.02	2515.76	3855.36	8226.5	3630.92	1427.06	997.251	2941.95	1593.58	2836.6	1647.67	1696.91	4230.35	IM4		203864	1.17004	1.42144	1.0787	1.19285	1.20014	1.51838	0.226556	0.188615	0.978037	0.769454	0.552735	0.804965
Px-0424	ran protein	ACAGGATTTGCTTCCCAGTGCCCTCTGTAATCTATTGGTGGTAATTGTTCATAATTTTTT	16309.3	15264.4	7336.68	7199.39	7158.27	6301.84	10701.8	8383.27	10163	7189.71	10223.6	9420.97	22572.6	23165.2	25068.4	25932.9	9150.34	9214.58	6481.03	6965.14	2832.24	2688.32	3955.88	3117.24	3445.85	4185.8	3679.26	3438.76	2526.36	2708.47	3604.59	4287.66	IM3-4		284673	1.83332	1.71587	0.824715	0.809282	0.804659	0.708388	1.20299	0.942362	1.14242	0.808194	1.14924	1.05901
Px-0424	ran protein	GTGAGACTTGCTTATAGGTATGTAAACCAATGTTTCCTACTGTTTCGTAGTGTTGTATTA	7738.77	8089.8	3512.28	3842.09	3113.95	3147.89	4833.77	4468	4596.06	3656.82	3903.34	4073.04	8974.61	10475.8	9811.23	11336.2	4534	4691.76	3191.26	3241.58	1195.8	1252.76	1588.86	1531.44	1380.3	1870.62	1410.91	1666.15	1145.88	1423.11	1532.05	1940.84	IM3-4		129171	1.91716	2.00412	0.870112	0.951816	0.771429	0.779838	1.19749	1.10688	1.1386	0.905917	0.966988	1.00903
Px-0425	chitinase 7	TTCTCAAATCAGCTATAACACTGCCCTCTATACTGCCAATATGGTTTTCGACAATTTTTT	3031.26	2408.92	22438.4	16722.4	14704.6	14624.7	18952.6	18693.6	27092.3	31386.1	18205.6	12057.1	3416.47	3140.59	2954.13	2864.14	61228.8	47499.1	44305.4	36784.6	46153.6	44556.5	21189.3	17744.2	32503.1	22553.5	23023.5	18138.2	39551.5	29765.7	33127	25585.5	EM4		756403	0.128239	0.101911	0.949269	0.707448	0.622088	0.618706	0.801801	0.790843	1.14616	1.32781	0.770197	0.510084
Px-0425	chitinase 7	TTAACCCCAATGAAAACGTATGCGATTGGCCTGAAAATGTCGAAGGATGCACCCACCATA	563.405	509.195	4646.37	4084.36	2882.73	3294.44	2746.22	3540.47	4709.2	6150.43	3897.91	3069.07	734.594	726.915	554.352	598.679	10896.8	11063.9	8759.49	9416.53	9719.64	11153.2	3804.73	4041.2	6537.41	5646.93	4417.3	4645.08	7103.02	7371.44	6165.16	5693.01	EM4		159143	0.113288	0.102387	0.934278	0.82127	0.579651	0.662435	0.552202	0.711906	0.94691	1.23671	0.783779	0.617119
Px-0426	unknown protein	GCTCCTAATAAAGCTTGCGCTCGCTAAATACTATTCATGGAAATTCGAAATTTTTCATTG	1102.09	1000.43	114.658	89.9916	27571.3	16987	57703.1	45467.4	46244.4	66715.7	21295.4	21199.4	5571.25	8525.43	4973.33	4549.63	17.8121	4.45718	18.0761	24.4753	58613.5	24743.7	63109.3	46905.1	40583.9	31238.2	59554.4	40348.1	25380.6	25155.7	25146.1	22570.2	MM3-4		792524	0.0444993	0.0403947	0.00462957	0.00363362	1.11325	0.685889	2.3299	1.83585	1.86723	2.6938	0.859851	0.855976
Px-0426	unknown protein	CTCGATGTGCCATCGAAATTGTGATAGCATGTGATCACAAATTAATGTTTCAAATCCTAA	220.271	204.846	25.5827	18.5851	6104.89	4336.83	15966.2	15252.1	12931.7	19728.8	4863.06	5233.44	995.952	1713.48	956.817	953.538	4.2875	4.57322	10.3999	7.28683	12941.8	6611.82	14258.1	12117.4	6982.5	6014.56	13120.9	10423.3	6279.66	6774.48	6023.42	6284.94	MM3-4		197366	0.0357137	0.0332129	0.00414787	0.00301331	0.98982	0.703155	2.58869	2.47291	2.09669	3.19874	0.788475	0.848527
Px-0427	insulin receptor tyrosine kinase substrate	GCCGACAGATATGGTATGCCAATAGAACGCAACAATAATGAGTCTTATAATGGTTACGAT	834.327	699.384	2049.13	3023.47	2017.37	1860.65	814.111	880.312	3045.22	4042.91	466.562	424.991	764.75	491.683	692.253	659.42	3888.7	4825.62	4005.59	4117.55	1298.67	882.398	583.994	599.673	3634.85	1756.87	3090.34	2182.68	2158.4	1494.46	1928.93	1418.78	EM4		60634	0.440321	0.369104	1.08144	1.59566	1.06468	0.981968	0.429652	0.46459	1.60713	2.13367	0.246231	0.224292
Px-0427	insulin receptor tyrosine kinase substrate	GGGTTGTGAACCCCGCCTTTTGGCACTAATATATTACAATACCATAAATTTTATAGTCAT	2958.95	2645.23	6767.25	10485.7	8043.05	6770.05	2245.14	2189.85	6958.49	7465.58	1668.29	1554.27	2382.73	1594.71	1780.59	1904.03	11050.4	15652.4	5017.74	6503.86	4485.66	2663.35	1843.56	1655.27	3845.33	1872.13	4540.33	3613.35	4198.56	2784.38	3134.56	2717.33	EM4		142992	0.662179	0.591971	1.51443	2.34657	1.79994	1.51506	0.502438	0.490062	1.55723	1.67071	0.373343	0.347829
Px-0428	glycine hydroxylmethyltransferase	CATTGAAGAAAATGCTGATATCAATAAAAAGGTAGCTGACCTTAGAGCTGAGGTGGAAAA	11779.8	12474.8	6641.61	6727.08	1226.54	1421.26	714.593	614.097	1103.41	899.803	8234.27	11487.4	2366.76	2581.1	5832.76	3976.85	728.697	632.259	1143.68	736.873	202.733	228.107	281.003	225.731	359.172	328.06	812.263	467.952	501.978	372.317	183.613	619.14	IM3		85905.7	4.388	4.64687	2.47401	2.50585	0.456887	0.529421	0.266187	0.228752	0.411023	0.335178	3.06728	4.27907
Px-0428	glycine hydroxylmethyltransferase	GTGCCACATTCCAATTGCCTGGCTATGAAACCTATTAATAGGATAGACAAACTTCTATAT	21810	22981.9	13476.6	13071.7	2701.55	2957.77	1425.04	1214.48	2183.7	1729.32	12825.8	16847.1	4281.57	4659.95	9158.67	5925.45	774.1	702.03	2369.72	1936.05	374.532	465.188	538.677	391.805	576.341	566.056	1558.56	848.419	982.044	716.93	405.882	1112.39	IM3		151569	4.60462	4.85204	2.84525	2.75976	0.570363	0.624458	0.30086	0.256406	0.461031	0.365101	2.70784	3.55684
Px-0429	yellow-h2	AACTATCGTATAATGTACGTGGACACGACACAAGCTGTGCAGGGTACAATTTGTGATCCG	6.76359	11.0479	23.8545	34.9119	1093.39	939.56	3359.38	2650.05	4728.74	1664.87	7.60031	19.3904	27.6186	35.6171	36.2225	56.6939	4530.49	793.226	2378.14	436.53	313368	24090.7	93953.6	25635.4	22994.5	1296.51	15153.2	2954.76	4274.15	313.481	2754.44	582.443	MM4	CG	530205	0.00040821	0.000666784	0.00143972	0.00210707	0.0659906	0.0567062	0.202752	0.159941	0.285399	0.100482	0.000458709	0.00117029
Px-0429	yellow-h2	CCTCCTTATTCCCCGCTTGTAACAAACGAATGGTTGCCATAATATGAATCTATTTAATTA	13.4764	11.766	33.8825	38.8494	1508.43	1166.57	3736.4	2848.88	5959.12	2090.52	17.1857	23.3018	63.8877	49.6227	46.2345	71.7019	6681.13	952.131	3186	483.073	413126	27596.3	116638	30481.6	33287.7	1596.24	21015.8	3758.67	6142.7	360.288	3829.33	712.261	MM4	CG	687527	0.000627242	0.00054763	0.00157702	0.00180819	0.0702079	0.0542962	0.173906	0.132597	0.277359	0.0973005	0.000799883	0.00108455
Px-0430	yellow-h3	ATCACCAATCTCGTGGTAGATTCACGAGACGCTCAATGTAGAGACCTGCATGTTTACATC	2654.74	4071.73	445.444	546.337	5025.39	19084.5	9802.68	50190	6838.45	43128	2846.55	3316.01	8350.28	6874.97	5562.04	8659.04	456.883	567.683	553.896	378.92	9169.58	50565.9	3345.49	32017.2	1889.39	16938	1824.12	26768.2	3744.84	16088.2	2608.67	14858.1	MM3-4	mb+CB	359171	0.236521	0.362766	0.0396864	0.0486754	0.447732	1.70031	0.87336	4.47163	0.609265	3.84244	0.253611	0.295436
Px-0430	yellow-h3	CAAACCGACTGCCAATGTATCAATTTAATCTGATAGATCCGAATGAATACAATTATCGTG	12138	16822.4	1816.05	2393.52	13287.8	56797.9	14190.6	96369.2	10565	80442.1	9982.37	11544.2	24163.7	21211.5	19683.7	24977.5	1915.51	1688.52	1894.12	4453.58	13914.1	97745	5504.38	68662.8	4649.89	58382.1	3203.51	70694	8147.47	40543.6	5274.03	36652.6	MM3-4	mb+CB	839711	0.462559	0.641075	0.0692066	0.0912131	0.506374	2.16448	0.54078	3.67247	0.402613	3.06552	0.380412	0.439932
Px-0431	peritrophin A	TGATCTCCTGCAGCCATTCTGTAACCCTGAAGCTGTCATTGGATTCAAATGCCCTACTAA	1181.45	687.631	106.628	413.144	13059.1	17280.2	18595.3	22680.9	10140.3	22540.5	3454.42	3114.09	8799.88	7604.42	8296.92	9737.07	3047.05	4252.88	3186.09	4083.26	27721.8	33415.1	16650.4	21764.2	13623.6	15208.1	10519.1	12108.9	14653.6	15382.9	11516.1	9052.1	MM3-4		363877	0.103899	0.0604715	0.00937703	0.0363326	1.14844	1.51965	1.6353	1.9946	0.891755	1.98226	0.303788	0.273859
Px-0431	peritrophin A	ACGCTGTAAGCTATAACTGTCTTTTTAAATGAACGTGAACAACTTGGATAACTATTTCCG	933.278	482.396	50.603	213.809	4794.84	7471.4	9975.26	13246.2	4853.27	10986.5	1556.13	1429.37	4153.54	3773.47	3957.12	4170.41	1880.21	2353.3	1917.91	2030.14	12115.4	14664.5	7969.19	11047.1	5667.39	7429.24	3986.78	5185.81	5310.68	6767.99	4441.2	3792.45	MM3-4		168607	0.177127	0.0915541	0.00960396	0.0405789	0.910015	1.418	1.89321	2.51401	0.921104	2.08514	0.295339	0.27128
Px-0432	tetraspanin 42Ee	CTTTCTCGAAGCATGTTTAGTTTCGAGGAAAATGAGTTATTACTATTACGAACGCATCAA	2743.3	2262.45	1108	1173.76	2589.53	2409.18	3260.05	4057.96	2110.39	2165.97	1737.85	1748.96	1670	1756.52	1756.62	1813.62	690.908	768.687	643.861	728.831	3251.09	4174.05	2725.46	2948.76	1769.75	1072.43	1689.27	1500.04	2006.33	1164.67	1286.81	1099.98	U		61885.1	1.41852	1.16988	0.572933	0.606934	1.33901	1.24576	1.68573	2.09832	1.09126	1.11999	0.898621	0.904365
Px-0432	tetraspanin 42Ee	TGGACAGAAGGTACGCTTAAACAATATTTCGAGTGACACGAACAACGAGAGGACATCGTG	3156.43	3014.64	1734.08	1867.12	3924.53	3950.04	4414.74	5582.04	3713.93	3795.4	2450.97	2746.89	2245.23	2427.66	2219.53	2749.61	1418.97	1684.82	1387.37	1741.78	5301.52	6901.59	4262.45	5050.57	4249.79	2534.71	3195.72	3005.12	4202.13	2702.72	2468.39	2383.21	U		102484	0.98558	0.941307	0.541458	0.583	1.22541	1.23338	1.37848	1.74296	1.15966	1.18509	0.765301	0.857701
[truncated: 5,189 more rows]
[truncated: 20 more columns]
